# Supplementary material for: Phage diversity mirrors bacterial strain diversity in the honey bee gut microbiota
Source: Nat Commun. 2025 Nov 4;16:9738. doi: 10.1038/s41467-025-64706-2 (PMC12586679; doi:10.1038/s41467-025-64706-2)
Supplement: Supplementary file 3 — Supplementary Dataset 1 [file 41467_2025_64706_MOESM3_ESM.xlsx]

## Sheet: Tabelle1
Supplementary Data 1: Sample Information and collection metadata.
Sample_Name	Short_Name	DNA_conc.[ng_ul]	Colony	Date	Country	SRA_accession
total viral DNA 5.1	1P	0.324	5	25.05.2022	Lausanne, Switzerland	SAMN47234753
total viral DNA 5.2	2P	3.39	5	25.05.2022	Lausanne, Switzerland	SAMN47234754
total viral DNA 5.3	3P	2.07	5	25.05.2022	Lausanne, Switzerland	SAMN47234755
total viral DNA 5.4	4P	0.446	5	25.05.2022	Lausanne, Switzerland	SAMN47234756
total viral DNA 5.5	5P	0.0607	5	25.05.2022	Lausanne, Switzerland	SAMN47234757
total viral DNA 5.6	6P	1.16	5	25.05.2022	Lausanne, Switzerland	SAMN47234758
total viral DNA 5.7	7P	0.84	5	25.05.2022	Lausanne, Switzerland	SAMN47234759
total viral DNA 5.8	8P	0.105	5	25.05.2022	Lausanne, Switzerland	SAMN47234760
total viral DNA 5.9	9P	0.739	5	25.05.2022	Lausanne, Switzerland	SAMN47234761
total viral DNA 5.10	10P	0.09	5	25.05.2022	Lausanne, Switzerland	SAMN47234762
total viral DNA 5.11	11P	2	5	25.05.2022	Lausanne, Switzerland	SAMN47234763
total viral DNA 5.12	12P	0.312	5	25.05.2022	Lausanne, Switzerland	SAMN47234764
total viral DNA 5.13	13P	0.119	5	25.05.2022	Lausanne, Switzerland	SAMN47234765
total viral DNA 5.14	14P	0.423	5	25.05.2022	Lausanne, Switzerland	SAMN47234766
total viral DNA 5.15	15P	0.65	5	25.05.2022	Lausanne, Switzerland	SAMN47234767
total viral DNA 5.16	16P	0.687	5	25.05.2022	Lausanne, Switzerland	SAMN47234768
total viral DNA 5.17	17P	0.123	5	25.05.2022	Lausanne, Switzerland	SAMN47234769
total viral DNA 5.18	18P	0.103	5	25.05.2022	Lausanne, Switzerland	SAMN47234770
total viral DNA 5.19	19P	0.068	5	25.05.2022	Lausanne, Switzerland	SAMN47234771
total viral DNA 5.20	20P	0.101	5	25.05.2022	Lausanne, Switzerland	SAMN47234772
total viral DNA 5.21	21P	0.0873	5	25.05.2022	Lausanne, Switzerland	SAMN47234773
total viral DNA 5.22	22P	0.667	5	25.05.2022	Lausanne, Switzerland	SAMN47234774
Total virall DNA 8.23	23P	0.18	8	29.06.2022	Lausanne, Switzerland	SAMN47234775
Total virall DNA 8.25	25P	0.405	8	29.06.2022	Lausanne, Switzerland	SAMN47234776
Total virall DNA 8.26	26P	0.078	8	29.06.2022	Lausanne, Switzerland	SAMN47234777
Total virall DNA 8.28	28P	0.223	8	29.06.2022	Lausanne, Switzerland	SAMN47234778
Total virall DNA 8.29	29P	0.115	8	29.06.2022	Lausanne, Switzerland	SAMN47234779
Total virall DNA 8.30	30P	0.113	8	29.06.2022	Lausanne, Switzerland	SAMN47234780
Total virall DNA 8.31	31P	0.134	8	29.06.2022	Lausanne, Switzerland	SAMN47234781
Total virall DNA 8.32	32P	0.967	8	29.06.2022	Lausanne, Switzerland	SAMN47234782
Total virall DNA 8.33	33P	0.0607	8	29.06.2022	Lausanne, Switzerland	SAMN47234783
Total viral DNA 8.34	34P	0.182	8	29.06.2022	Lausanne, Switzerland	SAMN47234784
Total viral DNA 8.35	35P	0.0547	8	15.07.2022	Lausanne, Switzerland	SAMN47234785
Total viral DNA 8.36	36P	0.121	8	15.07.2022	Lausanne, Switzerland	SAMN47234786
Total viral DNA 8.37	37P	0.034	8	15.07.2022	Lausanne, Switzerland	SAMN47234787
Total viral DNA 8.38	38P	0.0933	8	15.07.2022	Lausanne, Switzerland	SAMN47234788
Total viral DNA 8.40	40P	0.0261	8	15.07.2022	Lausanne, Switzerland	SAMN47234789
Total viral DNA 8.41	41P	0.034	8	15.07.2022	Lausanne, Switzerland	SAMN47234790
Total viral DNA 8.42	42P	0.052	8	15.07.2022	Lausanne, Switzerland	SAMN47234791
Total viral DNA 8.43	43P	0.234	8	15.07.2022	Lausanne, Switzerland	SAMN47234792
Total viral DNA 8.44	44P	0.0333	8	18.07.2022	Lausanne, Switzerland	SAMN47234793
Total virall DNA 8.45	45P	0.0407	8	18.07.2022	Lausanne, Switzerland	SAMN47234794
Total virall DNA 8.46	46P	0.0827	8	18.07.2022	Lausanne, Switzerland	SAMN47234795
Total virall DNA 8.48	48P	0.117	8	18.07.2022	Lausanne, Switzerland	SAMN47234796
Total virall DNA 8.49	49P	0.115	8	18.07.2022	Lausanne, Switzerland	SAMN47234797
Total virall DNA 8.50	50P	0.0593	8	18.07.2022	Lausanne, Switzerland	SAMN47234798
Total virall DNA 8.51	51P	0.0553	8	18.07.2022	Lausanne, Switzerland	SAMN47234799
Total virall DNA 8.53	53P	0.0553	8	18.07.2022	Lausanne, Switzerland	SAMN47234800
Total virall DNA 8.55	55P	0.0413	8	18.07.2022	Lausanne, Switzerland	SAMN47234801
Total bacterial DNA 5.1	1B	7.96	5	11.06.2022	Lausanne, Switzerland	SAMN47234802
Total bacterial DNA 5.2	2B	12.6	5	11.06.2022	Lausanne, Switzerland	SAMN47234803
Total bacterial DNA 5.3	3B	9.36	5	11.06.2022	Lausanne, Switzerland	SAMN47234804
Total bacterial DNA 5.4	4B	7.76	5	11.06.2022	Lausanne, Switzerland	SAMN47234805
Total bacterial DNA 5.5	5B	4.96	5	11.06.2022	Lausanne, Switzerland	SAMN47234806
Total bacterial DNA 5.6	6B	7.52	5	11.06.2022	Lausanne, Switzerland	SAMN47234807
Total bacterial DNA 5.7	7B	9.2	5	11.06.2022	Lausanne, Switzerland	SAMN47234808
Total bacterial DNA 5.8	8B	7.44	5	11.06.2022	Lausanne, Switzerland	SAMN47234809
Total bacterial DNA 5.9	9B	14.6	5	11.06.2022	Lausanne, Switzerland	SAMN47234810
Total bacterial DNA 5.10	10B	7.12	5	11.06.2022	Lausanne, Switzerland	SAMN47234811
Total bacterial DNA 5.11	11B	22.8	5	11.06.2022	Lausanne, Switzerland	SAMN47234812
Total bacterial DNA 5.12	12B	14	5	11.06.2022	Lausanne, Switzerland	SAMN47234813
Total bacterial DNA 5.13	13B	8.48	5	11.06.2022	Lausanne, Switzerland	SAMN47234814
Total bacterial DNA 5.14	14B	8.56	5	11.06.2022	Lausanne, Switzerland	SAMN47234815
Total bacterial DNA 5.15	15B	9.92	5	11.06.2022	Lausanne, Switzerland	SAMN47234816
Total bacterial DNA 5.16	16B	4.92	5	11.06.2022	Lausanne, Switzerland	SAMN47234817
Total bacterial DNA 5.17	17B	7.16	5	11.06.2022	Lausanne, Switzerland	SAMN47234818
Total bacterial DNA 5.18	18B	17	5	11.06.2022	Lausanne, Switzerland	SAMN47234819
Total bacterial DNA 5.19	19B	5.44	5	11.06.2022	Lausanne, Switzerland	SAMN47234820
Total bacterial DNA 5.20	20B	15	5	11.06.2022	Lausanne, Switzerland	SAMN47234821
Total bacterial DNA 5.21	21B	16.4	5	11.06.2022	Lausanne, Switzerland	SAMN47234822
Total bacterial DNA 5.22	22B	9.4	5	11.06.2022	Lausanne, Switzerland	SAMN47234823
Total bacterial DNA 8.23	23B	10.3	8	01.07.2022	Lausanne, Switzerland	SAMN47234824
Total bacterial DNA 8.25	25B	8.44	8	01.07.2022	Lausanne, Switzerland	SAMN47234825
Total bacterial DNA 8.26	26B	9.76	8	01.07.2022	Lausanne, Switzerland	SAMN47234826
Total bacterial DNA 8.28	28B	12.8	8	01.07.2022	Lausanne, Switzerland	SAMN47234827
Total bacterial DNA 8.29	29B	7.28	8	01.07.2022	Lausanne, Switzerland	SAMN47234828
Total bacterial DNA 8.30	30B	5.96	8	01.07.2022	Lausanne, Switzerland	SAMN47234829
Total bacterial DNA 8.31	31B	3.17	8	01.07.2022	Lausanne, Switzerland	SAMN47234830
Total bacterial DNA 8.32	32B	13.6	8	01.07.2022	Lausanne, Switzerland	SAMN47234831
Total bacterial DNA 8.33	33B	3.56	8	01.07.2022	Lausanne, Switzerland	SAMN47234832
Total bacterial DNA 8.34	34B	8.24	8	01.07.2022	Lausanne, Switzerland	SAMN47234833
Total bacterial DNA 8.35	35B	4.32	8	20.07.2022	Lausanne, Switzerland	SAMN47234834
Total bacterial DNA 8.36	36B	7.12	8	20.07.2022	Lausanne, Switzerland	SAMN47234835
Total bacterial DNA 8.37	37B	1.31	8	20.07.2022	Lausanne, Switzerland	SAMN47234836
Total bacterial DNA 8.38	38B	10.9	8	20.07.2022	Lausanne, Switzerland	SAMN47234837
Total bacterial DNA 8.40	40B	7.56	8	20.07.2022	Lausanne, Switzerland	SAMN47234838
Total bacterial DNA 8.41	41B	3.58	8	20.07.2022	Lausanne, Switzerland	SAMN47234839
Total bacterial DNA 8.42	42B	5.96	8	20.07.2022	Lausanne, Switzerland	SAMN47234840
Total bacterial DNA 8.43	43B	8.12	8	20.07.2022	Lausanne, Switzerland	SAMN47234841
Total bacterial DNA 8.44	44B	3.4	8	20.07.2022	Lausanne, Switzerland	SAMN47234842
Total bacterial DNA 8.45	45B	8.08	8	20.07.2022	Lausanne, Switzerland	SAMN47234843
Total bacterial DNA 8.46	46B	13.9	8	20.07.2022	Lausanne, Switzerland	SAMN47234844
Total bacterial DNA 8.48	48B	3.94	8	20.07.2022	Lausanne, Switzerland	SAMN47234845
Total bacterial DNA 8.49	49B	6.76	8	20.07.2022	Lausanne, Switzerland	SAMN47234846
Total bacterial DNA 8.50	50B	5.08	8	20.07.2022	Lausanne, Switzerland	SAMN47234847
Total bacterial DNA 8.51	51B	9.6	8	20.07.2022	Lausanne, Switzerland	SAMN47234848
Total bacterial DNA 8.53	53B	4.92	8	20.07.2022	Lausanne, Switzerland	SAMN47234849
Total bacterial DNA 8.55	55B	3.42	8	20.07.2022	Lausanne, Switzerland	SAMN47234850
