# Supplementary material for: Phage diversity mirrors bacterial strain diversity in the honey bee gut microbiota
Source: Nat Commun. 2025 Nov 4;16:9738. doi: 10.1038/s41467-025-64706-2 (PMC12586679; doi:10.1038/s41467-025-64706-2)
Supplement: Supplementary file 4 — Supplementary Dataset 2 [file 41467_2025_64706_MOESM4_ESM.xlsx]

## Sheet: Tabelle1
Supplementary Data 2: Information on reads and bases retained after read quality filtering (PHREAD score >= 28) and host reads filtering.
sample	reads_preQC	bases_preQC	reads_postQC	bases_postQC	reads_postFilt	bases_postFilt	perc_retained_reads_QC	perc_retained_reads_filt
10B	61074121	9283266392	58793732	8918587982	39773036	6035587170	96.2662	65.1226
10P	3396763	516307976	3184519	483230789	3182132	482869964	93.7516	93.6813
11B	55201056	8390560512	53521006	8121901183	48649210	7383408206	96.9565	88.1309
11P	4400239	668836328	4162111	631480332	4158325	630909073	94.5883	94.5023
12B	57242212	8700816224	55279681	8385077397	39175481	5944552248	96.5715	68.4381
12P	8999747	1367961544	6853177	1039790631	6847123	1038889106	76.1486	76.0813
13B	58249547	8853931144	55964055	8489451887	35044891	5318433932	96.0764	60.1634
13P	4482326	681313552	4111318	623909110	4089224	620563761	91.7229	91.23
14B	65336212	9931104224	63273859	9600687585	48884137	7418979731	96.8435	74.8194
14P	10109916	1536707232	7993330	1211572445	7987165	1210656438	79.0643	79.0033
15B	65312759	9927539368	62624430	9500440133	45096135	6843529729	95.8839	69.0464
15P	11062780	1681542560	10466487	1588392181	10439227	1584265438	94.6099	94.3635
16B	58866019	8947634888	56356322	8548320884	27599366	4188662905	95.7366	46.8851
16P	8488531	1290256712	8061459	1223520533	8059738	1223261229	94.9688	94.9486
17B	64977035	9876509320	62734214	9513564502	46532501	7058999392	96.5483	71.6138
17P	9295471	1412911592	8228916	1248196895	8222503	1247245004	88.5261	88.4571
18B	64561729	9813382808	62443671	9470729834	54630282	8287002748	96.7193	84.6171
18P	10931800	1661633600	10211118	1549257963	10177444	1544161965	93.4075	93.0994
19B	56249442	8549915184	54169028	8212002749	24568813	3727062743	96.3014	43.6783
19P	4705087	715173224	4396981	667218388	4356370	661066958	93.4516	92.5885
1B	56927424	8652968448	55032077	8350432031	41483557	6296368755	96.6706	72.871
1P	8806949	1338656248	8361828	1268878627	8355530	1267926377	94.9458	94.8743
20B	66123903	10050833256	63871183	9689727214	49825389	7560875449	96.5932	75.3516
20P	4090390	621739280	3818481	579287156	3813974	578606610	93.3525	93.2423
21B	67772888	10301478976	65551050	9947387308	49719536	7546886192	96.7216	73.362
21P	8354355	1269861960	7745577	1175377519	7436255	1128517722	92.713	89.0105
22B	67902142	10321125584	65684243	9967057185	45910173	6968723060	96.7337	67.6123
22P	4191403	637093256	3850143	584222780	3836424	582147070	91.8581	91.5308
23B	77714235	11812563720	75089107	11392653453	47774545	7251385212	96.6221	61.4746
23P	10297257	1565183064	9034223	1371058156	9026484	1369894184	87.7343	87.6591
25B	74569868	11334619936	72195199	10955123933	55284350	8391425222	96.8155	74.1377
25P	11487983	1746173416	9982859	1514983224	9980097	1514576408	86.8983	86.8742
26B	77947904	11848081408	75318847	11427303189	54341030	8247372816	96.6272	69.7145
26P	10218682	1553239664	9476429	1438388304	9276883	1408178854	92.7363	90.7836
28B	89614802	13621449904	86809726	13161690617	66746593	10121298233	96.8699	74.4817
28P	12514308	1902174816	11736842	1781618487	11726463	1780047462	93.7874	93.7044
29B	102795310	15624887120	99995668	15173865344	75056984	11392657482	97.2765	73.016
29P	11421936	1736134272	10338669	1569079991	10305639	1564083346	90.5159	90.2267
2B	57064592	8673817984	55368319	8401444514	46175138	7007876723	97.0275	80.9173
2P	2385137	362540824	2217963	336519910	2204850	334533284	92.991	92.4412
30B	96940002	14734880304	93856705	14240882353	64124768	9733383303	96.8194	66.1489
30P	10527312	1600151424	7794312	1181479232	7784144	1179979608	74.039	73.9424
31B	84388711	12827084072	81253658	12331998002	69336873	10525710093	96.285	82.1637
31P	12426644	1888849888	11338131	1721025960	11330398	1719862185	91.2405	91.1783
32B	81297011	12357145672	78805636	11959510263	65915590	10005364659	96.9355	81.08
32P	11633840	1768343680	9591469	1455066525	9587982	1454551507	82.4446	82.4146
33B	145042861	22046514872	140669670	21341494081	67780071	10288822916	96.9849	46.7311
33P	11464744	1742641088	10561896	1603210754	10549951	1601404797	92.125	92.0208
34B	55628903	8455593256	53929422	8181974844	41382774	6280153302	96.945	74.3908
34P	11523467	1751566984	10655144	1617151282	10648498	1616150139	92.4647	92.4071
35B	57625485	8759073720	55606163	8436441821	37387978	5674709237	96.4958	64.881
35P	12292142	1868405584	11557839	1754540840	11373640	1726614471	94.0262	92.5277
36B	59267286	9008627472	57265520	8685046430	46475299	7050236426	96.6225	78.4164
36P	12855579	1954048008	11867308	1799875836	11860526	1798854077	92.3125	92.2598
37B	60999371	9271904392	58387117	8851644217	2140421	324642982	95.7176	3.50892
37P	8952839	1360831528	8157771	1238230988	7913083	1201134104	91.1194	88.3863
38B	56149100	8534663200	54240923	8230102278	44732073	6788792554	96.6016	79.6666
38P	12968962	1971282224	11892962	1805327257	11878582	1803154655	91.7033	91.5924
3B	55013858	8362106416	53240229	8075239618	42355618	6425990836	96.776	76.9908
3P	3369064	512097728	3163986	480192480	3152173	478402007	93.9129	93.5623
40B	55325006	8409400912	53257344	8077808145	26774460	4063407374	96.2627	48.3949
40P	10678159	1623080168	9728980	1476510055	9574530	1453109218	91.111	89.6646
41B	61365326	9327529552	59117745	8967083044	33665082	5108968302	96.3374	54.8601
41P	11721437	1781658424	10816961	1641305890	10746009	1630558401	92.2836	91.6783
42B	60510356	9197574112	58216841	8832891118	41682865	6326418598	96.2097	68.8855
42P	11465649	1742778648	10539394	1599903559	10476959	1590446614	91.9215	91.3769
43B	59566637	9054128824	56910512	8629699294	41329917	6269237388	95.5409	69.3843
43P	9726433	1478417816	8926731	1354282642	8920746	1353380065	91.7781	91.7165
44B	55249051	8397855752	53149738	8059630625	16414908	2491163587	96.2003	29.7108
44P	12494169	1899113688	11645776	1767406262	11510736	1746937247	93.2097	92.1289
45B	85441796	12987152992	82784375	12550293897	50032384	7588787814	96.8898	58.5573
45P	12175220	1850633440	11364540	1725092254	11345693	1722239150	93.3416	93.1868
46B	71215515	10824758280	69086750	10481350553	60013786	9106135663	97.0108	84.2707
46P	10604790	1611928080	9960258	1511985354	9947297	1510025620	93.9223	93.8
48B	76284421	11595231992	73822869	11200567505	41821099	6348441209	96.7732	54.8226
48P	12007203	1825094856	11266967	1710310868	10833852	1644644100	93.8351	90.2279
49B	89312864	13575555328	86626416	13144270305	59160788	8980176713	96.9921	66.2399
49P	12517086	1902597072	11335709	1720728831	11331322	1720068686	90.5619	90.5268
4B	55808501	8482892152	53931450	8179735416	41119662	6238513724	96.6366	73.6799
4P	3459642	525865584	3268009	495957855	3237896	491391839	94.4609	93.5905
50B	88267566	13416670032	85720759	13006779356	60325700	9156369530	97.1147	68.3441
50P	11972894	1819879888	11257622	1708988838	11232307	1705155727	94.0259	93.8145
51B	83321698	12664898096	80858113	12267688896	58522985	8881882171	97.0433	70.2374
51P	10943868	1663467936	9859106	1496614784	9838999	1493573237	90.0879	89.9042
53B	83977390	12764563280	81183428	12308213588	36071731	5472589247	96.673	42.9541
53P	12185159	1852144168	11352597	1722858609	11339872	1720935485	93.1674	93.063
55B	81646028	12410196256	78222542	11864519597	28493693	4324968426	95.8069	34.8991
55P	13975820	2124324640	12782783	1939305895	12755417	1935181123	91.4636	91.2678
5B	61303876	9318189152	58764152	8913579496	31194412	4734317983	95.8572	50.8849
5P	4504127	684627304	4232216	642349582	4220538	640580260	93.9631	93.7038
6B	55465864	8430811328	53427731	8106378834	42192097	6403324379	96.3254	76.0686
6P	4213512	640453824	3982080	604391390	3977875	603756234	94.5074	94.4076
7B	64813132	9851596064	62854887	9536908389	48241124	7321537929	96.9786	74.4311
7P	8745788	1329359776	8226736	1248549713	8206287	1245452568	94.0651	93.8313
8B	55150274	8382841648	52990786	8038399022	29697545	4507316105	96.0844	53.8484
8P	4064406	617789712	3765684	571352821	3687981	559584054	92.6503	90.7385
9B	58929442	8957275184	56853253	8621517289	30098621	4566911071	96.4768	51.0757
9P	7147262	1086383824	6838892	1038027087	6836553	1037673788	95.6855	95.6528
