# Supplementary material for: Phage diversity mirrors bacterial strain diversity in the honey bee gut microbiota
Source: Nat Commun. 2025 Nov 4;16:9738. doi: 10.1038/s41467-025-64706-2 (PMC12586679; doi:10.1038/s41467-025-64706-2)
Supplement: Supplementary file 5 — Supplementary Dataset 3 [file 41467_2025_64706_MOESM5_ESM.xlsx]

## Sheet: Tabelle1
Supplementary Data 3: Information on bacterial genomes (isolate genomes and Metagenome-assembled genomes)
genome	type	genus	species	id	ref	threshold	cluster_method	primary_cluster	secondary_cluster_n	Completeness	Contamination	Strain heterogeneity	Genome size (bp)	N50 (contigs)	isolate	community	gtdbtk_classification	Isolation_source
Ga0098617	isolate	Apilactobacillus	Apilactobacillus kunkeei	Apilactobacillus kunkeei cl.-1_1	*	0.05	single	1	1	97.76	0.94	0	1535542	381	yes	Other	NA	Apis mellifera
H3T37	isolate	Apilactobacillus	Apilactobacillus kunkeei	Apilactobacillus kunkeei cl.-1_2	*	0.05	single	1	1	97.76	1.25	0	1522491	386	yes	Other	NA	Apis mellifera
Ga0308523	isolate	Apilactobacillus	Apilactobacillus kunkeei	Apilactobacillus kunkeei cl.-2_0	*	0.05	single	2	1	98.07	0.94	0	1423003	376	yes	Other	NA	Apis mellifera
48B_MAG.6	MAG	Bombella	Bombella mellum	Bombella mellum cl.-3_1	*	0.05	single	3	1	96.26	0	0	1953211	211834	no	Other	d__Bacteria;p__Proteobacteria;c__Alphaproteobacteria;o__Acetobacterales;f__Acetobacteraceae;g__Bombella;s__Bombella mellum	NA
Ga0372762	isolate	Bombella	Bombella sp.	Bombella sp. cl.-3_2	*	0.05	single	3	1	99.8	0	0	1987575	411	yes	Other	NA	Apis mellifera
Ga0308518	isolate	Bombella	Bombella intestini	Bombella intestini cl.-4_0	*	0.05	single	4	1	99.55	0	0	2023176	399	yes	Other	NA	Bombus lapidarius
Ga0216357	isolate	Bombella	Bombella sp.	Bombella sp. cl.-5_0	*	0.05	single	5	1	99.3	0.25	0	1899972	396	yes	Other	NA	Apis mellifera
28B_MAG.22	MAG	Fructobacillus	Fructobacillus fructosus	Fructobacillus fructosus cl.-6_1		0.05	single	6	2	90.66	0.96	66.67	1064055	15387	no	Other	d__Bacteria;p__Firmicutes;c__Bacilli;o__Lactobacillales;f__Lactobacillaceae;g__Fructobacillus;s__Fructobacillus fructosus	NA
40B_MAG.15	MAG	Fructobacillus	Fructobacillus fructosus	Fructobacillus fructosus cl.-6_1	*	0.05	single	6	2	95.73	0.02	100	1161303	37125	no	Other	d__Bacteria;p__Firmicutes;c__Bacilli;o__Lactobacillales;f__Lactobacillaceae;g__Fructobacillus;s__Fructobacillus fructosus	NA
25B_MAG.9	MAG	Fructobacillus	Fructobacillus sp018437235	Fructobacillus sp018437235 cl.-7_0	*	0.05	single	7	1	89.35	0.7	50	1051510	20708	no	Other	d__Bacteria;p__Firmicutes;c__Bacilli;o__Lactobacillales;f__Lactobacillaceae;g__Fructobacillus;s__Fructobacillus sp018437235	NA
7B_MAG.28	MAG	Leuconostoc	Leuconostoc suionicum	Leuconostoc suionicum cl.-8_0	*	0.05	single	8	1	99.47	0.44	0	2061409	141269	no	Other	d__Bacteria;p__Firmicutes;c__Bacilli;o__Lactobacillales;f__Lactobacillaceae;g__Leuconostoc;s__Leuconostoc suionicum	NA
11B_MAG.20	MAG	Jejubacter	Jejubacter sp.	Jejubacter sp. cl.-9_1		0.05	single	9	10	96.31	0.26	0	3710552	106722	no	Other	d__Bacteria;p__Proteobacteria;c__Gammaproteobacteria;o__Enterobacterales;f__Enterobacteriaceae;g__Jejubacter;s__	NA
19B_MAG.14	MAG	Jejubacter	Jejubacter sp.	Jejubacter sp. cl.-9_1		0.05	single	9	10	93.69	0.26	0	3643185	103170	no	Other	d__Bacteria;p__Proteobacteria;c__Gammaproteobacteria;o__Enterobacterales;f__Enterobacteriaceae;g__Jejubacter;s__	NA
1B_MAG.12	MAG	Jejubacter	Jejubacter sp.	Jejubacter sp. cl.-9_1		0.05	single	9	10	96.35	0.43	0	3452750	25928	no	Other	d__Bacteria;p__Proteobacteria;c__Gammaproteobacteria;o__Enterobacterales;f__Enterobacteriaceae;g__Jejubacter;s__	NA
2B_MAG.17	MAG	Jejubacter	Jejubacter sp.	Jejubacter sp. cl.-9_1		0.05	single	9	10	96.2	0.74	0	3429794	30938	no	Other	d__Bacteria;p__Proteobacteria;c__Gammaproteobacteria;o__Enterobacterales;f__Enterobacteriaceae;g__Jejubacter;s__	NA
32B_MAG.22	MAG	Jejubacter	Jejubacter sp.	Jejubacter sp. cl.-9_1		0.05	single	9	10	97.3	2.56	92.86	3639939	88354	no	Other	d__Bacteria;p__Proteobacteria;c__Gammaproteobacteria;o__Enterobacterales;f__Enterobacteriaceae;g__Jejubacter;s__	NA
35B_MAG.20	MAG	Jejubacter	Jejubacter sp.	Jejubacter sp. cl.-9_1		0.05	single	9	10	97.05	0.43	0	3530077	26003	no	Other	d__Bacteria;p__Proteobacteria;c__Gammaproteobacteria;o__Enterobacterales;f__Enterobacteriaceae;g__Jejubacter;s__	NA
42B_MAG.23	MAG	Jejubacter	Jejubacter sp.	Jejubacter sp. cl.-9_1		0.05	single	9	10	92.38	0.26	0	3437123	134730	no	Other	d__Bacteria;p__Proteobacteria;c__Gammaproteobacteria;o__Enterobacterales;f__Enterobacteriaceae;g__Jejubacter;s__	NA
48B_MAG.22	MAG	Jejubacter	Jejubacter sp.	Jejubacter sp. cl.-9_1	*	0.05	single	9	10	98.28	0.26	0	3727388	99536	no	Other	d__Bacteria;p__Proteobacteria;c__Gammaproteobacteria;o__Enterobacterales;f__Enterobacteriaceae;g__Jejubacter;s__	NA
4B_MAG.3	MAG	Jejubacter	Jejubacter sp.	Jejubacter sp. cl.-9_1		0.05	single	9	10	97.3	0.26	0	3818450	109249	no	Other	d__Bacteria;p__Proteobacteria;c__Gammaproteobacteria;o__Enterobacterales;f__Enterobacteriaceae;g__Jejubacter;s__	NA
9B_MAG.20	MAG	Jejubacter	Jejubacter sp.	Jejubacter sp. cl.-9_1		0.05	single	9	10	97.3	0.26	0	3792039	106611	no	Other	d__Bacteria;p__Proteobacteria;c__Gammaproteobacteria;o__Enterobacterales;f__Enterobacteriaceae;g__Jejubacter;s__	NA
36B_MAG.9	MAG	Pantoea	Pantoea agglomerans	Pantoea agglomerans cl.-10_1		0.05	single	10	2	82.64	0.6	72.73	3543730	6487	no	Other	d__Bacteria;p__Proteobacteria;c__Gammaproteobacteria;o__Enterobacterales;f__Enterobacteriaceae;g__Pantoea;s__Pantoea agglomerans	NA
50B_MAG.25	MAG	Pantoea	Pantoea agglomerans	Pantoea agglomerans cl.-10_1	*	0.05	single	10	2	98.31	0.22	0	4653874	75407	no	Other	d__Bacteria;p__Proteobacteria;c__Gammaproteobacteria;o__Enterobacterales;f__Enterobacteriaceae;g__Pantoea;s__Pantoea agglomerans	NA
25B_MAG.30	MAG	Enterobacter	Enterobacter ludwigii	Enterobacter ludwigii cl.-11_1		0.05	single	11	4	76.67	4.39	100	4740807	37189	no	Other	d__Bacteria;p__Proteobacteria;c__Gammaproteobacteria;o__Enterobacterales;f__Enterobacteriaceae;g__Enterobacter;s__Enterobacter ludwigii	NA
29B_MAG.46	MAG	Enterobacter	Enterobacter ludwigii	Enterobacter ludwigii cl.-11_1		0.05	single	11	4	97.52	1.04	46.15	4550194	93705	no	Other	d__Bacteria;p__Proteobacteria;c__Gammaproteobacteria;o__Enterobacterales;f__Enterobacteriaceae;g__Enterobacter;s__Enterobacter ludwigii	NA
34B_MAG.26	MAG	Enterobacter	Enterobacter ludwigii	Enterobacter ludwigii cl.-11_1	*	0.05	single	11	4	99.97	0.17	0	4975983	398911	no	Other	d__Bacteria;p__Proteobacteria;c__Gammaproteobacteria;o__Enterobacterales;f__Enterobacteriaceae;g__Enterobacter;s__Enterobacter ludwigii	NA
36B_MAG.11	MAG	Enterobacter	Enterobacter ludwigii	Enterobacter ludwigii cl.-11_1		0.05	single	11	4	98.76	0.94	72.73	4523341	40124	no	Other	d__Bacteria;p__Proteobacteria;c__Gammaproteobacteria;o__Enterobacterales;f__Enterobacteriaceae;g__Enterobacter;s__Enterobacter ludwigii	NA
25B_MAG.35	MAG	Klebsiella	Klebsiella pneumoniae	Klebsiella pneumoniae cl.-12_1	*	0.05	single	12	1	93.22	0.38	25	4670448	76955	no	Other	d__Bacteria;p__Proteobacteria;c__Gammaproteobacteria;o__Enterobacterales;f__Enterobacteriaceae;g__Klebsiella;s__Klebsiella pneumoniae	NA
25B_MAG.42	MAG	Klebsiella	Klebsiella variicola	Klebsiella variicola cl.-12_2	*	0.05	single	12	1	90.75	0.9	76.92	4839180	38452	no	Other	d__Bacteria;p__Proteobacteria;c__Gammaproteobacteria;o__Enterobacterales;f__Enterobacteriaceae;g__Klebsiella;s__Klebsiella variicola	NA
35B_MAG.14	MAG	Klebsiella	Klebsiella aerogenes	Klebsiella aerogenes cl.-13_0	*	0.05	single	13	1	98.81	0.19	0	5136319	531539	no	Other	d__Bacteria;p__Proteobacteria;c__Gammaproteobacteria;o__Enterobacterales;f__Enterobacteriaceae;g__Klebsiella;s__Klebsiella aerogenes	NA
35B_MAG.26	MAG	Cedecea	Cedecea neteri	Cedecea neteri cl.-14_0	*	0.05	single	14	1	93.95	0.33	20	4528575	307695	no	Other	d__Bacteria;p__Proteobacteria;c__Gammaproteobacteria;o__Enterobacterales;f__Enterobacteriaceae;g__Cedecea;s__Cedecea neteri_A	NA
35B_MAG.19	MAG	Kluyvera	Kluyvera sp902363335	Kluyvera sp902363335 cl.-15_0	*	0.05	single	15	1	86.17	0.17	25	4151239	366134	no	Other	d__Bacteria;p__Proteobacteria;c__Gammaproteobacteria;o__Enterobacterales;f__Enterobacteriaceae;g__Kluyvera;s__Kluyvera sp902363335	NA
7B_MAG.35	MAG	Lonsdalea	Lonsdalea britannica	Lonsdalea britannica cl.-16_0	*	0.05	single	16	1	86.16	1.23	25	3038393	13893	no	Other	d__Bacteria;p__Proteobacteria;c__Gammaproteobacteria;o__Enterobacterales;f__Enterobacteriaceae;g__Lonsdalea;s__Lonsdalea britannica	NA
10B_MAG.3	MAG	Commensalibacter	Commensalibacter	Commensalibacter cl.-17_1		0.05	single	17	37	99	0.5	0	1977428	482481	no	Honeybee-Associated	d__Bacteria;p__Proteobacteria;c__Alphaproteobacteria;o__Acetobacterales;f__Acetobacteraceae;g__Commensalibacter;s__Commensalibacter sp003202795	NA
11B_MAG.32	MAG	Commensalibacter	Commensalibacter	Commensalibacter cl.-17_1		0.05	single	17	37	99	0.75	0	1920841	351462	no	Honeybee-Associated	d__Bacteria;p__Proteobacteria;c__Alphaproteobacteria;o__Acetobacterales;f__Acetobacteraceae;g__Commensalibacter;s__Commensalibacter sp003202795	NA
12B_MAG.25	MAG	Commensalibacter	Commensalibacter	Commensalibacter cl.-17_1		0.05	single	17	37	99	0.5	0	1946987	351448	no	Honeybee-Associated	d__Bacteria;p__Proteobacteria;c__Alphaproteobacteria;o__Acetobacterales;f__Acetobacteraceae;g__Commensalibacter;s__Commensalibacter sp003202795	NA
13B_MAG.17	MAG	Commensalibacter	Commensalibacter	Commensalibacter cl.-17_1		0.05	single	17	37	99	0.5	0	1978180	482481	no	Honeybee-Associated	d__Bacteria;p__Proteobacteria;c__Alphaproteobacteria;o__Acetobacterales;f__Acetobacteraceae;g__Commensalibacter;s__Commensalibacter sp003202795	NA
14B_MAG.20	MAG	Commensalibacter	Commensalibacter	Commensalibacter cl.-17_1		0.05	single	17	37	99	0.5	0	1981076	482482	no	Honeybee-Associated	d__Bacteria;p__Proteobacteria;c__Alphaproteobacteria;o__Acetobacterales;f__Acetobacteraceae;g__Commensalibacter;s__Commensalibacter sp003202795	NA
15B_MAG.18	MAG	Commensalibacter	Commensalibacter	Commensalibacter cl.-17_1		0.05	single	17	37	98.51	0.5	0	1906985	476790	no	Honeybee-Associated	d__Bacteria;p__Proteobacteria;c__Alphaproteobacteria;o__Acetobacterales;f__Acetobacteraceae;g__Commensalibacter;s__Commensalibacter sp003202795	NA
17B_MAG.30	MAG	Commensalibacter	Commensalibacter	Commensalibacter cl.-17_1		0.05	single	17	37	98.01	0.75	0	1917472	468800	no	Honeybee-Associated	d__Bacteria;p__Proteobacteria;c__Alphaproteobacteria;o__Acetobacterales;f__Acetobacteraceae;g__Commensalibacter;s__Commensalibacter sp003202795	NA
18B_MAG.24	MAG	Commensalibacter	Commensalibacter	Commensalibacter cl.-17_1		0.05	single	17	37	98.51	0.5	0	1871880	478239	no	Honeybee-Associated	d__Bacteria;p__Proteobacteria;c__Alphaproteobacteria;o__Acetobacterales;f__Acetobacteraceae;g__Commensalibacter;s__Commensalibacter sp003202795	NA
1B_MAG.25	MAG	Commensalibacter	Commensalibacter	Commensalibacter cl.-17_1		0.05	single	17	37	99.5	0.75	0	1919094	482980	no	Honeybee-Associated	d__Bacteria;p__Proteobacteria;c__Alphaproteobacteria;o__Acetobacterales;f__Acetobacteraceae;g__Commensalibacter;s__Commensalibacter sp003202795	NA
20B_MAG.22	MAG	Commensalibacter	Commensalibacter	Commensalibacter cl.-17_1		0.05	single	17	37	99	0.5	0	1980696	352482	no	Honeybee-Associated	d__Bacteria;p__Proteobacteria;c__Alphaproteobacteria;o__Acetobacterales;f__Acetobacteraceae;g__Commensalibacter;s__Commensalibacter sp003202795	NA
21B_MAG.13	MAG	Commensalibacter	Commensalibacter	Commensalibacter cl.-17_1		0.05	single	17	37	99	0.5	0	1926235	482806	no	Honeybee-Associated	d__Bacteria;p__Proteobacteria;c__Alphaproteobacteria;o__Acetobacterales;f__Acetobacteraceae;g__Commensalibacter;s__Commensalibacter sp003202795	NA
22B_MAG.3	MAG	Commensalibacter	Commensalibacter	Commensalibacter cl.-17_1	*	0.05	single	17	37	99	0.5	0	1980434	1256670	no	Honeybee-Associated	d__Bacteria;p__Proteobacteria;c__Alphaproteobacteria;o__Acetobacterales;f__Acetobacteraceae;g__Commensalibacter;s__Commensalibacter sp003202795	NA
23B_MAG.9	MAG	Commensalibacter	Commensalibacter	Commensalibacter cl.-17_1		0.05	single	17	37	99	0.5	0	1985451	483393	no	Honeybee-Associated	d__Bacteria;p__Proteobacteria;c__Alphaproteobacteria;o__Acetobacterales;f__Acetobacteraceae;g__Commensalibacter;s__Commensalibacter sp003202795	NA
26B_MAG.30	MAG	Commensalibacter	Commensalibacter	Commensalibacter cl.-17_1		0.05	single	17	37	97.51	0.5	0	1892868	351581	no	Honeybee-Associated	d__Bacteria;p__Proteobacteria;c__Alphaproteobacteria;o__Acetobacterales;f__Acetobacteraceae;g__Commensalibacter;s__Commensalibacter sp003202795	NA
28B_MAG.4	MAG	Commensalibacter	Commensalibacter	Commensalibacter cl.-17_1		0.05	single	17	37	99	0.5	0	1979743	483254	no	Honeybee-Associated	d__Bacteria;p__Proteobacteria;c__Alphaproteobacteria;o__Acetobacterales;f__Acetobacteraceae;g__Commensalibacter;s__Commensalibacter sp003202795	NA
29B_MAG.18	MAG	Commensalibacter	Commensalibacter	Commensalibacter cl.-17_1		0.05	single	17	37	99	0.75	0	1935672	471229	no	Honeybee-Associated	d__Bacteria;p__Proteobacteria;c__Alphaproteobacteria;o__Acetobacterales;f__Acetobacteraceae;g__Commensalibacter;s__Commensalibacter sp003202795	NA
30B_MAG.9	MAG	Commensalibacter	Commensalibacter	Commensalibacter cl.-17_1		0.05	single	17	37	99	1.24	33.33	1879088	81019	no	Honeybee-Associated	d__Bacteria;p__Proteobacteria;c__Alphaproteobacteria;o__Acetobacterales;f__Acetobacteraceae;g__Commensalibacter;s__Commensalibacter sp003202795	NA
32B_MAG.13	MAG	Commensalibacter	Commensalibacter	Commensalibacter cl.-17_1		0.05	single	17	37	77.11	0.5	0	1461107	768788	no	Honeybee-Associated	d__Bacteria;p__Proteobacteria;c__Alphaproteobacteria;o__Acetobacterales;f__Acetobacteraceae;g__Commensalibacter;s__Commensalibacter sp003202795	NA
33B_MAG.29	MAG	Commensalibacter	Commensalibacter	Commensalibacter cl.-17_1		0.05	single	17	37	99	0.5	0	1968357	483254	no	Honeybee-Associated	d__Bacteria;p__Proteobacteria;c__Alphaproteobacteria;o__Acetobacterales;f__Acetobacteraceae;g__Commensalibacter;s__Commensalibacter sp003202795	NA
34B_MAG.28	MAG	Commensalibacter	Commensalibacter	Commensalibacter cl.-17_1		0.05	single	17	37	98.01	0.5	0	1960154	224470	no	Honeybee-Associated	d__Bacteria;p__Proteobacteria;c__Alphaproteobacteria;o__Acetobacterales;f__Acetobacteraceae;g__Commensalibacter;s__Commensalibacter sp003202795	NA
36B_MAG.35	MAG	Commensalibacter	Commensalibacter	Commensalibacter cl.-17_1		0.05	single	17	37	99	0.5	0	1984121	337947	no	Honeybee-Associated	d__Bacteria;p__Proteobacteria;c__Alphaproteobacteria;o__Acetobacterales;f__Acetobacteraceae;g__Commensalibacter;s__Commensalibacter sp003202795	NA
38B_MAG.28	MAG	Commensalibacter	Commensalibacter	Commensalibacter cl.-17_1		0.05	single	17	37	78.61	0.5	0	1531242	770309	no	Honeybee-Associated	d__Bacteria;p__Proteobacteria;c__Alphaproteobacteria;o__Acetobacterales;f__Acetobacteraceae;g__Commensalibacter;s__Commensalibacter sp003202795	NA
3B_MAG.11	MAG	Commensalibacter	Commensalibacter	Commensalibacter cl.-17_1		0.05	single	17	37	99	0.5	0	1947513	308163	no	Honeybee-Associated	d__Bacteria;p__Proteobacteria;c__Alphaproteobacteria;o__Acetobacterales;f__Acetobacteraceae;g__Commensalibacter;s__Commensalibacter sp003202795	NA
41B_MAG.12	MAG	Commensalibacter	Commensalibacter	Commensalibacter cl.-17_1		0.05	single	17	37	99	0.5	0	1952618	481843	no	Honeybee-Associated	d__Bacteria;p__Proteobacteria;c__Alphaproteobacteria;o__Acetobacterales;f__Acetobacteraceae;g__Commensalibacter;s__Commensalibacter sp003202795	NA
45B_MAG.33	MAG	Commensalibacter	Commensalibacter	Commensalibacter cl.-17_1		0.05	single	17	37	99	0.5	0	1985633	725723	no	Honeybee-Associated	d__Bacteria;p__Proteobacteria;c__Alphaproteobacteria;o__Acetobacterales;f__Acetobacteraceae;g__Commensalibacter;s__Commensalibacter sp003202795	NA
48B_MAG.14	MAG	Commensalibacter	Commensalibacter	Commensalibacter cl.-17_1		0.05	single	17	37	99	0.75	0	1926940	470855	no	Honeybee-Associated	d__Bacteria;p__Proteobacteria;c__Alphaproteobacteria;o__Acetobacterales;f__Acetobacteraceae;g__Commensalibacter;s__Commensalibacter sp003202795	NA
49B_MAG.28	MAG	Commensalibacter	Commensalibacter	Commensalibacter cl.-17_1		0.05	single	17	37	99	0.5	0	1918498	476790	no	Honeybee-Associated	d__Bacteria;p__Proteobacteria;c__Alphaproteobacteria;o__Acetobacterales;f__Acetobacteraceae;g__Commensalibacter;s__Commensalibacter sp003202795	NA
4B_MAG.15	MAG	Commensalibacter	Commensalibacter	Commensalibacter cl.-17_1		0.05	single	17	37	99	0.5	0	1945703	482482	no	Honeybee-Associated	d__Bacteria;p__Proteobacteria;c__Alphaproteobacteria;o__Acetobacterales;f__Acetobacteraceae;g__Commensalibacter;s__Commensalibacter sp003202795	NA
50B_MAG.18	MAG	Commensalibacter	Commensalibacter	Commensalibacter cl.-17_1		0.05	single	17	37	99	0.5	0	1976741	481469	no	Honeybee-Associated	d__Bacteria;p__Proteobacteria;c__Alphaproteobacteria;o__Acetobacterales;f__Acetobacteraceae;g__Commensalibacter;s__Commensalibacter sp003202795	NA
51B_MAG.13	MAG	Commensalibacter	Commensalibacter	Commensalibacter cl.-17_1		0.05	single	17	37	78.61	0.5	0	1489173	770225	no	Honeybee-Associated	d__Bacteria;p__Proteobacteria;c__Alphaproteobacteria;o__Acetobacterales;f__Acetobacteraceae;g__Commensalibacter;s__Commensalibacter sp003202795	NA
55B_MAG.3	MAG	Commensalibacter	Commensalibacter	Commensalibacter cl.-17_1		0.05	single	17	37	99	0.5	0	1917459	351168	no	Honeybee-Associated	d__Bacteria;p__Proteobacteria;c__Alphaproteobacteria;o__Acetobacterales;f__Acetobacteraceae;g__Commensalibacter;s__Commensalibacter sp003202795	NA
5B_MAG.18	MAG	Commensalibacter	Commensalibacter	Commensalibacter cl.-17_1		0.05	single	17	37	99	0.5	0	1927834	479107	no	Honeybee-Associated	d__Bacteria;p__Proteobacteria;c__Alphaproteobacteria;o__Acetobacterales;f__Acetobacteraceae;g__Commensalibacter;s__Commensalibacter sp003202795	NA
6B_MAG.9	MAG	Commensalibacter	Commensalibacter	Commensalibacter cl.-17_1		0.05	single	17	37	94.36	1.47	100	1829194	15674	no	Honeybee-Associated	d__Bacteria;p__Proteobacteria;c__Alphaproteobacteria;o__Acetobacterales;f__Acetobacteraceae;g__Commensalibacter;s__Commensalibacter sp003202795	NA
8B_MAG.21	MAG	Commensalibacter	Commensalibacter	Commensalibacter cl.-17_1		0.05	single	17	37	94.43	2.5	62.5	1766192	9055	no	Honeybee-Associated	d__Bacteria;p__Proteobacteria;c__Alphaproteobacteria;o__Acetobacterales;f__Acetobacteraceae;g__Commensalibacter;s__Commensalibacter sp003202795	NA
9B_MAG.30	MAG	Commensalibacter	Commensalibacter	Commensalibacter cl.-17_1		0.05	single	17	37	99	0.5	0	1931924	490688	no	Honeybee-Associated	d__Bacteria;p__Proteobacteria;c__Alphaproteobacteria;o__Acetobacterales;f__Acetobacteraceae;g__Commensalibacter;s__Commensalibacter sp003202795	NA
D9V35	isolate	Commensalibacter	Commensalibacter	Commensalibacter cl.-17_1		0.05	single	17	37	99	0.75	0	2023834	395	yes	Honeybee-Associated	NA	Apis mellifera
H3T57	isolate	Commensalibacter	Commensalibacter	Commensalibacter cl.-17_1		0.05	single	17	37	99	0.5	0	1984635	391	yes	Honeybee-Associated	NA	Apis mellifera
CIN	isolate	Commensalibacter	Commensalibacter intestini	Commensalibacter intestini cl.-18_0	*	0.05	single	18	1	100	0.5	0	2454778	389	yes	Honeybee-Associated	NA	Drosophila melagenogaster
Ga0248239	isolate	Commensalibacter	Commensalibacter	Commensalibacter cl.-19_0	*	0.05	single	19	1	99.5	0.75	0	2354868	393	yes	Honeybee-Associated	NA	Monarch butterfly
C4S76	isolate	Apibacter	Apibacter adventoris	Apibacter adventoris cl.-20_1	*	0.05	single	20	2	100	0	0	2625614	385	yes	Other	NA	Apis dorsata
C4S77	isolate	Apibacter	Apibacter adventoris	Apibacter adventoris cl.-20_1		0.05	single	20	2	100	1.08	100	2756245	362	yes	Other	NA	Apis dorsata
25B_MAG.13	MAG	Lactobacillaceae	Lactobacillaceae sp.	Lactobacillaceae sp. cl.-21_1		0.05	single	21	4	79.22	0.28	50	1351178	13203	no	Other	d__Bacteria;p__Firmicutes;c__Bacilli;o__Lactobacillales;f__Lactobacillaceae;g__;s__	NA
26B_MAG.34	MAG	Lactobacillaceae	Lactobacillaceae sp.	Lactobacillaceae sp. cl.-21_1		0.05	single	21	4	85.78	0	0	1416354	20518	no	Other	d__Bacteria;p__Firmicutes;c__Bacilli;o__Lactobacillales;f__Lactobacillaceae;g__;s__	NA
29B_MAG.17	MAG	Lactobacillaceae	Lactobacillaceae sp.	Lactobacillaceae sp. cl.-21_1		0.05	single	21	4	94.25	0	0	1470005	774326	no	Other	d__Bacteria;p__Firmicutes;c__Bacilli;o__Lactobacillales;f__Lactobacillaceae;g__;s__	NA
33B_MAG.4	MAG	Lactobacillaceae	Lactobacillaceae sp.	Lactobacillaceae sp. cl.-21_1	*	0.05	single	21	4	95.82	0	0	1530530	447691	no	Other	d__Bacteria;p__Firmicutes;c__Bacilli;o__Lactobacillales;f__Lactobacillaceae;g__;s__	NA
BBC0122	isolate	Bartonella	Bartonella apis	Bartonella apis cl.-22_1	*	0.05	single	22	3	100	0	0	2907212	388	yes	Honeybee-Associated	NA	Apis mellifera
H3S98	isolate	Bartonella	Bartonella apis	Bartonella apis cl.-22_1		0.05	single	22	3	100	0	0	2767831	383	yes	Honeybee-Associated	NA	Apis mellifera
H3U94	isolate	Bartonella	Bartonella apis	Bartonella apis cl.-22_1		0.05	single	22	3	100	0	0	2786686	383	yes	Honeybee-Associated	NA	Apis mellifera
18B_MAG.13	MAG	Bartonella	Bartonella apis	Bartonella apis cl.-22_2		0.05	single	22	11	96.91	0	0	2385742	68039	no	Honeybee-Associated	d__Bacteria;p__Proteobacteria;c__Alphaproteobacteria;o__Rhizobiales_A;f__Rhizobiaceae_A;g__Bartonella;s__Bartonella apis_A	NA
34B_MAG.13	MAG	Bartonella	Bartonella apis	Bartonella apis cl.-22_2		0.05	single	22	11	99.57	0	0	2466424	502812	no	Honeybee-Associated	d__Bacteria;p__Proteobacteria;c__Alphaproteobacteria;o__Rhizobiales_A;f__Rhizobiaceae_A;g__Bartonella;s__Bartonella apis_A	NA
38B_MAG.1	MAG	Bartonella	Bartonella apis	Bartonella apis cl.-22_2		0.05	single	22	11	90.8	1.96	100	2447961	100343	no	Honeybee-Associated	d__Bacteria;p__Proteobacteria;c__Alphaproteobacteria;o__Rhizobiales_A;f__Rhizobiaceae_A;g__Bartonella;s__Bartonella apis_A	NA
46B_MAG.11	MAG	Bartonella	Bartonella apis	Bartonella apis cl.-22_2		0.05	single	22	11	93.29	0.43	100	2350113	67188	no	Honeybee-Associated	d__Bacteria;p__Proteobacteria;c__Alphaproteobacteria;o__Rhizobiales_A;f__Rhizobiaceae_A;g__Bartonella;s__Bartonella apis_A	NA
BBC0178	isolate	Bartonella	Bartonella apis	Bartonella apis cl.-22_2		0.05	single	22	11	100	0	0	2601172	381	yes	Honeybee-Associated	NA	Apis mellifera
BBC0244	isolate	Bartonella	Bartonella apis	Bartonella apis cl.-22_2	*	0.05	single	22	11	100	0	0	2643257	379	yes	Honeybee-Associated	NA	Apis mellifera
H3S82	isolate	Bartonella	Bartonella apis	Bartonella apis cl.-22_2		0.05	single	22	11	100	0	0	2610395	383	yes	Honeybee-Associated	NA	Apis mellifera
H3S83	isolate	Bartonella	Bartonella apis	Bartonella apis cl.-22_2		0.05	single	22	11	100	0	0	2663378	384	yes	Honeybee-Associated	NA	Apis mellifera
H3S85	isolate	Bartonella	Bartonella apis	Bartonella apis cl.-22_2		0.05	single	22	11	100	0	0	2637263	382	yes	Honeybee-Associated	NA	Apis mellifera
H3S90	isolate	Bartonella	Bartonella apis	Bartonella apis cl.-22_2		0.05	single	22	11	100	0	0	2644922	384	yes	Honeybee-Associated	NA	Apis mellifera
H3V13	isolate	Bartonella	Bartonella apis	Bartonella apis cl.-22_2		0.05	single	22	11	100	0	0	2631351	383	yes	Honeybee-Associated	NA	Apis mellifera
14B_MAG.17	MAG	Bartonella	Bartonella apis	Bartonella apis cl.-22_3		0.05	single	22	3	91.39	0.87	100	2359159	33186	no	Honeybee-Associated	d__Bacteria;p__Proteobacteria;c__Alphaproteobacteria;o__Rhizobiales_A;f__Rhizobiaceae_A;g__Bartonella;s__Bartonella sp016100455	NA
44B_MAG.23	MAG	Bartonella	Bartonella apis	Bartonella apis cl.-22_3		0.05	single	22	3	90.77	0.43	100	2418893	44885	no	Honeybee-Associated	d__Bacteria;p__Proteobacteria;c__Alphaproteobacteria;o__Rhizobiales_A;f__Rhizobiaceae_A;g__Bartonella;s__Bartonella sp016100455	NA
H3V17	isolate	Bartonella	Bartonella apis	Bartonella apis cl.-22_3	*	0.05	single	22	3	100	0	0	2687600	382	yes	Honeybee-Associated	NA	Apis mellifera
H3S80	isolate	Bartonella	Bartonella apis	Bartonella apis cl.-22_4	*	0.05	single	22	1	100	0	0	2622818	384	yes	Honeybee-Associated	NA	Apis mellifera
18B_MAG.30	MAG	Bartonella	Bartonella sp.	Bartonella sp. cl.-22_5		0.05	single	22	4	98.9	0	0	2512784	228198	no	Honeybee-Associated	d__Bacteria;p__Proteobacteria;c__Alphaproteobacteria;o__Rhizobiales_A;f__Rhizobiaceae_A;g__Bartonella;s__	NA
2B_MAG.3	MAG	Bartonella	Bartonella sp.	Bartonella sp. cl.-22_5	*	0.05	single	22	4	100	0	0	2517310	1290266	no	Honeybee-Associated	d__Bacteria;p__Proteobacteria;c__Alphaproteobacteria;o__Rhizobiales_A;f__Rhizobiaceae_A;g__Bartonella;s__	NA
7B_MAG.1	MAG	Bartonella	Bartonella sp.	Bartonella sp. cl.-22_5		0.05	single	22	4	94.52	0.43	100	2435781	61944	no	Honeybee-Associated	d__Bacteria;p__Proteobacteria;c__Alphaproteobacteria;o__Rhizobiales_A;f__Rhizobiaceae_A;g__Bartonella;s__	NA
9B_MAG.32	MAG	Bartonella	Bartonella sp.	Bartonella sp. cl.-22_5		0.05	single	22	4	97.9	0.43	100	2466836	59947	no	Honeybee-Associated	d__Bacteria;p__Proteobacteria;c__Alphaproteobacteria;o__Rhizobiales_A;f__Rhizobiaceae_A;g__Bartonella;s__	NA
15B_MAG.11	MAG	Bartonella	Bartonella apis	Bartonella apis cl.-22_6		0.05	single	22	18	98.26	1.52	83.33	2421221	89617	no	Honeybee-Associated	d__Bacteria;p__Proteobacteria;c__Alphaproteobacteria;o__Rhizobiales_A;f__Rhizobiaceae_A;g__Bartonella;s__Bartonella apis	NA
18B_MAG.12	MAG	Bartonella	Bartonella apis	Bartonella apis cl.-22_6		0.05	single	22	18	99.15	0	0	2445520	243235	no	Honeybee-Associated	d__Bacteria;p__Proteobacteria;c__Alphaproteobacteria;o__Rhizobiales_A;f__Rhizobiaceae_A;g__Bartonella;s__Bartonella apis	NA
19B_MAG.24	MAG	Bartonella	Bartonella apis	Bartonella apis cl.-22_6		0.05	single	22	18	99.74	0.58	100	2443500	62556	no	Honeybee-Associated	d__Bacteria;p__Proteobacteria;c__Alphaproteobacteria;o__Rhizobiales_A;f__Rhizobiaceae_A;g__Bartonella;s__Bartonella apis	NA
22B_MAG.26	MAG	Bartonella	Bartonella apis	Bartonella apis cl.-22_6	*	0.05	single	22	18	100	0	0	2519329	2388364	no	Honeybee-Associated	d__Bacteria;p__Proteobacteria;c__Alphaproteobacteria;o__Rhizobiales_A;f__Rhizobiaceae_A;g__Bartonella;s__Bartonella apis	NA
31B_MAG.5	MAG	Bartonella	Bartonella apis	Bartonella apis cl.-22_6		0.05	single	22	18	100	0	0	2512016	2304058	no	Honeybee-Associated	d__Bacteria;p__Proteobacteria;c__Alphaproteobacteria;o__Rhizobiales_A;f__Rhizobiaceae_A;g__Bartonella;s__Bartonella apis	NA
36B_MAG.5	MAG	Bartonella	Bartonella apis	Bartonella apis cl.-22_6		0.05	single	22	18	100	0	0	2554840	1564011	no	Honeybee-Associated	d__Bacteria;p__Proteobacteria;c__Alphaproteobacteria;o__Rhizobiales_A;f__Rhizobiaceae_A;g__Bartonella;s__Bartonella apis	NA
38B_MAG.3	MAG	Bartonella	Bartonella apis	Bartonella apis cl.-22_6		0.05	single	22	18	92.1	4.13	100	2387370	18624	no	Honeybee-Associated	d__Bacteria;p__Proteobacteria;c__Alphaproteobacteria;o__Rhizobiales_A;f__Rhizobiaceae_A;g__Bartonella;s__Bartonella apis	NA
3B_MAG.25	MAG	Bartonella	Bartonella apis	Bartonella apis cl.-22_6		0.05	single	22	18	100	0.43	100	2535407	334103	no	Honeybee-Associated	d__Bacteria;p__Proteobacteria;c__Alphaproteobacteria;o__Rhizobiales_A;f__Rhizobiaceae_A;g__Bartonella;s__Bartonella apis	NA
43B_MAG.7	MAG	Bartonella	Bartonella apis	Bartonella apis cl.-22_6		0.05	single	22	18	76.87	3.04	100	1960331	7323	no	Honeybee-Associated	d__Bacteria;p__Proteobacteria;c__Alphaproteobacteria;o__Rhizobiales_A;f__Rhizobiaceae_A;g__Bartonella;s__Bartonella apis	NA
44B_MAG.10	MAG	Bartonella	Bartonella apis	Bartonella apis cl.-22_6		0.05	single	22	18	95.22	1.74	100	2327834	27547	no	Honeybee-Associated	d__Bacteria;p__Proteobacteria;c__Alphaproteobacteria;o__Rhizobiales_A;f__Rhizobiaceae_A;g__Bartonella;s__Bartonella apis	NA
46B_MAG.43	MAG	Bartonella	Bartonella apis	Bartonella apis cl.-22_6		0.05	single	22	18	96.41	1.96	80	2409831	79311	no	Honeybee-Associated	d__Bacteria;p__Proteobacteria;c__Alphaproteobacteria;o__Rhizobiales_A;f__Rhizobiaceae_A;g__Bartonella;s__Bartonella apis	NA
H3S84	isolate	Bartonella	Bartonella apis	Bartonella apis cl.-22_6		0.05	single	22	18	100	0	0	2520546	383	yes	Honeybee-Associated	NA	Apis mellifera
H3S89	isolate	Bartonella	Bartonella apis	Bartonella apis cl.-22_6		0.05	single	22	18	100	0	0	2555276	379	yes	Honeybee-Associated	NA	Apis mellifera
H3V12	isolate	Bartonella	Bartonella apis	Bartonella apis cl.-22_6		0.05	single	22	18	100	0	0	2584952	382	yes	Honeybee-Associated	NA	Apis mellifera
H3V16	isolate	Bartonella	Bartonella apis	Bartonella apis cl.-22_6		0.05	single	22	18	100	0	0	2620104	383	yes	Honeybee-Associated	NA	Apis mellifera
PEB0122	isolate	Bartonella	Bartonella apis	Bartonella apis cl.-22_6		0.05	single	22	18	100	0	0	2603122	383	yes	Honeybee-Associated	NA	Apis mellifera
PEB0149	isolate	Bartonella	Bartonella apis	Bartonella apis cl.-22_6		0.05	single	22	18	100	0	0	2525262	382	yes	Honeybee-Associated	NA	Apis mellifera
PEB0150	isolate	Bartonella	Bartonella apis	Bartonella apis cl.-22_6		0.05	single	22	18	100	0	0	2582140	383	yes	Honeybee-Associated	NA	Apis mellifera
11B_MAG.25	MAG	Bartonella	Bartonella sp.	Bartonella sp. cl.-23_1		0.05	single	23	34	100	0	0	2393444	220389	no	Honeybee-Associated	d__Bacteria;p__Proteobacteria;c__Alphaproteobacteria;o__Rhizobiales_A;f__Rhizobiaceae_A;g__Bartonella;s__	NA
13B_MAG.25	MAG	Bartonella	Bartonella sp.	Bartonella sp. cl.-23_1		0.05	single	23	34	100	0.45	50	2542885	212098	no	Honeybee-Associated	d__Bacteria;p__Proteobacteria;c__Alphaproteobacteria;o__Rhizobiales_A;f__Rhizobiaceae_A;g__Bartonella;s__	NA
15B_MAG.12	MAG	Bartonella	Bartonella sp.	Bartonella sp. cl.-23_1		0.05	single	23	34	100	0	0	2417179	444619	no	Honeybee-Associated	d__Bacteria;p__Proteobacteria;c__Alphaproteobacteria;o__Rhizobiales_A;f__Rhizobiaceae_A;g__Bartonella;s__	NA
17B_MAG.16	MAG	Bartonella	Bartonella sp.	Bartonella sp. cl.-23_1		0.05	single	23	34	100	0.43	0	2564481	335837	no	Honeybee-Associated	d__Bacteria;p__Proteobacteria;c__Alphaproteobacteria;o__Rhizobiales_A;f__Rhizobiaceae_A;g__Bartonella;s__	NA
18B_MAG.19	MAG	Bartonella	Bartonella sp.	Bartonella sp. cl.-23_1		0.05	single	23	34	99.13	1.96	85.71	2389709	349374	no	Honeybee-Associated	d__Bacteria;p__Proteobacteria;c__Alphaproteobacteria;o__Rhizobiales_A;f__Rhizobiaceae_A;g__Bartonella;s__	NA
1B_MAG.30	MAG	Bartonella	Bartonella sp.	Bartonella sp. cl.-23_1		0.05	single	23	34	96.74	0.14	100	2263893	34730	no	Honeybee-Associated	d__Bacteria;p__Proteobacteria;c__Alphaproteobacteria;o__Rhizobiales_A;f__Rhizobiaceae_A;g__Bartonella;s__	NA
20B_MAG.14	MAG	Bartonella	Bartonella sp.	Bartonella sp. cl.-23_1		0.05	single	23	34	100	0	0	2334751	252581	no	Honeybee-Associated	d__Bacteria;p__Proteobacteria;c__Alphaproteobacteria;o__Rhizobiales_A;f__Rhizobiaceae_A;g__Bartonella;s__	NA
23B_MAG.17	MAG	Bartonella	Bartonella sp.	Bartonella sp. cl.-23_1		0.05	single	23	34	99.03	0.43	0	2539870	213772	no	Honeybee-Associated	d__Bacteria;p__Proteobacteria;c__Alphaproteobacteria;o__Rhizobiales_A;f__Rhizobiaceae_A;g__Bartonella;s__	NA
23B_MAG.26	MAG	Bartonella	Bartonella sp.	Bartonella sp. cl.-23_1		0.05	single	23	34	98.9	0	0	2293697	183703	no	Honeybee-Associated	d__Bacteria;p__Proteobacteria;c__Alphaproteobacteria;o__Rhizobiales_A;f__Rhizobiaceae_A;g__Bartonella;s__	NA
25B_MAG.43	MAG	Bartonella	Bartonella sp.	Bartonella sp. cl.-23_1		0.05	single	23	34	100	0.43	0	2504108	1389164	no	Honeybee-Associated	d__Bacteria;p__Proteobacteria;c__Alphaproteobacteria;o__Rhizobiales_A;f__Rhizobiaceae_A;g__Bartonella;s__	NA
26B_MAG.6	MAG	Bartonella	Bartonella sp.	Bartonella sp. cl.-23_1		0.05	single	23	34	100	0	0	2468999	302538	no	Honeybee-Associated	d__Bacteria;p__Proteobacteria;c__Alphaproteobacteria;o__Rhizobiales_A;f__Rhizobiaceae_A;g__Bartonella;s__	NA
30B_MAG.3	MAG	Bartonella	Bartonella sp.	Bartonella sp. cl.-23_1		0.05	single	23	34	87.57	8.52	96.15	2127352	7161	no	Honeybee-Associated	d__Bacteria;p__Proteobacteria;c__Alphaproteobacteria;o__Rhizobiales_A;f__Rhizobiaceae_A;g__Bartonella;s__	NA
32B_MAG.33	MAG	Bartonella	Bartonella sp.	Bartonella sp. cl.-23_1		0.05	single	23	34	84.35	0	0	2217697	421425	no	Honeybee-Associated	d__Bacteria;p__Proteobacteria;c__Alphaproteobacteria;o__Rhizobiales_A;f__Rhizobiaceae_A;g__Bartonella;s__	NA
33B_MAG.32	MAG	Bartonella	Bartonella sp.	Bartonella sp. cl.-23_1		0.05	single	23	34	85.65	0.43	0	2131213	483716	no	Honeybee-Associated	d__Bacteria;p__Proteobacteria;c__Alphaproteobacteria;o__Rhizobiales_A;f__Rhizobiaceae_A;g__Bartonella;s__	NA
34B_MAG.4	MAG	Bartonella	Bartonella sp.	Bartonella sp. cl.-23_1		0.05	single	23	34	100	0	0	2506317	218804	no	Honeybee-Associated	d__Bacteria;p__Proteobacteria;c__Alphaproteobacteria;o__Rhizobiales_A;f__Rhizobiaceae_A;g__Bartonella;s__	NA
36B_MAG.20	MAG	Bartonella	Bartonella sp.	Bartonella sp. cl.-23_1		0.05	single	23	34	100	1.3	100	2399750	335509	no	Honeybee-Associated	d__Bacteria;p__Proteobacteria;c__Alphaproteobacteria;o__Rhizobiales_A;f__Rhizobiaceae_A;g__Bartonella;s__	NA
38B_MAG.20	MAG	Bartonella	Bartonella sp.	Bartonella sp. cl.-23_1		0.05	single	23	34	90.34	1.23	100	2098671	21422	no	Honeybee-Associated	d__Bacteria;p__Proteobacteria;c__Alphaproteobacteria;o__Rhizobiales_A;f__Rhizobiaceae_A;g__Bartonella;s__	NA
38B_MAG.34	MAG	Bartonella	Bartonella sp.	Bartonella sp. cl.-23_1		0.05	single	23	34	90.36	0.78	80	2155830	32463	no	Honeybee-Associated	d__Bacteria;p__Proteobacteria;c__Alphaproteobacteria;o__Rhizobiales_A;f__Rhizobiaceae_A;g__Bartonella;s__	NA
3B_MAG.4	MAG	Bartonella	Bartonella sp.	Bartonella sp. cl.-23_1		0.05	single	23	34	100	0	0	2421801	338511	no	Honeybee-Associated	d__Bacteria;p__Proteobacteria;c__Alphaproteobacteria;o__Rhizobiales_A;f__Rhizobiaceae_A;g__Bartonella;s__	NA
40B_MAG.14	MAG	Bartonella	Bartonella sp.	Bartonella sp. cl.-23_1		0.05	single	23	34	99.57	0	0	2510450	414282	no	Honeybee-Associated	d__Bacteria;p__Proteobacteria;c__Alphaproteobacteria;o__Rhizobiales_A;f__Rhizobiaceae_A;g__Bartonella;s__	NA
41B_MAG.23	MAG	Bartonella	Bartonella sp.	Bartonella sp. cl.-23_1		0.05	single	23	34	95.7	4.78	92.86	2344062	31616	no	Honeybee-Associated	d__Bacteria;p__Proteobacteria;c__Alphaproteobacteria;o__Rhizobiales_A;f__Rhizobiaceae_A;g__Bartonella;s__	NA
42B_MAG.20	MAG	Bartonella	Bartonella sp.	Bartonella sp. cl.-23_1		0.05	single	23	34	100	0	0	2435051	218788	no	Honeybee-Associated	d__Bacteria;p__Proteobacteria;c__Alphaproteobacteria;o__Rhizobiales_A;f__Rhizobiaceae_A;g__Bartonella;s__	NA
43B_MAG.19	MAG	Bartonella	Bartonella sp.	Bartonella sp. cl.-23_1		0.05	single	23	34	100	0	0	2398731	356468	no	Honeybee-Associated	d__Bacteria;p__Proteobacteria;c__Alphaproteobacteria;o__Rhizobiales_A;f__Rhizobiaceae_A;g__Bartonella;s__	NA
44B_MAG.3	MAG	Bartonella	Bartonella sp.	Bartonella sp. cl.-23_1		0.05	single	23	34	100	0	0	2528741	335555	no	Honeybee-Associated	d__Bacteria;p__Proteobacteria;c__Alphaproteobacteria;o__Rhizobiales_A;f__Rhizobiaceae_A;g__Bartonella;s__	NA
45B_MAG.14	MAG	Bartonella	Bartonella sp.	Bartonella sp. cl.-23_1		0.05	single	23	34	100	0	0	2442287	336327	no	Honeybee-Associated	d__Bacteria;p__Proteobacteria;c__Alphaproteobacteria;o__Rhizobiales_A;f__Rhizobiaceae_A;g__Bartonella;s__	NA
46B_MAG.20	MAG	Bartonella	Bartonella sp.	Bartonella sp. cl.-23_1		0.05	single	23	34	100	0	0	2313721	396919	no	Honeybee-Associated	d__Bacteria;p__Proteobacteria;c__Alphaproteobacteria;o__Rhizobiales_A;f__Rhizobiaceae_A;g__Bartonella;s__	NA
48B_MAG.26	MAG	Bartonella	Bartonella sp.	Bartonella sp. cl.-23_1		0.05	single	23	34	84.06	5.22	100	2217097	11469	no	Honeybee-Associated	d__Bacteria;p__Proteobacteria;c__Alphaproteobacteria;o__Rhizobiales_A;f__Rhizobiaceae_A;g__Bartonella;s__	NA
49B_MAG.5	MAG	Bartonella	Bartonella sp.	Bartonella sp. cl.-23_1		0.05	single	23	34	91.1	0.8	100	2299301	46071	no	Honeybee-Associated	d__Bacteria;p__Proteobacteria;c__Alphaproteobacteria;o__Rhizobiales_A;f__Rhizobiaceae_A;g__Bartonella;s__	NA
50B_MAG.1	MAG	Bartonella	Bartonella sp.	Bartonella sp. cl.-23_1		0.05	single	23	34	75.92	2.68	100	1735889	10386	no	Honeybee-Associated	d__Bacteria;p__Proteobacteria;c__Alphaproteobacteria;o__Rhizobiales_A;f__Rhizobiaceae_A;g__Bartonella;s__	NA
53B_MAG.26	MAG	Bartonella	Bartonella sp.	Bartonella sp. cl.-23_1	*	0.05	single	23	34	100	0	0	2510881	657277	no	Honeybee-Associated	d__Bacteria;p__Proteobacteria;c__Alphaproteobacteria;o__Rhizobiales_A;f__Rhizobiaceae_A;g__Bartonella;s__	NA
55B_MAG.18	MAG	Bartonella	Bartonella sp.	Bartonella sp. cl.-23_1		0.05	single	23	34	98.48	1.74	100	2316934	185631	no	Honeybee-Associated	d__Bacteria;p__Proteobacteria;c__Alphaproteobacteria;o__Rhizobiales_A;f__Rhizobiaceae_A;g__Bartonella;s__	NA
5B_MAG.10	MAG	Bartonella	Bartonella sp.	Bartonella sp. cl.-23_1		0.05	single	23	34	99.78	0.36	100	2289227	171796	no	Honeybee-Associated	d__Bacteria;p__Proteobacteria;c__Alphaproteobacteria;o__Rhizobiales_A;f__Rhizobiaceae_A;g__Bartonella;s__	NA
6B_MAG.18	MAG	Bartonella	Bartonella sp.	Bartonella sp. cl.-23_1		0.05	single	23	34	100	0.43	0	2491802	335341	no	Honeybee-Associated	d__Bacteria;p__Proteobacteria;c__Alphaproteobacteria;o__Rhizobiales_A;f__Rhizobiaceae_A;g__Bartonella;s__	NA
9B_MAG.1	MAG	Bartonella	Bartonella sp.	Bartonella sp. cl.-23_1		0.05	single	23	34	100	0	0	2417297	335560	no	Honeybee-Associated	d__Bacteria;p__Proteobacteria;c__Alphaproteobacteria;o__Rhizobiales_A;f__Rhizobiaceae_A;g__Bartonella;s__	NA
23B_MAG.18	MAG	Apibacter	Apibacter sp.	Apibacter sp. cl.-24_1		0.05	single	24	7	100	0	0	2518743	164475	no	Other	d__Bacteria;p__Bacteroidota;c__Bacteroidia;o__Flavobacteriales;f__Weeksellaceae;g__Apibacter;s__	NA
28B_MAG.17	MAG	Apibacter	Apibacter sp.	Apibacter sp. cl.-24_1		0.05	single	24	7	100	0	0	2452888	112718	no	Other	d__Bacteria;p__Bacteroidota;c__Bacteroidia;o__Flavobacteriales;f__Weeksellaceae;g__Apibacter;s__	NA
30B_MAG.2	MAG	Apibacter	Apibacter sp.	Apibacter sp. cl.-24_1		0.05	single	24	7	100	0	0	2424912	72738	no	Other	d__Bacteria;p__Bacteroidota;c__Bacteroidia;o__Flavobacteriales;f__Weeksellaceae;g__Apibacter;s__	NA
33B_MAG.16	MAG	Apibacter	Apibacter sp.	Apibacter sp. cl.-24_1	*	0.05	single	24	7	100	0	0	2652429	370909	no	Other	d__Bacteria;p__Bacteroidota;c__Bacteroidia;o__Flavobacteriales;f__Weeksellaceae;g__Apibacter;s__	NA
40B_MAG.8	MAG	Apibacter	Apibacter sp.	Apibacter sp. cl.-24_1		0.05	single	24	7	97.85	0	0	2287320	39007	no	Other	d__Bacteria;p__Bacteroidota;c__Bacteroidia;o__Flavobacteriales;f__Weeksellaceae;g__Apibacter;s__	NA
41B_MAG.14	MAG	Apibacter	Apibacter sp.	Apibacter sp. cl.-24_1		0.05	single	24	7	100	0.18	100	2471750	44531	no	Other	d__Bacteria;p__Bacteroidota;c__Bacteroidia;o__Flavobacteriales;f__Weeksellaceae;g__Apibacter;s__	NA
45B_MAG.2	MAG	Apibacter	Apibacter sp.	Apibacter sp. cl.-24_1		0.05	single	24	7	100	0	0	2545081	165483	no	Other	d__Bacteria;p__Bacteroidota;c__Bacteroidia;o__Flavobacteriales;f__Weeksellaceae;g__Apibacter;s__	NA
C4S75	isolate	Apibacter	Apibacter sp.	Apibacter sp. cl.-25_1		0.05	single	25	3	100	0	0	2289083	389	yes	Other	NA	Apis cerana
Ga0307799	isolate	Apibacter	Apibacter sp.	Apibacter sp. cl.-25_1		0.05	single	25	3	100	0	0	2297075	392	yes	Other	NA	Apis cerana
Ga0312307	isolate	Apibacter	Apibacter sp.	Apibacter sp. cl.-25_1	*	0.05	single	25	3	100	0	0	2314355	389	yes	Other	NA	Apis cerana
Ga0061079	isolate	Apibacter	Apibacter mensalis	Apibacter mensalis cl.-26_0	*	0.05	single	26	1	100	0	0	2331098	377	yes	Other	NA	Bombus lapidarius
12B_MAG.17	MAG	Frischella	Frischella perrara	Frischella perrara cl.-27_1		0.05	single	27	19	98.31	0.56	0	2466410	158295	no	Honeybee-Associated	d__Bacteria;p__Proteobacteria;c__Gammaproteobacteria;o__Enterobacterales;f__Enterobacteriaceae;g__Frischella;s__Frischella perrara	NA
15B_MAG.2	MAG	Frischella	Frischella perrara	Frischella perrara cl.-27_1		0.05	single	27	19	98.31	0.85	0	2575197	273002	no	Honeybee-Associated	d__Bacteria;p__Proteobacteria;c__Gammaproteobacteria;o__Enterobacterales;f__Enterobacteriaceae;g__Frischella;s__Frischella perrara	NA
19B_MAG.18	MAG	Frischella	Frischella perrara	Frischella perrara cl.-27_1		0.05	single	27	19	75.71	1.41	33.33	1553483	154342	no	Honeybee-Associated	d__Bacteria;p__Proteobacteria;c__Gammaproteobacteria;o__Enterobacterales;f__Enterobacteriaceae;g__Frischella;s__Frischella perrara	NA
1B_MAG.22	MAG	Frischella	Frischella perrara	Frischella perrara cl.-27_1		0.05	single	27	19	98.27	1.13	50	2508938	112390	no	Honeybee-Associated	d__Bacteria;p__Proteobacteria;c__Gammaproteobacteria;o__Enterobacterales;f__Enterobacteriaceae;g__Frischella;s__Frischella perrara	NA
20B_MAG.17	MAG	Frischella	Frischella perrara	Frischella perrara cl.-27_1		0.05	single	27	19	87.35	4.19	77.78	2149448	8827	no	Honeybee-Associated	d__Bacteria;p__Proteobacteria;c__Gammaproteobacteria;o__Enterobacterales;f__Enterobacteriaceae;g__Frischella;s__Frischella perrara	NA
26B_MAG.7	MAG	Frischella	Frischella perrara	Frischella perrara cl.-27_1		0.05	single	27	19	96.05	0.85	0	2275921	303092	no	Honeybee-Associated	d__Bacteria;p__Proteobacteria;c__Gammaproteobacteria;o__Enterobacterales;f__Enterobacteriaceae;g__Frischella;s__Frischella perrara	NA
29B_MAG.45	MAG	Frischella	Frischella perrara	Frischella perrara cl.-27_1		0.05	single	27	19	93.79	0.85	0	2225850	276092	no	Honeybee-Associated	d__Bacteria;p__Proteobacteria;c__Gammaproteobacteria;o__Enterobacterales;f__Enterobacteriaceae;g__Frischella;s__Frischella perrara	NA
30B_MAG.13	MAG	Frischella	Frischella perrara	Frischella perrara cl.-27_1		0.05	single	27	19	98.31	0.56	0	2589592	227873	no	Honeybee-Associated	d__Bacteria;p__Proteobacteria;c__Gammaproteobacteria;o__Enterobacterales;f__Enterobacteriaceae;g__Frischella;s__Frischella perrara	NA
32B_MAG.3	MAG	Frischella	Frischella perrara	Frischella perrara cl.-27_1		0.05	single	27	19	93.22	0.85	0	2115690	270763	no	Honeybee-Associated	d__Bacteria;p__Proteobacteria;c__Gammaproteobacteria;o__Enterobacterales;f__Enterobacteriaceae;g__Frischella;s__Frischella perrara	NA
41B_MAG.21	MAG	Frischella	Frischella perrara	Frischella perrara cl.-27_1		0.05	single	27	19	97.7	0.56	0	2433596	289667	no	Honeybee-Associated	d__Bacteria;p__Proteobacteria;c__Gammaproteobacteria;o__Enterobacterales;f__Enterobacteriaceae;g__Frischella;s__Frischella perrara	NA
42B_MAG.24	MAG	Frischella	Frischella perrara	Frischella perrara cl.-27_1		0.05	single	27	19	78.53	1.13	50	1673959	256221	no	Honeybee-Associated	d__Bacteria;p__Proteobacteria;c__Gammaproteobacteria;o__Enterobacterales;f__Enterobacteriaceae;g__Frischella;s__Frischella perrara	NA
43B_MAG.13	MAG	Frischella	Frischella perrara	Frischella perrara cl.-27_1		0.05	single	27	19	78.53	0.85	0	1775748	254274	no	Honeybee-Associated	d__Bacteria;p__Proteobacteria;c__Gammaproteobacteria;o__Enterobacterales;f__Enterobacteriaceae;g__Frischella;s__Frischella perrara	NA
4B_MAG.28	MAG	Frischella	Frischella perrara	Frischella perrara cl.-27_1		0.05	single	27	19	97.74	0.85	0	2409654	272381	no	Honeybee-Associated	d__Bacteria;p__Proteobacteria;c__Gammaproteobacteria;o__Enterobacterales;f__Enterobacteriaceae;g__Frischella;s__Frischella perrara	NA
50B_MAG.23	MAG	Frischella	Frischella perrara	Frischella perrara cl.-27_1		0.05	single	27	19	98.31	0.56	0	2313162	192546	no	Honeybee-Associated	d__Bacteria;p__Proteobacteria;c__Gammaproteobacteria;o__Enterobacterales;f__Enterobacteriaceae;g__Frischella;s__Frischella perrara	NA
51B_MAG.15	MAG	Frischella	Frischella perrara	Frischella perrara cl.-27_1		0.05	single	27	19	82.9	1.26	50	1546744	8174	no	Honeybee-Associated	d__Bacteria;p__Proteobacteria;c__Gammaproteobacteria;o__Enterobacterales;f__Enterobacteriaceae;g__Frischella;s__Frischella perrara	NA
5B_MAG.8	MAG	Frischella	Frischella perrara	Frischella perrara cl.-27_1		0.05	single	27	19	89.13	3.01	100	2084053	11531	no	Honeybee-Associated	d__Bacteria;p__Proteobacteria;c__Gammaproteobacteria;o__Enterobacterales;f__Enterobacteriaceae;g__Frischella;s__Frischella perrara	NA
6B_MAG.3	MAG	Frischella	Frischella perrara	Frischella perrara cl.-27_1		0.05	single	27	19	91.69	0.56	100	2115290	11114	no	Honeybee-Associated	d__Bacteria;p__Proteobacteria;c__Gammaproteobacteria;o__Enterobacterales;f__Enterobacteriaceae;g__Frischella;s__Frischella perrara	NA
Ga0077910	isolate	Frischella	Frischella perrara	Frischella perrara cl.-27_1	*	0.05	single	27	19	98.31	0.56	0	2692351	389	yes	Honeybee-Associated	NA	Apis mellifera
Ga0133554	isolate	Frischella	Frischella perrara	Frischella perrara cl.-27_1		0.05	single	27	19	98.31	0.85	0	2558525	381	yes	Honeybee-Associated	NA	Apis mellifera
A9G29	isolate	Gilliamella	Gilliamella sp.	Gilliamella sp. cl.-28_1		0.05	single	28	5	93.1	5.17	100	2611703	365	yes	Honeybee-Associated	NA	Bombus fervidus
A9G30	isolate	Gilliamella	Gilliamella sp.	Gilliamella sp. cl.-28_1		0.05	single	28	5	98.31	0	0	2520134	354	yes	Honeybee-Associated	NA	Bombus fervidus
A9G41	isolate	Gilliamella	Gilliamella sp.	Gilliamella sp. cl.-28_1		0.05	single	28	5	98.31	0	0	2713492	352	yes	Honeybee-Associated	NA	Bombus nevadensis
A9G42	isolate	Gilliamella	Gilliamella sp.	Gilliamella sp. cl.-28_1		0.05	single	28	5	98.31	0.38	50	2689628	357	yes	Honeybee-Associated	NA	Bombus nevadensis
A9G47	isolate	Gilliamella	Gilliamella sp.	Gilliamella sp. cl.-28_1	*	0.05	single	28	5	98.31	0	0	2847396	366	yes	Honeybee-Associated	NA	Bombus pensylvanicus
A9G24	isolate	Gilliamella	Gilliamella sp.	Gilliamella sp. cl.-28_2		0.05	single	28	2	96.47	0.85	100	2633935	363	yes	Honeybee-Associated	NA	Bombus appositus
Ga0227301	isolate	Gilliamella	Gilliamella sp.	Gilliamella sp. cl.-28_2	*	0.05	single	28	2	98.87	0	0	2687746	368	yes	Honeybee-Associated	NA	Bombus pascuorum
A9G23	isolate	Gilliamella	Gilliamella sp.	Gilliamella sp. cl.-28_3	*	0.05	single	28	1	98.87	0	0	2434386	378	yes	Honeybee-Associated	NA	Bombus appositus
Ga0227302	isolate	Gilliamella	Gilliamella sp.	Gilliamella sp. cl.-28_4	*	0.05	single	28	1	98.31	0	0	2377324	378	yes	Honeybee-Associated	NA	Bombus pascuorum
34B_MAG.21	MAG	Gilliamella	Gilliamella sp.	Gilliamella sp. cl.-29_1		0.05	single	29	10	87.93	0.75	0	2074451	27319	no	Honeybee-Associated	d__Bacteria;p__Proteobacteria;c__Gammaproteobacteria;o__Enterobacterales;f__Enterobacteriaceae;g__Gilliamella;s__Gilliamella bombi	NA
43B_MAG.31	MAG	Gilliamella	Gilliamella sp.	Gilliamella sp. cl.-29_1		0.05	single	29	10	85.19	0	0	1917244	47867	no	Honeybee-Associated	d__Bacteria;p__Proteobacteria;c__Gammaproteobacteria;o__Enterobacterales;f__Enterobacteriaceae;g__Gilliamella;s__Gilliamella bombi	NA
A9G31	isolate	Gilliamella	Gilliamella sp.	Gilliamella sp. cl.-29_1		0.05	single	29	10	98.87	0	0	2358864	366	yes	Honeybee-Associated	NA	Bombus griseocollis
A9G32	isolate	Gilliamella	Gilliamella sp.	Gilliamella sp. cl.-29_1		0.05	single	29	10	98.87	0	0	2552527	362	yes	Honeybee-Associated	NA	Bombus griseocollis
A9G37	isolate	Gilliamella	Gilliamella sp.	Gilliamella sp. cl.-29_1		0.05	single	29	10	98.87	0	0	2392232	354	yes	Honeybee-Associated	NA	Bombus impatiens
A9G38	isolate	Gilliamella	Gilliamella sp.	Gilliamella sp. cl.-29_1		0.05	single	29	10	98.87	0.28	100	2359762	363	yes	Honeybee-Associated	NA	Bombus impatiens
A9G39	isolate	Gilliamella	Gilliamella sp.	Gilliamella sp. cl.-29_1		0.05	single	29	10	97.18	0	0	2269603	366	yes	Honeybee-Associated	NA	Bombus impatiens
A9G43	isolate	Gilliamella	Gilliamella sp.	Gilliamella sp. cl.-29_1		0.05	single	29	10	98.87	0	0	2232791	367	yes	Honeybee-Associated	NA	Bombus occidentalis
A9G44	isolate	Gilliamella	Gilliamella sp.	Gilliamella sp. cl.-29_1		0.05	single	29	10	98.87	0	0	2686218	361	yes	Honeybee-Associated	NA	Bombus occidentalis
Ga0227298	isolate	Gilliamella	Gilliamella sp.	Gilliamella sp. cl.-29_1	*	0.05	single	29	10	98.87	0	0	2530442	364	yes	Honeybee-Associated	NA	Bombus terrestris
A9G35	isolate	Gilliamella	Gilliamella sp.	Gilliamella sp. cl.-29_2	*	0.05	single	29	1	98.87	0	0	2628355	363	yes	Honeybee-Associated	NA	Bombus impatiens
Ga0061080	isolate	Gilliamella	Gilliamella intestini	Gilliamella intestini cl.-29_3	*	0.05	single	29	1	98.87	0	0	2521485	363	yes	Honeybee-Associated	NA	Soil
Ga0055041	isolate	Gilliamella	Gilliamella sp.	Gilliamella sp. cl.-29_4	*	0.05	single	29	1	97.74	0	0	2260992	373	yes	Honeybee-Associated	NA	Bombus bimaculatus
12B_MAG.26	MAG	Gilliamella	Gilliamella sp.	Gilliamella sp. cl.-30_1		0.05	single	30	18	95.01	0	0	2784272	114220	no	Honeybee-Associated	d__Bacteria;p__Proteobacteria;c__Gammaproteobacteria;o__Enterobacterales;f__Enterobacteriaceae;g__Gilliamella;s__	NA
14B_MAG.3	MAG	Gilliamella	Gilliamella sp.	Gilliamella sp. cl.-30_1		0.05	single	30	18	85.44	0	0	2384824	99385	no	Honeybee-Associated	d__Bacteria;p__Proteobacteria;c__Gammaproteobacteria;o__Enterobacterales;f__Enterobacteriaceae;g__Gilliamella;s__	NA
19B_MAG.13	MAG	Gilliamella	Gilliamella sp.	Gilliamella sp. cl.-30_1		0.05	single	30	18	89.45	0	0	2598948	85243	no	Honeybee-Associated	d__Bacteria;p__Proteobacteria;c__Gammaproteobacteria;o__Enterobacterales;f__Enterobacteriaceae;g__Gilliamella;s__	NA
20B_MAG.19	MAG	Gilliamella	Gilliamella sp.	Gilliamella sp. cl.-30_1		0.05	single	30	18	87.39	0.85	100	2630406	20696	no	Honeybee-Associated	d__Bacteria;p__Proteobacteria;c__Gammaproteobacteria;o__Enterobacterales;f__Enterobacteriaceae;g__Gilliamella;s__	NA
22B_MAG.14	MAG	Gilliamella	Gilliamella sp.	Gilliamella sp. cl.-30_1		0.05	single	30	18	95.01	0	0	2774294	104147	no	Honeybee-Associated	d__Bacteria;p__Proteobacteria;c__Gammaproteobacteria;o__Enterobacterales;f__Enterobacteriaceae;g__Gilliamella;s__	NA
26B_MAG.10	MAG	Gilliamella	Gilliamella sp.	Gilliamella sp. cl.-30_1		0.05	single	30	18	89.67	0.19	100	2521195	41466	no	Honeybee-Associated	d__Bacteria;p__Proteobacteria;c__Gammaproteobacteria;o__Enterobacterales;f__Enterobacteriaceae;g__Gilliamella;s__	NA
29B_MAG.38	MAG	Gilliamella	Gilliamella sp.	Gilliamella sp. cl.-30_1		0.05	single	30	18	90.98	0.28	100	2572367	38900	no	Honeybee-Associated	d__Bacteria;p__Proteobacteria;c__Gammaproteobacteria;o__Enterobacterales;f__Enterobacteriaceae;g__Gilliamella;s__	NA
30B_MAG.27	MAG	Gilliamella	Gilliamella sp.	Gilliamella sp. cl.-30_1		0.05	single	30	18	80.96	0.14	100	2320303	10717	no	Honeybee-Associated	d__Bacteria;p__Proteobacteria;c__Gammaproteobacteria;o__Enterobacterales;f__Enterobacteriaceae;g__Gilliamella;s__	NA
31B_MAG.12	MAG	Gilliamella	Gilliamella sp.	Gilliamella sp. cl.-30_1		0.05	single	30	18	85.4	0	0	2526209	104148	no	Honeybee-Associated	d__Bacteria;p__Proteobacteria;c__Gammaproteobacteria;o__Enterobacterales;f__Enterobacteriaceae;g__Gilliamella;s__	NA
34B_MAG.29	MAG	Gilliamella	Gilliamella sp.	Gilliamella sp. cl.-30_1		0.05	single	30	18	97.11	0	0	2820352	80675	no	Honeybee-Associated	d__Bacteria;p__Proteobacteria;c__Gammaproteobacteria;o__Enterobacterales;f__Enterobacteriaceae;g__Gilliamella;s__	NA
35B_MAG.25	MAG	Gilliamella	Gilliamella sp.	Gilliamella sp. cl.-30_1		0.05	single	30	18	79.75	0.28	0	2186796	8908	no	Honeybee-Associated	d__Bacteria;p__Proteobacteria;c__Gammaproteobacteria;o__Enterobacterales;f__Enterobacteriaceae;g__Gilliamella;s__	NA
38B_MAG.24	MAG	Gilliamella	Gilliamella sp.	Gilliamella sp. cl.-30_1		0.05	single	30	18	92.6	0.28	100	2662902	21002	no	Honeybee-Associated	d__Bacteria;p__Proteobacteria;c__Gammaproteobacteria;o__Enterobacterales;f__Enterobacteriaceae;g__Gilliamella;s__	NA
40B_MAG.26	MAG	Gilliamella	Gilliamella sp.	Gilliamella sp. cl.-30_1		0.05	single	30	18	94.82	0.56	100	2589125	31217	no	Honeybee-Associated	d__Bacteria;p__Proteobacteria;c__Gammaproteobacteria;o__Enterobacterales;f__Enterobacteriaceae;g__Gilliamella;s__	NA
41B_MAG.26	MAG	Gilliamella	Gilliamella sp.	Gilliamella sp. cl.-30_1		0.05	single	30	18	91.28	0	0	2565904	63066	no	Honeybee-Associated	d__Bacteria;p__Proteobacteria;c__Gammaproteobacteria;o__Enterobacterales;f__Enterobacteriaceae;g__Gilliamella;s__	NA
44B_MAG.9	MAG	Gilliamella	Gilliamella sp.	Gilliamella sp. cl.-30_1		0.05	single	30	18	95.05	0.56	100	2769894	58555	no	Honeybee-Associated	d__Bacteria;p__Proteobacteria;c__Gammaproteobacteria;o__Enterobacterales;f__Enterobacteriaceae;g__Gilliamella;s__	NA
45B_MAG.13	MAG	Gilliamella	Gilliamella sp.	Gilliamella sp. cl.-30_1		0.05	single	30	18	88.39	2.07	60	2532925	15689	no	Honeybee-Associated	d__Bacteria;p__Proteobacteria;c__Gammaproteobacteria;o__Enterobacterales;f__Enterobacteriaceae;g__Gilliamella;s__	NA
49B_MAG.12	MAG	Gilliamella	Gilliamella sp.	Gilliamella sp. cl.-30_1	*	0.05	single	30	18	97.31	0	0	2825084	111833	no	Honeybee-Associated	d__Bacteria;p__Proteobacteria;c__Gammaproteobacteria;o__Enterobacterales;f__Enterobacteriaceae;g__Gilliamella;s__	NA
4B_MAG.21	MAG	Gilliamella	Gilliamella sp.	Gilliamella sp. cl.-30_1		0.05	single	30	18	92.63	0	0	2714233	98841	no	Honeybee-Associated	d__Bacteria;p__Proteobacteria;c__Gammaproteobacteria;o__Enterobacterales;f__Enterobacteriaceae;g__Gilliamella;s__	NA
A9G12	isolate	Gilliamella	Gilliamella sp.	Gilliamella sp. cl.-31_1	*	0.05	single	31	1	98.87	0.19	100	2532308	365	yes	Honeybee-Associated	NA	Apis dorsata
A9G13	isolate	Gilliamella	Gilliamella sp.	Gilliamella sp. cl.-31_2	*	0.05	single	31	1	98.87	0	0	2369030	378	yes	Honeybee-Associated	NA	Apis dorsata
A9G11	isolate	Gilliamella	Gilliamella sp.	Gilliamella sp. cl.-32_0	*	0.05	single	32	1	98.31	0	0	3076170	375	yes	Honeybee-Associated	NA	Apis dorsata
A9G10	isolate	Gilliamella	Gilliamella sp.	Gilliamella sp. cl.-33_1	*	0.05	single	33	1	98.87	0	0	2737107	380	yes	Honeybee-Associated	NA	Apis cerana
Ga0307802	isolate	Gilliamella	Gilliamella sp.	Gilliamella sp. cl.-33_2	*	0.05	single	33	1	98.87	0	0	2754041	388	yes	Honeybee-Associated	NA	Apis cerana
A9G03	isolate	Gilliamella	Gilliamella sp.	Gilliamella sp. cl.-34_1	*	0.05	single	34	2	98.87	0	0	2670926	374	yes	Honeybee-Associated	NA	Apis andreniformis
A9G09	isolate	Gilliamella	Gilliamella sp.	Gilliamella sp. cl.-34_1		0.05	single	34	2	98.87	0.32	100	2741181	374	yes	Honeybee-Associated	NA	Apis cerana
11B_MAG.13	MAG	Gilliamella	Gilliamella apicola	Gilliamella apicola cl.-35_1		0.05	single	35	20	75.33	5.17	66.67	2352531	15447	no	Honeybee-Associated	d__Bacteria;p__Proteobacteria;c__Gammaproteobacteria;o__Enterobacterales;f__Enterobacteriaceae;g__Gilliamella;s__Gilliamella apicola	NA
12B_MAG.23	MAG	Gilliamella	Gilliamella apicola	Gilliamella apicola cl.-35_1		0.05	single	35	20	93.38	4.04	75	2722243	33371	no	Honeybee-Associated	d__Bacteria;p__Proteobacteria;c__Gammaproteobacteria;o__Enterobacterales;f__Enterobacteriaceae;g__Gilliamella;s__Gilliamella apicola	NA
21B_MAG.17	MAG	Gilliamella	Gilliamella apicola	Gilliamella apicola cl.-35_1		0.05	single	35	20	96.68	2.54	80	2857583	24583	no	Honeybee-Associated	d__Bacteria;p__Proteobacteria;c__Gammaproteobacteria;o__Enterobacterales;f__Enterobacteriaceae;g__Gilliamella;s__Gilliamella apicola	NA
23B_MAG.22	MAG	Gilliamella	Gilliamella apicola	Gilliamella apicola cl.-35_1		0.05	single	35	20	90.91	1.69	66.67	2766796	80223	no	Honeybee-Associated	d__Bacteria;p__Proteobacteria;c__Gammaproteobacteria;o__Enterobacterales;f__Enterobacteriaceae;g__Gilliamella;s__Gilliamella apicola	NA
25B_MAG.4	MAG	Gilliamella	Gilliamella apicola	Gilliamella apicola cl.-35_1		0.05	single	35	20	83.8	1.69	33.33	2375871	27331	no	Honeybee-Associated	d__Bacteria;p__Proteobacteria;c__Gammaproteobacteria;o__Enterobacterales;f__Enterobacteriaceae;g__Gilliamella;s__Gilliamella apicola	NA
28B_MAG.23	MAG	Gilliamella	Gilliamella apicola	Gilliamella apicola cl.-35_1		0.05	single	35	20	87.29	1.41	66.67	2242088	18835	no	Honeybee-Associated	d__Bacteria;p__Proteobacteria;c__Gammaproteobacteria;o__Enterobacterales;f__Enterobacteriaceae;g__Gilliamella;s__Gilliamella apicola	NA
29B_MAG.21	MAG	Gilliamella	Gilliamella apicola	Gilliamella apicola cl.-35_1		0.05	single	35	20	84.67	1.13	100	1949534	9918	no	Honeybee-Associated	d__Bacteria;p__Proteobacteria;c__Gammaproteobacteria;o__Enterobacterales;f__Enterobacteriaceae;g__Gilliamella;s__Gilliamella apicola	NA
30B_MAG.15	MAG	Gilliamella	Gilliamella apicola	Gilliamella apicola cl.-35_1		0.05	single	35	20	84.87	4.52	88.89	2573785	14447	no	Honeybee-Associated	d__Bacteria;p__Proteobacteria;c__Gammaproteobacteria;o__Enterobacterales;f__Enterobacteriaceae;g__Gilliamella;s__Gilliamella apicola	NA
31B_MAG.17	MAG	Gilliamella	Gilliamella apicola	Gilliamella apicola cl.-35_1		0.05	single	35	20	91.39	0.56	0	2915821	63142	no	Honeybee-Associated	d__Bacteria;p__Proteobacteria;c__Gammaproteobacteria;o__Enterobacterales;f__Enterobacteriaceae;g__Gilliamella;s__Gilliamella apicola	NA
33B_MAG.24	MAG	Gilliamella	Gilliamella apicola	Gilliamella apicola cl.-35_1		0.05	single	35	20	92.5	1.13	75	2723124	61286	no	Honeybee-Associated	d__Bacteria;p__Proteobacteria;c__Gammaproteobacteria;o__Enterobacterales;f__Enterobacteriaceae;g__Gilliamella;s__Gilliamella apicola	NA
42B_MAG.4	MAG	Gilliamella	Gilliamella apicola	Gilliamella apicola cl.-35_1		0.05	single	35	20	90.56	0.56	0	2922145	53989	no	Honeybee-Associated	d__Bacteria;p__Proteobacteria;c__Gammaproteobacteria;o__Enterobacterales;f__Enterobacteriaceae;g__Gilliamella;s__Gilliamella apicola	NA
49B_MAG.25	MAG	Gilliamella	Gilliamella apicola	Gilliamella apicola cl.-35_1		0.05	single	35	20	75.6	0	0	2499897	28655	no	Honeybee-Associated	d__Bacteria;p__Proteobacteria;c__Gammaproteobacteria;o__Enterobacterales;f__Enterobacteriaceae;g__Gilliamella;s__Gilliamella apicola	NA
9B_MAG.7	MAG	Gilliamella	Gilliamella apicola	Gilliamella apicola cl.-35_1		0.05	single	35	20	80.83	3.11	85.71	2321246	16165	no	Honeybee-Associated	d__Bacteria;p__Proteobacteria;c__Gammaproteobacteria;o__Enterobacterales;f__Enterobacteriaceae;g__Gilliamella;s__Gilliamella apicola	NA
A9G14	isolate	Gilliamella	Gilliamella apicola	Gilliamella apicola cl.-35_1		0.05	single	35	20	98.87	0.56	0	3105460	373	yes	Honeybee-Associated	NA	Apis mellifera
B5S40	isolate	Gilliamella	Gilliamella apicola	Gilliamella apicola cl.-35_1		0.05	single	35	20	98.87	0.56	0	3144522	373	yes	Honeybee-Associated	NA	Apis mellifera
B6D03	isolate	Gilliamella	Gilliamella apicola	Gilliamella apicola cl.-35_1		0.05	single	35	20	98.87	0.56	0	3063691	385	yes	Honeybee-Associated	NA	Apis mellifera
B6D08	isolate	Gilliamella	Gilliamella apicola	Gilliamella apicola cl.-35_1		0.05	single	35	20	98.87	0.56	0	3143865	373	yes	Honeybee-Associated	NA	Apis mellifera
B6D19	isolate	Gilliamella	Gilliamella apicola	Gilliamella apicola cl.-35_1		0.05	single	35	20	98.87	0.61	0	2974046	378	yes	Honeybee-Associated	NA	Apis mellifera
GAPWK	isolate	Gilliamella	Gilliamella apicola	Gilliamella apicola cl.-35_1	*	0.05	single	35	20	98.87	0.56	0	3139412	377	yes	Honeybee-Associated	NA	Apis mellifera
Ga0133559	isolate	Gilliamella	Gilliamella apicola	Gilliamella apicola cl.-35_1		0.05	single	35	20	98.87	0.56	0	2885657	378	yes	Honeybee-Associated	NA	Apis mellifera
14B_MAG.4	MAG	Gilliamella	Gilliamella apicola	Gilliamella apicola cl.-35_2		0.05	single	35	15	92.09	3.67	85.71	2756703	173498	no	Honeybee-Associated	d__Bacteria;p__Proteobacteria;c__Gammaproteobacteria;o__Enterobacterales;f__Enterobacteriaceae;g__Gilliamella;s__Gilliamella apicola_N	NA
19B_MAG.8	MAG	Gilliamella	Gilliamella apicola	Gilliamella apicola cl.-35_2		0.05	single	35	15	86	5.65	91.67	2657109	34140	no	Honeybee-Associated	d__Bacteria;p__Proteobacteria;c__Gammaproteobacteria;o__Enterobacterales;f__Enterobacteriaceae;g__Gilliamella;s__Gilliamella apicola_N	NA
1B_MAG.6	MAG	Gilliamella	Gilliamella apicola	Gilliamella apicola cl.-35_2		0.05	single	35	15	87.99	1.13	50	2590192	50623	no	Honeybee-Associated	d__Bacteria;p__Proteobacteria;c__Gammaproteobacteria;o__Enterobacterales;f__Enterobacteriaceae;g__Gilliamella;s__Gilliamella apicola_N	NA
20B_MAG.11	MAG	Gilliamella	Gilliamella apicola	Gilliamella apicola cl.-35_2		0.05	single	35	15	91.73	0.56	0	2726852	115456	no	Honeybee-Associated	d__Bacteria;p__Proteobacteria;c__Gammaproteobacteria;o__Enterobacterales;f__Enterobacteriaceae;g__Gilliamella;s__Gilliamella apicola_N	NA
23B_MAG.20	MAG	Gilliamella	Gilliamella apicola	Gilliamella apicola cl.-35_2		0.05	single	35	15	90.46	2.26	83.33	2765681	46258	no	Honeybee-Associated	d__Bacteria;p__Proteobacteria;c__Gammaproteobacteria;o__Enterobacterales;f__Enterobacteriaceae;g__Gilliamella;s__Gilliamella apicola_N	NA
34B_MAG.20	MAG	Gilliamella	Gilliamella apicola	Gilliamella apicola cl.-35_2		0.05	single	35	15	95.2	0.56	0	2987967	127130	no	Honeybee-Associated	d__Bacteria;p__Proteobacteria;c__Gammaproteobacteria;o__Enterobacterales;f__Enterobacteriaceae;g__Gilliamella;s__Gilliamella apicola_N	NA
49B_MAG.2	MAG	Gilliamella	Gilliamella apicola	Gilliamella apicola cl.-35_2		0.05	single	35	15	86	1.13	80	2660925	26950	no	Honeybee-Associated	d__Bacteria;p__Proteobacteria;c__Gammaproteobacteria;o__Enterobacterales;f__Enterobacteriaceae;g__Gilliamella;s__Gilliamella apicola_N	NA
4B_MAG.18	MAG	Gilliamella	Gilliamella apicola	Gilliamella apicola cl.-35_2		0.05	single	35	15	88.42	0.56	0	2765442	50675	no	Honeybee-Associated	d__Bacteria;p__Proteobacteria;c__Gammaproteobacteria;o__Enterobacterales;f__Enterobacteriaceae;g__Gilliamella;s__Gilliamella apicola_N	NA
51B_MAG.28	MAG	Gilliamella	Gilliamella apicola	Gilliamella apicola cl.-35_2		0.05	single	35	15	91.49	1.13	50	2785919	56720	no	Honeybee-Associated	d__Bacteria;p__Proteobacteria;c__Gammaproteobacteria;o__Enterobacterales;f__Enterobacteriaceae;g__Gilliamella;s__Gilliamella apicola_N	NA
5B_MAG.9	MAG	Gilliamella	Gilliamella apicola	Gilliamella apicola cl.-35_2		0.05	single	35	15	90.11	2.26	75	2145219	15118	no	Honeybee-Associated	d__Bacteria;p__Proteobacteria;c__Gammaproteobacteria;o__Enterobacterales;f__Enterobacteriaceae;g__Gilliamella;s__Gilliamella apicola_N	NA
7B_MAG.36	MAG	Gilliamella	Gilliamella apicola	Gilliamella apicola cl.-35_2		0.05	single	35	15	81.39	1.69	33.33	2388372	22289	no	Honeybee-Associated	d__Bacteria;p__Proteobacteria;c__Gammaproteobacteria;o__Enterobacterales;f__Enterobacteriaceae;g__Gilliamella;s__Gilliamella apicola_N	NA
A9G17	isolate	Gilliamella	Gilliamella apicola	Gilliamella apicola cl.-35_2	*	0.05	single	35	15	98.87	0.56	0	2901642	386	yes	Honeybee-Associated	NA	Apis mellifera
B6D22	isolate	Gilliamella	Gilliamella apicola	Gilliamella apicola cl.-35_2		0.05	single	35	15	98.87	0.56	0	3063854	384	yes	Honeybee-Associated	NA	Apis mellifera
H3S73	isolate	Gilliamella	Gilliamella apicola	Gilliamella apicola cl.-35_2		0.05	single	35	15	98.87	0.56	0	3034219	378	yes	Honeybee-Associated	NA	Apis mellifera
H3T96	isolate	Gilliamella	Gilliamella apicola	Gilliamella apicola cl.-35_2		0.05	single	35	15	98.87	0.56	0	3225997	378	yes	Honeybee-Associated	NA	Apis mellifera
33B_MAG.33	MAG	Gilliamella	Gilliamella apis	Gilliamella apis cl.-36_1		0.05	single	36	15	82.67	0.85	66.67	1965143	36137	no	Honeybee-Associated	d__Bacteria;p__Proteobacteria;c__Gammaproteobacteria;o__Enterobacterales;f__Enterobacteriaceae;g__Gilliamella;s__Gilliamella apis	NA
4B_MAG.14	MAG	Gilliamella	Gilliamella apis	Gilliamella apis cl.-36_1		0.05	single	36	15	80.37	7.06	93.33	2068539	13672	no	Honeybee-Associated	d__Bacteria;p__Proteobacteria;c__Gammaproteobacteria;o__Enterobacterales;f__Enterobacteriaceae;g__Gilliamella;s__Gilliamella apis	NA
A9G15	isolate	Gilliamella	Gilliamella apis	Gilliamella apis cl.-36_1		0.05	single	36	15	98.87	0.56	0	2549106	378	yes	Honeybee-Associated	NA	Apis mellifera
A9G16	isolate	Gilliamella	Gilliamella apis	Gilliamella apis cl.-36_1		0.05	single	36	15	98.87	0.56	0	2494021	381	yes	Honeybee-Associated	NA	Apis mellifera
A9G19	isolate	Gilliamella	Gilliamella apis	Gilliamella apis cl.-36_1	*	0.05	single	36	15	98.87	0.56	0	2388823	385	yes	Honeybee-Associated	NA	Apis mellifera
B6C88	isolate	Gilliamella	Gilliamella apis	Gilliamella apis cl.-36_1		0.05	single	36	15	98.87	0.65	0	2526241	380	yes	Honeybee-Associated	NA	Apis mellifera
B6C96	isolate	Gilliamella	Gilliamella apis	Gilliamella apis cl.-36_1		0.05	single	36	15	98.87	0.65	0	2520720	380	yes	Honeybee-Associated	NA	Apis mellifera
B6D14	isolate	Gilliamella	Gilliamella apis	Gilliamella apis cl.-36_1		0.05	single	36	15	98.87	0.61	0	2436247	373	yes	Honeybee-Associated	NA	Apis mellifera
B6D17	isolate	Gilliamella	Gilliamella apis	Gilliamella apis cl.-36_1		0.05	single	36	15	98.87	0.61	0	2478810	378	yes	Honeybee-Associated	NA	Apis mellifera
B6D21	isolate	Gilliamella	Gilliamella apis	Gilliamella apis cl.-36_1		0.05	single	36	15	98.87	0.56	0	2438283	375	yes	Honeybee-Associated	NA	Apis mellifera
Ga0133555	isolate	Gilliamella	Gilliamella apis	Gilliamella apis cl.-36_1		0.05	single	36	15	98.31	0.56	0	2430778	385	yes	Honeybee-Associated	NA	Apis mellifera
H3T56	isolate	Gilliamella	Gilliamella apis	Gilliamella apis cl.-36_1		0.05	single	36	15	98.87	0.56	0	2484756	375	yes	Honeybee-Associated	NA	Apis mellifera
H3T83	isolate	Gilliamella	Gilliamella apis	Gilliamella apis cl.-36_1		0.05	single	36	15	98.87	0.56	0	2481440	380	yes	Honeybee-Associated	NA	Apis mellifera
H3U96	isolate	Gilliamella	Gilliamella apis	Gilliamella apis cl.-36_1		0.05	single	36	15	98.87	0.56	0	2406622	374	yes	Honeybee-Associated	NA	Apis mellifera
H3U97	isolate	Gilliamella	Gilliamella apis	Gilliamella apis cl.-36_1		0.05	single	36	15	98.87	0.56	0	2503007	385	yes	Honeybee-Associated	NA	Apis mellifera
16B_MAG.6	MAG	Gilliamella	Gilliamella apis	Gilliamella apis cl.-36_2		0.05	single	36	10	87.04	1.13	50	2421090	53989	no	Honeybee-Associated	d__Bacteria;p__Proteobacteria;c__Gammaproteobacteria;o__Enterobacterales;f__Enterobacteriaceae;g__Gilliamella;s__Gilliamella apis_A	NA
22B_MAG.19	MAG	Gilliamella	Gilliamella apis	Gilliamella apis cl.-36_2		0.05	single	36	10	89.5	0.56	0	2416168	58904	no	Honeybee-Associated	d__Bacteria;p__Proteobacteria;c__Gammaproteobacteria;o__Enterobacterales;f__Enterobacteriaceae;g__Gilliamella;s__Gilliamella apis_A	NA
3B_MAG.28	MAG	Gilliamella	Gilliamella apis	Gilliamella apis cl.-36_2		0.05	single	36	10	89.18	0.56	0	2337143	54893	no	Honeybee-Associated	d__Bacteria;p__Proteobacteria;c__Gammaproteobacteria;o__Enterobacterales;f__Enterobacteriaceae;g__Gilliamella;s__Gilliamella apis_A	NA
46B_MAG.17	MAG	Gilliamella	Gilliamella apis	Gilliamella apis cl.-36_2		0.05	single	36	10	89.72	0.56	0	2137784	238510	no	Honeybee-Associated	d__Bacteria;p__Proteobacteria;c__Gammaproteobacteria;o__Enterobacterales;f__Enterobacteriaceae;g__Gilliamella;s__Gilliamella apis_A	NA
48B_MAG.8	MAG	Gilliamella	Gilliamella apis	Gilliamella apis cl.-36_2		0.05	single	36	10	90.64	0.56	0	2409735	38124	no	Honeybee-Associated	d__Bacteria;p__Proteobacteria;c__Gammaproteobacteria;o__Enterobacterales;f__Enterobacteriaceae;g__Gilliamella;s__Gilliamella apis_A	NA
49B_MAG.17	MAG	Gilliamella	Gilliamella apis	Gilliamella apis cl.-36_2		0.05	single	36	10	75.42	2.26	80	1988418	12414	no	Honeybee-Associated	d__Bacteria;p__Proteobacteria;c__Gammaproteobacteria;o__Enterobacterales;f__Enterobacteriaceae;g__Gilliamella;s__Gilliamella apis_A	NA
55B_MAG.13	MAG	Gilliamella	Gilliamella apis	Gilliamella apis cl.-36_2		0.05	single	36	10	93.22	1.13	50	2445470	84994	no	Honeybee-Associated	d__Bacteria;p__Proteobacteria;c__Gammaproteobacteria;o__Enterobacterales;f__Enterobacteriaceae;g__Gilliamella;s__Gilliamella apis_A	NA
B6D18	isolate	Gilliamella	Gilliamella apis	Gilliamella apis cl.-36_2		0.05	single	36	10	98.87	1.13	50	2710452	375	yes	Honeybee-Associated	NA	Apis mellifera
Ga0133556	isolate	Gilliamella	Gilliamella apis	Gilliamella apis cl.-36_2		0.05	single	36	10	98.87	0.56	0	2685772	378	yes	Honeybee-Associated	NA	Apis mellifera
H3T80	isolate	Gilliamella	Gilliamella apis	Gilliamella apis cl.-36_2	*	0.05	single	36	10	98.87	0.56	0	2663671	383	yes	Honeybee-Associated	NA	Apis mellifera
B6C99	isolate	Gilliamella	Gilliamella apis	Gilliamella apis cl.-36_3	*	0.05	single	36	1	98.87	0.56	0	2709192	363	yes	Honeybee-Associated	NA	Apis mellifera
15B_MAG.13	MAG	Gilliamella	Gilliamella sp.	Gilliamella sp. cl.-36_4	*	0.05	single	36	3	89.99	0.56	0	2504330	59295	no	Honeybee-Associated	d__Bacteria;p__Proteobacteria;c__Gammaproteobacteria;o__Enterobacterales;f__Enterobacteriaceae;g__Gilliamella;s__	NA
32B_MAG.16	MAG	Gilliamella	Gilliamella sp.	Gilliamella sp. cl.-36_4		0.05	single	36	3	77.55	0	0	2047769	46711	no	Honeybee-Associated	d__Bacteria;p__Proteobacteria;c__Gammaproteobacteria;o__Enterobacterales;f__Enterobacteriaceae;g__Gilliamella;s__	NA
4B_MAG.24	MAG	Gilliamella	Gilliamella sp.	Gilliamella sp. cl.-36_4		0.05	single	36	3	90.35	1.69	66.67	2647405	56279	no	Honeybee-Associated	d__Bacteria;p__Proteobacteria;c__Gammaproteobacteria;o__Enterobacterales;f__Enterobacteriaceae;g__Gilliamella;s__	NA
12B_MAG.15	MAG	Gilliamella	Gilliamella apis	Gilliamella apis cl.-36_5		0.05	single	36	16	92.75	1.41	60	3220040	59799	no	Honeybee-Associated	d__Bacteria;p__Proteobacteria;c__Gammaproteobacteria;o__Enterobacterales;f__Enterobacteriaceae;g__Gilliamella;s__Gilliamella apicola_Q	NA
13B_MAG.1	MAG	Gilliamella	Gilliamella apis	Gilliamella apis cl.-36_5		0.05	single	36	16	87.06	1.32	33.33	2503101	53242	no	Honeybee-Associated	d__Bacteria;p__Proteobacteria;c__Gammaproteobacteria;o__Enterobacterales;f__Enterobacteriaceae;g__Gilliamella;s__Gilliamella apicola_Q	NA
15B_MAG.21	MAG	Gilliamella	Gilliamella apis	Gilliamella apis cl.-36_5		0.05	single	36	16	89.06	0.75	0	2944907	47053	no	Honeybee-Associated	d__Bacteria;p__Proteobacteria;c__Gammaproteobacteria;o__Enterobacterales;f__Enterobacteriaceae;g__Gilliamella;s__Gilliamella apicola_Q	NA
21B_MAG.11	MAG	Gilliamella	Gilliamella apis	Gilliamella apis cl.-36_5		0.05	single	36	16	92.02	0.75	50	3120345	77973	no	Honeybee-Associated	d__Bacteria;p__Proteobacteria;c__Gammaproteobacteria;o__Enterobacterales;f__Enterobacteriaceae;g__Gilliamella;s__Gilliamella apicola_Q	NA
23B_MAG.8	MAG	Gilliamella	Gilliamella apis	Gilliamella apis cl.-36_5		0.05	single	36	16	90.23	1.88	60	2980041	64343	no	Honeybee-Associated	d__Bacteria;p__Proteobacteria;c__Gammaproteobacteria;o__Enterobacterales;f__Enterobacteriaceae;g__Gilliamella;s__Gilliamella apicola_Q	NA
29B_MAG.40	MAG	Gilliamella	Gilliamella apis	Gilliamella apis cl.-36_5		0.05	single	36	16	76.11	1.04	33.33	2357219	19947	no	Honeybee-Associated	d__Bacteria;p__Proteobacteria;c__Gammaproteobacteria;o__Enterobacterales;f__Enterobacteriaceae;g__Gilliamella;s__Gilliamella apicola_Q	NA
35B_MAG.1	MAG	Gilliamella	Gilliamella apis	Gilliamella apis cl.-36_5		0.05	single	36	16	89.98	0.75	0	2968267	60986	no	Honeybee-Associated	d__Bacteria;p__Proteobacteria;c__Gammaproteobacteria;o__Enterobacterales;f__Enterobacteriaceae;g__Gilliamella;s__Gilliamella apicola_Q	NA
3B_MAG.31	MAG	Gilliamella	Gilliamella apis	Gilliamella apis cl.-36_5		0.05	single	36	16	86.48	1.04	0	2528285	38571	no	Honeybee-Associated	d__Bacteria;p__Proteobacteria;c__Gammaproteobacteria;o__Enterobacterales;f__Enterobacteriaceae;g__Gilliamella;s__Gilliamella apicola_Q	NA
42B_MAG.2	MAG	Gilliamella	Gilliamella apis	Gilliamella apis cl.-36_5		0.05	single	36	16	93.1	1.32	33.33	3257757	61853	no	Honeybee-Associated	d__Bacteria;p__Proteobacteria;c__Gammaproteobacteria;o__Enterobacterales;f__Enterobacteriaceae;g__Gilliamella;s__Gilliamella apicola_Q	NA
44B_MAG.7	MAG	Gilliamella	Gilliamella apis	Gilliamella apis cl.-36_5		0.05	single	36	16	91.05	0.47	50	2454301	33379	no	Honeybee-Associated	d__Bacteria;p__Proteobacteria;c__Gammaproteobacteria;o__Enterobacterales;f__Enterobacteriaceae;g__Gilliamella;s__Gilliamella apicola_Q	NA
49B_MAG.14	MAG	Gilliamella	Gilliamella apis	Gilliamella apis cl.-36_5		0.05	single	36	16	83.02	1.32	50	2797096	34527	no	Honeybee-Associated	d__Bacteria;p__Proteobacteria;c__Gammaproteobacteria;o__Enterobacterales;f__Enterobacteriaceae;g__Gilliamella;s__Gilliamella apicola_Q	NA
50B_MAG.27	MAG	Gilliamella	Gilliamella apis	Gilliamella apis cl.-36_5		0.05	single	36	16	89.94	0.75	0	2429719	32991	no	Honeybee-Associated	d__Bacteria;p__Proteobacteria;c__Gammaproteobacteria;o__Enterobacterales;f__Enterobacteriaceae;g__Gilliamella;s__Gilliamella apicola_Q	NA
5B_MAG.27	MAG	Gilliamella	Gilliamella apis	Gilliamella apis cl.-36_5		0.05	single	36	16	85.53	1.6	60	2795429	30787	no	Honeybee-Associated	d__Bacteria;p__Proteobacteria;c__Gammaproteobacteria;o__Enterobacterales;f__Enterobacteriaceae;g__Gilliamella;s__Gilliamella apicola_Q	NA
7B_MAG.6	MAG	Gilliamella	Gilliamella apis	Gilliamella apis cl.-36_5		0.05	single	36	16	77.45	1.32	33.33	2501026	30155	no	Honeybee-Associated	d__Bacteria;p__Proteobacteria;c__Gammaproteobacteria;o__Enterobacterales;f__Enterobacteriaceae;g__Gilliamella;s__Gilliamella apicola_Q	NA
Ga0133557	isolate	Gilliamella	Gilliamella apis	Gilliamella apis cl.-36_5	*	0.05	single	36	16	98.31	0.75	0	3086198	372	yes	Honeybee-Associated	NA	Apis mellifera
Ga0133558	isolate	Gilliamella	Gilliamella apis	Gilliamella apis cl.-36_5		0.05	single	36	16	98.31	0.75	0	3537173	369	yes	Honeybee-Associated	NA	Apis mellifera
A9G07	isolate	Gilliamella	Gilliamella sp.	Gilliamella sp. cl.-37_1		0.05	single	37	3	98.31	0.19	0	2570834	379	yes	Honeybee-Associated	NA	Apis cerana
A9G08	isolate	Gilliamella	Gilliamella sp.	Gilliamella sp. cl.-37_1		0.05	single	37	3	98.31	0.19	0	2500996	380	yes	Honeybee-Associated	NA	Apis cerana
Ga0307803	isolate	Gilliamella	Gilliamella sp.	Gilliamella sp. cl.-37_1	*	0.05	single	37	3	98.31	0.19	0	2404493	382	yes	Honeybee-Associated	NA	Apis cerana
Ga0307800	isolate	Gilliamella	Gilliamella sp.	Gilliamella sp. cl.-38_0	*	0.05	single	38	1	98.87	0	0	2809609	391	yes	Honeybee-Associated	NA	Apis cerana
Ga0418777	isolate	Frischella	Frischella sp.	Frischella sp. cl.-39_0	*	0.05	single	39	1	98.31	0	0	2612615	374	yes	Honeybee-Associated	NA	Apis cerana
10B_MAG.13	MAG	Bifidobacterium	Bifidobacterium coryneforme	Bifidobacterium coryneforme cl.-40_1		0.05	single	40	28	96.31	0.76	0	1698809	158375	no	Honeybee-Associated	d__Bacteria;p__Actinobacteriota;c__Actinomycetia;o__Actinomycetales;f__Bifidobacteriaceae;g__Bifidobacterium;s__Bifidobacterium indicum	NA
11B_MAG.7	MAG	Bifidobacterium	Bifidobacterium coryneforme	Bifidobacterium coryneforme cl.-40_1		0.05	single	40	28	96.31	0.76	0	1732384	1194814	no	Honeybee-Associated	d__Bacteria;p__Actinobacteriota;c__Actinomycetia;o__Actinomycetales;f__Bifidobacteriaceae;g__Bifidobacterium;s__Bifidobacterium indicum	NA
12B_MAG.4	MAG	Bifidobacterium	Bifidobacterium coryneforme	Bifidobacterium coryneforme cl.-40_1		0.05	single	40	28	83.1	3.6	92.31	1438128	8596	no	Honeybee-Associated	d__Bacteria;p__Actinobacteriota;c__Actinomycetia;o__Actinomycetales;f__Bifidobacteriaceae;g__Bifidobacterium;s__Bifidobacterium indicum	NA
15B_MAG.24	MAG	Bifidobacterium	Bifidobacterium coryneforme	Bifidobacterium coryneforme cl.-40_1		0.05	single	40	28	96.31	0.76	0	1726871	866234	no	Honeybee-Associated	d__Bacteria;p__Actinobacteriota;c__Actinomycetia;o__Actinomycetales;f__Bifidobacteriaceae;g__Bifidobacterium;s__Bifidobacterium indicum	NA
17B_MAG.10	MAG	Bifidobacterium	Bifidobacterium coryneforme	Bifidobacterium coryneforme cl.-40_1		0.05	single	40	28	96.31	0.76	0	1708652	138341	no	Honeybee-Associated	d__Bacteria;p__Actinobacteriota;c__Actinomycetia;o__Actinomycetales;f__Bifidobacteriaceae;g__Bifidobacterium;s__Bifidobacterium indicum	NA
1B_MAG.15	MAG	Bifidobacterium	Bifidobacterium coryneforme	Bifidobacterium coryneforme cl.-40_1		0.05	single	40	28	96.31	0.98	25	1724942	140329	no	Honeybee-Associated	d__Bacteria;p__Actinobacteriota;c__Actinomycetia;o__Actinomycetales;f__Bifidobacteriaceae;g__Bifidobacterium;s__Bifidobacterium indicum	NA
20B_MAG.35	MAG	Bifidobacterium	Bifidobacterium coryneforme	Bifidobacterium coryneforme cl.-40_1		0.05	single	40	28	96.31	0.76	0	1679479	460205	no	Honeybee-Associated	d__Bacteria;p__Actinobacteriota;c__Actinomycetia;o__Actinomycetales;f__Bifidobacteriaceae;g__Bifidobacterium;s__Bifidobacterium indicum	NA
21B_MAG.22	MAG	Bifidobacterium	Bifidobacterium coryneforme	Bifidobacterium coryneforme cl.-40_1		0.05	single	40	28	96.31	2.35	57.14	1744041	259788	no	Honeybee-Associated	d__Bacteria;p__Actinobacteriota;c__Actinomycetia;o__Actinomycetales;f__Bifidobacteriaceae;g__Bifidobacterium;s__Bifidobacterium indicum	NA
22B_MAG.20	MAG	Bifidobacterium	Bifidobacterium coryneforme	Bifidobacterium coryneforme cl.-40_1		0.05	single	40	28	95.86	0.76	0	1725650	1219625	no	Honeybee-Associated	d__Bacteria;p__Actinobacteriota;c__Actinomycetia;o__Actinomycetales;f__Bifidobacteriaceae;g__Bifidobacterium;s__Bifidobacterium indicum	NA
25B_MAG.29	MAG	Bifidobacterium	Bifidobacterium coryneforme	Bifidobacterium coryneforme cl.-40_1		0.05	single	40	28	94.49	0.76	0	1693708	468554	no	Honeybee-Associated	d__Bacteria;p__Actinobacteriota;c__Actinomycetia;o__Actinomycetales;f__Bifidobacteriaceae;g__Bifidobacterium;s__Bifidobacterium indicum	NA
26B_MAG.13	MAG	Bifidobacterium	Bifidobacterium coryneforme	Bifidobacterium coryneforme cl.-40_1		0.05	single	40	28	95.4	1.02	16.67	1672863	204699	no	Honeybee-Associated	d__Bacteria;p__Actinobacteriota;c__Actinomycetia;o__Actinomycetales;f__Bifidobacteriaceae;g__Bifidobacterium;s__Bifidobacterium indicum	NA
28B_MAG.41	MAG	Bifidobacterium	Bifidobacterium coryneforme	Bifidobacterium coryneforme cl.-40_1		0.05	single	40	28	96.31	4.31	78.95	1844174	285414	no	Honeybee-Associated	d__Bacteria;p__Actinobacteriota;c__Actinomycetia;o__Actinomycetales;f__Bifidobacteriaceae;g__Bifidobacterium;s__Bifidobacterium indicum	NA
29B_MAG.43	MAG	Bifidobacterium	Bifidobacterium coryneforme	Bifidobacterium coryneforme cl.-40_1		0.05	single	40	28	86.62	5.19	84.21	1547890	28896	no	Honeybee-Associated	d__Bacteria;p__Actinobacteriota;c__Actinomycetia;o__Actinomycetales;f__Bifidobacteriaceae;g__Bifidobacterium;s__Bifidobacterium indicum	NA
30B_MAG.19	MAG	Bifidobacterium	Bifidobacterium coryneforme	Bifidobacterium coryneforme cl.-40_1		0.05	single	40	28	96.31	2.8	62.5	1737975	302939	no	Honeybee-Associated	d__Bacteria;p__Actinobacteriota;c__Actinomycetia;o__Actinomycetales;f__Bifidobacteriaceae;g__Bifidobacterium;s__Bifidobacterium indicum	NA
31B_MAG.8	MAG	Bifidobacterium	Bifidobacterium coryneforme	Bifidobacterium coryneforme cl.-40_1		0.05	single	40	28	94.95	1.08	40	1635733	125727	no	Honeybee-Associated	d__Bacteria;p__Actinobacteriota;c__Actinomycetia;o__Actinomycetales;f__Bifidobacteriaceae;g__Bifidobacterium;s__Bifidobacterium indicum	NA
34B_MAG.30	MAG	Bifidobacterium	Bifidobacterium coryneforme	Bifidobacterium coryneforme cl.-40_1		0.05	single	40	28	96.31	0.76	0	1708276	576507	no	Honeybee-Associated	d__Bacteria;p__Actinobacteriota;c__Actinomycetia;o__Actinomycetales;f__Bifidobacteriaceae;g__Bifidobacterium;s__Bifidobacterium indicum	NA
3B_MAG.18	MAG	Bifidobacterium	Bifidobacterium coryneforme	Bifidobacterium coryneforme cl.-40_1		0.05	single	40	28	91.53	4.68	87.5	1652413	39804	no	Honeybee-Associated	d__Bacteria;p__Actinobacteriota;c__Actinomycetia;o__Actinomycetales;f__Bifidobacteriaceae;g__Bifidobacterium;s__Bifidobacterium indicum	NA
40B_MAG.4	MAG	Bifidobacterium	Bifidobacterium coryneforme	Bifidobacterium coryneforme cl.-40_1		0.05	single	40	28	77.96	2.73	55.56	1224423	17760	no	Honeybee-Associated	d__Bacteria;p__Actinobacteriota;c__Actinomycetia;o__Actinomycetales;f__Bifidobacteriaceae;g__Bifidobacterium;s__Bifidobacterium indicum	NA
42B_MAG.9	MAG	Bifidobacterium	Bifidobacterium coryneforme	Bifidobacterium coryneforme cl.-40_1		0.05	single	40	28	82.26	3.25	69.23	1431840	8385	no	Honeybee-Associated	d__Bacteria;p__Actinobacteriota;c__Actinomycetia;o__Actinomycetales;f__Bifidobacteriaceae;g__Bifidobacterium;s__Bifidobacterium indicum	NA
45B_MAG.32	MAG	Bifidobacterium	Bifidobacterium coryneforme	Bifidobacterium coryneforme cl.-40_1		0.05	single	40	28	96.31	0.76	0	1693623	434183	no	Honeybee-Associated	d__Bacteria;p__Actinobacteriota;c__Actinomycetia;o__Actinomycetales;f__Bifidobacteriaceae;g__Bifidobacterium;s__Bifidobacterium indicum	NA
51B_MAG.16	MAG	Bifidobacterium	Bifidobacterium coryneforme	Bifidobacterium coryneforme cl.-40_1		0.05	single	40	28	83.65	5.46	83.87	1542548	9729	no	Honeybee-Associated	d__Bacteria;p__Actinobacteriota;c__Actinomycetia;o__Actinomycetales;f__Bifidobacteriaceae;g__Bifidobacterium;s__Bifidobacterium indicum	NA
6B_MAG.21	MAG	Bifidobacterium	Bifidobacterium coryneforme	Bifidobacterium coryneforme cl.-40_1		0.05	single	40	28	96.31	0.76	0	1699085	1377511	no	Honeybee-Associated	d__Bacteria;p__Actinobacteriota;c__Actinomycetia;o__Actinomycetales;f__Bifidobacteriaceae;g__Bifidobacterium;s__Bifidobacterium indicum	NA
9B_MAG.14	MAG	Bifidobacterium	Bifidobacterium coryneforme	Bifidobacterium coryneforme cl.-40_1		0.05	single	40	28	96.31	0.76	0	1754658	971055	no	Honeybee-Associated	d__Bacteria;p__Actinobacteriota;c__Actinomycetia;o__Actinomycetales;f__Bifidobacteriaceae;g__Bifidobacterium;s__Bifidobacterium indicum	NA
BCOR	isolate	Bifidobacterium	Bifidobacterium coryneforme	Bifidobacterium coryneforme cl.-40_1		0.05	single	40	28	95.71	0.76	0	1755151	433	yes	Honeybee-Associated	NA	Apis mellifera
BINDI	isolate	Bifidobacterium	Bifidobacterium coryneforme	Bifidobacterium coryneforme cl.-40_1	*	0.05	single	40	28	96.31	0.61	0	1734546	435	yes	Honeybee-Associated	NA	Insect
Ga0072398	isolate	Bifidobacterium	Bifidobacterium coryneforme	Bifidobacterium coryneforme cl.-40_1		0.05	single	40	28	95.86	0.76	0	1737366	435	yes	Honeybee-Associated	NA	Apis mellifera
Ga0133550	isolate	Bifidobacterium	Bifidobacterium coryneforme	Bifidobacterium coryneforme cl.-40_1		0.05	single	40	28	96.31	0.76	0	1715238	435	yes	Honeybee-Associated	NA	Apis mellifera
H3V08	isolate	Bifidobacterium	Bifidobacterium coryneforme	Bifidobacterium coryneforme cl.-40_1		0.05	single	40	28	96.31	0.76	0	1802933	432	yes	Honeybee-Associated	NA	Apis mellifera
10B_MAG.15	MAG	Bifidobacterium	Bifidobacterium polysaccharolyticum	Bifidobacterium polysaccharolyticum cl.-41_1		0.05	single	41	25	93.63	1.59	57.14	2065571	115465	no	Honeybee-Associated	d__Bacteria;p__Actinobacteriota;c__Actinomycetia;o__Actinomycetales;f__Bifidobacteriaceae;g__Bifidobacterium;s__Bifidobacterium asteroides_E	NA
15B_MAG.6	MAG	Bifidobacterium	Bifidobacterium polysaccharolyticum	Bifidobacterium polysaccharolyticum cl.-41_1		0.05	single	41	25	85.45	3.93	80	1896463	19359	no	Honeybee-Associated	d__Bacteria;p__Actinobacteriota;c__Actinomycetia;o__Actinomycetales;f__Bifidobacteriaceae;g__Bifidobacterium;s__Bifidobacterium asteroides_E	NA
17B_MAG.13	MAG	Bifidobacterium	Bifidobacterium polysaccharolyticum	Bifidobacterium polysaccharolyticum cl.-41_1		0.05	single	41	25	93.48	1.36	40	2157933	251856	no	Honeybee-Associated	d__Bacteria;p__Actinobacteriota;c__Actinomycetia;o__Actinomycetales;f__Bifidobacteriaceae;g__Bifidobacterium;s__Bifidobacterium asteroides_E	NA
18B_MAG.17	MAG	Bifidobacterium	Bifidobacterium polysaccharolyticum	Bifidobacterium polysaccharolyticum cl.-41_1		0.05	single	41	25	89.31	5.91	88.46	1942178	21558	no	Honeybee-Associated	d__Bacteria;p__Actinobacteriota;c__Actinomycetia;o__Actinomycetales;f__Bifidobacteriaceae;g__Bifidobacterium;s__Bifidobacterium asteroides_E	NA
22B_MAG.22	MAG	Bifidobacterium	Bifidobacterium polysaccharolyticum	Bifidobacterium polysaccharolyticum cl.-41_1		0.05	single	41	25	86.18	1.88	57.14	1881313	23857	no	Honeybee-Associated	d__Bacteria;p__Actinobacteriota;c__Actinomycetia;o__Actinomycetales;f__Bifidobacteriaceae;g__Bifidobacterium;s__Bifidobacterium asteroides_E	NA
26B_MAG.18	MAG	Bifidobacterium	Bifidobacterium polysaccharolyticum	Bifidobacterium polysaccharolyticum cl.-41_1		0.05	single	41	25	86.61	4.81	89.66	2006988	48282	no	Honeybee-Associated	d__Bacteria;p__Actinobacteriota;c__Actinomycetia;o__Actinomycetales;f__Bifidobacteriaceae;g__Bifidobacterium;s__Bifidobacterium asteroides_E	NA
2B_MAG.27	MAG	Bifidobacterium	Bifidobacterium polysaccharolyticum	Bifidobacterium polysaccharolyticum cl.-41_1		0.05	single	41	25	85.28	2.84	70	1858771	29485	no	Honeybee-Associated	d__Bacteria;p__Actinobacteriota;c__Actinomycetia;o__Actinomycetales;f__Bifidobacteriaceae;g__Bifidobacterium;s__Bifidobacterium asteroides_E	NA
30B_MAG.18	MAG	Bifidobacterium	Bifidobacterium polysaccharolyticum	Bifidobacterium polysaccharolyticum cl.-41_1		0.05	single	41	25	95.6	1.21	25	2257671	501991	no	Honeybee-Associated	d__Bacteria;p__Actinobacteriota;c__Actinomycetia;o__Actinomycetales;f__Bifidobacteriaceae;g__Bifidobacterium;s__Bifidobacterium asteroides_E	NA
33B_MAG.18	MAG	Bifidobacterium	Bifidobacterium polysaccharolyticum	Bifidobacterium polysaccharolyticum cl.-41_1		0.05	single	41	25	77.65	5.24	80	1757394	7874	no	Honeybee-Associated	d__Bacteria;p__Actinobacteriota;c__Actinomycetia;o__Actinomycetales;f__Bifidobacteriaceae;g__Bifidobacterium;s__Bifidobacterium asteroides_E	NA
36B_MAG.17	MAG	Bifidobacterium	Bifidobacterium polysaccharolyticum	Bifidobacterium polysaccharolyticum cl.-41_1		0.05	single	41	25	90.8	1.68	77.78	2082292	62970	no	Honeybee-Associated	d__Bacteria;p__Actinobacteriota;c__Actinomycetia;o__Actinomycetales;f__Bifidobacteriaceae;g__Bifidobacterium;s__Bifidobacterium asteroides_E	NA
45B_MAG.4	MAG	Bifidobacterium	Bifidobacterium polysaccharolyticum	Bifidobacterium polysaccharolyticum cl.-41_1		0.05	single	41	25	94.72	5.77	89.66	2282470	83751	no	Honeybee-Associated	d__Bacteria;p__Actinobacteriota;c__Actinomycetia;o__Actinomycetales;f__Bifidobacteriaceae;g__Bifidobacterium;s__Bifidobacterium asteroides_E	NA
48B_MAG.10	MAG	Bifidobacterium	Bifidobacterium polysaccharolyticum	Bifidobacterium polysaccharolyticum cl.-41_1		0.05	single	41	25	88.89	1.93	71.43	2061266	23168	no	Honeybee-Associated	d__Bacteria;p__Actinobacteriota;c__Actinomycetia;o__Actinomycetales;f__Bifidobacteriaceae;g__Bifidobacterium;s__Bifidobacterium asteroides_E	NA
49B_MAG.16	MAG	Bifidobacterium	Bifidobacterium polysaccharolyticum	Bifidobacterium polysaccharolyticum cl.-41_1		0.05	single	41	25	89.91	5.18	93.33	2103107	56439	no	Honeybee-Associated	d__Bacteria;p__Actinobacteriota;c__Actinomycetia;o__Actinomycetales;f__Bifidobacteriaceae;g__Bifidobacterium;s__Bifidobacterium asteroides_E	NA
6B_MAG.30	MAG	Bifidobacterium	Bifidobacterium polysaccharolyticum	Bifidobacterium polysaccharolyticum cl.-41_1		0.05	single	41	25	91.22	5.02	85.71	2069013	93366	no	Honeybee-Associated	d__Bacteria;p__Actinobacteriota;c__Actinomycetia;o__Actinomycetales;f__Bifidobacteriaceae;g__Bifidobacterium;s__Bifidobacterium asteroides_E	NA
7B_MAG.20	MAG	Bifidobacterium	Bifidobacterium polysaccharolyticum	Bifidobacterium polysaccharolyticum cl.-41_1		0.05	single	41	25	85.9	2.27	70	2000094	63666	no	Honeybee-Associated	d__Bacteria;p__Actinobacteriota;c__Actinomycetia;o__Actinomycetales;f__Bifidobacteriaceae;g__Bifidobacterium;s__Bifidobacterium asteroides_E	NA
8B_MAG.13	MAG	Bifidobacterium	Bifidobacterium polysaccharolyticum	Bifidobacterium polysaccharolyticum cl.-41_1		0.05	single	41	25	75.53	3.9	90.91	1558953	19036	no	Honeybee-Associated	d__Bacteria;p__Actinobacteriota;c__Actinomycetia;o__Actinomycetales;f__Bifidobacteriaceae;g__Bifidobacterium;s__Bifidobacterium asteroides_E	NA
9B_MAG.11	MAG	Bifidobacterium	Bifidobacterium polysaccharolyticum	Bifidobacterium polysaccharolyticum cl.-41_1		0.05	single	41	25	88.8	1.87	62.5	1989306	27554	no	Honeybee-Associated	d__Bacteria;p__Actinobacteriota;c__Actinomycetia;o__Actinomycetales;f__Bifidobacteriaceae;g__Bifidobacterium;s__Bifidobacterium asteroides_E	NA
ESL0198	isolate	Bifidobacterium	Bifidobacterium polysaccharolyticum	Bifidobacterium polysaccharolyticum cl.-41_1	*	0.05	single	41	25	97.12	0.76	33.33	2245110	435	yes	Honeybee-Associated	NA	Apis mellifera
ESL0824	isolate	Bifidobacterium	Bifidobacterium polysaccharolyticum	Bifidobacterium polysaccharolyticum cl.-41_1		0.05	single	41	25	97.12	0.76	33.33	2223677	438	yes	Honeybee-Associated	NA	Apis mellifera
Ga0072401	isolate	Bifidobacterium	Bifidobacterium polysaccharolyticum	Bifidobacterium polysaccharolyticum cl.-41_1		0.05	single	41	25	97.12	0.76	33.33	2232169	437	yes	Honeybee-Associated	NA	Apis mellifera
Ga0133551	isolate	Bifidobacterium	Bifidobacterium polysaccharolyticum	Bifidobacterium polysaccharolyticum cl.-41_1		0.05	single	41	25	97.12	0.76	33.33	2235610	435	yes	Honeybee-Associated	NA	Apis mellifera
H3T90	isolate	Bifidobacterium	Bifidobacterium polysaccharolyticum	Bifidobacterium polysaccharolyticum cl.-41_1		0.05	single	41	25	97.12	0.76	33.33	2234531	438	yes	Honeybee-Associated	NA	Apis mellifera
H3T91	isolate	Bifidobacterium	Bifidobacterium polysaccharolyticum	Bifidobacterium polysaccharolyticum cl.-41_1		0.05	single	41	25	97.18	1.21	25	2239218	431	yes	Honeybee-Associated	NA	Apis mellifera
H3T93	isolate	Bifidobacterium	Bifidobacterium polysaccharolyticum	Bifidobacterium polysaccharolyticum cl.-41_1		0.05	single	41	25	97.12	1.67	11.11	2248208	439	yes	Honeybee-Associated	NA	Apis mellifera
H3V06	isolate	Bifidobacterium	Bifidobacterium polysaccharolyticum	Bifidobacterium polysaccharolyticum cl.-41_1		0.05	single	41	25	97.12	1.21	25	2217952	431	yes	Honeybee-Associated	NA	Apis mellifera
ESL0827	isolate	Bifidobacterium	Bifidobacterium sp.	Bifidobacterium sp. cl.-41_2	*	0.05	single	41	2	97.18	0.91	25	2191404	428	yes	Honeybee-Associated	NA	Apis mellifera
Ga0133552	isolate	Bifidobacterium	Bifidobacterium sp.	Bifidobacterium sp. cl.-41_2		0.05	single	41	2	97.12	1.02	20	2167340	428	yes	Honeybee-Associated	NA	Apis mellifera
BAST	isolate	Bifidobacterium	Bifidobacterium asteroides	Bifidobacterium asteroides cl.-41_3		0.05	single	41	7	97.64	1.67	16.67	2167304	434	yes	Honeybee-Associated	NA	Apis mellifera
ESL0170	isolate	Bifidobacterium	Bifidobacterium asteroides	Bifidobacterium asteroides cl.-41_3		0.05	single	41	7	97.64	1.33	20	2180808	435	yes	Honeybee-Associated	NA	Apis mellifera
ESL0822	isolate	Bifidobacterium	Bifidobacterium asteroides	Bifidobacterium asteroides cl.-41_3		0.05	single	41	7	97.48	1.33	20	2189807	435	yes	Honeybee-Associated	NA	Apis mellifera
Ga0133549	isolate	Bifidobacterium	Bifidobacterium asteroides	Bifidobacterium asteroides cl.-41_3		0.05	single	41	7	97.64	1.33	20	2175262	435	yes	Honeybee-Associated	NA	Apis mellifera
H3S92	isolate	Bifidobacterium	Bifidobacterium asteroides	Bifidobacterium asteroides cl.-41_3		0.05	single	41	7	97.43	1.78	14.29	2125487	436	yes	Honeybee-Associated	NA	Apis mellifera
H3S93	isolate	Bifidobacterium	Bifidobacterium asteroides	Bifidobacterium asteroides cl.-41_3		0.05	single	41	7	97.64	1.78	14.29	2138721	433	yes	Honeybee-Associated	NA	Apis mellifera
H3T89	isolate	Bifidobacterium	Bifidobacterium asteroides	Bifidobacterium asteroides cl.-41_3	*	0.05	single	41	7	97.64	1.21	25	2204615	437	yes	Honeybee-Associated	NA	Apis mellifera
1B_MAG.21	MAG	Bifidobacterium	Bifidobacterium apousia	Bifidobacterium apousia cl.-41_4		0.05	single	41	10	88.55	3.04	78.57	1756920	17929	no	Honeybee-Associated	d__Bacteria;p__Actinobacteriota;c__Actinomycetia;o__Actinomycetales;f__Bifidobacteriaceae;g__Bifidobacterium;s__Bifidobacterium asteroides_B	NA
25B_MAG.44	MAG	Bifidobacterium	Bifidobacterium apousia	Bifidobacterium apousia cl.-41_4		0.05	single	41	10	87.83	0.83	25	1769361	88100	no	Honeybee-Associated	d__Bacteria;p__Actinobacteriota;c__Actinomycetia;o__Actinomycetales;f__Bifidobacteriaceae;g__Bifidobacterium;s__Bifidobacterium asteroides_B	NA
30B_MAG.10	MAG	Bifidobacterium	Bifidobacterium apousia	Bifidobacterium apousia cl.-41_4		0.05	single	41	10	75.43	3.41	70	1385767	7854	no	Honeybee-Associated	d__Bacteria;p__Actinobacteriota;c__Actinomycetia;o__Actinomycetales;f__Bifidobacteriaceae;g__Bifidobacterium;s__Bifidobacterium asteroides_B	NA
42B_MAG.29	MAG	Bifidobacterium	Bifidobacterium apousia	Bifidobacterium apousia cl.-41_4		0.05	single	41	10	84.73	3.71	80	1590399	32682	no	Honeybee-Associated	d__Bacteria;p__Actinobacteriota;c__Actinomycetia;o__Actinomycetales;f__Bifidobacteriaceae;g__Bifidobacterium;s__Bifidobacterium asteroides_B	NA
ESL0820	isolate	Bifidobacterium	Bifidobacterium apousia	Bifidobacterium apousia cl.-41_4		0.05	single	41	10	97.18	1.67	11.11	2155483	436	yes	Honeybee-Associated	NA	Apis mellifera
ESL0825	isolate	Bifidobacterium	Bifidobacterium apousia	Bifidobacterium apousia cl.-41_4	*	0.05	single	41	10	97.64	0.76	33.33	2213414	420	yes	Honeybee-Associated	NA	Apis mellifera
Ga0072395	isolate	Bifidobacterium	Bifidobacterium apousia	Bifidobacterium apousia cl.-41_4		0.05	single	41	10	97.18	0.87	25	2087605	437	yes	Honeybee-Associated	NA	Apis mellifera
H3T81	isolate	Bifidobacterium	Bifidobacterium apousia	Bifidobacterium apousia cl.-41_4		0.05	single	41	10	97.64	1.78	10	2067563	437	yes	Honeybee-Associated	NA	Apis mellifera
H3T92	isolate	Bifidobacterium	Bifidobacterium apousia	Bifidobacterium apousia cl.-41_4		0.05	single	41	10	97.64	0.76	33.33	2062077	441	yes	Honeybee-Associated	NA	Apis mellifera
H3U88	isolate	Bifidobacterium	Bifidobacterium apousia	Bifidobacterium apousia cl.-41_4		0.05	single	41	10	97.64	0.76	33.33	2064451	442	yes	Honeybee-Associated	NA	Apis mellifera
25B_MAG.45	MAG	Bifidobacterium	Bifidobacterium asteroides	Bifidobacterium asteroides cl.-41_5		0.05	single	41	3	80.24	0.76	33.33	1718180	50101	no	Honeybee-Associated	d__Bacteria;p__Actinobacteriota;c__Actinomycetia;o__Actinomycetales;f__Bifidobacteriaceae;g__Bifidobacterium;s__Bifidobacterium asteroides_H	NA
33B_MAG.28	MAG	Bifidobacterium	Bifidobacterium asteroides	Bifidobacterium asteroides cl.-41_5	*	0.05	single	41	3	93.39	1.5	66.67	1953050	214554	no	Honeybee-Associated	d__Bacteria;p__Actinobacteriota;c__Actinomycetia;o__Actinomycetales;f__Bifidobacteriaceae;g__Bifidobacterium;s__Bifidobacterium asteroides_H	NA
6B_MAG.20	MAG	Bifidobacterium	Bifidobacterium asteroides	Bifidobacterium asteroides cl.-41_5		0.05	single	41	3	77.01	1.44	83.33	1562729	37040	no	Honeybee-Associated	d__Bacteria;p__Actinobacteriota;c__Actinomycetia;o__Actinomycetales;f__Bifidobacteriaceae;g__Bifidobacterium;s__Bifidobacterium asteroides_H	NA
10B_MAG.19	MAG	Bifidobacterium	Bifidobacterium choladohabitans	Bifidobacterium choladohabitans cl.-41_6		0.05	single	41	35	93.02	1.42	71.43	1951165	65721	no	Honeybee-Associated	d__Bacteria;p__Actinobacteriota;c__Actinomycetia;o__Actinomycetales;f__Bifidobacteriaceae;g__Bifidobacterium;s__Bifidobacterium sp016100725	NA
13B_MAG.26	MAG	Bifidobacterium	Bifidobacterium choladohabitans	Bifidobacterium choladohabitans cl.-41_6		0.05	single	41	35	95.82	0.98	50	2077293	158742	no	Honeybee-Associated	d__Bacteria;p__Actinobacteriota;c__Actinomycetia;o__Actinomycetales;f__Bifidobacteriaceae;g__Bifidobacterium;s__Bifidobacterium asteroides_A	NA
16B_MAG.1	MAG	Bifidobacterium	Bifidobacterium choladohabitans	Bifidobacterium choladohabitans cl.-41_6		0.05	single	41	35	91.84	1.14	60	1952051	120824	no	Honeybee-Associated	d__Bacteria;p__Actinobacteriota;c__Actinomycetia;o__Actinomycetales;f__Bifidobacteriaceae;g__Bifidobacterium;s__Bifidobacterium sp016100725	NA
17B_MAG.29	MAG	Bifidobacterium	Bifidobacterium choladohabitans	Bifidobacterium choladohabitans cl.-41_6		0.05	single	41	35	87.56	0.91	50	1776798	86325	no	Honeybee-Associated	d__Bacteria;p__Actinobacteriota;c__Actinomycetia;o__Actinomycetales;f__Bifidobacteriaceae;g__Bifidobacterium;s__Bifidobacterium sp016100725	NA
18B_MAG.29	MAG	Bifidobacterium	Bifidobacterium choladohabitans	Bifidobacterium choladohabitans cl.-41_6		0.05	single	41	35	81.53	1.85	75	1770043	182144	no	Honeybee-Associated	d__Bacteria;p__Actinobacteriota;c__Actinomycetia;o__Actinomycetales;f__Bifidobacteriaceae;g__Bifidobacterium;s__Bifidobacterium asteroides_A	NA
20B_MAG.12	MAG	Bifidobacterium	Bifidobacterium choladohabitans	Bifidobacterium choladohabitans cl.-41_6		0.05	single	41	35	84.16	1.59	87.5	1780780	26041	no	Honeybee-Associated	d__Bacteria;p__Actinobacteriota;c__Actinomycetia;o__Actinomycetales;f__Bifidobacteriaceae;g__Bifidobacterium;s__Bifidobacterium sp016100725	NA
21B_MAG.5	MAG	Bifidobacterium	Bifidobacterium choladohabitans	Bifidobacterium choladohabitans cl.-41_6		0.05	single	41	35	92.2	2.5	66.67	1924546	36180	no	Honeybee-Associated	d__Bacteria;p__Actinobacteriota;c__Actinomycetia;o__Actinomycetales;f__Bifidobacteriaceae;g__Bifidobacterium;s__Bifidobacterium sp016100725	NA
22B_MAG.27	MAG	Bifidobacterium	Bifidobacterium choladohabitans	Bifidobacterium choladohabitans cl.-41_6		0.05	single	41	35	95.82	0.76	33.33	2064567	324391	no	Honeybee-Associated	d__Bacteria;p__Actinobacteriota;c__Actinomycetia;o__Actinomycetales;f__Bifidobacteriaceae;g__Bifidobacterium;s__Bifidobacterium sp016100725	NA
25B_MAG.39	MAG	Bifidobacterium	Bifidobacterium choladohabitans	Bifidobacterium choladohabitans cl.-41_6		0.05	single	41	35	79.34	2.12	75	1760203	49984	no	Honeybee-Associated	d__Bacteria;p__Actinobacteriota;c__Actinomycetia;o__Actinomycetales;f__Bifidobacteriaceae;g__Bifidobacterium;s__Bifidobacterium sp016100725	NA
26B_MAG.33	MAG	Bifidobacterium	Bifidobacterium choladohabitans	Bifidobacterium choladohabitans cl.-41_6		0.05	single	41	35	89.83	0.87	50	1934896	59014	no	Honeybee-Associated	d__Bacteria;p__Actinobacteriota;c__Actinomycetia;o__Actinomycetales;f__Bifidobacteriaceae;g__Bifidobacterium;s__Bifidobacterium sp016100725	NA
30B_MAG.17	MAG	Bifidobacterium	Bifidobacterium choladohabitans	Bifidobacterium choladohabitans cl.-41_6		0.05	single	41	35	87.48	1.78	62.5	1842664	35920	no	Honeybee-Associated	d__Bacteria;p__Actinobacteriota;c__Actinomycetia;o__Actinomycetales;f__Bifidobacteriaceae;g__Bifidobacterium;s__Bifidobacterium sp016100725	NA
31B_MAG.18	MAG	Bifidobacterium	Bifidobacterium choladohabitans	Bifidobacterium choladohabitans cl.-41_6		0.05	single	41	35	94.23	0.76	33.33	1973177	185741	no	Honeybee-Associated	d__Bacteria;p__Actinobacteriota;c__Actinomycetia;o__Actinomycetales;f__Bifidobacteriaceae;g__Bifidobacterium;s__Bifidobacterium sp016100725	NA
34B_MAG.15	MAG	Bifidobacterium	Bifidobacterium choladohabitans	Bifidobacterium choladohabitans cl.-41_6		0.05	single	41	35	88.86	0.87	25	1881786	121676	no	Honeybee-Associated	d__Bacteria;p__Actinobacteriota;c__Actinomycetia;o__Actinomycetales;f__Bifidobacteriaceae;g__Bifidobacterium;s__Bifidobacterium sp016100725	NA
35B_MAG.10	MAG	Bifidobacterium	Bifidobacterium choladohabitans	Bifidobacterium choladohabitans cl.-41_6		0.05	single	41	35	94.88	0.81	50	1947443	145346	no	Honeybee-Associated	d__Bacteria;p__Actinobacteriota;c__Actinomycetia;o__Actinomycetales;f__Bifidobacteriaceae;g__Bifidobacterium;s__Bifidobacterium sp016100725	NA
36B_MAG.4	MAG	Bifidobacterium	Bifidobacterium choladohabitans	Bifidobacterium choladohabitans cl.-41_6		0.05	single	41	35	91.48	1.82	75	1934639	94379	no	Honeybee-Associated	d__Bacteria;p__Actinobacteriota;c__Actinomycetia;o__Actinomycetales;f__Bifidobacteriaceae;g__Bifidobacterium;s__Bifidobacterium sp016100725	NA
38B_MAG.15	MAG	Bifidobacterium	Bifidobacterium choladohabitans	Bifidobacterium choladohabitans cl.-41_6		0.05	single	41	35	95.93	3.11	83.33	2088613	117745	no	Honeybee-Associated	d__Bacteria;p__Actinobacteriota;c__Actinomycetia;o__Actinomycetales;f__Bifidobacteriaceae;g__Bifidobacterium;s__Bifidobacterium sp016100725	NA
3B_MAG.27	MAG	Bifidobacterium	Bifidobacterium choladohabitans	Bifidobacterium choladohabitans cl.-41_6		0.05	single	41	35	89.41	2.93	80	1966733	83626	no	Honeybee-Associated	d__Bacteria;p__Actinobacteriota;c__Actinomycetia;o__Actinomycetales;f__Bifidobacteriaceae;g__Bifidobacterium;s__Bifidobacterium asteroides_A	NA
41B_MAG.4	MAG	Bifidobacterium	Bifidobacterium choladohabitans	Bifidobacterium choladohabitans cl.-41_6		0.05	single	41	35	92.98	1.21	60	1958744	155825	no	Honeybee-Associated	d__Bacteria;p__Actinobacteriota;c__Actinomycetia;o__Actinomycetales;f__Bifidobacteriaceae;g__Bifidobacterium;s__Bifidobacterium asteroides_A	NA
42B_MAG.26	MAG	Bifidobacterium	Bifidobacterium choladohabitans	Bifidobacterium choladohabitans cl.-41_6		0.05	single	41	35	76.32	6.12	92.59	1776657	26195	no	Honeybee-Associated	d__Bacteria;p__Actinobacteriota;c__Actinomycetia;o__Actinomycetales;f__Bifidobacteriaceae;g__Bifidobacterium;s__Bifidobacterium sp016100725	NA
43B_MAG.37	MAG	Bifidobacterium	Bifidobacterium choladohabitans	Bifidobacterium choladohabitans cl.-41_6		0.05	single	41	35	87.85	1.74	60	1886386	69261	no	Honeybee-Associated	d__Bacteria;p__Actinobacteriota;c__Actinomycetia;o__Actinomycetales;f__Bifidobacteriaceae;g__Bifidobacterium;s__Bifidobacterium sp016100725	NA
44B_MAG.11	MAG	Bifidobacterium	Bifidobacterium choladohabitans	Bifidobacterium choladohabitans cl.-41_6		0.05	single	41	35	96.56	0.98	25	2101570	214771	no	Honeybee-Associated	d__Bacteria;p__Actinobacteriota;c__Actinomycetia;o__Actinomycetales;f__Bifidobacteriaceae;g__Bifidobacterium;s__Bifidobacterium sp016100725	NA
50B_MAG.11	MAG	Bifidobacterium	Bifidobacterium choladohabitans	Bifidobacterium choladohabitans cl.-41_6		0.05	single	41	35	85.27	1.26	77.78	1605887	27420	no	Honeybee-Associated	d__Bacteria;p__Actinobacteriota;c__Actinomycetia;o__Actinomycetales;f__Bifidobacteriaceae;g__Bifidobacterium;s__Bifidobacterium sp016100725	NA
53B_MAG.6	MAG	Bifidobacterium	Bifidobacterium choladohabitans	Bifidobacterium choladohabitans cl.-41_6		0.05	single	41	35	84.2	0.8	66.67	1866309	116587	no	Honeybee-Associated	d__Bacteria;p__Actinobacteriota;c__Actinomycetia;o__Actinomycetales;f__Bifidobacteriaceae;g__Bifidobacterium;s__Bifidobacterium sp016100725	NA
5B_MAG.3	MAG	Bifidobacterium	Bifidobacterium choladohabitans	Bifidobacterium choladohabitans cl.-41_6		0.05	single	41	35	96.95	0.76	33.33	1990544	258036	no	Honeybee-Associated	d__Bacteria;p__Actinobacteriota;c__Actinomycetia;o__Actinomycetales;f__Bifidobacteriaceae;g__Bifidobacterium;s__Bifidobacterium asteroides_A	NA
6B_MAG.11	MAG	Bifidobacterium	Bifidobacterium choladohabitans	Bifidobacterium choladohabitans cl.-41_6		0.05	single	41	35	75.93	2.01	72.73	1600153	34243	no	Honeybee-Associated	d__Bacteria;p__Actinobacteriota;c__Actinomycetia;o__Actinomycetales;f__Bifidobacteriaceae;g__Bifidobacterium;s__Bifidobacterium sp016100725	NA
7B_MAG.23	MAG	Bifidobacterium	Bifidobacterium choladohabitans	Bifidobacterium choladohabitans cl.-41_6		0.05	single	41	35	85.79	1.91	75	1831136	89930	no	Honeybee-Associated	d__Bacteria;p__Actinobacteriota;c__Actinomycetia;o__Actinomycetales;f__Bifidobacteriaceae;g__Bifidobacterium;s__Bifidobacterium sp016100725	NA
8B_MAG.8	MAG	Bifidobacterium	Bifidobacterium choladohabitans	Bifidobacterium choladohabitans cl.-41_6		0.05	single	41	35	92.66	1.36	66.67	1872617	125409	no	Honeybee-Associated	d__Bacteria;p__Actinobacteriota;c__Actinomycetia;o__Actinomycetales;f__Bifidobacteriaceae;g__Bifidobacterium;s__Bifidobacterium asteroides_A	NA
9B_MAG.31	MAG	Bifidobacterium	Bifidobacterium choladohabitans	Bifidobacterium choladohabitans cl.-41_6		0.05	single	41	35	95.31	1.59	75	2027368	91330	no	Honeybee-Associated	d__Bacteria;p__Actinobacteriota;c__Actinomycetia;o__Actinomycetales;f__Bifidobacteriaceae;g__Bifidobacterium;s__Bifidobacterium sp016100725	NA
Ga0072396	isolate	Bifidobacterium	Bifidobacterium choladohabitans	Bifidobacterium choladohabitans cl.-41_6		0.05	single	41	35	97.18	0.76	33.33	2120336	441	yes	Honeybee-Associated	NA	Apis mellifera
H3S97	isolate	Bifidobacterium	Bifidobacterium choladohabitans	Bifidobacterium choladohabitans cl.-41_6		0.05	single	41	35	97.18	0.76	33.33	2075734	437	yes	Honeybee-Associated	NA	Apis mellifera
H3T86	isolate	Bifidobacterium	Bifidobacterium choladohabitans	Bifidobacterium choladohabitans cl.-41_6		0.05	single	41	35	97.18	0.76	33.33	2100069	435	yes	Honeybee-Associated	NA	Apis mellifera
H3U87	isolate	Bifidobacterium	Bifidobacterium choladohabitans	Bifidobacterium choladohabitans cl.-41_6	*	0.05	single	41	35	97.18	0.76	33.33	2066750	439	yes	Honeybee-Associated	NA	Apis mellifera
H3U89	isolate	Bifidobacterium	Bifidobacterium choladohabitans	Bifidobacterium choladohabitans cl.-41_6		0.05	single	41	35	96.73	0.76	33.33	2096488	437	yes	Honeybee-Associated	NA	Apis mellifera
H3U98	isolate	Bifidobacterium	Bifidobacterium choladohabitans	Bifidobacterium choladohabitans cl.-41_6		0.05	single	41	35	97.18	0.76	33.33	2036853	439	yes	Honeybee-Associated	NA	Apis mellifera
H3V04	isolate	Bifidobacterium	Bifidobacterium choladohabitans	Bifidobacterium choladohabitans cl.-41_6		0.05	single	41	35	97.18	1.8	12.5	2250394	430	yes	Honeybee-Associated	NA	Apis mellifera
ESL0200	isolate	Bifidobacterium	Bifidobacterium sp.	Bifidobacterium sp. cl.-41_7	*	0.05	single	41	3	97.12	0.76	33.33	1945323	431	yes	Honeybee-Associated	NA	Apis mellifera
ESL0819	isolate	Bifidobacterium	Bifidobacterium sp.	Bifidobacterium sp. cl.-41_7		0.05	single	41	3	97.18	0.98	25	1945503	427	yes	Honeybee-Associated	NA	Apis mellifera
Ga0133553	isolate	Bifidobacterium	Bifidobacterium sp.	Bifidobacterium sp. cl.-41_7		0.05	single	41	3	97.12	0.76	33.33	1933421	428	yes	Honeybee-Associated	NA	Apis mellifera
12B_MAG.3	MAG	Bifidobacterium	Bifidobacterium sp.	Bifidobacterium sp. cl.-41_8		0.05	single	41	2	81.53	6.02	92	1711488	23990	no	Honeybee-Associated	d__Bacteria;p__Actinobacteriota;c__Actinomycetia;o__Actinomycetales;f__Bifidobacteriaceae;g__Bifidobacterium;s__	NA
28B_MAG.21	MAG	Bifidobacterium	Bifidobacterium sp.	Bifidobacterium sp. cl.-41_8	*	0.05	single	41	2	83.33	3.75	46.15	1725129	85180	no	Honeybee-Associated	d__Bacteria;p__Actinobacteriota;c__Actinomycetia;o__Actinomycetales;f__Bifidobacteriaceae;g__Bifidobacterium;s__	NA
Ga0312305	isolate	Bifidobacterium	Bifidobacterium sp.	Bifidobacterium sp. cl.-41_9	*	0.05	single	41	1	97.18	1.93	12.5	2233706	430	yes	Honeybee-Associated	NA	Apis cerana
BHC43	isolate	Snodgrassella	Snodgrassella sp.	Snodgrassella sp. cl.-42_1	*	0.05	single	42	3	99.57	0.85	50	2338271	388	yes	Honeybee-Associated	NA	Apis cerana
BHC53	isolate	Snodgrassella	Snodgrassella sp.	Snodgrassella sp. cl.-42_1		0.05	single	42	3	99.57	0.85	0	2321012	386	yes	Honeybee-Associated	NA	Apis andreiformis
BHC54	isolate	Snodgrassella	Snodgrassella sp.	Snodgrassella sp. cl.-42_1		0.05	single	42	3	99.57	0.85	0	2317511	389	yes	Honeybee-Associated	NA	Apis florea
12B_MAG.8	MAG	Snodgrassella	Snodgrassella sp.	Snodgrassella sp. cl.-43_1		0.05	single	43	12	98.23	0.64	25	2353472	72162	no	Honeybee-Associated	d__Bacteria;p__Proteobacteria;c__Gammaproteobacteria;o__Burkholderiales;f__Neisseriaceae;g__Snodgrassella;s__	NA
13B_MAG.13	MAG	Snodgrassella	Snodgrassella sp.	Snodgrassella sp. cl.-43_1		0.05	single	43	12	98.11	0.64	25	2383329	110447	no	Honeybee-Associated	d__Bacteria;p__Proteobacteria;c__Gammaproteobacteria;o__Burkholderiales;f__Neisseriaceae;g__Snodgrassella;s__	NA
14B_MAG.27	MAG	Snodgrassella	Snodgrassella sp.	Snodgrassella sp. cl.-43_1	*	0.05	single	43	12	97.44	0.43	0	2316921	65011	no	Honeybee-Associated	d__Bacteria;p__Proteobacteria;c__Gammaproteobacteria;o__Burkholderiales;f__Neisseriaceae;g__Snodgrassella;s__	NA
19B_MAG.25	MAG	Snodgrassella	Snodgrassella sp.	Snodgrassella sp. cl.-43_1		0.05	single	43	12	90.38	0.69	40	2132711	70489	no	Honeybee-Associated	d__Bacteria;p__Proteobacteria;c__Gammaproteobacteria;o__Burkholderiales;f__Neisseriaceae;g__Snodgrassella;s__	NA
1B_MAG.17	MAG	Snodgrassella	Snodgrassella sp.	Snodgrassella sp. cl.-43_1		0.05	single	43	12	96.4	1.07	20	2326620	67827	no	Honeybee-Associated	d__Bacteria;p__Proteobacteria;c__Gammaproteobacteria;o__Burkholderiales;f__Neisseriaceae;g__Snodgrassella;s__	NA
22B_MAG.15	MAG	Snodgrassella	Snodgrassella sp.	Snodgrassella sp. cl.-43_1		0.05	single	43	12	97.37	0.64	25	2387229	86704	no	Honeybee-Associated	d__Bacteria;p__Proteobacteria;c__Gammaproteobacteria;o__Burkholderiales;f__Neisseriaceae;g__Snodgrassella;s__	NA
26B_MAG.16	MAG	Snodgrassella	Snodgrassella sp.	Snodgrassella sp. cl.-43_1		0.05	single	43	12	75.56	2.81	64.29	1890454	11181	no	Honeybee-Associated	d__Bacteria;p__Proteobacteria;c__Gammaproteobacteria;o__Burkholderiales;f__Neisseriaceae;g__Snodgrassella;s__	NA
34B_MAG.1	MAG	Snodgrassella	Snodgrassella sp.	Snodgrassella sp. cl.-43_1		0.05	single	43	12	89.28	2.01	50	2142792	13816	no	Honeybee-Associated	d__Bacteria;p__Proteobacteria;c__Gammaproteobacteria;o__Burkholderiales;f__Neisseriaceae;g__Snodgrassella;s__	NA
46B_MAG.18	MAG	Snodgrassella	Snodgrassella sp.	Snodgrassella sp. cl.-43_1		0.05	single	43	12	93.02	3.22	71.43	2127417	14404	no	Honeybee-Associated	d__Bacteria;p__Proteobacteria;c__Gammaproteobacteria;o__Burkholderiales;f__Neisseriaceae;g__Snodgrassella;s__	NA
5B_MAG.2	MAG	Snodgrassella	Snodgrassella sp.	Snodgrassella sp. cl.-43_1		0.05	single	43	12	96.58	0.64	25	2288657	123644	no	Honeybee-Associated	d__Bacteria;p__Proteobacteria;c__Gammaproteobacteria;o__Burkholderiales;f__Neisseriaceae;g__Snodgrassella;s__	NA
7B_MAG.13	MAG	Snodgrassella	Snodgrassella sp.	Snodgrassella sp. cl.-43_1		0.05	single	43	12	94.44	2.52	50	2231806	43620	no	Honeybee-Associated	d__Bacteria;p__Proteobacteria;c__Gammaproteobacteria;o__Burkholderiales;f__Neisseriaceae;g__Snodgrassella;s__	NA
8B_MAG.15	MAG	Snodgrassella	Snodgrassella sp.	Snodgrassella sp. cl.-43_1		0.05	single	43	12	95.97	2.06	70	2249956	24983	no	Honeybee-Associated	d__Bacteria;p__Proteobacteria;c__Gammaproteobacteria;o__Burkholderiales;f__Neisseriaceae;g__Snodgrassella;s__	NA
11B_MAG.34	MAG	Snodgrassella	Snodgrassella alvi	Snodgrassella alvi cl.-43_2		0.05	single	43	5	80.61	3.18	72.73	2021425	29262	no	Honeybee-Associated	d__Bacteria;p__Proteobacteria;c__Gammaproteobacteria;o__Burkholderiales;f__Neisseriaceae;g__Snodgrassella;s__Snodgrassella alvi_G	NA
21B_MAG.24	MAG	Snodgrassella	Snodgrassella alvi	Snodgrassella alvi cl.-43_2		0.05	single	43	5	81.67	1.09	64.29	1950647	47421	no	Honeybee-Associated	d__Bacteria;p__Proteobacteria;c__Gammaproteobacteria;o__Burkholderiales;f__Neisseriaceae;g__Snodgrassella;s__Snodgrassella alvi_G	NA
23B_MAG.10	MAG	Snodgrassella	Snodgrassella alvi	Snodgrassella alvi cl.-43_2		0.05	single	43	5	80.9	0.43	100	1903105	133163	no	Honeybee-Associated	d__Bacteria;p__Proteobacteria;c__Gammaproteobacteria;o__Burkholderiales;f__Neisseriaceae;g__Snodgrassella;s__Snodgrassella alvi_G	NA
30B_MAG.20	MAG	Snodgrassella	Snodgrassella alvi	Snodgrassella alvi cl.-43_2		0.05	single	43	5	81.53	1.64	42.86	2018011	27196	no	Honeybee-Associated	d__Bacteria;p__Proteobacteria;c__Gammaproteobacteria;o__Burkholderiales;f__Neisseriaceae;g__Snodgrassella;s__Snodgrassella alvi_G	NA
33B_MAG.31	MAG	Snodgrassella	Snodgrassella alvi	Snodgrassella alvi cl.-43_2	*	0.05	single	43	5	93.08	1.39	45.45	2122989	121732	no	Honeybee-Associated	d__Bacteria;p__Proteobacteria;c__Gammaproteobacteria;o__Burkholderiales;f__Neisseriaceae;g__Snodgrassella;s__Snodgrassella alvi_G	NA
10B_MAG.26	MAG	Snodgrassella	Snodgrassella alvi	Snodgrassella alvi cl.-44_1		0.05	single	44	68	94.81	6.19	100	2400930	34746	no	Honeybee-Associated	d__Bacteria;p__Proteobacteria;c__Gammaproteobacteria;o__Burkholderiales;f__Neisseriaceae;g__Snodgrassella;s__Snodgrassella alvi	NA
11B_MAG.16	MAG	Snodgrassella	Snodgrassella alvi	Snodgrassella alvi cl.-44_1		0.05	single	44	68	99.57	1.28	0	2468459	534107	no	Honeybee-Associated	d__Bacteria;p__Proteobacteria;c__Gammaproteobacteria;o__Burkholderiales;f__Neisseriaceae;g__Snodgrassella;s__Snodgrassella alvi	NA
12B_MAG.11	MAG	Snodgrassella	Snodgrassella alvi	Snodgrassella alvi cl.-44_1		0.05	single	44	68	93.97	1.71	50	2192110	63276	no	Honeybee-Associated	d__Bacteria;p__Proteobacteria;c__Gammaproteobacteria;o__Burkholderiales;f__Neisseriaceae;g__Snodgrassella;s__Snodgrassella alvi	NA
13B_MAG.12	MAG	Snodgrassella	Snodgrassella alvi	Snodgrassella alvi cl.-44_1		0.05	single	44	68	99.57	1.28	0	2498670	484165	no	Honeybee-Associated	d__Bacteria;p__Proteobacteria;c__Gammaproteobacteria;o__Burkholderiales;f__Neisseriaceae;g__Snodgrassella;s__Snodgrassella alvi	NA
14B_MAG.25	MAG	Snodgrassella	Snodgrassella alvi	Snodgrassella alvi cl.-44_1		0.05	single	44	68	99.57	0.43	0	2419626	245319	no	Honeybee-Associated	d__Bacteria;p__Proteobacteria;c__Gammaproteobacteria;o__Burkholderiales;f__Neisseriaceae;g__Snodgrassella;s__Snodgrassella alvi	NA
15B_MAG.25	MAG	Snodgrassella	Snodgrassella alvi	Snodgrassella alvi cl.-44_1		0.05	single	44	68	99.15	1.28	0	2345701	1324535	no	Honeybee-Associated	d__Bacteria;p__Proteobacteria;c__Gammaproteobacteria;o__Burkholderiales;f__Neisseriaceae;g__Snodgrassella;s__Snodgrassella alvi	NA
17B_MAG.14	MAG	Snodgrassella	Snodgrassella alvi	Snodgrassella alvi cl.-44_1		0.05	single	44	68	97.86	2.19	75	2351348	607146	no	Honeybee-Associated	d__Bacteria;p__Proteobacteria;c__Gammaproteobacteria;o__Burkholderiales;f__Neisseriaceae;g__Snodgrassella;s__Snodgrassella alvi	NA
18B_MAG.10	MAG	Snodgrassella	Snodgrassella alvi	Snodgrassella alvi cl.-44_1		0.05	single	44	68	98.93	1.95	33.33	2463989	147823	no	Honeybee-Associated	d__Bacteria;p__Proteobacteria;c__Gammaproteobacteria;o__Burkholderiales;f__Neisseriaceae;g__Snodgrassella;s__Snodgrassella alvi	NA
1B_MAG.9	MAG	Snodgrassella	Snodgrassella alvi	Snodgrassella alvi cl.-44_1		0.05	single	44	68	88.46	0.85	0	2071575	1752569	no	Honeybee-Associated	d__Bacteria;p__Proteobacteria;c__Gammaproteobacteria;o__Burkholderiales;f__Neisseriaceae;g__Snodgrassella;s__Snodgrassella alvi	NA
20B_MAG.28	MAG	Snodgrassella	Snodgrassella alvi	Snodgrassella alvi cl.-44_1		0.05	single	44	68	99.57	0.85	0	2443162	546008	no	Honeybee-Associated	d__Bacteria;p__Proteobacteria;c__Gammaproteobacteria;o__Burkholderiales;f__Neisseriaceae;g__Snodgrassella;s__Snodgrassella alvi	NA
21B_MAG.8	MAG	Snodgrassella	Snodgrassella alvi	Snodgrassella alvi cl.-44_1		0.05	single	44	68	99.17	0.43	0	2355389	1038510	no	Honeybee-Associated	d__Bacteria;p__Proteobacteria;c__Gammaproteobacteria;o__Burkholderiales;f__Neisseriaceae;g__Snodgrassella;s__Snodgrassella alvi	NA
22B_MAG.1	MAG	Snodgrassella	Snodgrassella alvi	Snodgrassella alvi cl.-44_1		0.05	single	44	68	93.95	6.66	84.21	2383748	108653	no	Honeybee-Associated	d__Bacteria;p__Proteobacteria;c__Gammaproteobacteria;o__Burkholderiales;f__Neisseriaceae;g__Snodgrassella;s__Snodgrassella alvi	NA
23B_MAG.13	MAG	Snodgrassella	Snodgrassella alvi	Snodgrassella alvi cl.-44_1		0.05	single	44	68	91.9	2.35	87.5	2269275	83451	no	Honeybee-Associated	d__Bacteria;p__Proteobacteria;c__Gammaproteobacteria;o__Burkholderiales;f__Neisseriaceae;g__Snodgrassella;s__Snodgrassella alvi	NA
23B_MAG.27	MAG	Snodgrassella	Snodgrassella alvi	Snodgrassella alvi cl.-44_1		0.05	single	44	68	90.99	2.99	60	2380138	54323	no	Honeybee-Associated	d__Bacteria;p__Proteobacteria;c__Gammaproteobacteria;o__Burkholderiales;f__Neisseriaceae;g__Snodgrassella;s__Snodgrassella alvi	NA
26B_MAG.20	MAG	Snodgrassella	Snodgrassella alvi	Snodgrassella alvi cl.-44_1		0.05	single	44	68	86.47	2.01	28.57	2340023	65216	no	Honeybee-Associated	d__Bacteria;p__Proteobacteria;c__Gammaproteobacteria;o__Burkholderiales;f__Neisseriaceae;g__Snodgrassella;s__Snodgrassella alvi	NA
26B_MAG.28	MAG	Snodgrassella	Snodgrassella alvi	Snodgrassella alvi cl.-44_1		0.05	single	44	68	94.03	6.64	100	2359510	69292	no	Honeybee-Associated	d__Bacteria;p__Proteobacteria;c__Gammaproteobacteria;o__Burkholderiales;f__Neisseriaceae;g__Snodgrassella;s__Snodgrassella alvi	NA
28B_MAG.3	MAG	Snodgrassella	Snodgrassella alvi	Snodgrassella alvi cl.-44_1		0.05	single	44	68	98.35	3.42	91.67	2430291	105795	no	Honeybee-Associated	d__Bacteria;p__Proteobacteria;c__Gammaproteobacteria;o__Burkholderiales;f__Neisseriaceae;g__Snodgrassella;s__Snodgrassella alvi	NA
2B_MAG.2	MAG	Snodgrassella	Snodgrassella alvi	Snodgrassella alvi cl.-44_1		0.05	single	44	68	99.15	2.78	62.5	2447685	196095	no	Honeybee-Associated	d__Bacteria;p__Proteobacteria;c__Gammaproteobacteria;o__Burkholderiales;f__Neisseriaceae;g__Snodgrassella;s__Snodgrassella alvi	NA
31B_MAG.19	MAG	Snodgrassella	Snodgrassella alvi	Snodgrassella alvi cl.-44_1		0.05	single	44	68	99.57	0.43	0	2430539	389739	no	Honeybee-Associated	d__Bacteria;p__Proteobacteria;c__Gammaproteobacteria;o__Burkholderiales;f__Neisseriaceae;g__Snodgrassella;s__Snodgrassella alvi	NA
32B_MAG.14	MAG	Snodgrassella	Snodgrassella alvi	Snodgrassella alvi cl.-44_1		0.05	single	44	68	99.57	1.28	0	2615673	484065	no	Honeybee-Associated	d__Bacteria;p__Proteobacteria;c__Gammaproteobacteria;o__Burkholderiales;f__Neisseriaceae;g__Snodgrassella;s__Snodgrassella alvi	NA
34B_MAG.12	MAG	Snodgrassella	Snodgrassella alvi	Snodgrassella alvi cl.-44_1		0.05	single	44	68	99.57	0.85	50	2468734	360986	no	Honeybee-Associated	d__Bacteria;p__Proteobacteria;c__Gammaproteobacteria;o__Burkholderiales;f__Neisseriaceae;g__Snodgrassella;s__Snodgrassella alvi	NA
35B_MAG.18	MAG	Snodgrassella	Snodgrassella alvi	Snodgrassella alvi cl.-44_1		0.05	single	44	68	99.15	0.85	0	2379040	887538	no	Honeybee-Associated	d__Bacteria;p__Proteobacteria;c__Gammaproteobacteria;o__Burkholderiales;f__Neisseriaceae;g__Snodgrassella;s__Snodgrassella alvi	NA
36B_MAG.32	MAG	Snodgrassella	Snodgrassella alvi	Snodgrassella alvi cl.-44_1		0.05	single	44	68	94.16	4.59	82.35	2266423	52330	no	Honeybee-Associated	d__Bacteria;p__Proteobacteria;c__Gammaproteobacteria;o__Burkholderiales;f__Neisseriaceae;g__Snodgrassella;s__Snodgrassella alvi	NA
38B_MAG.31	MAG	Snodgrassella	Snodgrassella alvi	Snodgrassella alvi cl.-44_1		0.05	single	44	68	99.57	0.85	0	2503049	1710241	no	Honeybee-Associated	d__Bacteria;p__Proteobacteria;c__Gammaproteobacteria;o__Burkholderiales;f__Neisseriaceae;g__Snodgrassella;s__Snodgrassella alvi	NA
3B_MAG.24	MAG	Snodgrassella	Snodgrassella alvi	Snodgrassella alvi cl.-44_1		0.05	single	44	68	90.39	9.19	96	2218955	18840	no	Honeybee-Associated	d__Bacteria;p__Proteobacteria;c__Gammaproteobacteria;o__Burkholderiales;f__Neisseriaceae;g__Snodgrassella;s__Snodgrassella alvi	NA
40B_MAG.6	MAG	Snodgrassella	Snodgrassella alvi	Snodgrassella alvi cl.-44_1		0.05	single	44	68	88.15	0.43	0	2075462	33019	no	Honeybee-Associated	d__Bacteria;p__Proteobacteria;c__Gammaproteobacteria;o__Burkholderiales;f__Neisseriaceae;g__Snodgrassella;s__Snodgrassella alvi	NA
41B_MAG.5	MAG	Snodgrassella	Snodgrassella alvi	Snodgrassella alvi cl.-44_1		0.05	single	44	68	98.47	0.85	50	2369270	298488	no	Honeybee-Associated	d__Bacteria;p__Proteobacteria;c__Gammaproteobacteria;o__Burkholderiales;f__Neisseriaceae;g__Snodgrassella;s__Snodgrassella alvi	NA
42B_MAG.28	MAG	Snodgrassella	Snodgrassella alvi	Snodgrassella alvi cl.-44_1		0.05	single	44	68	99.57	0.43	0	2356963	357696	no	Honeybee-Associated	d__Bacteria;p__Proteobacteria;c__Gammaproteobacteria;o__Burkholderiales;f__Neisseriaceae;g__Snodgrassella;s__Snodgrassella alvi	NA
43B_MAG.9	MAG	Snodgrassella	Snodgrassella alvi	Snodgrassella alvi cl.-44_1		0.05	single	44	68	98.72	1.28	0	2390072	309060	no	Honeybee-Associated	d__Bacteria;p__Proteobacteria;c__Gammaproteobacteria;o__Burkholderiales;f__Neisseriaceae;g__Snodgrassella;s__Snodgrassella alvi	NA
44B_MAG.6	MAG	Snodgrassella	Snodgrassella alvi	Snodgrassella alvi cl.-44_1		0.05	single	44	68	99.36	1.92	40	2407305	256705	no	Honeybee-Associated	d__Bacteria;p__Proteobacteria;c__Gammaproteobacteria;o__Burkholderiales;f__Neisseriaceae;g__Snodgrassella;s__Snodgrassella alvi	NA
45B_MAG.24	MAG	Snodgrassella	Snodgrassella alvi	Snodgrassella alvi cl.-44_1		0.05	single	44	68	99.57	0.85	0	2519933	623701	no	Honeybee-Associated	d__Bacteria;p__Proteobacteria;c__Gammaproteobacteria;o__Burkholderiales;f__Neisseriaceae;g__Snodgrassella;s__Snodgrassella alvi	NA
46B_MAG.23	MAG	Snodgrassella	Snodgrassella alvi	Snodgrassella alvi cl.-44_1		0.05	single	44	68	99.57	1.71	50	2407993	309043	no	Honeybee-Associated	d__Bacteria;p__Proteobacteria;c__Gammaproteobacteria;o__Burkholderiales;f__Neisseriaceae;g__Snodgrassella;s__Snodgrassella alvi	NA
48B_MAG.11	MAG	Snodgrassella	Snodgrassella alvi	Snodgrassella alvi cl.-44_1		0.05	single	44	68	99.57	0.85	0	2374080	288828	no	Honeybee-Associated	d__Bacteria;p__Proteobacteria;c__Gammaproteobacteria;o__Burkholderiales;f__Neisseriaceae;g__Snodgrassella;s__Snodgrassella alvi	NA
49B_MAG.19	MAG	Snodgrassella	Snodgrassella alvi	Snodgrassella alvi cl.-44_1		0.05	single	44	68	99.57	1.5	0	2480011	1058964	no	Honeybee-Associated	d__Bacteria;p__Proteobacteria;c__Gammaproteobacteria;o__Burkholderiales;f__Neisseriaceae;g__Snodgrassella;s__Snodgrassella alvi	NA
4B_MAG.11	MAG	Snodgrassella	Snodgrassella alvi	Snodgrassella alvi cl.-44_1		0.05	single	44	68	93.2	4.51	80	2254026	47721	no	Honeybee-Associated	d__Bacteria;p__Proteobacteria;c__Gammaproteobacteria;o__Burkholderiales;f__Neisseriaceae;g__Snodgrassella;s__Snodgrassella alvi	NA
50B_MAG.20	MAG	Snodgrassella	Snodgrassella alvi	Snodgrassella alvi cl.-44_1		0.05	single	44	68	96.15	2.14	40	2435820	325418	no	Honeybee-Associated	d__Bacteria;p__Proteobacteria;c__Gammaproteobacteria;o__Burkholderiales;f__Neisseriaceae;g__Snodgrassella;s__Snodgrassella alvi	NA
51B_MAG.11	MAG	Snodgrassella	Snodgrassella alvi	Snodgrassella alvi cl.-44_1		0.05	single	44	68	99.15	1.28	50	2365868	400516	no	Honeybee-Associated	d__Bacteria;p__Proteobacteria;c__Gammaproteobacteria;o__Burkholderiales;f__Neisseriaceae;g__Snodgrassella;s__Snodgrassella alvi	NA
53B_MAG.36	MAG	Snodgrassella	Snodgrassella alvi	Snodgrassella alvi cl.-44_1		0.05	single	44	68	99.57	0.85	50	2487760	287831	no	Honeybee-Associated	d__Bacteria;p__Proteobacteria;c__Gammaproteobacteria;o__Burkholderiales;f__Neisseriaceae;g__Snodgrassella;s__Snodgrassella alvi	NA
55B_MAG.20	MAG	Snodgrassella	Snodgrassella alvi	Snodgrassella alvi cl.-44_1		0.05	single	44	68	98.72	1.28	33.33	2499469	366264	no	Honeybee-Associated	d__Bacteria;p__Proteobacteria;c__Gammaproteobacteria;o__Burkholderiales;f__Neisseriaceae;g__Snodgrassella;s__Snodgrassella alvi	NA
5B_MAG.13	MAG	Snodgrassella	Snodgrassella alvi	Snodgrassella alvi cl.-44_1		0.05	single	44	68	98.29	0.85	0	2362083	136610	no	Honeybee-Associated	d__Bacteria;p__Proteobacteria;c__Gammaproteobacteria;o__Burkholderiales;f__Neisseriaceae;g__Snodgrassella;s__Snodgrassella alvi	NA
9B_MAG.16	MAG	Snodgrassella	Snodgrassella alvi	Snodgrassella alvi cl.-44_1		0.05	single	44	68	99.39	0.43	0	2427826	298616	no	Honeybee-Associated	d__Bacteria;p__Proteobacteria;c__Gammaproteobacteria;o__Burkholderiales;f__Neisseriaceae;g__Snodgrassella;s__Snodgrassella alvi	NA
BGH94	isolate	Snodgrassella	Snodgrassella alvi	Snodgrassella alvi cl.-44_1		0.05	single	44	68	99.57	0.85	0	2498497	383	yes	Honeybee-Associated	NA	Apis mellifera
BGH95	isolate	Snodgrassella	Snodgrassella alvi	Snodgrassella alvi cl.-44_1		0.05	single	44	68	99.57	0.85	0	2497111	381	yes	Honeybee-Associated	NA	Apis mellifera
BGH96	isolate	Snodgrassella	Snodgrassella alvi	Snodgrassella alvi cl.-44_1		0.05	single	44	68	99.57	0.85	0	2399919	385	yes	Honeybee-Associated	NA	Apis mellifera
BGH97	isolate	Snodgrassella	Snodgrassella alvi	Snodgrassella alvi cl.-44_1		0.05	single	44	68	99.57	0.43	0	2501655	383	yes	Honeybee-Associated	NA	Apis mellifera
BGI00	isolate	Snodgrassella	Snodgrassella alvi	Snodgrassella alvi cl.-44_1		0.05	single	44	68	99.57	0.43	0	2502286	383	yes	Honeybee-Associated	NA	Apis mellifera
BGI01	isolate	Snodgrassella	Snodgrassella alvi	Snodgrassella alvi cl.-44_1		0.05	single	44	68	99.57	0.85	0	2425186	384	yes	Honeybee-Associated	NA	Apis mellifera
BGI08	isolate	Snodgrassella	Snodgrassella alvi	Snodgrassella alvi cl.-44_1		0.05	single	44	68	99.57	0.85	0	2423318	382	yes	Honeybee-Associated	NA	Apis mellifera
BGI09	isolate	Snodgrassella	Snodgrassella alvi	Snodgrassella alvi cl.-44_1		0.05	single	44	68	99.57	0.85	0	2403335	382	yes	Honeybee-Associated	NA	Apis mellifera
BGI12	isolate	Snodgrassella	Snodgrassella alvi	Snodgrassella alvi cl.-44_1		0.05	single	44	68	99.57	0.43	0	2463518	382	yes	Honeybee-Associated	NA	Apis mellifera
BGI13	isolate	Snodgrassella	Snodgrassella alvi	Snodgrassella alvi cl.-44_1		0.05	single	44	68	99.57	0.85	0	2421486	387	yes	Honeybee-Associated	NA	Apis mellifera
BHC42	isolate	Snodgrassella	Snodgrassella alvi	Snodgrassella alvi cl.-44_1		0.05	single	44	68	99.57	1.28	33.33	2487419	383	yes	Honeybee-Associated	NA	Apis mellifera
BHC47	isolate	Snodgrassella	Snodgrassella alvi	Snodgrassella alvi cl.-44_1		0.05	single	44	68	99.57	1.28	0	2520622	365	yes	Honeybee-Associated	NA	Apis mellifera
BHC50	isolate	Snodgrassella	Snodgrassella alvi	Snodgrassella alvi cl.-44_1		0.05	single	44	68	99.57	0.85	0	2499917	384	yes	Honeybee-Associated	NA	Apis mellifera
BHC52	isolate	Snodgrassella	Snodgrassella alvi	Snodgrassella alvi cl.-44_1		0.05	single	44	68	99.57	0.85	0	2500663	380	yes	Honeybee-Associated	NA	Apis mellifera
CPT77	isolate	Snodgrassella	Snodgrassella alvi	Snodgrassella alvi cl.-44_1		0.05	single	44	68	98.24	0.85	0	2388322	366	yes	Honeybee-Associated	NA	Apis mellifera
Ga0227304	isolate	Snodgrassella	Snodgrassella alvi	Snodgrassella alvi cl.-44_1		0.05	single	44	68	99.57	0.85	0	2427362	382	yes	Honeybee-Associated	NA	Apis mellifera
Ga0227305	isolate	Snodgrassella	Snodgrassella alvi	Snodgrassella alvi cl.-44_1		0.05	single	44	68	99.57	0.85	0	2665387	358	yes	Honeybee-Associated	NA	Apis mellifera
Ga0227306	isolate	Snodgrassella	Snodgrassella alvi	Snodgrassella alvi cl.-44_1		0.05	single	44	68	99.57	0.85	0	2599151	380	yes	Honeybee-Associated	NA	Apis mellifera
Ga0326500	isolate	Snodgrassella	Snodgrassella alvi	Snodgrassella alvi cl.-44_1	*	0.05	single	44	68	99.57	0.43	0	2446304	384	yes	Honeybee-Associated	NA	Apis mellifera
H3T75	isolate	Snodgrassella	Snodgrassella alvi	Snodgrassella alvi cl.-44_1		0.05	single	44	68	99.57	0.85	0	2403944	383	yes	Honeybee-Associated	NA	Apis mellifera
H3T79	isolate	Snodgrassella	Snodgrassella alvi	Snodgrassella alvi cl.-44_1		0.05	single	44	68	99.57	0.64	0	2544967	364	yes	Honeybee-Associated	NA	Apis mellifera
H3U73	isolate	Snodgrassella	Snodgrassella alvi	Snodgrassella alvi cl.-44_1		0.05	single	44	68	99.57	0.85	0	2374073	383	yes	Honeybee-Associated	NA	Apis mellifera
H3U82	isolate	Snodgrassella	Snodgrassella alvi	Snodgrassella alvi cl.-44_1		0.05	single	44	68	99.57	1.07	0	2402212	383	yes	Honeybee-Associated	NA	Apis mellifera
H3V01	isolate	Snodgrassella	Snodgrassella alvi	Snodgrassella alvi cl.-44_1		0.05	single	44	68	99.57	1.07	0	2445778	385	yes	Honeybee-Associated	NA	Apis mellifera
H3V10	isolate	Snodgrassella	Snodgrassella alvi	Snodgrassella alvi cl.-44_1		0.05	single	44	68	99.57	1.07	0	2493315	380	yes	Honeybee-Associated	NA	Apis mellifera
H3V11	isolate	Snodgrassella	Snodgrassella alvi	Snodgrassella alvi cl.-44_1		0.05	single	44	68	99.57	1.5	0	2572927	381	yes	Honeybee-Associated	NA	Apis mellifera
SALWKB2	isolate	Snodgrassella	Snodgrassella alvi	Snodgrassella alvi cl.-44_1		0.05	single	44	68	99.57	0.85	0	2527978	381	yes	Honeybee-Associated	NA	Apis mellifera
BGI36	isolate	Snodgrassella	Snodgrassella communis/Snodgrassella alvi	Snodgrassella communis/Snodgrassella alvi cl.-45_1		0.05	single	45	4	99.57	0.85	33.33	2358796	378	yes	Honeybee-Associated	NA	Bombus fervidus
BHC46	isolate	Snodgrassella	Snodgrassella communis/Snodgrassella alvi	Snodgrassella communis/Snodgrassella alvi cl.-45_1		0.05	single	45	4	99.57	22.22	98.32	2762224	378	yes	Honeybee-Associated	NA	Bombus rufocinctus
BHC48	isolate	Snodgrassella	Snodgrassella communis/Snodgrassella alvi	Snodgrassella communis/Snodgrassella alvi cl.-45_1		0.05	single	45	4	99.57	0.43	0	2489068	371	yes	Honeybee-Associated	NA	Bombus occidentalis
SALWKB12	isolate	Snodgrassella	Snodgrassella communis/Snodgrassella alvi	Snodgrassella communis/Snodgrassella alvi cl.-45_1	*	0.05	single	45	4	99.57	0.43	0	2438497	375	yes	Honeybee-Associated	NA	Bombus bimaculatus
BGI32	isolate	Snodgrassella	Snodgrassella sp.	Snodgrassella sp. cl.-45_2	*	0.05	single	45	3	99.15	0	0	2483892	363	yes	Honeybee-Associated	NA	Bombus appositus
BGI34	isolate	Snodgrassella	Snodgrassella sp.	Snodgrassella sp. cl.-45_2		0.05	single	45	3	99.57	0.85	100	2623320	350	yes	Honeybee-Associated	NA	Bombus appositus
Ga0227310	isolate	Snodgrassella	Snodgrassella sp.	Snodgrassella sp. cl.-45_2		0.05	single	45	3	99.57	0.85	33.33	2431760	382	yes	Honeybee-Associated	NA	Bombus pascuorum
BHC44	isolate	Snodgrassella	Snodgrassella sp.	Snodgrassella sp. cl.-45_3	*	0.05	single	45	1	91.45	1.28	50	2582966	365	yes	Honeybee-Associated	NA	Bombus nevadensis
BHC57	isolate	Snodgrassella	Snodgrassella sp.	Snodgrassella sp. cl.-45_4	*	0.05	single	45	1	99.57	0.85	33.33	2609176	367	yes	Honeybee-Associated	NA	Bombus pensylvanicus
Ga0098206	isolate	Bifidobacterium	Bifidobacterium actinocoloniiforme	Bifidobacterium actinocoloniiforme cl.-46_0	*	0.05	single	46	1	93.86	0.76	33.33	1830060	432	yes	Honeybee-Associated	NA	Bumblebee digestive tract
Ga0057557	isolate	Bifidobacterium	Bifidobacterium bohemicum	Bifidobacterium bohemicum cl.-47_0	*	0.05	single	47	1	97.03	0.3	0	2052470	423	yes	Honeybee-Associated	NA	Bumblebee digestive tract
Ga0056940	isolate	Bifidobacterium	Bifidobacterium bombi	Bifidobacterium bombi cl.-48_0	*	0.05	single	48	1	94.97	0.38	0	1895239	428	yes	Honeybee-Associated	NA	Bumblebee digestive tract
10B_MAG.25	MAG	Bombilactobacillus	Bombilactobacillus mellifer	Bombilactobacillus mellifer cl.-49_1		0.05	single	49	35	98.17	0.52	100	1649726	84726	no	Honeybee-Associated	d__Bacteria;p__Firmicutes;c__Bacilli;o__Lactobacillales;f__Lactobacillaceae;g__Bombilactobacillus;s__Bombilactobacillus mellifer	NA
11B_MAG.33	MAG	Bombilactobacillus	Bombilactobacillus mellifer	Bombilactobacillus mellifer cl.-49_1		0.05	single	49	35	97.91	0	0	1612318	118117	no	Honeybee-Associated	d__Bacteria;p__Firmicutes;c__Bacilli;o__Lactobacillales;f__Lactobacillaceae;g__Bombilactobacillus;s__Bombilactobacillus mellifer	NA
13B_MAG.27	MAG	Bombilactobacillus	Bombilactobacillus mellifer	Bombilactobacillus mellifer cl.-49_1		0.05	single	49	35	95.45	2.38	100	1590812	14474	no	Honeybee-Associated	d__Bacteria;p__Firmicutes;c__Bacilli;o__Lactobacillales;f__Lactobacillaceae;g__Bombilactobacillus;s__Bombilactobacillus mellifer	NA
15B_MAG.28	MAG	Bombilactobacillus	Bombilactobacillus mellifer	Bombilactobacillus mellifer cl.-49_1		0.05	single	49	35	93.98	0	0	1565585	57408	no	Honeybee-Associated	d__Bacteria;p__Firmicutes;c__Bacilli;o__Lactobacillales;f__Lactobacillaceae;g__Bombilactobacillus;s__Bombilactobacillus mellifer	NA
16B_MAG.7	MAG	Bombilactobacillus	Bombilactobacillus mellifer	Bombilactobacillus mellifer cl.-49_1		0.05	single	49	35	90.05	0	0	1512945	109994	no	Honeybee-Associated	d__Bacteria;p__Firmicutes;c__Bacilli;o__Lactobacillales;f__Lactobacillaceae;g__Bombilactobacillus;s__Bombilactobacillus mellifer	NA
17B_MAG.21	MAG	Bombilactobacillus	Bombilactobacillus mellifer	Bombilactobacillus mellifer cl.-49_1		0.05	single	49	35	98.52	0	0	1655634	508546	no	Honeybee-Associated	d__Bacteria;p__Firmicutes;c__Bacilli;o__Lactobacillales;f__Lactobacillaceae;g__Bombilactobacillus;s__Bombilactobacillus mellifer	NA
18B_MAG.32	MAG	Bombilactobacillus	Bombilactobacillus mellifer	Bombilactobacillus mellifer cl.-49_1		0.05	single	49	35	82.81	0	0	1441834	8554	no	Honeybee-Associated	d__Bacteria;p__Firmicutes;c__Bacilli;o__Lactobacillales;f__Lactobacillaceae;g__Bombilactobacillus;s__Bombilactobacillus mellifer	NA
20B_MAG.4	MAG	Bombilactobacillus	Bombilactobacillus mellifer	Bombilactobacillus mellifer cl.-49_1		0.05	single	49	35	91.1	0	0	1498384	309732	no	Honeybee-Associated	d__Bacteria;p__Firmicutes;c__Bacilli;o__Lactobacillales;f__Lactobacillaceae;g__Bombilactobacillus;s__Bombilactobacillus mellifer	NA
21B_MAG.25	MAG	Bombilactobacillus	Bombilactobacillus mellifer	Bombilactobacillus mellifer cl.-49_1		0.05	single	49	35	95.29	2.37	100	1570602	11020	no	Honeybee-Associated	d__Bacteria;p__Firmicutes;c__Bacilli;o__Lactobacillales;f__Lactobacillaceae;g__Bombilactobacillus;s__Bombilactobacillus mellifer	NA
22B_MAG.25	MAG	Bombilactobacillus	Bombilactobacillus mellifer	Bombilactobacillus mellifer cl.-49_1		0.05	single	49	35	98.95	0	0	1654068	240941	no	Honeybee-Associated	d__Bacteria;p__Firmicutes;c__Bacilli;o__Lactobacillales;f__Lactobacillaceae;g__Bombilactobacillus;s__Bombilactobacillus mellifer	NA
25B_MAG.23	MAG	Bombilactobacillus	Bombilactobacillus mellifer	Bombilactobacillus mellifer cl.-49_1		0.05	single	49	35	98.95	0	0	1674886	460615	no	Honeybee-Associated	d__Bacteria;p__Firmicutes;c__Bacilli;o__Lactobacillales;f__Lactobacillaceae;g__Bombilactobacillus;s__Bombilactobacillus mellifer	NA
28B_MAG.40	MAG	Bombilactobacillus	Bombilactobacillus mellifer	Bombilactobacillus mellifer cl.-49_1		0.05	single	49	35	95.9	2.27	100	1459835	10348	no	Honeybee-Associated	d__Bacteria;p__Firmicutes;c__Bacilli;o__Lactobacillales;f__Lactobacillaceae;g__Bombilactobacillus;s__Bombilactobacillus mellifer	NA
29B_MAG.15	MAG	Bombilactobacillus	Bombilactobacillus mellifer	Bombilactobacillus mellifer cl.-49_1		0.05	single	49	35	98.95	0	0	1661018	448145	no	Honeybee-Associated	d__Bacteria;p__Firmicutes;c__Bacilli;o__Lactobacillales;f__Lactobacillaceae;g__Bombilactobacillus;s__Bombilactobacillus mellifer	NA
2B_MAG.31	MAG	Bombilactobacillus	Bombilactobacillus mellifer	Bombilactobacillus mellifer cl.-49_1		0.05	single	49	35	85.81	0.54	100	1327176	7839	no	Honeybee-Associated	d__Bacteria;p__Firmicutes;c__Bacilli;o__Lactobacillales;f__Lactobacillaceae;g__Bombilactobacillus;s__Bombilactobacillus mellifer	NA
31B_MAG.9	MAG	Bombilactobacillus	Bombilactobacillus mellifer	Bombilactobacillus mellifer cl.-49_1		0.05	single	49	35	98.95	0	0	1670542	250623	no	Honeybee-Associated	d__Bacteria;p__Firmicutes;c__Bacilli;o__Lactobacillales;f__Lactobacillaceae;g__Bombilactobacillus;s__Bombilactobacillus mellifer	NA
33B_MAG.9	MAG	Bombilactobacillus	Bombilactobacillus mellifer	Bombilactobacillus mellifer cl.-49_1		0.05	single	49	35	98.95	0	0	1671582	181320	no	Honeybee-Associated	d__Bacteria;p__Firmicutes;c__Bacilli;o__Lactobacillales;f__Lactobacillaceae;g__Bombilactobacillus;s__Bombilactobacillus mellifer	NA
34B_MAG.10	MAG	Bombilactobacillus	Bombilactobacillus mellifer	Bombilactobacillus mellifer cl.-49_1		0.05	single	49	35	98.95	0.26	100	1675352	379696	no	Honeybee-Associated	d__Bacteria;p__Firmicutes;c__Bacilli;o__Lactobacillales;f__Lactobacillaceae;g__Bombilactobacillus;s__Bombilactobacillus mellifer	NA
36B_MAG.13	MAG	Bombilactobacillus	Bombilactobacillus mellifer	Bombilactobacillus mellifer cl.-49_1		0.05	single	49	35	98.95	0	0	1651117	382252	no	Honeybee-Associated	d__Bacteria;p__Firmicutes;c__Bacilli;o__Lactobacillales;f__Lactobacillaceae;g__Bombilactobacillus;s__Bombilactobacillus mellifer	NA
38B_MAG.21	MAG	Bombilactobacillus	Bombilactobacillus mellifer	Bombilactobacillus mellifer cl.-49_1		0.05	single	49	35	98.95	0	0	1654171	203865	no	Honeybee-Associated	d__Bacteria;p__Firmicutes;c__Bacilli;o__Lactobacillales;f__Lactobacillaceae;g__Bombilactobacillus;s__Bombilactobacillus mellifer	NA
3B_MAG.16	MAG	Bombilactobacillus	Bombilactobacillus mellifer	Bombilactobacillus mellifer cl.-49_1		0.05	single	49	35	98.43	0.52	100	1656452	245665	no	Honeybee-Associated	d__Bacteria;p__Firmicutes;c__Bacilli;o__Lactobacillales;f__Lactobacillaceae;g__Bombilactobacillus;s__Bombilactobacillus mellifer	NA
41B_MAG.13	MAG	Bombilactobacillus	Bombilactobacillus mellifer	Bombilactobacillus mellifer cl.-49_1		0.05	single	49	35	97.91	2.01	60	1572260	48765	no	Honeybee-Associated	d__Bacteria;p__Firmicutes;c__Bacilli;o__Lactobacillales;f__Lactobacillaceae;g__Bombilactobacillus;s__Bombilactobacillus mellifer	NA
42B_MAG.22	MAG	Bombilactobacillus	Bombilactobacillus mellifer	Bombilactobacillus mellifer cl.-49_1		0.05	single	49	35	98.43	0	0	1671972	191489	no	Honeybee-Associated	d__Bacteria;p__Firmicutes;c__Bacilli;o__Lactobacillales;f__Lactobacillaceae;g__Bombilactobacillus;s__Bombilactobacillus mellifer	NA
43B_MAG.29	MAG	Bombilactobacillus	Bombilactobacillus mellifer	Bombilactobacillus mellifer cl.-49_1		0.05	single	49	35	98.95	0.52	100	1654437	96523	no	Honeybee-Associated	d__Bacteria;p__Firmicutes;c__Bacilli;o__Lactobacillales;f__Lactobacillaceae;g__Bombilactobacillus;s__Bombilactobacillus mellifer	NA
45B_MAG.10	MAG	Bombilactobacillus	Bombilactobacillus mellifer	Bombilactobacillus mellifer cl.-49_1		0.05	single	49	35	80.18	1.27	60	1147269	5256	no	Honeybee-Associated	d__Bacteria;p__Firmicutes;c__Bacilli;o__Lactobacillales;f__Lactobacillaceae;g__Bombilactobacillus;s__Bombilactobacillus mellifer	NA
48B_MAG.16	MAG	Bombilactobacillus	Bombilactobacillus mellifer	Bombilactobacillus mellifer cl.-49_1		0.05	single	49	35	98.95	0	0	1636780	239851	no	Honeybee-Associated	d__Bacteria;p__Firmicutes;c__Bacilli;o__Lactobacillales;f__Lactobacillaceae;g__Bombilactobacillus;s__Bombilactobacillus mellifer	NA
4B_MAG.16	MAG	Bombilactobacillus	Bombilactobacillus mellifer	Bombilactobacillus mellifer cl.-49_1		0.05	single	49	35	98.43	0	0	1672719	69847	no	Honeybee-Associated	d__Bacteria;p__Firmicutes;c__Bacilli;o__Lactobacillales;f__Lactobacillaceae;g__Bombilactobacillus;s__Bombilactobacillus mellifer	NA
50B_MAG.36	MAG	Bombilactobacillus	Bombilactobacillus mellifer	Bombilactobacillus mellifer cl.-49_1		0.05	single	49	35	98.95	0	0	1663551	170181	no	Honeybee-Associated	d__Bacteria;p__Firmicutes;c__Bacilli;o__Lactobacillales;f__Lactobacillaceae;g__Bombilactobacillus;s__Bombilactobacillus mellifer	NA
51B_MAG.9	MAG	Bombilactobacillus	Bombilactobacillus mellifer	Bombilactobacillus mellifer cl.-49_1		0.05	single	49	35	96.34	1.94	100	1524560	13126	no	Honeybee-Associated	d__Bacteria;p__Firmicutes;c__Bacilli;o__Lactobacillales;f__Lactobacillaceae;g__Bombilactobacillus;s__Bombilactobacillus mellifer	NA
53B_MAG.14	MAG	Bombilactobacillus	Bombilactobacillus mellifer	Bombilactobacillus mellifer cl.-49_1		0.05	single	49	35	98.95	0	0	1654565	372329	no	Honeybee-Associated	d__Bacteria;p__Firmicutes;c__Bacilli;o__Lactobacillales;f__Lactobacillaceae;g__Bombilactobacillus;s__Bombilactobacillus mellifer	NA
55B_MAG.17	MAG	Bombilactobacillus	Bombilactobacillus mellifer	Bombilactobacillus mellifer cl.-49_1		0.05	single	49	35	98.95	0.1	0	1657772	54120	no	Honeybee-Associated	d__Bacteria;p__Firmicutes;c__Bacilli;o__Lactobacillales;f__Lactobacillaceae;g__Bombilactobacillus;s__Bombilactobacillus mellifer	NA
6B_MAG.10	MAG	Bombilactobacillus	Bombilactobacillus mellifer	Bombilactobacillus mellifer cl.-49_1		0.05	single	49	35	98.43	0	0	1613735	121073	no	Honeybee-Associated	d__Bacteria;p__Firmicutes;c__Bacilli;o__Lactobacillales;f__Lactobacillaceae;g__Bombilactobacillus;s__Bombilactobacillus mellifer	NA
7B_MAG.21	MAG	Bombilactobacillus	Bombilactobacillus mellifer	Bombilactobacillus mellifer cl.-49_1		0.05	single	49	35	96.42	1.55	83.33	1467157	10984	no	Honeybee-Associated	d__Bacteria;p__Firmicutes;c__Bacilli;o__Lactobacillales;f__Lactobacillaceae;g__Bombilactobacillus;s__Bombilactobacillus mellifer	NA
9B_MAG.36	MAG	Bombilactobacillus	Bombilactobacillus mellifer	Bombilactobacillus mellifer cl.-49_1		0.05	single	49	35	90.12	1.57	75	1478539	16346	no	Honeybee-Associated	d__Bacteria;p__Firmicutes;c__Bacilli;o__Lactobacillales;f__Lactobacillaceae;g__Bombilactobacillus;s__Bombilactobacillus mellifer	NA
Ga0072399	isolate	Bombilactobacillus	Bombilactobacillus mellifer	Bombilactobacillus mellifer cl.-49_1		0.05	single	49	35	98.95	0	0	1786090	365	yes	Honeybee-Associated	NA	Apis mellifera
H3R26	isolate	Bombilactobacillus	Bombilactobacillus mellifer	Bombilactobacillus mellifer cl.-49_1	*	0.05	single	49	35	98.95	0	0	1671404	367	yes	Honeybee-Associated	NA	Apis mellifera
10B_MAG.14	MAG	Bombilactobacillus	Bombilactobacillus mellis	Bombilactobacillus mellis cl.-50_1		0.05	single	50	33	98.78	0	0	1584044	461269	no	Honeybee-Associated	d__Bacteria;p__Firmicutes;c__Bacilli;o__Lactobacillales;f__Lactobacillaceae;g__Bombilactobacillus;s__Bombilactobacillus mellis	NA
11B_MAG.10	MAG	Bombilactobacillus	Bombilactobacillus mellis	Bombilactobacillus mellis cl.-50_1		0.05	single	50	33	98.78	1.83	100	1673969	164350	no	Honeybee-Associated	d__Bacteria;p__Firmicutes;c__Bacilli;o__Lactobacillales;f__Lactobacillaceae;g__Bombilactobacillus;s__Bombilactobacillus mellis	NA
12B_MAG.1	MAG	Bombilactobacillus	Bombilactobacillus mellis	Bombilactobacillus mellis cl.-50_1		0.05	single	50	33	97.91	0.63	50	1724440	42889	no	Honeybee-Associated	d__Bacteria;p__Firmicutes;c__Bacilli;o__Lactobacillales;f__Lactobacillaceae;g__Bombilactobacillus;s__Bombilactobacillus mellis	NA
13B_MAG.2	MAG	Bombilactobacillus	Bombilactobacillus mellis	Bombilactobacillus mellis cl.-50_1		0.05	single	50	33	86.65	4.45	100	1478839	10755	no	Honeybee-Associated	d__Bacteria;p__Firmicutes;c__Bacilli;o__Lactobacillales;f__Lactobacillaceae;g__Bombilactobacillus;s__Bombilactobacillus mellis	NA
14B_MAG.26	MAG	Bombilactobacillus	Bombilactobacillus mellis	Bombilactobacillus mellis cl.-50_1		0.05	single	50	33	95.94	1.13	100	1529559	48161	no	Honeybee-Associated	d__Bacteria;p__Firmicutes;c__Bacilli;o__Lactobacillales;f__Lactobacillaceae;g__Bombilactobacillus;s__Bombilactobacillus mellis	NA
15B_MAG.9	MAG	Bombilactobacillus	Bombilactobacillus mellis	Bombilactobacillus mellis cl.-50_1		0.05	single	50	33	98.78	0	0	1543775	367021	no	Honeybee-Associated	d__Bacteria;p__Firmicutes;c__Bacilli;o__Lactobacillales;f__Lactobacillaceae;g__Bombilactobacillus;s__Bombilactobacillus mellis	NA
16B_MAG.19	MAG	Bombilactobacillus	Bombilactobacillus mellis	Bombilactobacillus mellis cl.-50_1		0.05	single	50	33	98.78	0.52	100	1560425	281868	no	Honeybee-Associated	d__Bacteria;p__Firmicutes;c__Bacilli;o__Lactobacillales;f__Lactobacillaceae;g__Bombilactobacillus;s__Bombilactobacillus mellis	NA
17B_MAG.15	MAG	Bombilactobacillus	Bombilactobacillus mellis	Bombilactobacillus mellis cl.-50_1		0.05	single	50	33	98.78	0	0	1685235	174960	no	Honeybee-Associated	d__Bacteria;p__Firmicutes;c__Bacilli;o__Lactobacillales;f__Lactobacillaceae;g__Bombilactobacillus;s__Bombilactobacillus mellis	NA
19B_MAG.1	MAG	Bombilactobacillus	Bombilactobacillus mellis	Bombilactobacillus mellis cl.-50_1		0.05	single	50	33	96.14	4.97	100	1601350	29994	no	Honeybee-Associated	d__Bacteria;p__Firmicutes;c__Bacilli;o__Lactobacillales;f__Lactobacillaceae;g__Bombilactobacillus;s__Bombilactobacillus mellis	NA
1B_MAG.13	MAG	Bombilactobacillus	Bombilactobacillus mellis	Bombilactobacillus mellis cl.-50_1		0.05	single	50	33	96.06	1.42	85.71	1546863	19413	no	Honeybee-Associated	d__Bacteria;p__Firmicutes;c__Bacilli;o__Lactobacillales;f__Lactobacillaceae;g__Bombilactobacillus;s__Bombilactobacillus mellis	NA
22B_MAG.5	MAG	Bombilactobacillus	Bombilactobacillus mellis	Bombilactobacillus mellis cl.-50_1		0.05	single	50	33	98.78	0	0	1560790	259138	no	Honeybee-Associated	d__Bacteria;p__Firmicutes;c__Bacilli;o__Lactobacillales;f__Lactobacillaceae;g__Bombilactobacillus;s__Bombilactobacillus mellis	NA
25B_MAG.22	MAG	Bombilactobacillus	Bombilactobacillus mellis	Bombilactobacillus mellis cl.-50_1		0.05	single	50	33	98.78	1.31	66.67	1580532	168133	no	Honeybee-Associated	d__Bacteria;p__Firmicutes;c__Bacilli;o__Lactobacillales;f__Lactobacillaceae;g__Bombilactobacillus;s__Bombilactobacillus mellis	NA
26B_MAG.8	MAG	Bombilactobacillus	Bombilactobacillus mellis	Bombilactobacillus mellis cl.-50_1		0.05	single	50	33	98.78	1.57	100	1624725	191135	no	Honeybee-Associated	d__Bacteria;p__Firmicutes;c__Bacilli;o__Lactobacillales;f__Lactobacillaceae;g__Bombilactobacillus;s__Bombilactobacillus mellis	NA
28B_MAG.39	MAG	Bombilactobacillus	Bombilactobacillus mellis	Bombilactobacillus mellis cl.-50_1		0.05	single	50	33	88.44	2.12	72.73	1432001	11493	no	Honeybee-Associated	d__Bacteria;p__Firmicutes;c__Bacilli;o__Lactobacillales;f__Lactobacillaceae;g__Bombilactobacillus;s__Bombilactobacillus mellis	NA
2B_MAG.8	MAG	Bombilactobacillus	Bombilactobacillus mellis	Bombilactobacillus mellis cl.-50_1		0.05	single	50	33	98.78	0.26	0	1491988	270069	no	Honeybee-Associated	d__Bacteria;p__Firmicutes;c__Bacilli;o__Lactobacillales;f__Lactobacillaceae;g__Bombilactobacillus;s__Bombilactobacillus mellis	NA
31B_MAG.1	MAG	Bombilactobacillus	Bombilactobacillus mellis	Bombilactobacillus mellis cl.-50_1		0.05	single	50	33	98.78	0.52	0	1791140	435235	no	Honeybee-Associated	d__Bacteria;p__Firmicutes;c__Bacilli;o__Lactobacillales;f__Lactobacillaceae;g__Bombilactobacillus;s__Bombilactobacillus mellis	NA
33B_MAG.15	MAG	Bombilactobacillus	Bombilactobacillus mellis	Bombilactobacillus mellis cl.-50_1		0.05	single	50	33	98.67	1.05	100	1620046	105278	no	Honeybee-Associated	d__Bacteria;p__Firmicutes;c__Bacilli;o__Lactobacillales;f__Lactobacillaceae;g__Bombilactobacillus;s__Bombilactobacillus mellis	NA
3B_MAG.5	MAG	Bombilactobacillus	Bombilactobacillus mellis	Bombilactobacillus mellis cl.-50_1		0.05	single	50	33	98.78	0.79	100	1581156	347845	no	Honeybee-Associated	d__Bacteria;p__Firmicutes;c__Bacilli;o__Lactobacillales;f__Lactobacillaceae;g__Bombilactobacillus;s__Bombilactobacillus mellis	NA
41B_MAG.11	MAG	Bombilactobacillus	Bombilactobacillus mellis	Bombilactobacillus mellis cl.-50_1		0.05	single	50	33	82.38	2.62	100	1303672	7622	no	Honeybee-Associated	d__Bacteria;p__Firmicutes;c__Bacilli;o__Lactobacillales;f__Lactobacillaceae;g__Bombilactobacillus;s__Bombilactobacillus mellis	NA
42B_MAG.7	MAG	Bombilactobacillus	Bombilactobacillus mellis	Bombilactobacillus mellis cl.-50_1		0.05	single	50	33	98.6	0.44	50	1619344	306749	no	Honeybee-Associated	d__Bacteria;p__Firmicutes;c__Bacilli;o__Lactobacillales;f__Lactobacillaceae;g__Bombilactobacillus;s__Bombilactobacillus mellis	NA
43B_MAG.23	MAG	Bombilactobacillus	Bombilactobacillus mellis	Bombilactobacillus mellis cl.-50_1		0.05	single	50	33	89.62	0.83	66.67	1516281	25982	no	Honeybee-Associated	d__Bacteria;p__Firmicutes;c__Bacilli;o__Lactobacillales;f__Lactobacillaceae;g__Bombilactobacillus;s__Bombilactobacillus mellis	NA
44B_MAG.5	MAG	Bombilactobacillus	Bombilactobacillus mellis	Bombilactobacillus mellis cl.-50_1		0.05	single	50	33	98.78	0	0	1579088	199487	no	Honeybee-Associated	d__Bacteria;p__Firmicutes;c__Bacilli;o__Lactobacillales;f__Lactobacillaceae;g__Bombilactobacillus;s__Bombilactobacillus mellis	NA
49B_MAG.31	MAG	Bombilactobacillus	Bombilactobacillus mellis	Bombilactobacillus mellis cl.-50_1		0.05	single	50	33	98.78	0	0	1740314	258341	no	Honeybee-Associated	d__Bacteria;p__Firmicutes;c__Bacilli;o__Lactobacillales;f__Lactobacillaceae;g__Bombilactobacillus;s__Bombilactobacillus mellis	NA
51B_MAG.17	MAG	Bombilactobacillus	Bombilactobacillus mellis	Bombilactobacillus mellis cl.-50_1		0.05	single	50	33	98.78	0	0	1603344	213649	no	Honeybee-Associated	d__Bacteria;p__Firmicutes;c__Bacilli;o__Lactobacillales;f__Lactobacillaceae;g__Bombilactobacillus;s__Bombilactobacillus mellis	NA
5B_MAG.23	MAG	Bombilactobacillus	Bombilactobacillus mellis	Bombilactobacillus mellis cl.-50_1		0.05	single	50	33	98.78	1.05	50	1872762	334684	no	Honeybee-Associated	d__Bacteria;p__Firmicutes;c__Bacilli;o__Lactobacillales;f__Lactobacillaceae;g__Bombilactobacillus;s__Bombilactobacillus mellis	NA
6B_MAG.31	MAG	Bombilactobacillus	Bombilactobacillus mellis	Bombilactobacillus mellis cl.-50_1		0.05	single	50	33	94.92	2.92	75	1727304	34532	no	Honeybee-Associated	d__Bacteria;p__Firmicutes;c__Bacilli;o__Lactobacillales;f__Lactobacillaceae;g__Bombilactobacillus;s__Bombilactobacillus mellis	NA
7B_MAG.33	MAG	Bombilactobacillus	Bombilactobacillus mellis	Bombilactobacillus mellis cl.-50_1		0.05	single	50	33	98.78	4.45	100	1719345	333061	no	Honeybee-Associated	d__Bacteria;p__Firmicutes;c__Bacilli;o__Lactobacillales;f__Lactobacillaceae;g__Bombilactobacillus;s__Bombilactobacillus mellis	NA
Ga0070888	isolate	Bombilactobacillus	Bombilactobacillus mellis	Bombilactobacillus mellis cl.-50_1		0.05	single	50	33	98.78	0.26	0	1790038	365	yes	Honeybee-Associated	NA	Apis mellifera
Ga0227357	isolate	Bombilactobacillus	Bombilactobacillus mellis	Bombilactobacillus mellis cl.-50_1		0.05	single	50	33	98.78	0	0	1729063	372	yes	Honeybee-Associated	NA	Apis mellifera
Ga0227358	isolate	Bombilactobacillus	Bombilactobacillus mellis	Bombilactobacillus mellis cl.-50_1		0.05	single	50	33	98.78	0	0	1683724	367	yes	Honeybee-Associated	NA	Apis mellifera
Ga0227360	isolate	Bombilactobacillus	Bombilactobacillus mellis	Bombilactobacillus mellis cl.-50_1		0.05	single	50	33	98.78	0.79	0	1743889	375	yes	Honeybee-Associated	NA	Apis mellifera
Ga0326456	isolate	Bombilactobacillus	Bombilactobacillus mellis	Bombilactobacillus mellis cl.-50_1		0.05	single	50	33	98.25	0.52	0	2152631	347	yes	Honeybee-Associated	NA	Apis cerana
H3T38	isolate	Bombilactobacillus	Bombilactobacillus mellis	Bombilactobacillus mellis cl.-50_1	*	0.05	single	50	33	98.78	0	0	1615918	376	yes	Honeybee-Associated	NA	Apis mellifera
Ga0061072	isolate	Lactobacillus	Lactobacillus bombicola	Lactobacillus bombicola cl.-51_1		0.05	single	51	3	97.08	0	0	1675906	354	yes	Honeybee-Associated	NA	Bombus lapidarius
Ga0226843	isolate	Lactobacillus	Lactobacillus bombicola	Lactobacillus bombicola cl.-51_1	*	0.05	single	51	3	97.08	0	0	1654554	359	yes	Honeybee-Associated	NA	Bombus terrestris
Ga0226847	isolate	Lactobacillus	Lactobacillus bombicola	Lactobacillus bombicola cl.-51_1		0.05	single	51	3	97	0.65	0	1686321	360	yes	Honeybee-Associated	NA	Bombus pascuorum
Ga0226852	isolate	Lactobacillus	Lactobacillus bombicola	Lactobacillus bombicola cl.-52_0	*	0.05	single	52	1	96.59	0.09	0	1634415	351	yes	Honeybee-Associated	NA	Bombus bohemicus
Ga0307804	isolate	Lactobacillus	Lactobacillus panisapium	Lactobacillus panisapium cl.-53_1	*	0.05	single	53	4	97.4	0.84	0	2151073	373	yes	Honeybee-Associated	NA	Apis cerana
Ga0311394	isolate	Lactobacillus	Lactobacillus panisapium	Lactobacillus panisapium cl.-53_1		0.05	single	53	4	97.4	1.58	60	2296192	351	yes	Honeybee-Associated	NA	Apis cerana
Ga0312303	isolate	Lactobacillus	Lactobacillus panisapium	Lactobacillus panisapium cl.-53_1		0.05	single	53	4	97.4	1.49	66.67	1934772	356	yes	Honeybee-Associated	NA	Apis cerana
Ga0312304	isolate	Lactobacillus	Lactobacillus panisapium	Lactobacillus panisapium cl.-53_1		0.05	single	53	4	97.4	1.49	66.67	2188116	367	yes	Honeybee-Associated	NA	Apis cerana
10B_MAG.16	MAG	Lactobacillus	Lactobacillus apis	Lactobacillus apis cl.-54_1		0.05	single	54	23	96.21	1.86	71.43	1521288	38196	no	Honeybee-Associated	d__Bacteria;p__Firmicutes;c__Bacilli;o__Lactobacillales;f__Lactobacillaceae;g__Lactobacillus;s__Lactobacillus apis	NA
11B_MAG.30	MAG	Lactobacillus	Lactobacillus apis	Lactobacillus apis cl.-54_1		0.05	single	54	23	79.18	2.44	100	1195457	6157	no	Honeybee-Associated	d__Bacteria;p__Firmicutes;c__Bacilli;o__Lactobacillales;f__Lactobacillaceae;g__Lactobacillus;s__Lactobacillus apis	NA
16B_MAG.10	MAG	Lactobacillus	Lactobacillus apis	Lactobacillus apis cl.-54_1		0.05	single	54	23	97.4	0.76	0	1627380	295466	no	Honeybee-Associated	d__Bacteria;p__Firmicutes;c__Bacilli;o__Lactobacillales;f__Lactobacillaceae;g__Lactobacillus;s__Lactobacillus apis	NA
17B_MAG.19	MAG	Lactobacillus	Lactobacillus apis	Lactobacillus apis cl.-54_1		0.05	single	54	23	97.4	1.02	50	1513571	278091	no	Honeybee-Associated	d__Bacteria;p__Firmicutes;c__Bacilli;o__Lactobacillales;f__Lactobacillaceae;g__Lactobacillus;s__Lactobacillus apis	NA
18B_MAG.31	MAG	Lactobacillus	Lactobacillus apis	Lactobacillus apis cl.-54_1		0.05	single	54	23	95.76	2.85	85.71	1519343	126500	no	Honeybee-Associated	d__Bacteria;p__Firmicutes;c__Bacilli;o__Lactobacillales;f__Lactobacillaceae;g__Lactobacillus;s__Lactobacillus apis	NA
1B_MAG.27	MAG	Lactobacillus	Lactobacillus apis	Lactobacillus apis cl.-54_1		0.05	single	54	23	95.69	1.62	50	1460136	122839	no	Honeybee-Associated	d__Bacteria;p__Firmicutes;c__Bacilli;o__Lactobacillales;f__Lactobacillaceae;g__Lactobacillus;s__Lactobacillus apis	NA
22B_MAG.12	MAG	Lactobacillus	Lactobacillus apis	Lactobacillus apis cl.-54_1		0.05	single	54	23	91.31	3.79	73.68	1418620	34215	no	Honeybee-Associated	d__Bacteria;p__Firmicutes;c__Bacilli;o__Lactobacillales;f__Lactobacillaceae;g__Lactobacillus;s__Lactobacillus apis	NA
29B_MAG.33	MAG	Lactobacillus	Lactobacillus apis	Lactobacillus apis cl.-54_1		0.05	single	54	23	94.17	5.09	88.24	1780112	93805	no	Honeybee-Associated	d__Bacteria;p__Firmicutes;c__Bacilli;o__Lactobacillales;f__Lactobacillaceae;g__Lactobacillus;s__Lactobacillus apis	NA
34B_MAG.2	MAG	Lactobacillus	Lactobacillus apis	Lactobacillus apis cl.-54_1		0.05	single	54	23	95.04	3.46	66.67	1549456	90826	no	Honeybee-Associated	d__Bacteria;p__Firmicutes;c__Bacilli;o__Lactobacillales;f__Lactobacillaceae;g__Lactobacillus;s__Lactobacillus apis	NA
35B_MAG.12	MAG	Lactobacillus	Lactobacillus apis	Lactobacillus apis cl.-54_1		0.05	single	54	23	84.42	1.35	50	1397946	11007	no	Honeybee-Associated	d__Bacteria;p__Firmicutes;c__Bacilli;o__Lactobacillales;f__Lactobacillaceae;g__Lactobacillus;s__Lactobacillus apis	NA
38B_MAG.35	MAG	Lactobacillus	Lactobacillus apis	Lactobacillus apis cl.-54_1		0.05	single	54	23	94.23	0.84	33.33	1418340	60124	no	Honeybee-Associated	d__Bacteria;p__Firmicutes;c__Bacilli;o__Lactobacillales;f__Lactobacillaceae;g__Lactobacillus;s__Lactobacillus apis	NA
41B_MAG.15	MAG	Lactobacillus	Lactobacillus apis	Lactobacillus apis cl.-54_1		0.05	single	54	23	97.4	1.62	50	1536278	172420	no	Honeybee-Associated	d__Bacteria;p__Firmicutes;c__Bacilli;o__Lactobacillales;f__Lactobacillaceae;g__Lactobacillus;s__Lactobacillus apis	NA
44B_MAG.18	MAG	Lactobacillus	Lactobacillus apis	Lactobacillus apis cl.-54_1		0.05	single	54	23	90.69	2.95	69.23	1475431	25643	no	Honeybee-Associated	d__Bacteria;p__Firmicutes;c__Bacilli;o__Lactobacillales;f__Lactobacillaceae;g__Lactobacillus;s__Lactobacillus apis	NA
53B_MAG.13	MAG	Lactobacillus	Lactobacillus apis	Lactobacillus apis cl.-54_1		0.05	single	54	23	84.14	2.44	50	1280002	31853	no	Honeybee-Associated	d__Bacteria;p__Firmicutes;c__Bacilli;o__Lactobacillales;f__Lactobacillaceae;g__Lactobacillus;s__Lactobacillus apis	NA
7B_MAG.17	MAG	Lactobacillus	Lactobacillus apis	Lactobacillus apis cl.-54_1		0.05	single	54	23	97.4	1.62	60	1551280	466263	no	Honeybee-Associated	d__Bacteria;p__Firmicutes;c__Bacilli;o__Lactobacillales;f__Lactobacillaceae;g__Lactobacillus;s__Lactobacillus apis	NA
8B_MAG.17	MAG	Lactobacillus	Lactobacillus apis	Lactobacillus apis cl.-54_1		0.05	single	54	23	87.6	2.78	84.62	1602495	51485	no	Honeybee-Associated	d__Bacteria;p__Firmicutes;c__Bacilli;o__Lactobacillales;f__Lactobacillaceae;g__Lactobacillus;s__Lactobacillus apis	NA
Ga0061073	isolate	Lactobacillus	Lactobacillus apis	Lactobacillus apis cl.-54_1		0.05	single	54	23	97.4	0.76	0	1682549	364	yes	Honeybee-Associated	NA	Apis mellifera
Ga0072402	isolate	Lactobacillus	Lactobacillus apis	Lactobacillus apis cl.-54_1		0.05	single	54	23	97.4	0.76	0	1680002	364	yes	Honeybee-Associated	NA	Apis mellifera
Ga0133563	isolate	Lactobacillus	Lactobacillus apis	Lactobacillus apis cl.-54_1	*	0.05	single	54	23	97.32	0.76	0	1683102	377	yes	Honeybee-Associated	NA	Apis mellifera
Ga0226842	isolate	Lactobacillus	Lactobacillus apis	Lactobacillus apis cl.-54_1		0.05	single	54	23	97.4	0.76	0	1822333	372	yes	Honeybee-Associated	NA	Apis mellifera
H3R21	isolate	Lactobacillus	Lactobacillus apis	Lactobacillus apis cl.-54_1		0.05	single	54	23	97.4	0.76	0	1563676	364	yes	Honeybee-Associated	NA	Apis mellifera
H3R25	isolate	Lactobacillus	Lactobacillus apis	Lactobacillus apis cl.-54_1		0.05	single	54	23	97.4	0.76	0	1906036	379	yes	Honeybee-Associated	NA	Apis mellifera
H3T48	isolate	Lactobacillus	Lactobacillus apis	Lactobacillus apis cl.-54_1		0.05	single	54	23	97.4	0.76	0	1873011	370	yes	Honeybee-Associated	NA	Apis mellifera
11B_MAG.5	MAG	Lactobacillus	Lactobacillus kimbladii	Lactobacillus kimbladii cl.-55_1		0.05	single	55	6	84.64	1.9	50	1637292	9790	no	Honeybee-Associated	d__Bacteria;p__Firmicutes;c__Bacilli;o__Lactobacillales;f__Lactobacillaceae;g__Lactobacillus;s__Lactobacillus kimbladii_A	NA
17B_MAG.31	MAG	Lactobacillus	Lactobacillus kimbladii	Lactobacillus kimbladii cl.-55_1		0.05	single	55	6	94.81	0.73	0	1870598	78440	no	Honeybee-Associated	d__Bacteria;p__Firmicutes;c__Bacilli;o__Lactobacillales;f__Lactobacillaceae;g__Lactobacillus;s__Lactobacillus kimbladii_A	NA
20B_MAG.6	MAG	Lactobacillus	Lactobacillus kimbladii	Lactobacillus kimbladii cl.-55_1		0.05	single	55	6	81.35	3.23	80	1493697	12064	no	Honeybee-Associated	d__Bacteria;p__Firmicutes;c__Bacilli;o__Lactobacillales;f__Lactobacillaceae;g__Lactobacillus;s__Lactobacillus kimbladii_A	NA
25B_MAG.17	MAG	Lactobacillus	Lactobacillus kimbladii	Lactobacillus kimbladii cl.-55_1		0.05	single	55	6	76.22	3.62	86.67	1340543	21687	no	Honeybee-Associated	d__Bacteria;p__Firmicutes;c__Bacilli;o__Lactobacillales;f__Lactobacillaceae;g__Lactobacillus;s__Lactobacillus kimbladii_A	NA
26B_MAG.32	MAG	Lactobacillus	Lactobacillus kimbladii	Lactobacillus kimbladii cl.-55_1		0.05	single	55	6	93.13	1.38	0	1901283	55804	no	Honeybee-Associated	d__Bacteria;p__Firmicutes;c__Bacilli;o__Lactobacillales;f__Lactobacillaceae;g__Lactobacillus;s__Lactobacillus kimbladii_A	NA
Ga0072403	isolate	Lactobacillus	Lactobacillus kimbladii	Lactobacillus kimbladii cl.-55_1	*	0.05	single	55	6	97.4	1.27	0	2145544	364	yes	Honeybee-Associated	NA	Apis mellifera
19B_MAG.5	MAG	Lactobacillus	Lactobacillus kullabergensis	Lactobacillus kullabergensis cl.-55_2		0.05	single	55	10	92.39	0.32	0	1785013	62902	no	Honeybee-Associated	d__Bacteria;p__Firmicutes;c__Bacilli;o__Lactobacillales;f__Lactobacillaceae;g__Lactobacillus;s__Lactobacillus kullabergensis	NA
2B_MAG.26	MAG	Lactobacillus	Lactobacillus kullabergensis	Lactobacillus kullabergensis cl.-55_2		0.05	single	55	10	96.48	0.73	0	1749232	67606	no	Honeybee-Associated	d__Bacteria;p__Firmicutes;c__Bacilli;o__Lactobacillales;f__Lactobacillaceae;g__Lactobacillus;s__Lactobacillus sp000760615	NA
30B_MAG.14	MAG	Lactobacillus	Lactobacillus kullabergensis	Lactobacillus kullabergensis cl.-55_2		0.05	single	55	10	93.31	4.69	81.25	1747587	12368	no	Honeybee-Associated	d__Bacteria;p__Firmicutes;c__Bacilli;o__Lactobacillales;f__Lactobacillaceae;g__Lactobacillus;s__Lactobacillus kullabergensis	NA
31B_MAG.26	MAG	Lactobacillus	Lactobacillus kullabergensis	Lactobacillus kullabergensis cl.-55_2		0.05	single	55	10	92.43	1.19	0	1832932	51797	no	Honeybee-Associated	d__Bacteria;p__Firmicutes;c__Bacilli;o__Lactobacillales;f__Lactobacillaceae;g__Lactobacillus;s__Lactobacillus kullabergensis	NA
5B_MAG.11	MAG	Lactobacillus	Lactobacillus kullabergensis	Lactobacillus kullabergensis cl.-55_2		0.05	single	55	10	83.49	3.16	81.82	1437852	9772	no	Honeybee-Associated	d__Bacteria;p__Firmicutes;c__Bacilli;o__Lactobacillales;f__Lactobacillaceae;g__Lactobacillus;s__Lactobacillus kullabergensis	NA
Ga0070887	isolate	Lactobacillus	Lactobacillus kullabergensis	Lactobacillus kullabergensis cl.-55_2		0.05	single	55	10	97.37	1.7	50	2079016	356	yes	Honeybee-Associated	NA	Apis mellifera
Ga0133564	isolate	Lactobacillus	Lactobacillus kullabergensis	Lactobacillus kullabergensis cl.-55_2		0.05	single	55	10	97.4	0.97	0	2018944	365	yes	Honeybee-Associated	NA	Apis mellifera
Ga0226839	isolate	Lactobacillus	Lactobacillus kullabergensis	Lactobacillus kullabergensis cl.-55_2		0.05	single	55	10	97.4	0.87	0	2106926	363	yes	Honeybee-Associated	NA	Apis mellifera
H3T43	isolate	Lactobacillus	Lactobacillus kullabergensis	Lactobacillus kullabergensis cl.-55_2	*	0.05	single	55	10	97.73	0.65	0	1922347	349	yes	Honeybee-Associated	NA	Apis mellifera
LACWKB10	isolate	Lactobacillus	Lactobacillus kullabergensis	Lactobacillus kullabergensis cl.-55_2		0.05	single	55	10	97.4	0.65	0	2084639	362	yes	Honeybee-Associated	NA	Apis mellifera
H3U49	isolate	Lactobacillus	Lactobacillus kullabergensis	Lactobacillus kullabergensis cl.-55_3	*	0.05	single	55	1	97.4	0.97	0	2051322	358	yes	Honeybee-Associated	NA	Apis mellifera
11B_MAG.14	MAG	Lactobacillus	Lactobacillus helsingborgensis	Lactobacillus helsingborgensis cl.-56_1		0.05	single	56	28	88.07	2.2	57.14	1614833	10138	no	Honeybee-Associated	d__Bacteria;p__Firmicutes;c__Bacilli;o__Lactobacillales;f__Lactobacillaceae;g__Lactobacillus;s__Lactobacillus helsingborgensis	NA
13B_MAG.20	MAG	Lactobacillus	Lactobacillus helsingborgensis	Lactobacillus helsingborgensis cl.-56_1		0.05	single	56	28	97.69	1.38	25	1830519	58331	no	Honeybee-Associated	d__Bacteria;p__Firmicutes;c__Bacilli;o__Lactobacillales;f__Lactobacillaceae;g__Lactobacillus;s__Lactobacillus helsingborgensis	NA
14B_MAG.16	MAG	Lactobacillus	Lactobacillus helsingborgensis	Lactobacillus helsingborgensis cl.-56_1		0.05	single	56	28	94.48	2.03	42.86	1697953	71257	no	Honeybee-Associated	d__Bacteria;p__Firmicutes;c__Bacilli;o__Lactobacillales;f__Lactobacillaceae;g__Lactobacillus;s__Lactobacillus helsingborgensis	NA
15B_MAG.16	MAG	Lactobacillus	Lactobacillus helsingborgensis	Lactobacillus helsingborgensis cl.-56_1		0.05	single	56	28	89.66	3.84	8.33	1591102	10125	no	Honeybee-Associated	d__Bacteria;p__Firmicutes;c__Bacilli;o__Lactobacillales;f__Lactobacillaceae;g__Lactobacillus;s__Lactobacillus helsingborgensis	NA
16B_MAG.11	MAG	Lactobacillus	Lactobacillus helsingborgensis	Lactobacillus helsingborgensis cl.-56_1		0.05	single	56	28	97.4	2.44	0	1942179	280552	no	Honeybee-Associated	d__Bacteria;p__Firmicutes;c__Bacilli;o__Lactobacillales;f__Lactobacillaceae;g__Lactobacillus;s__Lactobacillus helsingborgensis	NA
17B_MAG.18	MAG	Lactobacillus	Lactobacillus helsingborgensis	Lactobacillus helsingborgensis cl.-56_1		0.05	single	56	28	94.48	1.38	33.33	1727245	78487	no	Honeybee-Associated	d__Bacteria;p__Firmicutes;c__Bacilli;o__Lactobacillales;f__Lactobacillaceae;g__Lactobacillus;s__Lactobacillus helsingborgensis	NA
19B_MAG.12	MAG	Lactobacillus	Lactobacillus helsingborgensis	Lactobacillus helsingborgensis cl.-56_1		0.05	single	56	28	97.41	1.7	33.33	1853985	187549	no	Honeybee-Associated	d__Bacteria;p__Firmicutes;c__Bacilli;o__Lactobacillales;f__Lactobacillaceae;g__Lactobacillus;s__Lactobacillus helsingborgensis	NA
26B_MAG.3	MAG	Lactobacillus	Lactobacillus helsingborgensis	Lactobacillus helsingborgensis cl.-56_1		0.05	single	56	28	95.44	2.88	54.55	1786342	23502	no	Honeybee-Associated	d__Bacteria;p__Firmicutes;c__Bacilli;o__Lactobacillales;f__Lactobacillaceae;g__Lactobacillus;s__Lactobacillus helsingborgensis	NA
30B_MAG.11	MAG	Lactobacillus	Lactobacillus helsingborgensis	Lactobacillus helsingborgensis cl.-56_1		0.05	single	56	28	96.4	1.7	0	1801160	48143	no	Honeybee-Associated	d__Bacteria;p__Firmicutes;c__Bacilli;o__Lactobacillales;f__Lactobacillaceae;g__Lactobacillus;s__Lactobacillus helsingborgensis	NA
31B_MAG.25	MAG	Lactobacillus	Lactobacillus helsingborgensis	Lactobacillus helsingborgensis cl.-56_1	*	0.05	single	56	28	97.73	0.81	0	1890186	232984	no	Honeybee-Associated	d__Bacteria;p__Firmicutes;c__Bacilli;o__Lactobacillales;f__Lactobacillaceae;g__Lactobacillus;s__Lactobacillus helsingborgensis	NA
33B_MAG.7	MAG	Lactobacillus	Lactobacillus helsingborgensis	Lactobacillus helsingborgensis cl.-56_1		0.05	single	56	28	92.35	4.73	66.67	1780059	54427	no	Honeybee-Associated	d__Bacteria;p__Firmicutes;c__Bacilli;o__Lactobacillales;f__Lactobacillaceae;g__Lactobacillus;s__Lactobacillus helsingborgensis	NA
34B_MAG.9	MAG	Lactobacillus	Lactobacillus helsingborgensis	Lactobacillus helsingborgensis cl.-56_1		0.05	single	56	28	80.57	1.41	100	1290081	6022	no	Honeybee-Associated	d__Bacteria;p__Firmicutes;c__Bacilli;o__Lactobacillales;f__Lactobacillaceae;g__Lactobacillus;s__Lactobacillus helsingborgensis	NA
35B_MAG.32	MAG	Lactobacillus	Lactobacillus helsingborgensis	Lactobacillus helsingborgensis cl.-56_1		0.05	single	56	28	75.65	2.57	64.29	1424015	6884	no	Honeybee-Associated	d__Bacteria;p__Firmicutes;c__Bacilli;o__Lactobacillales;f__Lactobacillaceae;g__Lactobacillus;s__Lactobacillus helsingborgensis	NA
36B_MAG.22	MAG	Lactobacillus	Lactobacillus helsingborgensis	Lactobacillus helsingborgensis cl.-56_1		0.05	single	56	28	76.72	0.74	66.67	1378675	5853	no	Honeybee-Associated	d__Bacteria;p__Firmicutes;c__Bacilli;o__Lactobacillales;f__Lactobacillaceae;g__Lactobacillus;s__Lactobacillus helsingborgensis	NA
37B_MAG.3	MAG	Lactobacillus	Lactobacillus helsingborgensis	Lactobacillus helsingborgensis cl.-56_1		0.05	single	56	28	97.73	1.79	0	1873129	258265	no	Honeybee-Associated	d__Bacteria;p__Firmicutes;c__Bacilli;o__Lactobacillales;f__Lactobacillaceae;g__Lactobacillus;s__Lactobacillus helsingborgensis	NA
38B_MAG.16	MAG	Lactobacillus	Lactobacillus helsingborgensis	Lactobacillus helsingborgensis cl.-56_1		0.05	single	56	28	97.73	2.44	14.29	1815645	66453	no	Honeybee-Associated	d__Bacteria;p__Firmicutes;c__Bacilli;o__Lactobacillales;f__Lactobacillaceae;g__Lactobacillus;s__Lactobacillus helsingborgensis	NA
42B_MAG.21	MAG	Lactobacillus	Lactobacillus helsingborgensis	Lactobacillus helsingborgensis cl.-56_1		0.05	single	56	28	97.73	1.14	0	1854806	149873	no	Honeybee-Associated	d__Bacteria;p__Firmicutes;c__Bacilli;o__Lactobacillales;f__Lactobacillaceae;g__Lactobacillus;s__Lactobacillus helsingborgensis	NA
44B_MAG.24	MAG	Lactobacillus	Lactobacillus helsingborgensis	Lactobacillus helsingborgensis cl.-56_1		0.05	single	56	28	97.08	2.6	33.33	1837555	45826	no	Honeybee-Associated	d__Bacteria;p__Firmicutes;c__Bacilli;o__Lactobacillales;f__Lactobacillaceae;g__Lactobacillus;s__Lactobacillus helsingborgensis	NA
45B_MAG.27	MAG	Lactobacillus	Lactobacillus helsingborgensis	Lactobacillus helsingborgensis cl.-56_1		0.05	single	56	28	94.45	4.46	50	1771772	26186	no	Honeybee-Associated	d__Bacteria;p__Firmicutes;c__Bacilli;o__Lactobacillales;f__Lactobacillaceae;g__Lactobacillus;s__Lactobacillus helsingborgensis	NA
46B_MAG.21	MAG	Lactobacillus	Lactobacillus helsingborgensis	Lactobacillus helsingborgensis cl.-56_1		0.05	single	56	28	94.7	1.95	50	1708723	29577	no	Honeybee-Associated	d__Bacteria;p__Firmicutes;c__Bacilli;o__Lactobacillales;f__Lactobacillaceae;g__Lactobacillus;s__Lactobacillus helsingborgensis	NA
49B_MAG.29	MAG	Lactobacillus	Lactobacillus helsingborgensis	Lactobacillus helsingborgensis cl.-56_1		0.05	single	56	28	96.75	1.35	14.29	1862962	68365	no	Honeybee-Associated	d__Bacteria;p__Firmicutes;c__Bacilli;o__Lactobacillales;f__Lactobacillaceae;g__Lactobacillus;s__Lactobacillus helsingborgensis	NA
53B_MAG.30	MAG	Lactobacillus	Lactobacillus helsingborgensis	Lactobacillus helsingborgensis cl.-56_1		0.05	single	56	28	92.43	1.33	50	1640073	24478	no	Honeybee-Associated	d__Bacteria;p__Firmicutes;c__Bacilli;o__Lactobacillales;f__Lactobacillaceae;g__Lactobacillus;s__Lactobacillus helsingborgensis	NA
6B_MAG.8	MAG	Lactobacillus	Lactobacillus helsingborgensis	Lactobacillus helsingborgensis cl.-56_1		0.05	single	56	28	86.9	3.78	81.82	1602209	8369	no	Honeybee-Associated	d__Bacteria;p__Firmicutes;c__Bacilli;o__Lactobacillales;f__Lactobacillaceae;g__Lactobacillus;s__Lactobacillus helsingborgensis	NA
7B_MAG.7	MAG	Lactobacillus	Lactobacillus helsingborgensis	Lactobacillus helsingborgensis cl.-56_1		0.05	single	56	28	95.41	2.06	25	1785876	48503	no	Honeybee-Associated	d__Bacteria;p__Firmicutes;c__Bacilli;o__Lactobacillales;f__Lactobacillaceae;g__Lactobacillus;s__Lactobacillus helsingborgensis	NA
Ga0072400	isolate	Lactobacillus	Lactobacillus helsingborgensis	Lactobacillus helsingborgensis cl.-56_1		0.05	single	56	28	97.65	1.14	0	1989073	367	yes	Honeybee-Associated	NA	Apis mellifera
Ga0133561	isolate	Lactobacillus	Lactobacillus helsingborgensis	Lactobacillus helsingborgensis cl.-56_1		0.05	single	56	28	97.73	1.14	0	1867232	367	yes	Honeybee-Associated	NA	Apis mellifera
H3T47	isolate	Lactobacillus	Lactobacillus helsingborgensis	Lactobacillus helsingborgensis cl.-56_1		0.05	single	56	28	97.73	1.06	0	1919511	363	yes	Honeybee-Associated	NA	Apis mellifera
LACWKB8	isolate	Lactobacillus	Lactobacillus helsingborgensis	Lactobacillus helsingborgensis cl.-56_1		0.05	single	56	28	97.73	1.14	0	1932531	367	yes	Honeybee-Associated	NA	Apis mellifera
11B_MAG.26	MAG	Lactobacillus	Lactobacillus melliventris	Lactobacillus melliventris cl.-56_2		0.05	single	56	24	94.97	3.46	60	1903277	18125	no	Honeybee-Associated	d__Bacteria;p__Firmicutes;c__Bacilli;o__Lactobacillales;f__Lactobacillaceae;g__Lactobacillus;s__Lactobacillus melliventris	NA
13B_MAG.19	MAG	Lactobacillus	Lactobacillus melliventris	Lactobacillus melliventris cl.-56_2		0.05	single	56	24	93.55	4.62	86.67	1933024	42682	no	Honeybee-Associated	d__Bacteria;p__Firmicutes;c__Bacilli;o__Lactobacillales;f__Lactobacillaceae;g__Lactobacillus;s__Lactobacillus melliventris	NA
14B_MAG.15	MAG	Lactobacillus	Lactobacillus melliventris	Lactobacillus melliventris cl.-56_2		0.05	single	56	24	81.74	9.15	90.48	1508780	6374	no	Honeybee-Associated	d__Bacteria;p__Firmicutes;c__Bacilli;o__Lactobacillales;f__Lactobacillaceae;g__Lactobacillus;s__Lactobacillus melliventris	NA
15B_MAG.29	MAG	Lactobacillus	Lactobacillus melliventris	Lactobacillus melliventris cl.-56_2		0.05	single	56	24	95.69	0.92	66.67	1800240	23607	no	Honeybee-Associated	d__Bacteria;p__Firmicutes;c__Bacilli;o__Lactobacillales;f__Lactobacillaceae;g__Lactobacillus;s__Lactobacillus melliventris	NA
16B_MAG.12	MAG	Lactobacillus	Lactobacillus melliventris	Lactobacillus melliventris cl.-56_2		0.05	single	56	24	96.73	6.98	82.61	2023245	66174	no	Honeybee-Associated	d__Bacteria;p__Firmicutes;c__Bacilli;o__Lactobacillales;f__Lactobacillaceae;g__Lactobacillus;s__Lactobacillus melliventris	NA
17B_MAG.12	MAG	Lactobacillus	Lactobacillus melliventris	Lactobacillus melliventris cl.-56_2		0.05	single	56	24	86.98	6.85	88	1712973	22000	no	Honeybee-Associated	d__Bacteria;p__Firmicutes;c__Bacilli;o__Lactobacillales;f__Lactobacillaceae;g__Lactobacillus;s__Lactobacillus melliventris	NA
19B_MAG.19	MAG	Lactobacillus	Lactobacillus melliventris	Lactobacillus melliventris cl.-56_2		0.05	single	56	24	97.4	1.3	60	1869977	129574	no	Honeybee-Associated	d__Bacteria;p__Firmicutes;c__Bacilli;o__Lactobacillales;f__Lactobacillaceae;g__Lactobacillus;s__Lactobacillus melliventris	NA
26B_MAG.36	MAG	Lactobacillus	Lactobacillus melliventris	Lactobacillus melliventris cl.-56_2		0.05	single	56	24	94.57	8.65	96.97	1794375	30223	no	Honeybee-Associated	d__Bacteria;p__Firmicutes;c__Bacilli;o__Lactobacillales;f__Lactobacillaceae;g__Lactobacillus;s__Lactobacillus melliventris	NA
31B_MAG.21	MAG	Lactobacillus	Lactobacillus melliventris	Lactobacillus melliventris cl.-56_2		0.05	single	56	24	96.75	6.9	74.07	1956981	24854	no	Honeybee-Associated	d__Bacteria;p__Firmicutes;c__Bacilli;o__Lactobacillales;f__Lactobacillaceae;g__Lactobacillus;s__Lactobacillus melliventris	NA
33B_MAG.10	MAG	Lactobacillus	Lactobacillus melliventris	Lactobacillus melliventris cl.-56_2		0.05	single	56	24	82.79	2.06	85.71	1547468	8784	no	Honeybee-Associated	d__Bacteria;p__Firmicutes;c__Bacilli;o__Lactobacillales;f__Lactobacillaceae;g__Lactobacillus;s__Lactobacillus melliventris	NA
35B_MAG.28	MAG	Lactobacillus	Lactobacillus melliventris	Lactobacillus melliventris cl.-56_2		0.05	single	56	24	97.4	0.97	0	1948484	60940	no	Honeybee-Associated	d__Bacteria;p__Firmicutes;c__Bacilli;o__Lactobacillales;f__Lactobacillaceae;g__Lactobacillus;s__Lactobacillus melliventris	NA
38B_MAG.10	MAG	Lactobacillus	Lactobacillus melliventris	Lactobacillus melliventris cl.-56_2		0.05	single	56	24	75.41	0.82	75	1462343	23320	no	Honeybee-Associated	d__Bacteria;p__Firmicutes;c__Bacilli;o__Lactobacillales;f__Lactobacillaceae;g__Lactobacillus;s__Lactobacillus melliventris	NA
41B_MAG.17	MAG	Lactobacillus	Lactobacillus melliventris	Lactobacillus melliventris cl.-56_2		0.05	single	56	24	95.67	3.33	66.67	1968259	89530	no	Honeybee-Associated	d__Bacteria;p__Firmicutes;c__Bacilli;o__Lactobacillales;f__Lactobacillaceae;g__Lactobacillus;s__Lactobacillus melliventris	NA
43B_MAG.32	MAG	Lactobacillus	Lactobacillus melliventris	Lactobacillus melliventris cl.-56_2		0.05	single	56	24	92.58	6.03	82.35	1889710	36906	no	Honeybee-Associated	d__Bacteria;p__Firmicutes;c__Bacilli;o__Lactobacillales;f__Lactobacillaceae;g__Lactobacillus;s__Lactobacillus melliventris	NA
45B_MAG.31	MAG	Lactobacillus	Lactobacillus melliventris	Lactobacillus melliventris cl.-56_2		0.05	single	56	24	83.23	2.66	80	1569418	9116	no	Honeybee-Associated	d__Bacteria;p__Firmicutes;c__Bacilli;o__Lactobacillales;f__Lactobacillaceae;g__Lactobacillus;s__Lactobacillus melliventris	NA
48B_MAG.4	MAG	Lactobacillus	Lactobacillus melliventris	Lactobacillus melliventris cl.-56_2		0.05	single	56	24	89.93	5.28	64.29	1781962	10220	no	Honeybee-Associated	d__Bacteria;p__Firmicutes;c__Bacilli;o__Lactobacillales;f__Lactobacillaceae;g__Lactobacillus;s__Lactobacillus melliventris	NA
6B_MAG.5	MAG	Lactobacillus	Lactobacillus melliventris	Lactobacillus melliventris cl.-56_2		0.05	single	56	24	95.22	1.08	80	1943540	134169	no	Honeybee-Associated	d__Bacteria;p__Firmicutes;c__Bacilli;o__Lactobacillales;f__Lactobacillaceae;g__Lactobacillus;s__Lactobacillus melliventris	NA
8B_MAG.16	MAG	Lactobacillus	Lactobacillus melliventris	Lactobacillus melliventris cl.-56_2		0.05	single	56	24	83.63	0.79	66.67	1701577	46436	no	Honeybee-Associated	d__Bacteria;p__Firmicutes;c__Bacilli;o__Lactobacillales;f__Lactobacillaceae;g__Lactobacillus;s__Lactobacillus melliventris	NA
Ga0072404	isolate	Lactobacillus	Lactobacillus melliventris	Lactobacillus melliventris cl.-56_2		0.05	single	56	24	97.4	1.95	0	2100867	356	yes	Honeybee-Associated	NA	Apis mellifera
Ga0133562	isolate	Lactobacillus	Lactobacillus melliventris	Lactobacillus melliventris cl.-56_2		0.05	single	56	24	97.4	1.62	0	2036181	354	yes	Honeybee-Associated	NA	Apis mellifera
Ga0225908	isolate	Lactobacillus	Lactobacillus melliventris	Lactobacillus melliventris cl.-56_2		0.05	single	56	24	97.4	1.7	0	1822299	356	yes	Honeybee-Associated	NA	Apis mellifera
Ga0226840	isolate	Lactobacillus	Lactobacillus melliventris	Lactobacillus melliventris cl.-56_2		0.05	single	56	24	97.4	1.08	80	1925446	356	yes	Honeybee-Associated	NA	Apis mellifera
Ga0227359	isolate	Lactobacillus	Lactobacillus melliventris	Lactobacillus melliventris cl.-56_2	*	0.05	single	56	24	97.4	0.65	0	2014626	362	yes	Honeybee-Associated	NA	Apis mellifera
H3R22	isolate	Lactobacillus	Lactobacillus melliventris	Lactobacillus melliventris cl.-56_2		0.05	single	56	24	97.4	0.65	0	1893757	359	yes	Honeybee-Associated	NA	Apis mellifera
