# Supplementary material for: Phage diversity mirrors bacterial strain diversity in the honey bee gut microbiota
Source: Nat Commun. 2025 Nov 4;16:9738. doi: 10.1038/s41467-025-64706-2 (PMC12586679; doi:10.1038/s41467-025-64706-2)
Supplement: Supplementary file 6 — Supplementary Dataset 4 [file 41467_2025_64706_MOESM6_ESM.xlsx]

## Sheet: Tabelle1
Supplementary Data 4: Information on viral MAGs
sample	contig_id	vOTU	contig_length	prophage	lifestyle	gene_count	viral_genes	host_genes	checkv_quality	completeness_method	Sample_fraction
1B	1B_viral_contig_1	vOTU_634	148157	No	lytic	110	1	5	Complete	DTR (high-confidence)	Prokaryome
1B	1B_viral_contig_2	vOTU_788	109840	No	lytic	125	29	1	Complete	DTR (high-confidence)	Prokaryome
1B	1B_viral_contig_3	vOTU_634	76213	No	lytic	42	3	3	High-quality	HMM-based (lower-bound)	Prokaryome
1B	1B_viral_contig_5	vOTU_1705	60459	No	lytic	82	46	1	High-quality	AAI-based (medium-confidence)	Prokaryome
1B	1B_viral_contig_6	vOTU_276	51826	No	lytic	68	33	0	Complete	DTR (high-confidence)	Prokaryome
1B	1B_viral_contig_7	vOTU_909	49579	No	lysogenic	65	21	1	High-quality	AAI-based (high-confidence)	Prokaryome
1B	1B_viral_contig_10	vOTU_2165	46327	No	lytic	74	27	0	Medium-quality	HMM-based (lower-bound)	Prokaryome
1B	1B_viral_contig_11	vOTU_1108	46102	No	lysogenic	64	27	0	Medium-quality	HMM-based (lower-bound)	Prokaryome
1B	1B_viral_contig_13	vOTU_1237	43072	No	lysogenic	66	24	0	Medium-quality	HMM-based (lower-bound)	Prokaryome
1B	1B_viral_contig_14	vOTU_1648	40094	No	lytic	44	24	4	Medium-quality	AAI-based (medium-confidence)	Prokaryome
1B	1B_viral_contig_15	vOTU_1042	37104	No	lysogenic	52	23	0	High-quality	AAI-based (high-confidence)	Prokaryome
1B	1B_viral_contig_16	vOTU_865	36667	No	lysogenic	51	21	0	Complete	DTR (high-confidence)	Prokaryome
1B	1B_viral_contig_19	vOTU_1437	35305	No	lytic	44	15	0	Medium-quality	AAI-based (medium-confidence)	Prokaryome
1B	1B_viral_contig_21	vOTU_1572	32475	No	lysogenic	44	23	0	High-quality	AAI-based (medium-confidence)	Prokaryome
1B	1B_viral_contig_28	vOTU_1373	27598	No	lytic	41	26	0	Medium-quality	AAI-based (medium-confidence)	Prokaryome
1B	1B_viral_contig_29	vOTU_984	27509	No	lytic	33	13	0	Medium-quality	AAI-based (high-confidence)	Prokaryome
1B	1B_viral_contig_37	vOTU_1449	20147	No	lytic	25	12	0	Medium-quality	AAI-based (medium-confidence)	Prokaryome
1B	1B_viral_contig_42	vOTU_2645	19772	No	lytic	20	6	0	Medium-quality	HMM-based (lower-bound)	Prokaryome
1B	1B_viral_contig_48	vOTU_1086	17425	No	lytic	22	9	0	High-quality	AAI-based (medium-confidence)	Prokaryome
1B	1B_viral_contig_9112	vOTU_2214	12753	No	lysogenic	13	1	1	High-quality	HMM-based (lower-bound)	Prokaryome
1B	1B_viral_contig_8898	vOTU_909	41200	No	lysogenic	60	21	0	Complete	DTR (high-confidence)	Prokaryome
1B	1B_viral_contig_8903	vOTU_788	109840	No	lytic	125	29	1	Complete	DTR (high-confidence)	Prokaryome
1B	1B_viral_contig_8904	vOTU_276	51826	No	lytic	68	33	0	Complete	DTR (high-confidence)	Prokaryome
1B	1B_viral_contig_8905	vOTU_865	36667	No	lysogenic	51	21	0	Complete	DTR (high-confidence)	Prokaryome
1B	1B_viral_contig_8918	vOTU_1572	31273	No	lysogenic	42	23	0	Complete	DTR (high-confidence)	Prokaryome
1B	1B_viral_contig_8919	vOTU_2645	19772	No	lytic	20	6	0	Medium-quality	HMM-based (lower-bound)	Prokaryome
1B	1B_viral_contig_8920	vOTU_1086	17425	No	lytic	22	9	0	High-quality	AAI-based (medium-confidence)	Prokaryome
1B	1B_viral_contig_9039	vOTU_1449	24775	Yes	lysogenic	28	13	1	Medium-quality	AAI-based (medium-confidence)	Prokaryome
1B	1B_viral_contig_8939	vOTU_1443	27033	Yes	lysogenic	33	15	1	Medium-quality	AAI-based (medium-confidence)	Prokaryome
1B	1B_viral_contig_8	vOTU_997	40302	Yes	lysogenic	61	23	1	High-quality	AAI-based (high-confidence)	Prokaryome
1B	1B_viral_contig_9	vOTU_814	29035	Yes	lysogenic	33	16	3	Medium-quality	AAI-based (medium-confidence)	Prokaryome
1B	1B_viral_contig_12	vOTU_1414	41889	Yes	lysogenic	50	18	1	High-quality	AAI-based (medium-confidence)	Prokaryome
1B	1B_viral_contig_8940	vOTU_2073	30680	Yes	lysogenic	42	22	0	High-quality	AAI-based (medium-confidence)	Prokaryome
1B	1B_viral_contig_18	vOTU_1564	34716	Yes	lysogenic	44	21	0	Medium-quality	AAI-based (medium-confidence)	Prokaryome
1B	1B_viral_contig_23	vOTU_1366	26850	Yes	lysogenic	39	27	0	Medium-quality	AAI-based (medium-confidence)	Prokaryome
1B	1B_viral_contig_25	vOTU_1365	25247	Yes	lysogenic	37	25	0	Medium-quality	AAI-based (medium-confidence)	Prokaryome
1P	1P_viral_contig_1	vOTU_788	109840	No	lytic	123	29	1	Complete	DTR (high-confidence)	Virome
1P	1P_viral_contig_2	vOTU_1415	73614	No	lysogenic	85	21	0	Complete	DTR (high-confidence)	Virome
1P	1P_viral_contig_3	vOTU_1516	69751	No	lysogenic	82	20	0	Complete	DTR (medium-confidence)	Virome
1P	1P_viral_contig_4	vOTU_1530	52665	No	lysogenic	85	37	2	Complete	DTR (high-confidence)	Virome
1P	1P_viral_contig_5	vOTU_276	51826	No	lytic	67	32	0	Complete	DTR (high-confidence)	Virome
1P	1P_viral_contig_6	vOTU_1304	49310	No	lysogenic	81	48	1	Complete	DTR (high-confidence)	Virome
1P	1P_viral_contig_7	vOTU_1452	48378	No	lysogenic	67	40	0	High-quality	AAI-based (medium-confidence)	Virome
1P	1P_viral_contig_8	vOTU_1237	40375	No	lysogenic	63	24	0	Medium-quality	HMM-based (lower-bound)	Virome
1P	1P_viral_contig_9	vOTU_909	38741	No	lysogenic	59	19	0	High-quality	AAI-based (high-confidence)	Virome
1P	1P_viral_contig_10	vOTU_1016	37849	No	lysogenic	54	21	0	High-quality	AAI-based (high-confidence)	Virome
1P	1P_viral_contig_11	vOTU_865	36667	No	lysogenic	52	21	0	Complete	DTR (high-confidence)	Virome
1P	1P_viral_contig_12	vOTU_261	36214	No	lytic	38	30	0	High-quality	AAI-based (high-confidence)	Virome
1P	1P_viral_contig_13	vOTU_1621	36036	No	lysogenic	40	23	0	Complete	DTR (medium-confidence)	Virome
1P	1P_viral_contig_14	vOTU_997	34923	No	lysogenic	56	19	2	Medium-quality	AAI-based (high-confidence)	Virome
1P	1P_viral_contig_15	vOTU_1561	34608	No	lysogenic	40	19	0	Medium-quality	AAI-based (medium-confidence)	Virome
1P	1P_viral_contig_16	vOTU_2092	33191	No	lysogenic	54	25	0	Medium-quality	AAI-based (medium-confidence)	Virome
1P	1P_viral_contig_17	vOTU_2346	33055	No	lysogenic	58	24	2	Medium-quality	AAI-based (medium-confidence)	Virome
1P	1P_viral_contig_18	vOTU_1572	32704	No	lysogenic	44	23	0	Complete	DTR (high-confidence)	Virome
1P	1P_viral_contig_19	vOTU_794	32323	No	lytic	36	21	0	Medium-quality	AAI-based (medium-confidence)	Virome
1P	1P_viral_contig_20	vOTU_1830	31305	No	lytic	48	24	1	Medium-quality	AAI-based (medium-confidence)	Virome
1P	1P_viral_contig_21	vOTU_1572	30515	No	lysogenic	41	23	0	High-quality	AAI-based (medium-confidence)	Virome
1P	1P_viral_contig_22	vOTU_2073	30500	No	lysogenic	41	22	0	High-quality	AAI-based (medium-confidence)	Virome
1P	1P_viral_contig_23	vOTU_1564	30004	No	lysogenic	36	18	0	Medium-quality	AAI-based (medium-confidence)	Virome
1P	1P_viral_contig_24	vOTU_1648	29345	No	lysogenic	37	24	0	Medium-quality	AAI-based (medium-confidence)	Virome
1P	1P_viral_contig_25	vOTU_1705	29324	No	lysogenic	35	20	0	Medium-quality	AAI-based (medium-confidence)	Virome
1P	1P_viral_contig_26	vOTU_2066	23319	No	lytic	28	21	0	Medium-quality	AAI-based (medium-confidence)	Virome
1P	1P_viral_contig_27	vOTU_2320	23287	No	lytic	26	12	0	Medium-quality	AAI-based (medium-confidence)	Virome
1P	1P_viral_contig_30	vOTU_2645	19770	No	lytic	20	6	0	Medium-quality	HMM-based (lower-bound)	Virome
1P	1P_viral_contig_35	vOTU_1086	17428	No	lytic	22	9	0	High-quality	AAI-based (medium-confidence)	Virome
1P	1P_viral_contig_804	vOTU_1516	69751	No	lysogenic	82	20	0	Complete	DTR (medium-confidence)	Virome
1P	1P_viral_contig_805	vOTU_2346	42153	No	lysogenic	69	35	2	Complete	DTR (high-confidence)	Virome
1P	1P_viral_contig_806	vOTU_276	51953	No	lytic	68	31	0	High-quality	AAI-based (high-confidence)	Virome
1P	1P_viral_contig_807	vOTU_1530	52665	No	lysogenic	85	36	2	Complete	DTR (high-confidence)	Virome
1P	1P_viral_contig_808	vOTU_1304	49310	No	lysogenic	81	48	1	Complete	DTR (high-confidence)	Virome
1P	1P_viral_contig_809	vOTU_865	36667	No	lysogenic	52	22	0	Complete	DTR (high-confidence)	Virome
1P	1P_viral_contig_810	vOTU_1621	36036	No	lysogenic	40	23	0	Complete	DTR (medium-confidence)	Virome
1P	1P_viral_contig_813	vOTU_788	109903	No	lytic	123	29	1	High-quality	AAI-based (medium-confidence)	Virome
1P	1P_viral_contig_814	vOTU_276	51953	No	lytic	68	31	0	High-quality	AAI-based (high-confidence)	Virome
1P	1P_viral_contig_815	vOTU_909	41102	No	lysogenic	61	21	0	High-quality	AAI-based (high-confidence)	Virome
1P	1P_viral_contig_816	vOTU_1237	40375	No	lysogenic	63	24	0	Medium-quality	HMM-based (lower-bound)	Virome
1P	1P_viral_contig_817	vOTU_1646	37827	No	lysogenic	57	31	0	High-quality	AAI-based (medium-confidence)	Virome
1P	1P_viral_contig_818	vOTU_1572	30515	No	lysogenic	41	23	0	High-quality	AAI-based (medium-confidence)	Virome
1P	1P_viral_contig_819	vOTU_2073	30500	No	lysogenic	41	22	0	High-quality	AAI-based (medium-confidence)	Virome
1P	1P_viral_contig_820	vOTU_1705	21721	No	lysogenic	32	18	1	Medium-quality	AAI-based (medium-confidence)	Virome
1P	1P_viral_contig_821	vOTU_2645	19770	No	lytic	20	6	0	Medium-quality	HMM-based (lower-bound)	Virome
1P	1P_viral_contig_822	vOTU_1086	17424	No	lytic	22	9	0	Complete	ITR (high-confidence)	Virome
1P	1P_viral_contig_826	vOTU_788	109903	No	lytic	123	29	1	High-quality	AAI-based (medium-confidence)	Virome
1P	1P_viral_contig_827	vOTU_1648	68852	No	lysogenic	99	61	1	High-quality	AAI-based (high-confidence)	Virome
1P	1P_viral_contig_828	vOTU_276	51953	No	lytic	68	31	0	High-quality	AAI-based (high-confidence)	Virome
2B	2B_viral_contig_1	vOTU_634	104702	No	lytic	70	1	2	High-quality	HMM-based (lower-bound)	Prokaryome
2B	2B_viral_contig_2	vOTU_634	76011	No	lytic	42	3	3	High-quality	HMM-based (lower-bound)	Prokaryome
2B	2B_viral_contig_4	vOTU_1445	68382	No	lysogenic	95	25	4	Medium-quality	HMM-based (lower-bound)	Prokaryome
2B	2B_viral_contig_10	vOTU_634	43480	No	lytic	36	1	3	High-quality	HMM-based (lower-bound)	Prokaryome
2B	2B_viral_contig_11	vOTU_982	40469	No	lysogenic	58	20	0	Complete	DTR (high-confidence)	Prokaryome
2B	2B_viral_contig_13	vOTU_866	39356	No	lysogenic	58	17	2	High-quality	AAI-based (high-confidence)	Prokaryome
2B	2B_viral_contig_14	vOTU_1366	38759	No	lytic	58	35	0	High-quality	AAI-based (medium-confidence)	Prokaryome
2B	2B_viral_contig_16	vOTU_1452	36167	No	lytic	55	32	2	Medium-quality	AAI-based (medium-confidence)	Prokaryome
2B	2B_viral_contig_19	vOTU_886	32422	No	lysogenic	53	17	0	Medium-quality	AAI-based (medium-confidence)	Prokaryome
2B	2B_viral_contig_21	vOTU_1438	30600	No	lytic	42	21	0	Medium-quality	AAI-based (medium-confidence)	Prokaryome
2B	2B_viral_contig_24	vOTU_1018	21906	No	lytic	31	13	0	Medium-quality	AAI-based (medium-confidence)	Prokaryome
2B	2B_viral_contig_25	vOTU_1705	21153	No	lytic	20	18	0	Medium-quality	AAI-based (medium-confidence)	Prokaryome
2B	2B_viral_contig_26	vOTU_1705	20151	No	lysogenic	25	12	0	Medium-quality	AAI-based (medium-confidence)	Prokaryome
2B	2B_viral_contig_28	vOTU_1449	18945	No	lytic	22	12	0	Medium-quality	AAI-based (medium-confidence)	Prokaryome
2B	2B_viral_contig_31	vOTU_427	17959	No	lytic	21	8	0	Complete	ITR (high-confidence)	Prokaryome
2B	2B_viral_contig_7260	vOTU_982	40469	No	lysogenic	58	20	0	Complete	DTR (high-confidence)	Prokaryome
2B	2B_viral_contig_7276	vOTU_1449	17981	No	lytic	21	12	0	Medium-quality	AAI-based (medium-confidence)	Prokaryome
2B	2B_viral_contig_7277	vOTU_427	17959	No	lytic	21	8	0	Complete	ITR (high-confidence)	Prokaryome
2B	2B_viral_contig_7279	vOTU_1086	17429	No	lytic	23	9	0	High-quality	AAI-based (medium-confidence)	Prokaryome
2B	2B_viral_contig_7395	vOTU_1161	28449	Yes	lysogenic	30	8	0	Medium-quality	AAI-based (medium-confidence)	Prokaryome
2B	2B_viral_contig_7396	vOTU_1738	42092	Yes	lysogenic	56	34	0	High-quality	AAI-based (medium-confidence)	Prokaryome
2B	2B_viral_contig_7397	vOTU_1579	50507	Yes	lysogenic	74	39	1	High-quality	AAI-based (medium-confidence)	Prokaryome
2B	2B_viral_contig_7398	vOTU_1449	26022	Yes	lysogenic	31	13	2	Medium-quality	AAI-based (medium-confidence)	Prokaryome
2B	2B_viral_contig_7399	vOTU_1449	33347	Yes	lysogenic	46	28	0	Medium-quality	AAI-based (medium-confidence)	Prokaryome
2B	2B_viral_contig_7400	vOTU_1410	32530	Yes	lysogenic	44	24	0	High-quality	AAI-based (medium-confidence)	Prokaryome
2B	2B_viral_contig_7401	vOTU_1699	33260	Yes	lysogenic	37	23	2	High-quality	AAI-based (medium-confidence)	Prokaryome
2B	2B_viral_contig_7302	vOTU_1362	59393	Yes	lysogenic	76	47	2	High-quality	AAI-based (high-confidence)	Prokaryome
2B	2B_viral_contig_7402	vOTU_1740	25179	Yes	lysogenic	33	21	0	Medium-quality	AAI-based (medium-confidence)	Prokaryome
2B	2B_viral_contig_7303	vOTU_1028	42240	Yes	lysogenic	61	26	0	High-quality	AAI-based (high-confidence)	Prokaryome
2B	2B_viral_contig_12	vOTU_884	33765	Yes	lysogenic	52	24	0	Medium-quality	AAI-based (high-confidence)	Prokaryome
2B	2B_viral_contig_15	vOTU_1455	33133	Yes	lysogenic	45	23	1	High-quality	AAI-based (medium-confidence)	Prokaryome
2B	2B_viral_contig_7431	vOTU_2497	20345	Yes	lysogenic	23	4	0	Medium-quality	AAI-based (medium-confidence)	Prokaryome
2B	2B_viral_contig_7403	vOTU_1740	25281	Yes	lysogenic	33	21	0	Medium-quality	AAI-based (medium-confidence)	Prokaryome
2P	2P_viral_contig_1	vOTU_494	253163	No	lytic	167	10	1	High-quality	HMM-based (lower-bound)	Virome
2P	2P_viral_contig_2	vOTU_2228	148396	No	lytic	197	57	1	High-quality	AAI-based (medium-confidence)	Virome
2P	2P_viral_contig_4	vOTU_496	113211	No	lytic	83	9	0	Medium-quality	HMM-based (lower-bound)	Virome
2P	2P_viral_contig_5	vOTU_1530	52665	No	lysogenic	84	36	2	Complete	DTR (high-confidence)	Virome
2P	2P_viral_contig_6	vOTU_1711	47374	No	lysogenic	65	37	1	High-quality	AAI-based (high-confidence)	Virome
2P	2P_viral_contig_7	vOTU_2441	45703	No	lysogenic	66	25	0	Complete	DTR (high-confidence)	Virome
2P	2P_viral_contig_8	vOTU_2517	43491	No	lysogenic	70	34	0	High-quality	AAI-based (medium-confidence)	Virome
2P	2P_viral_contig_9	vOTU_253	43091	No	lytic	74	21	1	Medium-quality	HMM-based (lower-bound)	Virome
2P	2P_viral_contig_10	vOTU_803	41691	No	lysogenic	60	37	0	Complete	DTR (high-confidence)	Virome
2P	2P_viral_contig_11	vOTU_898	40821	No	lysogenic	57	24	0	High-quality	AAI-based (high-confidence)	Virome
2P	2P_viral_contig_12	vOTU_982	40343	No	lysogenic	58	19	0	High-quality	AAI-based (high-confidence)	Virome
2P	2P_viral_contig_13	vOTU_1648	40207	No	lytic	68	41	2	Medium-quality	AAI-based (medium-confidence)	Virome
2P	2P_viral_contig_14	vOTU_814	39251	No	lytic	39	16	4	Medium-quality	AAI-based (high-confidence)	Virome
2P	2P_viral_contig_15	vOTU_1252	38910	No	lytic	61	29	0	Complete	DTR (high-confidence)	Virome
2P	2P_viral_contig_16	vOTU_2346	38357	No	lysogenic	59	32	0	Complete	DTR (high-confidence)	Virome
2P	2P_viral_contig_17	vOTU_424	38221	No	lysogenic	48	22	0	Medium-quality	HMM-based (lower-bound)	Virome
2P	2P_viral_contig_18	vOTU_886	38131	No	lysogenic	63	20	0	High-quality	AAI-based (medium-confidence)	Virome
2P	2P_viral_contig_19	vOTU_1646	37877	No	lysogenic	56	31	0	High-quality	AAI-based (medium-confidence)	Virome
2P	2P_viral_contig_20	vOTU_1975	37136	No	lysogenic	49	22	0	Medium-quality	AAI-based (medium-confidence)	Virome
2P	2P_viral_contig_21	vOTU_1561	36696	No	lysogenic	45	23	0	Medium-quality	AAI-based (medium-confidence)	Virome
2P	2P_viral_contig_22	vOTU_1566	35818	No	lysogenic	44	21	0	Complete	DTR (medium-confidence)	Virome
2P	2P_viral_contig_23	vOTU_1665	35553	No	lysogenic	48	28	0	High-quality	AAI-based (high-confidence)	Virome
2P	2P_viral_contig_24	vOTU_2068	35165	No	lysogenic	48	28	0	Medium-quality	AAI-based (medium-confidence)	Virome
2P	2P_viral_contig_25	vOTU_2346	34955	No	lysogenic	51	28	1	Medium-quality	AAI-based (medium-confidence)	Virome
2P	2P_viral_contig_26	vOTU_986	34775	No	lysogenic	57	15	0	Medium-quality	AAI-based (high-confidence)	Virome
2P	2P_viral_contig_27	vOTU_866	34063	No	lysogenic	49	17	0	Medium-quality	AAI-based (medium-confidence)	Virome
2P	2P_viral_contig_28	vOTU_1366	33992	No	lytic	49	32	0	Medium-quality	AAI-based (high-confidence)	Virome
2P	2P_viral_contig_29	vOTU_1029	33781	No	lysogenic	48	14	2	Medium-quality	AAI-based (medium-confidence)	Virome
2P	2P_viral_contig_30	vOTU_1455	33451	No	lytic	47	23	0	High-quality	AAI-based (medium-confidence)	Virome
2P	2P_viral_contig_31	vOTU_1541	32657	No	lysogenic	41	23	0	Medium-quality	AAI-based (medium-confidence)	Virome
2P	2P_viral_contig_32	vOTU_1419	31603	No	lysogenic	42	27	0	Complete	DTR (high-confidence)	Virome
2P	2P_viral_contig_33	vOTU_2295	31530	No	lysogenic	43	16	1	Medium-quality	AAI-based (medium-confidence)	Virome
2P	2P_viral_contig_34	vOTU_2273	30145	No	lysogenic	38	23	0	Medium-quality	AAI-based (medium-confidence)	Virome
2P	2P_viral_contig_35	vOTU_1721	28468	No	lytic	44	24	2	Medium-quality	AAI-based (medium-confidence)	Virome
2P	2P_viral_contig_38	vOTU_1738	25081	No	lysogenic	30	22	0	Medium-quality	AAI-based (medium-confidence)	Virome
2P	2P_viral_contig_41	vOTU_1707	20482	No	lysogenic	29	21	0	Medium-quality	AAI-based (medium-confidence)	Virome
2P	2P_viral_contig_43	vOTU_261	20039	No	lytic	18	18	0	Medium-quality	AAI-based (high-confidence)	Virome
2P	2P_viral_contig_46	vOTU_1798	18470	No	lysogenic	23	12	0	Medium-quality	AAI-based (medium-confidence)	Virome
2P	2P_viral_contig_47	vOTU_245	18437	No	lytic	23	6	0	High-quality	AAI-based (medium-confidence)	Virome
2P	2P_viral_contig_48	vOTU_427	17964	No	lytic	21	8	0	High-quality	AAI-based (medium-confidence)	Virome
2P	2P_viral_contig_1045	vOTU_2228	148323	No	lytic	197	57	1	Complete	DTR (high-confidence)	Virome
2P	2P_viral_contig_1047	vOTU_1975	44816	No	lysogenic	59	23	0	High-quality	AAI-based (medium-confidence)	Virome
2P	2P_viral_contig_1048	vOTU_1530	52665	No	lysogenic	85	36	2	Complete	DTR (high-confidence)	Virome
2P	2P_viral_contig_1049	vOTU_2441	45703	No	lysogenic	66	26	0	Complete	DTR (high-confidence)	Virome
2P	2P_viral_contig_1050	vOTU_803	41691	No	lysogenic	61	38	0	Complete	DTR (high-confidence)	Virome
2P	2P_viral_contig_1051	vOTU_1252	38910	No	lytic	61	29	0	Complete	DTR (high-confidence)	Virome
2P	2P_viral_contig_1052	vOTU_424	38221	No	lysogenic	49	23	0	Medium-quality	HMM-based (lower-bound)	Virome
2P	2P_viral_contig_1053	vOTU_1566	35818	No	lysogenic	44	21	0	Complete	DTR (medium-confidence)	Virome
2P	2P_viral_contig_1054	vOTU_1419	31603	No	lysogenic	42	26	0	Complete	DTR (high-confidence)	Virome
2P	2P_viral_contig_1060	vOTU_1711	47374	No	lysogenic	65	37	1	High-quality	AAI-based (high-confidence)	Virome
2P	2P_viral_contig_1061	vOTU_898	40821	No	lysogenic	57	24	0	High-quality	AAI-based (high-confidence)	Virome
2P	2P_viral_contig_1062	vOTU_982	40343	No	lysogenic	58	19	0	High-quality	AAI-based (high-confidence)	Virome
2P	2P_viral_contig_1063	vOTU_886	38131	No	lysogenic	63	20	0	High-quality	AAI-based (medium-confidence)	Virome
2P	2P_viral_contig_1064	vOTU_1646	37877	No	lysogenic	56	31	0	High-quality	AAI-based (medium-confidence)	Virome
2P	2P_viral_contig_1065	vOTU_1455	34827	No	lytic	47	23	1	High-quality	AAI-based (medium-confidence)	Virome
2P	2P_viral_contig_1066	vOTU_866	34063	No	lysogenic	49	17	0	Medium-quality	AAI-based (medium-confidence)	Virome
2P	2P_viral_contig_1068	vOTU_427	17964	No	lytic	21	8	0	High-quality	AAI-based (medium-confidence)	Virome
2P	2P_viral_contig_1069	vOTU_1086	17436	No	lytic	23	9	0	Complete	ITR (high-confidence)	Virome
2P	2P_viral_contig_1077	vOTU_1410	32049	Yes	lysogenic	43	24	0	High-quality	AAI-based (medium-confidence)	Virome
3B	3B_viral_contig_1	vOTU_2228	148326	No	lytic	197	56	1	High-quality	AAI-based (medium-confidence)	Prokaryome
3B	3B_viral_contig_2	vOTU_1505	78130	No	lysogenic	93	23	0	High-quality	AAI-based (medium-confidence)	Prokaryome
3B	3B_viral_contig_3	vOTU_633	57694	No	lytic	40	1	2	High-quality	HMM-based (lower-bound)	Prokaryome
3B	3B_viral_contig_4	vOTU_2066	50128	No	lytic	72	33	1	High-quality	AAI-based (medium-confidence)	Prokaryome
3B	3B_viral_contig_5	vOTU_1633	49465	No	lytic	77	41	2	High-quality	AAI-based (medium-confidence)	Prokaryome
3B	3B_viral_contig_7	vOTU_2162	46401	No	lytic	64	27	1	Medium-quality	HMM-based (lower-bound)	Prokaryome
3B	3B_viral_contig_8	vOTU_2165	43247	No	lytic	70	30	0	High-quality	AAI-based (medium-confidence)	Prokaryome
3B	3B_viral_contig_9	vOTU_2139	40662	No	lytic	60	28	0	Complete	DTR (high-confidence)	Prokaryome
3B	3B_viral_contig_11	vOTU_845	37213	No	lytic	53	20	0	Medium-quality	AAI-based (medium-confidence)	Prokaryome
3B	3B_viral_contig_12	vOTU_261	36575	No	lytic	39	30	0	Complete	DTR (high-confidence)	Prokaryome
3B	3B_viral_contig_13	vOTU_1915	32495	No	lysogenic	49	15	2	Medium-quality	AAI-based (medium-confidence)	Prokaryome
3B	3B_viral_contig_14	vOTU_2487	31166	No	lytic	44	27	0	Medium-quality	AAI-based (medium-confidence)	Prokaryome
3B	3B_viral_contig_16	vOTU_1452	29698	No	lytic	39	26	0	Medium-quality	AAI-based (medium-confidence)	Prokaryome
3B	3B_viral_contig_17	vOTU_861	29036	No	lytic	48	23	0	Medium-quality	AAI-based (high-confidence)	Prokaryome
3B	3B_viral_contig_19	vOTU_2458	27763	No	lytic	33	16	0	Medium-quality	AAI-based (medium-confidence)	Prokaryome
3B	3B_viral_contig_22	vOTU_998	22946	No	lytic	35	14	2	Medium-quality	AAI-based (high-confidence)	Prokaryome
3B	3B_viral_contig_24	vOTU_1451	22562	No	lytic	32	23	1	Medium-quality	AAI-based (medium-confidence)	Prokaryome
3B	3B_viral_contig_28	vOTU_2272	21841	No	lytic	31	21	0	Medium-quality	AAI-based (medium-confidence)	Prokaryome
3B	3B_viral_contig_30	vOTU_1705	21122	No	lysogenic	35	18	0	Medium-quality	AAI-based (medium-confidence)	Prokaryome
3B	3B_viral_contig_31	vOTU_930	20414	No	lysogenic	31	13	0	Medium-quality	AAI-based (high-confidence)	Prokaryome
3B	3B_viral_contig_111	vOTU_2216	10334	No	lysogenic	12	1	1	High-quality	HMM-based (lower-bound)	Prokaryome
3B	3B_viral_contig_10128	vOTU_2139	40685	No	lytic	60	28	0	Complete	DTR (high-confidence)	Prokaryome
3B	3B_viral_contig_10133	vOTU_2228	148323	No	lytic	196	56	1	Complete	DTR (high-confidence)	Prokaryome
3B	3B_viral_contig_10134	vOTU_261	36575	No	lytic	39	30	0	Complete	DTR (high-confidence)	Prokaryome
3B	3B_viral_contig_10261	vOTU_1113	34346	Yes	lysogenic	43	24	0	Medium-quality	AAI-based (medium-confidence)	Prokaryome
3B	3B_viral_contig_10262	vOTU_1116	84977	Yes	lysogenic	123	46	3	High-quality	HMM-based (lower-bound)	Prokaryome
3B	3B_viral_contig_10266	vOTU_1589	24934	Yes	lysogenic	33	19	0	Medium-quality	AAI-based (medium-confidence)	Prokaryome
3B	3B_viral_contig_10269	vOTU_1740	19133	Yes	lysogenic	22	16	0	Medium-quality	AAI-based (medium-confidence)	Prokaryome
3B	3B_viral_contig_10157	vOTU_1449	23037	Yes	lysogenic	31	13	0	Medium-quality	AAI-based (medium-confidence)	Prokaryome
3B	3B_viral_contig_6	vOTU_2478	38764	Yes	lysogenic	57	30	1	High-quality	AAI-based (medium-confidence)	Prokaryome
3B	3B_viral_contig_10	vOTU_2346	37502	Yes	lysogenic	63	34	1	High-quality	AAI-based (high-confidence)	Prokaryome
3B	3B_viral_contig_10259	vOTU_1505	74877	Yes	lysogenic	88	21	0	High-quality	AAI-based (medium-confidence)	Prokaryome
3B	3B_viral_contig_10270	vOTU_1740	19133	Yes	lysogenic	22	16	0	Medium-quality	AAI-based (medium-confidence)	Prokaryome
3P	3P_viral_contig_1	vOTU_2228	148323	No	lytic	196	56	1	Complete	DTR (high-confidence)	Virome
3P	3P_viral_contig_2	vOTU_2137	146934	No	lytic	177	65	0	Complete	DTR (high-confidence)	Virome
3P	3P_viral_contig_3	vOTU_1505	72567	No	lysogenic	86	22	0	Medium-quality	AAI-based (medium-confidence)	Virome
3P	3P_viral_contig_4	vOTU_769	66191	No	lytic	104	30	0	High-quality	AAI-based (medium-confidence)	Virome
3P	3P_viral_contig_5	vOTU_740	66156	No	lytic	88	31	1	Complete	DTR (high-confidence)	Virome
3P	3P_viral_contig_6	vOTU_1530	52706	No	lysogenic	86	37	2	High-quality	AAI-based (medium-confidence)	Virome
3P	3P_viral_contig_7	vOTU_1449	48271	No	lysogenic	69	36	1	Complete	DTR (high-confidence)	Virome
3P	3P_viral_contig_8	vOTU_2162	46401	No	lytic	64	27	1	Medium-quality	HMM-based (lower-bound)	Virome
3P	3P_viral_contig_9	vOTU_1452	45655	No	lysogenic	65	34	0	High-quality	AAI-based (medium-confidence)	Virome
3P	3P_viral_contig_10	vOTU_2165	44447	No	lytic	70	30	0	High-quality	AAI-based (medium-confidence)	Virome
3P	3P_viral_contig_11	vOTU_1610	43878	No	lysogenic	68	37	1	Complete	DTR (high-confidence)	Virome
3P	3P_viral_contig_12	vOTU_2517	42620	No	lysogenic	68	33	0	Complete	DTR (high-confidence)	Virome
3P	3P_viral_contig_14	vOTU_2346	42109	No	lysogenic	68	34	2	Complete	DTR (high-confidence)	Virome
3P	3P_viral_contig_15	vOTU_1116	41148	No	lysogenic	60	23	1	High-quality	AAI-based (medium-confidence)	Virome
3P	3P_viral_contig_16	vOTU_2139	40685	No	lytic	61	29	0	Complete	DTR (high-confidence)	Virome
3P	3P_viral_contig_17	vOTU_714	38471	No	lytic	56	22	0	High-quality	AAI-based (high-confidence)	Virome
3P	3P_viral_contig_18	vOTU_2488	37810	No	lysogenic	53	31	0	High-quality	AAI-based (medium-confidence)	Virome
3P	3P_viral_contig_19	vOTU_1670	37148	No	lysogenic	48	30	0	Medium-quality	AAI-based (medium-confidence)	Virome
3P	3P_viral_contig_20	vOTU_1443	36601	No	lytic	50	19	0	Medium-quality	HMM-based (lower-bound)	Virome
3P	3P_viral_contig_21	vOTU_261	36597	No	lytic	39	30	0	Complete	DTR (high-confidence)	Virome
3P	3P_viral_contig_22	vOTU_1564	35584	No	lysogenic	43	21	0	Complete	DTR (medium-confidence)	Virome
3P	3P_viral_contig_24	vOTU_1705	34595	No	lysogenic	43	29	0	Medium-quality	AAI-based (medium-confidence)	Virome
3P	3P_viral_contig_25	vOTU_1366	34179	No	lytic	50	32	0	Medium-quality	AAI-based (high-confidence)	Virome
3P	3P_viral_contig_27	vOTU_366	32253	No	lytic	53	10	0	High-quality	AAI-based (medium-confidence)	Virome
3P	3P_viral_contig_28	vOTU_1541	31855	No	lysogenic	41	22	0	Medium-quality	AAI-based (medium-confidence)	Virome
3P	3P_viral_contig_29	vOTU_1638	31742	No	lysogenic	43	31	0	High-quality	AAI-based (medium-confidence)	Virome
3P	3P_viral_contig_30	vOTU_236	31107	No	lytic	50	17	0	High-quality	AAI-based (high-confidence)	Virome
3P	3P_viral_contig_31	vOTU_887	30906	No	lysogenic	42	11	0	Medium-quality	AAI-based (high-confidence)	Virome
3P	3P_viral_contig_32	vOTU_2341	30775	No	lysogenic	50	23	1	Medium-quality	AAI-based (medium-confidence)	Virome
3P	3P_viral_contig_34	vOTU_932	28789	No	lysogenic	37	14	1	Medium-quality	AAI-based (high-confidence)	Virome
3P	3P_viral_contig_35	vOTU_876	28151	No	lysogenic	38	14	0	Medium-quality	AAI-based (high-confidence)	Virome
3P	3P_viral_contig_37	vOTU_1646	27192	No	lysogenic	42	19	0	Medium-quality	AAI-based (medium-confidence)	Virome
3P	3P_viral_contig_39	vOTU_2349	26772	No	lytic	37	22	0	Medium-quality	AAI-based (medium-confidence)	Virome
3P	3P_viral_contig_42	vOTU_1648	24360	No	lysogenic	35	24	0	Medium-quality	AAI-based (medium-confidence)	Virome
3P	3P_viral_contig_43	vOTU_1245	24307	No	lytic	37	31	0	Medium-quality	AAI-based (high-confidence)	Virome
3P	3P_viral_contig_44	vOTU_2478	24144	No	lytic	33	24	0	Medium-quality	AAI-based (medium-confidence)	Virome
3P	3P_viral_contig_46	vOTU_2064	23717	No	lytic	33	20	1	Medium-quality	AAI-based (medium-confidence)	Virome
3P	3P_viral_contig_47	vOTU_2458	23557	No	lytic	23	13	0	Medium-quality	AAI-based (medium-confidence)	Virome
3P	3P_viral_contig_57	vOTU_234	16489	No	lytic	19	8	0	Medium-quality	AAI-based (medium-confidence)	Virome
3P	3P_viral_contig_72	vOTU_1635	12371	No	lysogenic	18	5	0	Medium-quality	AAI-based (medium-confidence)	Virome
3P	3P_viral_contig_1065	vOTU_1505	71573	No	lysogenic	85	22	0	Complete	DTR (medium-confidence)	Virome
3P	3P_viral_contig_1066	vOTU_1116	41087	No	lysogenic	60	22	1	Complete	DTR (high-confidence)	Virome
3P	3P_viral_contig_1067	vOTU_2228	148323	No	lytic	197	56	1	Complete	DTR (high-confidence)	Virome
3P	3P_viral_contig_1068	vOTU_2137	146934	No	lytic	177	65	0	Complete	DTR (high-confidence)	Virome
3P	3P_viral_contig_1069	vOTU_769	66184	No	lytic	104	30	0	Complete	DTR (high-confidence)	Virome
3P	3P_viral_contig_1070	vOTU_740	66156	No	lytic	89	31	1	Complete	DTR (high-confidence)	Virome
3P	3P_viral_contig_1071	vOTU_2517	42620	No	lysogenic	68	33	0	Complete	DTR (high-confidence)	Virome
3P	3P_viral_contig_1072	vOTU_2139	40685	No	lytic	61	29	0	Complete	DTR (high-confidence)	Virome
3P	3P_viral_contig_1073	vOTU_714	38395	No	lytic	56	21	0	Complete	DTR (high-confidence)	Virome
3P	3P_viral_contig_1074	vOTU_261	36597	No	lytic	39	30	0	Complete	DTR (high-confidence)	Virome
3P	3P_viral_contig_1075	vOTU_1564	35584	No	lysogenic	43	22	0	Complete	DTR (medium-confidence)	Virome
3P	3P_viral_contig_1080	vOTU_1449	48271	No	lysogenic	69	36	1	Complete	DTR (high-confidence)	Virome
3P	3P_viral_contig_1081	vOTU_2165	44447	No	lytic	70	30	0	High-quality	AAI-based (medium-confidence)	Virome
3P	3P_viral_contig_1082	vOTU_1443	36145	No	lytic	49	19	0	Medium-quality	HMM-based (lower-bound)	Virome
3P	3P_viral_contig_1083	vOTU_1705	35167	No	lysogenic	44	29	1	Medium-quality	AAI-based (high-confidence)	Virome
3P	3P_viral_contig_1084	vOTU_2458	23557	No	lytic	23	13	0	Medium-quality	AAI-based (medium-confidence)	Virome
3P	3P_viral_contig_1085	vOTU_2268	22004	No	lytic	32	22	0	Medium-quality	AAI-based (medium-confidence)	Virome
4B	4B_viral_contig_9521	vOTU_2127	177101	No	lytic	164	2	19	Medium-quality	HMM-based (lower-bound)	Prokaryome
4B	4B_viral_contig_2	vOTU_634	75715	No	lytic	41	3	3	High-quality	HMM-based (lower-bound)	Prokaryome
4B	4B_viral_contig_3	vOTU_1713	52182	No	lysogenic	78	38	1	High-quality	AAI-based (medium-confidence)	Prokaryome
4B	4B_viral_contig_4	vOTU_276	51907	No	lytic	68	32	0	High-quality	AAI-based (high-confidence)	Prokaryome
4B	4B_viral_contig_5	vOTU_1452	47400	No	lytic	52	11	0	Medium-quality	AAI-based (high-confidence)	Prokaryome
4B	4B_viral_contig_6	vOTU_634	46597	No	lytic	40	1	2	High-quality	HMM-based (lower-bound)	Prokaryome
4B	4B_viral_contig_8	vOTU_1031	40223	No	lysogenic	59	25	1	Complete	DTR (high-confidence)	Prokaryome
4B	4B_viral_contig_9	vOTU_1601	39664	No	lysogenic	64	34	2	Medium-quality	AAI-based (medium-confidence)	Prokaryome
4B	4B_viral_contig_10	vOTU_2140	39646	No	lytic	62	26	1	Complete	DTR (high-confidence)	Prokaryome
4B	4B_viral_contig_11	vOTU_1045	38982	No	lysogenic	58	25	0	Complete	DTR (high-confidence)	Prokaryome
4B	4B_viral_contig_12	vOTU_1455	34335	No	lytic	49	21	0	High-quality	AAI-based (medium-confidence)	Prokaryome
4B	4B_viral_contig_13	vOTU_1565	33934	No	lysogenic	40	19	0	Medium-quality	AAI-based (medium-confidence)	Prokaryome
4B	4B_viral_contig_15	vOTU_1740	31929	No	lysogenic	44	26	1	Complete	DTR (high-confidence)	Prokaryome
4B	4B_viral_contig_16	vOTU_1739	30842	No	lytic	38	30	1	Medium-quality	AAI-based (medium-confidence)	Prokaryome
4B	4B_viral_contig_17	vOTU_2346	30407	No	lysogenic	48	25	2	Medium-quality	AAI-based (medium-confidence)	Prokaryome
4B	4B_viral_contig_18	vOTU_864	28458	No	lytic	43	16	0	Medium-quality	AAI-based (medium-confidence)	Prokaryome
4B	4B_viral_contig_20	vOTU_2320	27587	No	lytic	31	13	1	Medium-quality	AAI-based (medium-confidence)	Prokaryome
4B	4B_viral_contig_21	vOTU_978	27464	No	lysogenic	36	11	1	Medium-quality	AAI-based (high-confidence)	Prokaryome
4B	4B_viral_contig_22	vOTU_2349	26131	No	lytic	39	22	1	Medium-quality	AAI-based (medium-confidence)	Prokaryome
4B	4B_viral_contig_25	vOTU_1452	24665	No	lytic	32	20	0	Medium-quality	AAI-based (medium-confidence)	Prokaryome
4B	4B_viral_contig_26	vOTU_2264	24017	No	lytic	34	20	0	Medium-quality	AAI-based (medium-confidence)	Prokaryome
4B	4B_viral_contig_30	vOTU_1018	21586	No	lysogenic	37	11	1	Medium-quality	AAI-based (medium-confidence)	Prokaryome
4B	4B_viral_contig_32	vOTU_2328	19634	No	lytic	27	21	0	Medium-quality	AAI-based (medium-confidence)	Prokaryome
4B	4B_viral_contig_36	vOTU_427	18005	No	lytic	21	8	0	Complete	ITR (high-confidence)	Prokaryome
4B	4B_viral_contig_37	vOTU_1088	17442	No	lytic	22	9	0	Complete	ITR (high-confidence)	Prokaryome
4B	4B_viral_contig_41	vOTU_254	16533	No	lytic	22	9	0	Complete	ITR (high-confidence)	Prokaryome
4B	4B_viral_contig_9478	vOTU_276	51826	No	lytic	68	32	0	Complete	DTR (high-confidence)	Prokaryome
4B	4B_viral_contig_9480	vOTU_1031	40223	No	lysogenic	59	25	1	Complete	DTR (high-confidence)	Prokaryome
4B	4B_viral_contig_9481	vOTU_2140	39646	No	lytic	62	26	1	Complete	DTR (high-confidence)	Prokaryome
4B	4B_viral_contig_9482	vOTU_1045	38982	No	lysogenic	58	25	0	Complete	DTR (high-confidence)	Prokaryome
4B	4B_viral_contig_9497	vOTU_427	18005	No	lytic	21	8	0	Complete	ITR (high-confidence)	Prokaryome
4B	4B_viral_contig_9498	vOTU_1088	17442	No	lytic	22	9	0	Complete	ITR (high-confidence)	Prokaryome
4B	4B_viral_contig_9499	vOTU_1086	17436	No	lytic	22	9	0	High-quality	AAI-based (medium-confidence)	Prokaryome
4B	4B_viral_contig_9641	vOTU_1648	40219	Yes	lysogenic	68	38	1	Medium-quality	AAI-based (medium-confidence)	Prokaryome
4B	4B_viral_contig_9522	vOTU_1530	52696	Yes	lysogenic	83	37	1	High-quality	AAI-based (medium-confidence)	Prokaryome
4B	4B_viral_contig_9523	vOTU_1358	36335	Yes	lysogenic	56	34	0	Medium-quality	AAI-based (medium-confidence)	Prokaryome
4B	4B_viral_contig_9524	vOTU_1366	83024	Yes	lysogenic	112	62	15	High-quality	AAI-based (high-confidence)	Prokaryome
4B	4B_viral_contig_9525	vOTU_1366	30531	Yes	lysogenic	44	29	0	Medium-quality	AAI-based (medium-confidence)	Prokaryome
4B	4B_viral_contig_9526	vOTU_1527	29622	Yes	lysogenic	40	27	0	Medium-quality	AAI-based (medium-confidence)	Prokaryome
4B	4B_viral_contig_9527	vOTU_1362	59229	Yes	lysogenic	76	47	2	High-quality	AAI-based (high-confidence)	Prokaryome
4B	4B_viral_contig_9528	vOTU_1449	23689	Yes	lysogenic	35	10	1	Medium-quality	AAI-based (medium-confidence)	Prokaryome
4B	4B_viral_contig_9646	vOTU_1449	23478	Yes	lysogenic	28	13	1	Medium-quality	AAI-based (medium-confidence)	Prokaryome
4B	4B_viral_contig_9529	vOTU_2039	52092	Yes	lysogenic	82	40	2	High-quality	AAI-based (medium-confidence)	Prokaryome
4B	4B_viral_contig_9531	vOTU_2031	33809	Yes	lysogenic	53	30	1	Medium-quality	AAI-based (medium-confidence)	Prokaryome
4B	4B_viral_contig_9532	vOTU_1705	23835	Yes	lysogenic	28	21	0	Medium-quality	AAI-based (medium-confidence)	Prokaryome
4B	4B_viral_contig_9533	vOTU_861	38298	Yes	lysogenic	59	25	1	High-quality	AAI-based (high-confidence)	Prokaryome
4B	4B_viral_contig_7	vOTU_2450	37107	Yes	lysogenic	49	25	0	High-quality	AAI-based (medium-confidence)	Prokaryome
4P	4P_viral_contig_1	vOTU_1530	52665	No	lysogenic	85	36	2	Complete	DTR (high-confidence)	Virome
4P	4P_viral_contig_2	vOTU_276	51710	No	lytic	67	32	0	High-quality	AAI-based (high-confidence)	Virome
4P	4P_viral_contig_3	vOTU_1452	49809	No	lytic	53	10	0	Medium-quality	AAI-based (high-confidence)	Virome
4P	4P_viral_contig_4	vOTU_1245	48184	No	lytic	76	59	0	Complete	DTR (high-confidence)	Virome
4P	4P_viral_contig_5	vOTU_1452	47683	No	lysogenic	68	34	0	Complete	DTR (high-confidence)	Virome
4P	4P_viral_contig_6	vOTU_1648	43746	No	lysogenic	73	40	2	High-quality	AAI-based (medium-confidence)	Virome
4P	4P_viral_contig_7	vOTU_1775	43449	No	lysogenic	70	35	1	High-quality	AAI-based (high-confidence)	Virome
4P	4P_viral_contig_8	vOTU_2346	43367	No	lysogenic	67	37	2	High-quality	AAI-based (medium-confidence)	Virome
4P	4P_viral_contig_9	vOTU_1713	43332	No	lysogenic	66	30	0	High-quality	AAI-based (high-confidence)	Virome
4P	4P_viral_contig_10	vOTU_1457	42297	No	lysogenic	58	17	2	Medium-quality	HMM-based (lower-bound)	Virome
4P	4P_viral_contig_11	vOTU_2450	42229	No	lysogenic	55	25	0	High-quality	AAI-based (medium-confidence)	Virome
4P	4P_viral_contig_12	vOTU_402	42201	No	lytic	51	15	1	High-quality	AAI-based (high-confidence)	Virome
4P	4P_viral_contig_13	vOTU_1358	42011	No	lysogenic	65	37	0	Complete	DTR (high-confidence)	Virome
4P	4P_viral_contig_14	vOTU_1031	40175	No	lysogenic	59	25	1	Complete	DTR (high-confidence)	Virome
4P	4P_viral_contig_15	vOTU_2140	39646	No	lytic	62	27	1	Complete	DTR (high-confidence)	Virome
4P	4P_viral_contig_16	vOTU_1045	38896	No	lysogenic	57	25	0	High-quality	AAI-based (high-confidence)	Virome
4P	4P_viral_contig_17	vOTU_702	38526	No	lytic	61	17	0	Medium-quality	AAI-based (high-confidence)	Virome
4P	4P_viral_contig_18	vOTU_978	36871	No	lysogenic	47	17	1	High-quality	AAI-based (medium-confidence)	Virome
4P	4P_viral_contig_19	vOTU_261	36576	No	lytic	39	30	0	Complete	DTR (high-confidence)	Virome
4P	4P_viral_contig_20	vOTU_1565	36193	No	lysogenic	44	22	0	Complete	DTR (medium-confidence)	Virome
4P	4P_viral_contig_21	vOTU_861	35980	No	lysogenic	57	23	0	Medium-quality	AAI-based (high-confidence)	Virome
4P	4P_viral_contig_23	vOTU_1366	35504	No	lysogenic	51	30	1	High-quality	AAI-based (high-confidence)	Virome
4P	4P_viral_contig_24	vOTU_2320	34889	No	lytic	45	12	1	Medium-quality	HMM-based (lower-bound)	Virome
4P	4P_viral_contig_25	vOTU_1366	34568	No	lytic	49	29	0	High-quality	AAI-based (medium-confidence)	Virome
4P	4P_viral_contig_26	vOTU_998	33068	No	lysogenic	50	18	1	Medium-quality	AAI-based (high-confidence)	Virome
4P	4P_viral_contig_27	vOTU_1362	32369	No	lysogenic	45	28	0	High-quality	AAI-based (high-confidence)	Virome
4P	4P_viral_contig_28	vOTU_865	30794	No	lysogenic	40	16	0	Medium-quality	AAI-based (medium-confidence)	Virome
4P	4P_viral_contig_29	vOTU_2285	30133	No	lysogenic	37	16	0	Medium-quality	AAI-based (medium-confidence)	Virome
4P	4P_viral_contig_31	vOTU_1953	26922	No	lysogenic	50	24	1	Medium-quality	AAI-based (medium-confidence)	Virome
4P	4P_viral_contig_32	vOTU_2328	26908	No	lysogenic	36	22	0	Medium-quality	AAI-based (medium-confidence)	Virome
4P	4P_viral_contig_33	vOTU_2165	24545	No	lytic	38	24	1	Medium-quality	AAI-based (medium-confidence)	Virome
4P	4P_viral_contig_34	vOTU_2143	24527	No	lytic	28	21	0	Medium-quality	AAI-based (medium-confidence)	Virome
4P	4P_viral_contig_36	vOTU_803	24084	No	lytic	34	26	0	Medium-quality	AAI-based (medium-confidence)	Virome
4P	4P_viral_contig_37	vOTU_2039	23756	No	lytic	36	23	1	Medium-quality	AAI-based (medium-confidence)	Virome
4P	4P_viral_contig_39	vOTU_977	21773	No	lytic	27	12	0	Medium-quality	AAI-based (medium-confidence)	Virome
4P	4P_viral_contig_43	vOTU_1362	18733	No	lytic	22	16	0	Medium-quality	AAI-based (high-confidence)	Virome
4P	4P_viral_contig_44	vOTU_244	18445	No	lytic	23	6	0	High-quality	AAI-based (medium-confidence)	Virome
4P	4P_viral_contig_46	vOTU_427	18009	No	lytic	21	8	0	High-quality	AAI-based (medium-confidence)	Virome
4P	4P_viral_contig_49	vOTU_1088	17465	No	lytic	22	9	0	High-quality	AAI-based (medium-confidence)	Virome
4P	4P_viral_contig_50	vOTU_1086	17437	No	lytic	22	9	0	High-quality	AAI-based (medium-confidence)	Virome
4P	4P_viral_contig_53	vOTU_254	16538	No	lytic	22	9	0	High-quality	AAI-based (medium-confidence)	Virome
4P	4P_viral_contig_777	vOTU_2346	41316	No	lysogenic	66	36	2	Complete	DTR (high-confidence)	Virome
4P	4P_viral_contig_778	vOTU_1530	52665	No	lysogenic	85	37	2	Complete	DTR (high-confidence)	Virome
4P	4P_viral_contig_779	vOTU_1452	47683	No	lysogenic	68	34	0	Complete	DTR (high-confidence)	Virome
4P	4P_viral_contig_780	vOTU_2140	39646	No	lytic	62	26	1	Complete	DTR (high-confidence)	Virome
4P	4P_viral_contig_781	vOTU_261	36576	No	lytic	39	30	0	Complete	DTR (high-confidence)	Virome
4P	4P_viral_contig_782	vOTU_1565	36193	No	lysogenic	44	22	0	Complete	DTR (medium-confidence)	Virome
4P	4P_viral_contig_783	vOTU_1362	32474	No	lysogenic	46	28	0	Complete	DTR (high-confidence)	Virome
4P	4P_viral_contig_787	vOTU_1713	62962	No	lysogenic	87	40	1	High-quality	AAI-based (medium-confidence)	Virome
4P	4P_viral_contig_788	vOTU_276	51710	No	lytic	67	32	0	High-quality	AAI-based (high-confidence)	Virome
4P	4P_viral_contig_789	vOTU_1452	47686	No	lytic	51	9	0	Medium-quality	AAI-based (high-confidence)	Virome
4P	4P_viral_contig_790	vOTU_2285	44076	No	lysogenic	65	25	1	High-quality	AAI-based (high-confidence)	Virome
4P	4P_viral_contig_791	vOTU_2450	42229	No	lysogenic	55	25	0	High-quality	AAI-based (medium-confidence)	Virome
4P	4P_viral_contig_792	vOTU_1045	38896	No	lysogenic	57	25	0	High-quality	AAI-based (high-confidence)	Virome
4P	4P_viral_contig_793	vOTU_427	18009	No	lytic	21	8	0	High-quality	AAI-based (medium-confidence)	Virome
4P	4P_viral_contig_794	vOTU_1088	17452	No	lytic	22	9	0	High-quality	AAI-based (medium-confidence)	Virome
4P	4P_viral_contig_795	vOTU_1086	17437	No	lytic	22	9	0	High-quality	AAI-based (medium-confidence)	Virome
4P	4P_viral_contig_796	vOTU_254	16538	No	lytic	22	9	0	High-quality	AAI-based (medium-confidence)	Virome
4P	4P_viral_contig_22	vOTU_1366	33786	Yes	lysogenic	49	32	0	Medium-quality	AAI-based (high-confidence)	Virome
5B	5B_viral_contig_9379	vOTU_461	525208	No	lytic	464	14	46	High-quality	HMM-based (lower-bound)	Prokaryome
5B	5B_viral_contig_9376	vOTU_2205	301505	No	lytic	296	4	20	Complete	DTR (high-confidence)	Prokaryome
5B	5B_viral_contig_1	vOTU_634	180879	No	lytic	113	4	5	High-quality	HMM-based (lower-bound)	Prokaryome
5B	5B_viral_contig_2	vOTU_1415	73779	No	lysogenic	86	21	0	High-quality	AAI-based (medium-confidence)	Prokaryome
5B	5B_viral_contig_3	vOTU_2068	57670	No	lysogenic	90	42	1	High-quality	AAI-based (high-confidence)	Prokaryome
5B	5B_viral_contig_4	vOTU_2162	46854	No	lytic	68	30	0	Complete	DTR (medium-confidence)	Prokaryome
5B	5B_viral_contig_5	vOTU_1108	46281	No	lysogenic	64	27	0	Medium-quality	HMM-based (lower-bound)	Prokaryome
5B	5B_viral_contig_7	vOTU_2320	43972	No	lytic	60	23	1	High-quality	AAI-based (high-confidence)	Prokaryome
5B	5B_viral_contig_8	vOTU_1027	41363	No	lysogenic	51	24	0	High-quality	AAI-based (high-confidence)	Prokaryome
5B	5B_viral_contig_10	vOTU_2346	40692	No	lysogenic	64	34	1	Complete	DTR (high-confidence)	Prokaryome
5B	5B_viral_contig_11	vOTU_2512	40166	No	lytic	59	36	0	High-quality	AAI-based (high-confidence)	Prokaryome
5B	5B_viral_contig_12	vOTU_1023	39468	No	lysogenic	56	21	0	High-quality	AAI-based (high-confidence)	Prokaryome
5B	5B_viral_contig_13	vOTU_1632	39459	No	lytic	37	16	1	Medium-quality	AAI-based (medium-confidence)	Prokaryome
5B	5B_viral_contig_14	vOTU_1028	38723	No	lysogenic	56	24	0	High-quality	AAI-based (high-confidence)	Prokaryome
5B	5B_viral_contig_16	vOTU_982	36403	No	lysogenic	50	16	1	High-quality	AAI-based (high-confidence)	Prokaryome
5B	5B_viral_contig_19	vOTU_1018	34084	No	lysogenic	52	15	3	Medium-quality	AAI-based (medium-confidence)	Prokaryome
5B	5B_viral_contig_21	vOTU_2241	29541	No	lytic	39	25	0	Medium-quality	AAI-based (medium-confidence)	Prokaryome
5B	5B_viral_contig_22	vOTU_1116	28298	No	lysogenic	39	15	0	Medium-quality	AAI-based (medium-confidence)	Prokaryome
5B	5B_viral_contig_25	vOTU_2310	26701	No	lytic	28	11	0	Medium-quality	HMM-based (lower-bound)	Prokaryome
5B	5B_viral_contig_26	vOTU_2349	26310	No	lytic	34	23	0	Medium-quality	AAI-based (medium-confidence)	Prokaryome
5B	5B_viral_contig_36	vOTU_1410	20535	No	lytic	31	14	0	Medium-quality	AAI-based (medium-confidence)	Prokaryome
5B	5B_viral_contig_37	vOTU_1640	20247	No	lysogenic	27	21	0	Medium-quality	AAI-based (medium-confidence)	Prokaryome
5B	5B_viral_contig_43	vOTU_247	18821	No	lytic	25	7	0	High-quality	AAI-based (medium-confidence)	Prokaryome
5B	5B_viral_contig_45	vOTU_1699	18614	No	lytic	22	13	2	Medium-quality	AAI-based (medium-confidence)	Prokaryome
5B	5B_viral_contig_49	vOTU_1088	17440	No	lytic	22	9	0	Complete	ITR (high-confidence)	Prokaryome
5B	5B_viral_contig_66	vOTU_2227	13140	No	lytic	14	1	1	High-quality	HMM-based (lower-bound)	Prokaryome
5B	5B_viral_contig_68	vOTU_1547	12853	No	lysogenic	16	3	0	Medium-quality	AAI-based (medium-confidence)	Prokaryome
5B	5B_viral_contig_70	vOTU_2020	12575	No	lysogenic	13	2	0	Medium-quality	AAI-based (medium-confidence)	Prokaryome
5B	5B_viral_contig_82	vOTU_2214	11692	No	lysogenic	11	1	1	High-quality	HMM-based (lower-bound)	Prokaryome
5B	5B_viral_contig_9337	vOTU_1640	29627	No	lysogenic	36	29	0	Complete	DTR (medium-confidence)	Prokaryome
5B	5B_viral_contig_9344	vOTU_2346	40692	No	lysogenic	64	34	1	Complete	DTR (high-confidence)	Prokaryome
5B	5B_viral_contig_9511	vOTU_461	129021	Yes	lysogenic	123	5	16	Medium-quality	HMM-based (lower-bound)	Prokaryome
5B	5B_viral_contig_9354	vOTU_2182	18685	No	lytic	24	0	1	Medium-quality	AAI-based (medium-confidence)	Prokaryome
5B	5B_viral_contig_9355	vOTU_1088	17440	No	lytic	22	9	0	Complete	ITR (high-confidence)	Prokaryome
5B	5B_viral_contig_9508	vOTU_1449	25160	Yes	lysogenic	30	13	1	Medium-quality	AAI-based (medium-confidence)	Prokaryome
5B	5B_viral_contig_9380	vOTU_1449	61476	Yes	lysogenic	86	32	4	High-quality	AAI-based (medium-confidence)	Prokaryome
5B	5B_viral_contig_9381	vOTU_1443	25910	Yes	lysogenic	33	13	1	Medium-quality	AAI-based (medium-confidence)	Prokaryome
5B	5B_viral_contig_9509	vOTU_1740	26400	Yes	lysogenic	31	23	0	Medium-quality	AAI-based (medium-confidence)	Prokaryome
5B	5B_viral_contig_9	vOTU_814	37724	Yes	lysogenic	37	16	3	Medium-quality	AAI-based (medium-confidence)	Prokaryome
5B	5B_viral_contig_15	vOTU_2278	33366	Yes	lysogenic	49	32	0	Medium-quality	AAI-based (medium-confidence)	Prokaryome
5B	5B_viral_contig_18	vOTU_995	31798	Yes	lysogenic	41	16	0	Medium-quality	AAI-based (medium-confidence)	Prokaryome
5B	5B_viral_contig_9385	vOTU_1449	20401	Yes	lysogenic	26	12	0	Medium-quality	AAI-based (medium-confidence)	Prokaryome
5P	5P_viral_contig_1	vOTU_1102	102834	No	lysogenic	118	32	2	Medium-quality	AAI-based (high-confidence)	Virome
5P	5P_viral_contig_2	vOTU_1415	73671	No	lysogenic	84	21	0	Complete	DTR (high-confidence)	Virome
5P	5P_viral_contig_3	vOTU_1530	52652	No	lysogenic	84	36	2	Complete	DTR (high-confidence)	Virome
5P	5P_viral_contig_4	vOTU_1692	51142	No	lysogenic	80	42	1	Medium-quality	HMM-based (lower-bound)	Virome
5P	5P_viral_contig_5	vOTU_1457	49900	No	lysogenic	69	22	2	Medium-quality	HMM-based (lower-bound)	Virome
5P	5P_viral_contig_6	vOTU_2162	46864	No	lytic	68	30	0	Complete	DTR (medium-confidence)	Virome
5P	5P_viral_contig_7	vOTU_2066	45949	No	lysogenic	69	37	1	Complete	DTR (high-confidence)	Virome
5P	5P_viral_contig_8	vOTU_286	44080	No	lysogenic	60	35	0	Medium-quality	AAI-based (medium-confidence)	Virome
5P	5P_viral_contig_9	vOTU_2143	42499	No	lytic	60	33	2	High-quality	AAI-based (medium-confidence)	Virome
5P	5P_viral_contig_10	vOTU_1027	41362	No	lysogenic	52	24	0	High-quality	AAI-based (high-confidence)	Virome
5P	5P_viral_contig_11	vOTU_2455	41044	No	lytic	53	22	2	High-quality	AAI-based (medium-confidence)	Virome
5P	5P_viral_contig_12	vOTU_1199	41018	No	lysogenic	44	17	0	Medium-quality	AAI-based (medium-confidence)	Virome
5P	5P_viral_contig_13	vOTU_1678	40927	No	lysogenic	62	37	0	Medium-quality	HMM-based (lower-bound)	Virome
5P	5P_viral_contig_14	vOTU_2346	40692	No	lysogenic	63	34	1	Complete	DTR (high-confidence)	Virome
5P	5P_viral_contig_16	vOTU_1106	39185	No	lysogenic	49	20	0	Complete	DTR (high-confidence)	Virome
5P	5P_viral_contig_17	vOTU_1048	39184	No	lysogenic	61	25	0	High-quality	AAI-based (high-confidence)	Virome
5P	5P_viral_contig_18	vOTU_1433	38012	No	lysogenic	50	27	0	Medium-quality	HMM-based (lower-bound)	Virome
5P	5P_viral_contig_19	vOTU_1578	36829	No	lysogenic	51	24	1	Medium-quality	AAI-based (medium-confidence)	Virome
5P	5P_viral_contig_20	vOTU_998	36733	No	lysogenic	53	22	1	High-quality	AAI-based (high-confidence)	Virome
5P	5P_viral_contig_21	vOTU_1638	32311	No	lysogenic	39	30	0	High-quality	AAI-based (medium-confidence)	Virome
5P	5P_viral_contig_22	vOTU_2053	31879	No	lysogenic	51	24	2	Medium-quality	AAI-based (medium-confidence)	Virome
5P	5P_viral_contig_23	vOTU_1541	31706	No	lysogenic	40	22	0	Medium-quality	AAI-based (medium-confidence)	Virome
5P	5P_viral_contig_24	vOTU_1640	29630	No	lysogenic	35	28	0	Medium-quality	AAI-based (medium-confidence)	Virome
5P	5P_viral_contig_25	vOTU_261	26871	No	lytic	25	19	0	Medium-quality	AAI-based (high-confidence)	Virome
5P	5P_viral_contig_26	vOTU_1023	26549	No	lysogenic	29	15	0	Medium-quality	AAI-based (high-confidence)	Virome
5P	5P_viral_contig_27	vOTU_2310	25867	No	lytic	28	11	0	Medium-quality	HMM-based (lower-bound)	Virome
5P	5P_viral_contig_28	vOTU_1560	24492	No	lysogenic	27	18	0	Medium-quality	AAI-based (medium-confidence)	Virome
5P	5P_viral_contig_30	vOTU_2320	23715	No	lytic	26	11	0	Medium-quality	AAI-based (medium-confidence)	Virome
5P	5P_viral_contig_32	vOTU_1410	20543	No	lytic	31	14	0	Medium-quality	AAI-based (medium-confidence)	Virome
5P	5P_viral_contig_33	vOTU_950	20077	No	lysogenic	36	13	0	Medium-quality	AAI-based (high-confidence)	Virome
5P	5P_viral_contig_36	vOTU_247	18262	No	lytic	24	7	0	High-quality	AAI-based (medium-confidence)	Virome
5P	5P_viral_contig_37	vOTU_1088	17450	No	lytic	22	9	0	High-quality	AAI-based (medium-confidence)	Virome
5P	5P_viral_contig_59	vOTU_1547	12909	No	lysogenic	16	3	0	Medium-quality	AAI-based (medium-confidence)	Virome
5P	5P_viral_contig_411	vOTU_2053	46694	No	lysogenic	69	38	2	Complete	DTR (high-confidence)	Virome
5P	5P_viral_contig_412	vOTU_2066	46035	No	lysogenic	70	37	1	Complete	DTR (high-confidence)	Virome
5P	5P_viral_contig_414	vOTU_1102	102831	No	lysogenic	118	32	2	Complete	DTR (medium-confidence)	Virome
5P	5P_viral_contig_415	vOTU_1415	73671	No	lysogenic	84	21	0	Complete	DTR (high-confidence)	Virome
5P	5P_viral_contig_416	vOTU_1457	49900	No	lysogenic	69	22	2	Medium-quality	HMM-based (lower-bound)	Virome
5P	5P_viral_contig_417	vOTU_2162	46864	No	lytic	68	31	0	Complete	DTR (medium-confidence)	Virome
5P	5P_viral_contig_418	vOTU_286	44079	No	lysogenic	61	35	0	Complete	DTR (medium-confidence)	Virome
5P	5P_viral_contig_419	vOTU_2346	40692	No	lysogenic	63	34	1	Complete	DTR (high-confidence)	Virome
5P	5P_viral_contig_420	vOTU_1106	39185	No	lysogenic	49	21	0	Complete	DTR (high-confidence)	Virome
5P	5P_viral_contig_421	vOTU_1638	32297	No	lysogenic	40	31	0	Complete	DTR (high-confidence)	Virome
5P	5P_viral_contig_422	vOTU_1640	29617	No	lysogenic	36	29	0	Complete	DTR (medium-confidence)	Virome
5P	5P_viral_contig_424	vOTU_1547	12909	No	lysogenic	16	3	0	Medium-quality	AAI-based (medium-confidence)	Virome
5P	5P_viral_contig_428	vOTU_2495	43814	No	lysogenic	62	35	0	High-quality	AAI-based (medium-confidence)	Virome
5P	5P_viral_contig_429	vOTU_1692	51142	No	lysogenic	80	42	1	Medium-quality	HMM-based (lower-bound)	Virome
5P	5P_viral_contig_430	vOTU_1678	48445	No	lysogenic	71	45	1	High-quality	AAI-based (high-confidence)	Virome
5P	5P_viral_contig_431	vOTU_2143	42499	No	lytic	60	33	2	High-quality	AAI-based (medium-confidence)	Virome
5P	5P_viral_contig_432	vOTU_1027	41362	No	lysogenic	52	24	0	High-quality	AAI-based (high-confidence)	Virome
5P	5P_viral_contig_433	vOTU_2455	41044	No	lytic	53	22	2	High-quality	AAI-based (medium-confidence)	Virome
5P	5P_viral_contig_435	vOTU_1048	39184	No	lysogenic	61	25	0	High-quality	AAI-based (high-confidence)	Virome
5P	5P_viral_contig_436	vOTU_1433	38012	No	lysogenic	50	27	0	Medium-quality	HMM-based (lower-bound)	Virome
5P	5P_viral_contig_437	vOTU_998	36733	No	lysogenic	53	22	1	High-quality	AAI-based (high-confidence)	Virome
5P	5P_viral_contig_438	vOTU_1237	27026	No	lysogenic	37	19	0	Medium-quality	AAI-based (medium-confidence)	Virome
5P	5P_viral_contig_439	vOTU_982	22175	No	lysogenic	41	10	0	Medium-quality	AAI-based (high-confidence)	Virome
5P	5P_viral_contig_440	vOTU_1088	17450	No	lytic	22	9	0	High-quality	AAI-based (medium-confidence)	Virome
5P	5P_viral_contig_15	vOTU_814	35872	Yes	lysogenic	35	15	2	Medium-quality	AAI-based (medium-confidence)	Virome
5P	5P_viral_contig_434	vOTU_814	35872	Yes	lysogenic	35	15	2	Medium-quality	AAI-based (medium-confidence)	Virome
6B	6B_viral_contig_12720	vOTU_463	525334	No	lytic	481	13	46	Complete	DTR (high-confidence)	Prokaryome
6B	6B_viral_contig_12722	vOTU_1524	194044	No	lytic	159	5	34	Medium-quality	HMM-based (lower-bound)	Prokaryome
6B	6B_viral_contig_12723	vOTU_2200	181141	No	lytic	177	2	9	High-quality	AAI-based (medium-confidence)	Prokaryome
6B	6B_viral_contig_12725	vOTU_2203	89513	No	lytic	91	1	5	Medium-quality	AAI-based (medium-confidence)	Prokaryome
6B	6B_viral_contig_2	vOTU_2311	87655	No	lytic	120	44	1	High-quality	AAI-based (high-confidence)	Prokaryome
6B	6B_viral_contig_12726	vOTU_2205	86675	No	lytic	105	2	6	High-quality	HMM-based (lower-bound)	Prokaryome
6B	6B_viral_contig_4	vOTU_820	70939	No	lytic	67	7	3	Medium-quality	AAI-based (medium-confidence)	Prokaryome
6B	6B_viral_contig_5	vOTU_1452	48617	No	lytic	61	11	1	Medium-quality	AAI-based (medium-confidence)	Prokaryome
6B	6B_viral_contig_6	vOTU_2165	45309	No	lytic	67	30	2	Medium-quality	HMM-based (lower-bound)	Prokaryome
6B	6B_viral_contig_7	vOTU_2247	44979	No	lysogenic	68	30	1	High-quality	AAI-based (medium-confidence)	Prokaryome
6B	6B_viral_contig_8	vOTU_1673	43423	No	lysogenic	70	38	2	High-quality	AAI-based (medium-confidence)	Prokaryome
6B	6B_viral_contig_10	vOTU_2249	43351	No	lysogenic	64	30	1	Complete	DTR (high-confidence)	Prokaryome
6B	6B_viral_contig_11	vOTU_2348	42923	No	lytic	59	27	1	Complete	DTR (high-confidence)	Prokaryome
6B	6B_viral_contig_12	vOTU_1621	41458	No	lysogenic	45	21	0	High-quality	AAI-based (medium-confidence)	Prokaryome
6B	6B_viral_contig_13	vOTU_1031	41177	No	lysogenic	58	23	0	Complete	DTR (high-confidence)	Prokaryome
6B	6B_viral_contig_15	vOTU_2139	38326	No	lytic	59	29	0	High-quality	AAI-based (high-confidence)	Prokaryome
6B	6B_viral_contig_16	vOTU_261	36597	No	lytic	39	30	0	Complete	DTR (high-confidence)	Prokaryome
6B	6B_viral_contig_17	vOTU_1568	36534	No	lytic	45	24	0	Medium-quality	AAI-based (medium-confidence)	Prokaryome
6B	6B_viral_contig_18	vOTU_2472	34853	No	lytic	53	28	1	Medium-quality	AAI-based (medium-confidence)	Prokaryome
6B	6B_viral_contig_19	vOTU_1638	34118	No	lysogenic	42	30	0	High-quality	AAI-based (medium-confidence)	Prokaryome
6B	6B_viral_contig_20	vOTU_1418	33889	No	lysogenic	49	27	2	High-quality	AAI-based (medium-confidence)	Prokaryome
6B	6B_viral_contig_21	vOTU_1541	32638	No	lysogenic	41	23	0	Medium-quality	AAI-based (medium-confidence)	Prokaryome
6B	6B_viral_contig_23	vOTU_1454	29977	No	lysogenic	35	17	0	Medium-quality	AAI-based (medium-confidence)	Prokaryome
6B	6B_viral_contig_24	vOTU_1017	28919	No	lytic	41	21	1	Medium-quality	AAI-based (medium-confidence)	Prokaryome
6B	6B_viral_contig_25	vOTU_1049	28660	No	lysogenic	44	17	0	Medium-quality	AAI-based (high-confidence)	Prokaryome
6B	6B_viral_contig_26	vOTU_1419	27775	No	lytic	39	24	0	Medium-quality	AAI-based (medium-confidence)	Prokaryome
6B	6B_viral_contig_29	vOTU_2291	24023	No	lytic	24	15	0	Medium-quality	AAI-based (medium-confidence)	Prokaryome
6B	6B_viral_contig_30	vOTU_954	23690	No	lysogenic	39	12	0	Medium-quality	AAI-based (high-confidence)	Prokaryome
6B	6B_viral_contig_32	vOTU_2321	22216	No	lytic	26	7	1	Medium-quality	AAI-based (medium-confidence)	Prokaryome
6B	6B_viral_contig_36	vOTU_1366	20468	No	lytic	27	19	0	Medium-quality	AAI-based (high-confidence)	Prokaryome
6B	6B_viral_contig_40	vOTU_1566	19561	No	lytic	21	10	0	Medium-quality	AAI-based (medium-confidence)	Prokaryome
6B	6B_viral_contig_41	vOTU_1706	19328	No	lysogenic	29	16	0	Medium-quality	AAI-based (medium-confidence)	Prokaryome
6B	6B_viral_contig_42	vOTU_251	19041	No	lytic	28	6	0	High-quality	AAI-based (medium-confidence)	Prokaryome
6B	6B_viral_contig_44	vOTU_1362	18490	No	lytic	23	21	0	Medium-quality	AAI-based (high-confidence)	Prokaryome
6B	6B_viral_contig_47	vOTU_1088	17441	No	lytic	22	9	0	High-quality	AAI-based (medium-confidence)	Prokaryome
6B	6B_viral_contig_60	vOTU_2216	14340	No	lytic	13	1	3	High-quality	HMM-based (lower-bound)	Prokaryome
6B	6B_viral_contig_91	vOTU_1575	11352	No	lysogenic	15	2	0	High-quality	AAI-based (medium-confidence)	Prokaryome
6B	6B_viral_contig_93	vOTU_1086	11221	No	lytic	16	7	0	Medium-quality	AAI-based (medium-confidence)	Prokaryome
6B	6B_viral_contig_104	vOTU_230	10753	No	lytic	13	4	0	High-quality	AAI-based (medium-confidence)	Prokaryome
6B	6B_viral_contig_12673	vOTU_261	36597	No	lytic	39	30	0	Complete	DTR (high-confidence)	Prokaryome
6B	6B_viral_contig_12693	vOTU_1443	26232	No	lytic	34	14	2	Medium-quality	AAI-based (medium-confidence)	Prokaryome
6B	6B_viral_contig_12694	vOTU_1088	17441	No	lytic	22	9	0	High-quality	AAI-based (medium-confidence)	Prokaryome
6B	6B_viral_contig_12695	vOTU_1086	17425	No	lytic	22	9	0	Complete	ITR (high-confidence)	Prokaryome
6B	6B_viral_contig_12857	vOTU_1119	34918	Yes	lysogenic	45	22	0	Medium-quality	HMM-based (lower-bound)	Prokaryome
6B	6B_viral_contig_12858	vOTU_1113	37708	Yes	lysogenic	41	23	0	Medium-quality	AAI-based (medium-confidence)	Prokaryome
6B	6B_viral_contig_12859	vOTU_1139	35247	Yes	lysogenic	48	23	0	High-quality	AAI-based (medium-confidence)	Prokaryome
6B	6B_viral_contig_12860	vOTU_1094	59365	Yes	lysogenic	59	12	1	Medium-quality	AAI-based (medium-confidence)	Prokaryome
6B	6B_viral_contig_12724	vOTU_2349	37093	Yes	lysogenic	57	30	0	High-quality	AAI-based (medium-confidence)	Prokaryome
6B	6B_viral_contig_3	vOTU_1415	74696	Yes	lysogenic	86	21	0	Medium-quality	HMM-based (lower-bound)	Prokaryome
6B	6B_viral_contig_12727	vOTU_1513	43504	Yes	lysogenic	59	22	0	Medium-quality	HMM-based (lower-bound)	Prokaryome
6B	6B_viral_contig_9	vOTU_1994	34934	Yes	lysogenic	60	38	3	Medium-quality	AAI-based (medium-confidence)	Prokaryome
6B	6B_viral_contig_12728	vOTU_1449	34240	Yes	lysogenic	50	20	2	Medium-quality	AAI-based (medium-confidence)	Prokaryome
6B	6B_viral_contig_12731	vOTU_998	26632	Yes	lysogenic	33	15	0	Medium-quality	AAI-based (high-confidence)	Prokaryome
6B	6B_viral_contig_22	vOTU_1699	20333	Yes	lysogenic	31	17	0	Medium-quality	AAI-based (medium-confidence)	Prokaryome
6B	6B_viral_contig_12734	vOTU_1362	20991	Yes	lysogenic	26	17	0	Medium-quality	AAI-based (high-confidence)	Prokaryome
6P	6P_viral_contig_1	vOTU_1452	70662	No	lysogenic	92	18	2	Complete	DTR (medium-confidence)	Virome
6P	6P_viral_contig_2	vOTU_769	66191	No	lytic	104	31	0	High-quality	AAI-based (medium-confidence)	Virome
6P	6P_viral_contig_3	vOTU_740	66158	No	lytic	89	31	1	High-quality	AAI-based (high-confidence)	Virome
6P	6P_viral_contig_4	vOTU_2311	46260	No	lytic	64	24	0	High-quality	AAI-based (high-confidence)	Virome
6P	6P_viral_contig_5	vOTU_1650	45630	No	lysogenic	72	37	0	High-quality	AAI-based (medium-confidence)	Virome
6P	6P_viral_contig_6	vOTU_2165	45461	No	lytic	65	28	2	Medium-quality	HMM-based (lower-bound)	Virome
6P	6P_viral_contig_7	vOTU_2247	45059	No	lysogenic	69	30	1	Complete	DTR (high-confidence)	Virome
6P	6P_viral_contig_8	vOTU_2304	44663	No	lytic	62	24	1	High-quality	AAI-based (high-confidence)	Virome
6P	6P_viral_contig_9	vOTU_774	43381	No	lytic	59	10	0	Medium-quality	AAI-based (medium-confidence)	Virome
6P	6P_viral_contig_10	vOTU_2249	43344	No	lysogenic	65	31	1	Complete	DTR (high-confidence)	Virome
6P	6P_viral_contig_11	vOTU_2348	42956	No	lytic	59	27	1	Complete	DTR (high-confidence)	Virome
6P	6P_viral_contig_12	vOTU_2515	42387	No	lysogenic	69	33	0	Complete	DTR (high-confidence)	Virome
6P	6P_viral_contig_13	vOTU_2291	42099	No	lysogenic	59	26	0	High-quality	AAI-based (medium-confidence)	Virome
6P	6P_viral_contig_14	vOTU_2472	40972	No	lysogenic	64	32	0	Complete	DTR (high-confidence)	Virome
6P	6P_viral_contig_15	vOTU_1753	38263	No	lysogenic	55	33	0	High-quality	AAI-based (medium-confidence)	Virome
6P	6P_viral_contig_16	vOTU_1646	36882	No	lysogenic	56	31	0	High-quality	AAI-based (medium-confidence)	Virome
6P	6P_viral_contig_17	vOTU_261	36597	No	lytic	39	30	0	Complete	DTR (high-confidence)	Virome
6P	6P_viral_contig_18	vOTU_2332	36101	No	lytic	51	31	0	High-quality	AAI-based (medium-confidence)	Virome
6P	6P_viral_contig_19	vOTU_2643	35872	No	lytic	56	28	0	High-quality	AAI-based (high-confidence)	Virome
6P	6P_viral_contig_20	vOTU_1566	35818	No	lysogenic	45	21	0	Complete	DTR (medium-confidence)	Virome
6P	6P_viral_contig_21	vOTU_1996	34929	No	lytic	56	27	2	Medium-quality	AAI-based (medium-confidence)	Virome
6P	6P_viral_contig_22	vOTU_2349	33228	No	lytic	51	28	0	High-quality	AAI-based (medium-confidence)	Virome
6P	6P_viral_contig_23	vOTU_1541	32689	No	lysogenic	42	23	0	Medium-quality	AAI-based (medium-confidence)	Virome
6P	6P_viral_contig_24	vOTU_1638	32202	No	lysogenic	39	30	0	High-quality	AAI-based (medium-confidence)	Virome
6P	6P_viral_contig_25	vOTU_236	31178	No	lytic	51	17	0	High-quality	AAI-based (high-confidence)	Virome
6P	6P_viral_contig_26	vOTU_2346	29642	No	lysogenic	53	22	2	Medium-quality	AAI-based (medium-confidence)	Virome
6P	6P_viral_contig_27	vOTU_1606	29242	No	lysogenic	42	24	0	Medium-quality	AAI-based (medium-confidence)	Virome
6P	6P_viral_contig_28	vOTU_197	28170	No	lytic	44	12	0	Medium-quality	AAI-based (high-confidence)	Virome
6P	6P_viral_contig_29	vOTU_1705	28090	No	lysogenic	30	19	0	Medium-quality	AAI-based (medium-confidence)	Virome
6P	6P_viral_contig_30	vOTU_747	27909	No	lytic	50	25	1	Medium-quality	AAI-based (high-confidence)	Virome
6P	6P_viral_contig_31	vOTU_1031	27068	No	lysogenic	44	15	0	Medium-quality	AAI-based (high-confidence)	Virome
6P	6P_viral_contig_32	vOTU_1245	27046	No	lytic	43	35	0	Medium-quality	AAI-based (high-confidence)	Virome
6P	6P_viral_contig_34	vOTU_957	26483	No	lysogenic	47	11	0	Medium-quality	AAI-based (high-confidence)	Virome
6P	6P_viral_contig_35	vOTU_1575	26311	No	lysogenic	34	11	0	Medium-quality	AAI-based (medium-confidence)	Virome
6P	6P_viral_contig_36	vOTU_258	25739	No	lytic	32	5	0	Medium-quality	AAI-based (high-confidence)	Virome
6P	6P_viral_contig_37	vOTU_958	24762	No	lysogenic	39	16	0	Medium-quality	AAI-based (high-confidence)	Virome
6P	6P_viral_contig_38	vOTU_2139	24696	No	lytic	29	21	0	Medium-quality	AAI-based (medium-confidence)	Virome
6P	6P_viral_contig_48	vOTU_714	19889	No	lytic	32	11	0	Medium-quality	AAI-based (high-confidence)	Virome
6P	6P_viral_contig_49	vOTU_251	19041	No	lytic	28	6	0	High-quality	AAI-based (medium-confidence)	Virome
6P	6P_viral_contig_52	vOTU_1088	17444	No	lytic	22	9	0	High-quality	AAI-based (medium-confidence)	Virome
6P	6P_viral_contig_59	vOTU_1086	14189	No	lytic	15	7	0	Medium-quality	AAI-based (medium-confidence)	Virome
6P	6P_viral_contig_65	vOTU_1547	12563	No	lysogenic	17	4	0	Medium-quality	AAI-based (medium-confidence)	Virome
6P	6P_viral_contig_74	vOTU_230	10753	No	lytic	13	4	0	High-quality	AAI-based (medium-confidence)	Virome
6P	6P_viral_contig_627	vOTU_2348	42956	No	lytic	59	27	1	Complete	DTR (high-confidence)	Virome
6P	6P_viral_contig_630	vOTU_1452	70662	No	lysogenic	92	18	2	Complete	DTR (medium-confidence)	Virome
6P	6P_viral_contig_631	vOTU_740	66156	No	lytic	89	31	1	Complete	DTR (high-confidence)	Virome
6P	6P_viral_contig_632	vOTU_2165	45461	No	lytic	66	28	2	Medium-quality	HMM-based (lower-bound)	Virome
6P	6P_viral_contig_633	vOTU_261	36597	No	lytic	39	30	0	Complete	DTR (high-confidence)	Virome
6P	6P_viral_contig_634	vOTU_1566	35818	No	lysogenic	45	22	0	Complete	DTR (medium-confidence)	Virome
6P	6P_viral_contig_635	vOTU_1547	12563	No	lysogenic	17	4	0	Medium-quality	AAI-based (medium-confidence)	Virome
6P	6P_viral_contig_638	vOTU_1031	41097	No	lysogenic	58	23	0	High-quality	AAI-based (high-confidence)	Virome
6P	6P_viral_contig_639	vOTU_1443	38343	No	lytic	55	19	0	Medium-quality	HMM-based (lower-bound)	Virome
6P	6P_viral_contig_640	vOTU_1638	32202	No	lysogenic	39	30	0	High-quality	AAI-based (medium-confidence)	Virome
6P	6P_viral_contig_641	vOTU_1088	17444	No	lytic	22	9	0	High-quality	AAI-based (medium-confidence)	Virome
6P	6P_viral_contig_642	vOTU_1086	17422	No	lytic	22	9	0	High-quality	AAI-based (medium-confidence)	Virome
6P	6P_viral_contig_647	vOTU_1113	40431	Yes	lysogenic	44	23	0	Medium-quality	AAI-based (medium-confidence)	Virome
6P	6P_viral_contig_648	vOTU_1139	32566	Yes	lysogenic	41	23	0	Medium-quality	AAI-based (medium-confidence)	Virome
7B	7B_viral_contig_8548	vOTU_461	128519	Yes	lysogenic	121	5	16	Medium-quality	HMM-based (lower-bound)	Prokaryome
7B	7B_viral_contig_8435	vOTU_2204	190424	No	lytic	186	3	13	High-quality	AAI-based (medium-confidence)	Prokaryome
7B	7B_viral_contig_8436	vOTU_2206	133927	No	lytic	141	3	9	High-quality	AAI-based (medium-confidence)	Prokaryome
7B	7B_viral_contig_1	vOTU_266	52924	No	lytic	77	42	0	High-quality	AAI-based (high-confidence)	Prokaryome
7B	7B_viral_contig_2	vOTU_1076	50583	No	lysogenic	72	14	0	High-quality	AAI-based (medium-confidence)	Prokaryome
7B	7B_viral_contig_4	vOTU_1632	49440	No	lytic	51	17	3	Medium-quality	HMM-based (lower-bound)	Prokaryome
7B	7B_viral_contig_6	vOTU_276	48743	No	lytic	62	32	0	High-quality	AAI-based (high-confidence)	Prokaryome
7B	7B_viral_contig_8	vOTU_1241	40543	No	lysogenic	62	22	1	High-quality	AAI-based (medium-confidence)	Prokaryome
7B	7B_viral_contig_9	vOTU_2143	39899	No	lytic	61	32	0	Complete	DTR (high-confidence)	Prokaryome
7B	7B_viral_contig_10	vOTU_1443	36442	No	lytic	51	19	0	Medium-quality	HMM-based (lower-bound)	Prokaryome
7B	7B_viral_contig_11	vOTU_1705	35368	No	lysogenic	47	28	0	High-quality	AAI-based (high-confidence)	Prokaryome
7B	7B_viral_contig_13	vOTU_2206	34129	No	lytic	28	1	1	Medium-quality	HMM-based (lower-bound)	Prokaryome
7B	7B_viral_contig_14	vOTU_867	34093	No	lytic	50	16	0	Medium-quality	AAI-based (medium-confidence)	Prokaryome
7B	7B_viral_contig_15	vOTU_1419	31985	No	lysogenic	41	25	0	High-quality	AAI-based (medium-confidence)	Prokaryome
7B	7B_viral_contig_17	vOTU_2307	29038	No	lytic	31	21	0	Medium-quality	AAI-based (high-confidence)	Prokaryome
7B	7B_viral_contig_20	vOTU_1455	25757	No	lytic	36	20	0	Medium-quality	AAI-based (medium-confidence)	Prokaryome
7B	7B_viral_contig_21	vOTU_861	24472	No	lytic	40	21	0	Medium-quality	AAI-based (high-confidence)	Prokaryome
7B	7B_viral_contig_38	vOTU_256	16432	No	lytic	20	9	0	High-quality	AAI-based (medium-confidence)	Prokaryome
7B	7B_viral_contig_39	vOTU_1086	16002	No	lytic	20	9	0	Medium-quality	AAI-based (medium-confidence)	Prokaryome
7B	7B_viral_contig_77	vOTU_230	11007	No	lytic	13	4	0	Complete	ITR (high-confidence)	Prokaryome
7B	7B_viral_contig_8400	vOTU_2143	39899	No	lytic	61	32	0	Complete	DTR (high-confidence)	Prokaryome
7B	7B_viral_contig_8419	vOTU_1443	36442	No	lytic	51	19	0	Medium-quality	HMM-based (lower-bound)	Prokaryome
7B	7B_viral_contig_8420	vOTU_256	16416	No	lytic	20	9	0	High-quality	AAI-based (medium-confidence)	Prokaryome
7B	7B_viral_contig_8544_1	vOTU_1449	46053	Yes	lysogenic	66	33	1	High-quality	AAI-based (medium-confidence)	Prokaryome
7B	7B_viral_contig_8544_2	vOTU_1414	43670	Yes	lysogenic	48	18	3	High-quality	AAI-based (medium-confidence)	Prokaryome
7B	7B_viral_contig_8545	vOTU_1415	73214	Yes	lysogenic	84	22	1	High-quality	AAI-based (medium-confidence)	Prokaryome
7B	7B_viral_contig_8546	vOTU_1449	23422	Yes	lysogenic	28	13	1	Medium-quality	AAI-based (medium-confidence)	Prokaryome
7B	7B_viral_contig_8547	vOTU_1114	36455	Yes	lysogenic	52	23	0	Medium-quality	HMM-based (lower-bound)	Prokaryome
7B	7B_viral_contig_8551	vOTU_1699	34378	Yes	lysogenic	43	23	2	High-quality	AAI-based (medium-confidence)	Prokaryome
7B	7B_viral_contig_8437	vOTU_1599	46376	Yes	lysogenic	71	40	2	High-quality	AAI-based (medium-confidence)	Prokaryome
7B	7B_viral_contig_8438	vOTU_1096	42090	Yes	lysogenic	50	27	0	Medium-quality	HMM-based (lower-bound)	Prokaryome
7B	7B_viral_contig_8440	vOTU_1106	39535	Yes	lysogenic	49	20	0	High-quality	AAI-based (high-confidence)	Prokaryome
7B	7B_viral_contig_3	vOTU_999	37370	Yes	lysogenic	56	22	0	High-quality	AAI-based (high-confidence)	Prokaryome
7B	7B_viral_contig_5	vOTU_1236	34393	Yes	lysogenic	55	22	1	Medium-quality	AAI-based (medium-confidence)	Prokaryome
7B	7B_viral_contig_8441	vOTU_886	19555	Yes	lysogenic	36	9	0	Medium-quality	AAI-based (high-confidence)	Prokaryome
7B	7B_viral_contig_8442	vOTU_1161	27474	Yes	lysogenic	25	6	0	Medium-quality	AAI-based (medium-confidence)	Prokaryome
7B	7B_viral_contig_12	vOTU_1026	30998	Yes	lysogenic	49	21	0	Medium-quality	AAI-based (high-confidence)	Prokaryome
7P	7P_viral_contig_1	vOTU_2533	223371	No	lytic	203	56	4	Medium-quality	HMM-based (lower-bound)	Virome
7P	7P_viral_contig_2	vOTU_2137	142974	No	lytic	167	64	0	Complete	DTR (high-confidence)	Virome
7P	7P_viral_contig_5	vOTU_1305	60235	No	lytic	91	12	1	Complete	DTR (high-confidence)	Virome
7P	7P_viral_contig_6	vOTU_702	57700	No	lytic	78	22	0	High-quality	AAI-based (high-confidence)	Virome
7P	7P_viral_contig_7	vOTU_266	52929	No	lytic	77	42	0	Complete	DTR (high-confidence)	Virome
7P	7P_viral_contig_8	vOTU_1530	52772	No	lysogenic	84	36	2	High-quality	AAI-based (medium-confidence)	Virome
7P	7P_viral_contig_9	vOTU_276	51678	No	lytic	67	32	0	High-quality	AAI-based (high-confidence)	Virome
7P	7P_viral_contig_10	vOTU_626	46579	No	lytic	47	2	0	Medium-quality	HMM-based (lower-bound)	Virome
7P	7P_viral_contig_11	vOTU_2267	45363	No	lysogenic	66	27	1	Complete	DTR (high-confidence)	Virome
7P	7P_viral_contig_12	vOTU_1568	45221	No	lytic	56	28	0	Complete	DTR (high-confidence)	Virome
7P	7P_viral_contig_13	vOTU_2295	44111	No	lysogenic	61	28	1	High-quality	AAI-based (high-confidence)	Virome
7P	7P_viral_contig_14	vOTU_1599	41770	No	lysogenic	64	36	2	High-quality	AAI-based (high-confidence)	Virome
7P	7P_viral_contig_15	vOTU_2482	41385	No	lysogenic	65	35	0	High-quality	AAI-based (medium-confidence)	Virome
7P	7P_viral_contig_16	vOTU_2279	41221	No	lysogenic	67	34	0	High-quality	AAI-based (medium-confidence)	Virome
7P	7P_viral_contig_17	vOTU_2290	40636	No	lytic	57	22	1	Medium-quality	HMM-based (lower-bound)	Virome
7P	7P_viral_contig_18	vOTU_1026	40283	No	lysogenic	59	23	1	High-quality	AAI-based (high-confidence)	Virome
7P	7P_viral_contig_19	vOTU_2143	39899	No	lytic	61	32	0	Complete	DTR (high-confidence)	Virome
7P	7P_viral_contig_20	vOTU_2346	39833	No	lysogenic	58	32	1	High-quality	AAI-based (medium-confidence)	Virome
7P	7P_viral_contig_22	vOTU_2346	39713	No	lysogenic	63	33	1	High-quality	AAI-based (medium-confidence)	Virome
7P	7P_viral_contig_23	vOTU_1106	39185	No	lysogenic	48	20	0	Complete	DTR (high-confidence)	Virome
7P	7P_viral_contig_24	vOTU_1236	37690	No	lysogenic	61	24	1	Medium-quality	AAI-based (medium-confidence)	Virome
7P	7P_viral_contig_25	vOTU_1566	35818	No	lysogenic	44	21	0	Complete	DTR (medium-confidence)	Virome
7P	7P_viral_contig_26	vOTU_867	35716	No	lysogenic	53	17	0	Medium-quality	AAI-based (medium-confidence)	Virome
7P	7P_viral_contig_28	vOTU_2307	34934	No	lysogenic	46	18	1	High-quality	AAI-based (high-confidence)	Virome
7P	7P_viral_contig_29	vOTU_1010	34911	No	lysogenic	54	16	1	Medium-quality	AAI-based (high-confidence)	Virome
7P	7P_viral_contig_30	vOTU_769	34120	No	lytic	58	20	0	Medium-quality	AAI-based (medium-confidence)	Virome
7P	7P_viral_contig_31	vOTU_829	32812	No	lytic	44	10	2	High-quality	AAI-based (medium-confidence)	Virome
7P	7P_viral_contig_32	vOTU_1541	31888	No	lysogenic	41	22	0	Medium-quality	AAI-based (medium-confidence)	Virome
7P	7P_viral_contig_33	vOTU_2349	31231	No	lysogenic	46	19	0	Medium-quality	AAI-based (medium-confidence)	Virome
7P	7P_viral_contig_34	vOTU_1578	30589	No	lytic	34	23	0	Medium-quality	AAI-based (medium-confidence)	Virome
7P	7P_viral_contig_35	vOTU_1572	29285	No	lysogenic	40	22	0	High-quality	AAI-based (medium-confidence)	Virome
7P	7P_viral_contig_37	vOTU_886	28332	No	lysogenic	46	9	0	Medium-quality	AAI-based (high-confidence)	Virome
7P	7P_viral_contig_38	vOTU_1648	27072	No	lysogenic	33	22	0	Medium-quality	AAI-based (medium-confidence)	Virome
7P	7P_viral_contig_39	vOTU_1705	26228	No	lysogenic	30	20	0	Medium-quality	AAI-based (medium-confidence)	Virome
7P	7P_viral_contig_40	vOTU_970	25906	No	lysogenic	37	10	0	Medium-quality	AAI-based (high-confidence)	Virome
7P	7P_viral_contig_41	vOTU_875	24950	No	lysogenic	41	10	0	Medium-quality	AAI-based (high-confidence)	Virome
7P	7P_viral_contig_42	vOTU_2081	24895	No	lysogenic	35	18	0	Medium-quality	AAI-based (medium-confidence)	Virome
7P	7P_viral_contig_46	vOTU_2346	22245	No	lysogenic	40	14	2	Medium-quality	AAI-based (medium-confidence)	Virome
7P	7P_viral_contig_47	vOTU_714	22018	No	lytic	28	14	0	Medium-quality	AAI-based (high-confidence)	Virome
7P	7P_viral_contig_51	vOTU_2339	21086	No	lytic	30	20	1	Medium-quality	AAI-based (medium-confidence)	Virome
7P	7P_viral_contig_64	vOTU_256	16455	No	lytic	20	9	0	High-quality	AAI-based (medium-confidence)	Virome
7P	7P_viral_contig_65	vOTU_1086	16002	No	lytic	20	9	0	Medium-quality	AAI-based (medium-confidence)	Virome
7P	7P_viral_contig_1861	vOTU_1710	13170	No	lysogenic	16	1	2	Medium-quality	AAI-based (medium-confidence)	Virome
7P	7P_viral_contig_96	vOTU_230	10753	No	lytic	13	4	0	High-quality	AAI-based (medium-confidence)	Virome
7P	7P_viral_contig_1801	vOTU_1516	69752	No	lysogenic	82	20	0	Medium-quality	HMM-based (lower-bound)	Virome
7P	7P_viral_contig_1802	vOTU_1530	52665	No	lysogenic	84	36	2	Complete	DTR (high-confidence)	Virome
7P	7P_viral_contig_1803	vOTU_1236	37656	No	lysogenic	61	24	1	Complete	DTR (medium-confidence)	Virome
7P	7P_viral_contig_1804	vOTU_266	53023	No	lytic	77	42	0	High-quality	AAI-based (high-confidence)	Virome
7P	7P_viral_contig_1805	vOTU_2533	223371	No	lytic	203	56	4	Medium-quality	HMM-based (lower-bound)	Virome
7P	7P_viral_contig_1806	vOTU_1305	60235	No	lytic	91	12	1	Complete	DTR (high-confidence)	Virome
7P	7P_viral_contig_1807	vOTU_702	57697	No	lytic	77	22	0	Complete	DTR (high-confidence)	Virome
7P	7P_viral_contig_1808	vOTU_626	46579	No	lytic	47	2	0	Medium-quality	HMM-based (lower-bound)	Virome
7P	7P_viral_contig_1809	vOTU_2143	39899	No	lytic	61	32	0	Complete	DTR (high-confidence)	Virome
7P	7P_viral_contig_1810	vOTU_1106	39185	No	lysogenic	48	20	0	Complete	DTR (high-confidence)	Virome
7P	7P_viral_contig_1811	vOTU_1566	35818	No	lysogenic	45	21	0	Complete	DTR (medium-confidence)	Virome
7P	7P_viral_contig_1846	vOTU_1710	13251	No	lysogenic	17	1	2	Medium-quality	AAI-based (medium-confidence)	Virome
7P	7P_viral_contig_1818	vOTU_276	51678	No	lytic	67	32	0	High-quality	AAI-based (high-confidence)	Virome
7P	7P_viral_contig_1819	vOTU_1599	48013	No	lysogenic	73	40	2	High-quality	AAI-based (medium-confidence)	Virome
7P	7P_viral_contig_1820	vOTU_2295	44111	No	lysogenic	61	28	1	High-quality	AAI-based (high-confidence)	Virome
7P	7P_viral_contig_1821	vOTU_2482	41385	No	lysogenic	65	35	0	High-quality	AAI-based (medium-confidence)	Virome
7P	7P_viral_contig_1822	vOTU_1026	40279	No	lysogenic	59	23	1	High-quality	AAI-based (high-confidence)	Virome
7P	7P_viral_contig_1824	vOTU_867	35716	No	lysogenic	53	17	0	Medium-quality	AAI-based (medium-confidence)	Virome
7P	7P_viral_contig_1825	vOTU_829	32812	No	lytic	44	10	2	High-quality	AAI-based (medium-confidence)	Virome
7P	7P_viral_contig_1826	vOTU_256	16432	No	lytic	20	9	0	High-quality	AAI-based (medium-confidence)	Virome
7P	7P_viral_contig_1823	vOTU_1705	33883	Yes	lysogenic	43	28	0	Medium-quality	AAI-based (medium-confidence)	Virome
8B	8B_viral_contig_1	vOTU_2137	144174	No	lytic	167	60	0	Complete	DTR (high-confidence)	Prokaryome
8B	8B_viral_contig_3	vOTU_1452	59493	No	lytic	69	12	2	Medium-quality	AAI-based (medium-confidence)	Prokaryome
8B	8B_viral_contig_4	vOTU_2066	49740	No	lytic	70	37	1	High-quality	AAI-based (medium-confidence)	Prokaryome
8B	8B_viral_contig_5	vOTU_2288	44026	No	lytic	68	20	0	Complete	DTR (high-confidence)	Prokaryome
8B	8B_viral_contig_6	vOTU_2165	43554	No	lytic	65	27	0	Medium-quality	HMM-based (lower-bound)	Prokaryome
8B	8B_viral_contig_7	vOTU_2295	40724	No	lysogenic	52	26	0	High-quality	AAI-based (high-confidence)	Prokaryome
8B	8B_viral_contig_8	vOTU_2141	37640	No	lytic	60	30	0	High-quality	AAI-based (medium-confidence)	Prokaryome
8B	8B_viral_contig_9	vOTU_2165	35015	No	lytic	51	28	1	Medium-quality	HMM-based (lower-bound)	Prokaryome
8B	8B_viral_contig_10	vOTU_1541	33197	No	lysogenic	42	23	0	Medium-quality	AAI-based (medium-confidence)	Prokaryome
8B	8B_viral_contig_12	vOTU_986	32242	No	lysogenic	54	16	0	Medium-quality	AAI-based (high-confidence)	Prokaryome
8B	8B_viral_contig_13	vOTU_1449	31200	No	lytic	48	29	0	Medium-quality	AAI-based (medium-confidence)	Prokaryome
8B	8B_viral_contig_14	vOTU_1736	27495	No	lytic	35	23	0	Medium-quality	AAI-based (medium-confidence)	Prokaryome
8B	8B_viral_contig_15	vOTU_2164	26921	No	lytic	37	21	0	Medium-quality	AAI-based (medium-confidence)	Prokaryome
8B	8B_viral_contig_16	vOTU_2349	24205	No	lytic	32	21	0	Medium-quality	AAI-based (medium-confidence)	Prokaryome
8B	8B_viral_contig_21	vOTU_2342	19768	No	lytic	26	17	0	Medium-quality	AAI-based (medium-confidence)	Prokaryome
8B	8B_viral_contig_23	vOTU_1704	19531	No	lysogenic	31	14	0	Medium-quality	AAI-based (medium-confidence)	Prokaryome
8B	8B_viral_contig_65	vOTU_1086	11225	No	lytic	10	4	0	Medium-quality	AAI-based (medium-confidence)	Prokaryome
8B	8B_viral_contig_67	vOTU_230	11082	No	lytic	13	4	0	High-quality	AAI-based (medium-confidence)	Prokaryome
8B	8B_viral_contig_12418	vOTU_1419	33280	No	lysogenic	44	27	0	Complete	DTR (high-confidence)	Prokaryome
8B	8B_viral_contig_12422	vOTU_2295	46475	No	lysogenic	64	30	1	High-quality	AAI-based (high-confidence)	Prokaryome
8B	8B_viral_contig_12423	vOTU_2137	144174	No	lytic	167	60	0	Complete	DTR (high-confidence)	Prokaryome
8B	8B_viral_contig_12439	vOTU_1086	17429	No	lytic	22	9	0	High-quality	AAI-based (medium-confidence)	Prokaryome
8B	8B_viral_contig_2	vOTU_605	118581	Yes	lysogenic	117	2	1	Medium-quality	AAI-based (medium-confidence)	Prokaryome
8B	8B_viral_contig_12460	vOTU_1572	31805	Yes	lysogenic	40	22	0	High-quality	AAI-based (medium-confidence)	Prokaryome
8B	8B_viral_contig_12461	vOTU_1419	33416	Yes	lysogenic	44	27	0	High-quality	AAI-based (medium-confidence)	Prokaryome
8B	8B_viral_contig_12424	vOTU_605	118580	Yes	lysogenic	116	2	1	Medium-quality	AAI-based (medium-confidence)	Prokaryome
8P	8P_viral_contig_1	vOTU_2137	92509	No	lytic	95	43	0	Medium-quality	AAI-based (high-confidence)	Virome
8P	8P_viral_contig_2	vOTU_1415	73385	No	lysogenic	85	21	0	Complete	DTR (high-confidence)	Virome
8P	8P_viral_contig_3	vOTU_1572	56760	No	lysogenic	70	40	0	High-quality	AAI-based (medium-confidence)	Virome
8P	8P_viral_contig_5	vOTU_1	51027	No	lytic	83	39	0	Complete	DTR (high-confidence)	Virome
8P	8P_viral_contig_6	vOTU_416	46683	No	lysogenic	70	25	1	High-quality	AAI-based (medium-confidence)	Virome
8P	8P_viral_contig_7	vOTU_1449	44030	No	lysogenic	58	26	0	Medium-quality	HMM-based (lower-bound)	Virome
8P	8P_viral_contig_8	vOTU_2295	43702	No	lysogenic	61	28	1	High-quality	AAI-based (high-confidence)	Virome
8P	8P_viral_contig_9	vOTU_885	43481	No	lysogenic	66	27	0	High-quality	AAI-based (high-confidence)	Virome
8P	8P_viral_contig_10	vOTU_2165	42510	No	lytic	64	28	0	Medium-quality	HMM-based (lower-bound)	Virome
8P	8P_viral_contig_11	vOTU_2341	41981	No	lysogenic	62	34	1	High-quality	AAI-based (medium-confidence)	Virome
8P	8P_viral_contig_12	vOTU_986	41179	No	lysogenic	63	20	0	High-quality	AAI-based (high-confidence)	Virome
8P	8P_viral_contig_13	vOTU_1530	40594	No	lysogenic	62	31	2	Medium-quality	AAI-based (medium-confidence)	Virome
8P	8P_viral_contig_14	vOTU_1669	40069	No	lysogenic	60	33	2	Medium-quality	AAI-based (medium-confidence)	Virome
8P	8P_viral_contig_15	vOTU_2165	39792	No	lytic	61	32	1	High-quality	AAI-based (high-confidence)	Virome
8P	8P_viral_contig_16	vOTU_1718	39501	No	lysogenic	59	33	1	Complete	DTR (medium-confidence)	Virome
8P	8P_viral_contig_17	vOTU_2066	35969	No	lysogenic	46	24	0	Medium-quality	AAI-based (medium-confidence)	Virome
8P	8P_viral_contig_18	vOTU_1564	35550	No	lysogenic	41	20	0	Complete	DTR (medium-confidence)	Virome
8P	8P_viral_contig_19	vOTU_1705	34859	No	lysogenic	44	29	0	Medium-quality	AAI-based (medium-confidence)	Virome
8P	8P_viral_contig_20	vOTU_960	34008	No	lysogenic	55	14	0	Medium-quality	AAI-based (high-confidence)	Virome
8P	8P_viral_contig_21	vOTU_1541	32721	No	lysogenic	42	23	0	Medium-quality	AAI-based (medium-confidence)	Virome
8P	8P_viral_contig_22	vOTU_1648	29609	No	lysogenic	46	27	1	Medium-quality	AAI-based (medium-confidence)	Virome
8P	8P_viral_contig_23	vOTU_2141	29491	No	lytic	45	26	0	Medium-quality	AAI-based (medium-confidence)	Virome
8P	8P_viral_contig_24	vOTU_2349	28236	No	lytic	40	25	0	Medium-quality	AAI-based (medium-confidence)	Virome
8P	8P_viral_contig_25	vOTU_1596	25931	No	lysogenic	39	18	1	Medium-quality	AAI-based (medium-confidence)	Virome
8P	8P_viral_contig_26	vOTU_1597	23907	No	lytic	32	15	1	Medium-quality	AAI-based (medium-confidence)	Virome
8P	8P_viral_contig_28	vOTU_2143	21753	No	lytic	25	21	0	Medium-quality	AAI-based (medium-confidence)	Virome
8P	8P_viral_contig_30	vOTU_1743	20350	No	lysogenic	25	21	0	Medium-quality	AAI-based (medium-confidence)	Virome
8P	8P_viral_contig_31	vOTU_2288	19918	No	lytic	19	12	0	Medium-quality	AAI-based (medium-confidence)	Virome
8P	8P_viral_contig_58	vOTU_1086	11226	No	lytic	10	4	0	Medium-quality	AAI-based (medium-confidence)	Virome
8P	8P_viral_contig_61	vOTU_230	10753	No	lytic	13	4	0	High-quality	AAI-based (medium-confidence)	Virome
8P	8P_viral_contig_652	vOTU_2137	144174	No	lytic	166	60	0	Complete	DTR (high-confidence)	Virome
8P	8P_viral_contig_653	vOTU_1415	73385	No	lysogenic	85	21	0	Complete	DTR (high-confidence)	Virome
8P	8P_viral_contig_654	vOTU_1	51027	No	lytic	83	38	0	Complete	DTR (high-confidence)	Virome
8P	8P_viral_contig_655	vOTU_1449	43823	No	lysogenic	58	25	0	Medium-quality	HMM-based (lower-bound)	Virome
8P	8P_viral_contig_656	vOTU_1547	12563	No	lysogenic	16	3	0	Medium-quality	AAI-based (medium-confidence)	Virome
8P	8P_viral_contig_659	vOTU_1705	34610	No	lysogenic	43	29	0	Medium-quality	AAI-based (medium-confidence)	Virome
8P	8P_viral_contig_660	vOTU_1743	21791	No	lysogenic	28	21	0	Medium-quality	AAI-based (medium-confidence)	Virome
8P	8P_viral_contig_661	vOTU_1086	17434	No	lytic	22	9	0	High-quality	AAI-based (medium-confidence)	Virome
9B	9B_viral_contig_1	vOTU_634	104860	No	lytic	70	1	2	High-quality	HMM-based (lower-bound)	Prokaryome
9B	9B_viral_contig_2	vOTU_634	76110	No	lytic	43	3	3	High-quality	HMM-based (lower-bound)	Prokaryome
9B	9B_viral_contig_4	vOTU_1245	48184	No	lytic	76	59	0	Complete	DTR (high-confidence)	Prokaryome
9B	9B_viral_contig_6	vOTU_2165	46806	No	lytic	72	31	1	Complete	DTR (high-confidence)	Prokaryome
9B	9B_viral_contig_7	vOTU_2348	44151	No	lytic	57	26	1	Complete	DTR (high-confidence)	Prokaryome
9B	9B_viral_contig_9	vOTU_634	43474	No	lytic	37	1	3	High-quality	HMM-based (lower-bound)	Prokaryome
9B	9B_viral_contig_10	vOTU_2514	42563	No	lysogenic	60	32	1	High-quality	AAI-based (medium-confidence)	Prokaryome
9B	9B_viral_contig_11	vOTU_628	42079	No	lytic	35	1	1	High-quality	HMM-based (lower-bound)	Prokaryome
9B	9B_viral_contig_12	vOTU_1109	41825	No	lysogenic	58	23	1	Medium-quality	AAI-based (medium-confidence)	Prokaryome
9B	9B_viral_contig_14	vOTU_2066	41034	No	lytic	56	33	2	Medium-quality	AAI-based (medium-confidence)	Prokaryome
9B	9B_viral_contig_16	vOTU_1419	38612	No	lysogenic	50	26	0	High-quality	AAI-based (medium-confidence)	Prokaryome
9B	9B_viral_contig_18	vOTU_1740	33253	No	lysogenic	48	16	2	High-quality	AAI-based (medium-confidence)	Prokaryome
9B	9B_viral_contig_23	vOTU_1452	28348	No	lytic	38	20	0	Medium-quality	AAI-based (medium-confidence)	Prokaryome
9B	9B_viral_contig_31	vOTU_1086	17445	No	lytic	22	9	0	High-quality	AAI-based (medium-confidence)	Prokaryome
9B	9B_viral_contig_8009	vOTU_1245	48184	No	lytic	76	59	0	Complete	DTR (high-confidence)	Prokaryome
9B	9B_viral_contig_8010	vOTU_2165	46806	No	lytic	72	31	1	Complete	DTR (high-confidence)	Prokaryome
9B	9B_viral_contig_8011	vOTU_2348	44151	No	lytic	57	26	1	Complete	DTR (high-confidence)	Prokaryome
9B	9B_viral_contig_8126	vOTU_865	40105	Yes	lysogenic	55	21	0	High-quality	AAI-based (medium-confidence)	Prokaryome
9B	9B_viral_contig_8128	vOTU_1113	37493	Yes	lysogenic	45	23	0	Medium-quality	AAI-based (medium-confidence)	Prokaryome
9B	9B_viral_contig_8130	vOTU_1449	37190	Yes	lysogenic	44	21	1	High-quality	AAI-based (medium-confidence)	Prokaryome
9B	9B_viral_contig_8131	vOTU_1457	47336	Yes	lysogenic	72	25	1	Medium-quality	HMM-based (lower-bound)	Prokaryome
9B	9B_viral_contig_8134	vOTU_1358	28879	Yes	lysogenic	41	29	0	Medium-quality	AAI-based (high-confidence)	Prokaryome
9B	9B_viral_contig_8033	vOTU_1366	30640	Yes	lysogenic	44	29	0	Medium-quality	AAI-based (medium-confidence)	Prokaryome
9B	9B_viral_contig_8034	vOTU_1362	59393	Yes	lysogenic	76	47	2	High-quality	AAI-based (high-confidence)	Prokaryome
9B	9B_viral_contig_8035	vOTU_1366	26260	Yes	lysogenic	36	24	0	Medium-quality	AAI-based (medium-confidence)	Prokaryome
9B	9B_viral_contig_3	vOTU_1207	57145	Yes	lysogenic	73	27	4	Medium-quality	HMM-based (lower-bound)	Prokaryome
9B	9B_viral_contig_8036_2	vOTU_1366	32098	Yes	lysogenic	46	32	0	Medium-quality	AAI-based (high-confidence)	Prokaryome
9B	9B_viral_contig_8037	vOTU_1566	36597	Yes	lysogenic	45	21	0	Medium-quality	AAI-based (medium-confidence)	Prokaryome
9B	9B_viral_contig_8038	vOTU_1225	27800	Yes	lysogenic	48	18	0	Medium-quality	AAI-based (medium-confidence)	Prokaryome
9B	9B_viral_contig_5	vOTU_2021	33102	Yes	lysogenic	48	32	0	Medium-quality	AAI-based (medium-confidence)	Prokaryome
9B	9B_viral_contig_8	vOTU_1643	35298	Yes	lysogenic	52	28	0	High-quality	AAI-based (medium-confidence)	Prokaryome
9B	9B_viral_contig_13	vOTU_1095	35762	Yes	lysogenic	49	25	0	High-quality	AAI-based (high-confidence)	Prokaryome
9B	9B_viral_contig_15	vOTU_814	30608	Yes	lysogenic	34	16	2	Medium-quality	AAI-based (medium-confidence)	Prokaryome
9B	9B_viral_contig_19	vOTU_1562	26638	Yes	lysogenic	34	18	0	Medium-quality	AAI-based (medium-confidence)	Prokaryome
9B	9B_viral_contig_20	vOTU_1004	24870	Yes	lysogenic	44	15	0	Medium-quality	AAI-based (high-confidence)	Prokaryome
9B	9B_viral_contig_8012	vOTU_814	30480	Yes	lysogenic	34	16	2	Medium-quality	AAI-based (medium-confidence)	Prokaryome
9P	9P_viral_contig_1	vOTU_2066	55445	No	lysogenic	82	45	2	High-quality	AAI-based (medium-confidence)	Virome
9P	9P_viral_contig_2	vOTU_1245	48184	No	lytic	76	59	0	Complete	DTR (high-confidence)	Virome
9P	9P_viral_contig_3	vOTU_2165	46682	No	lytic	71	32	1	High-quality	AAI-based (medium-confidence)	Virome
9P	9P_viral_contig_4	vOTU_1207	45413	No	lysogenic	66	27	3	Medium-quality	HMM-based (lower-bound)	Virome
9P	9P_viral_contig_5	vOTU_2348	44153	No	lytic	58	27	1	High-quality	AAI-based (medium-confidence)	Virome
9P	9P_viral_contig_6	vOTU_2514	41764	No	lysogenic	61	33	0	High-quality	AAI-based (medium-confidence)	Virome
9P	9P_viral_contig_7	vOTU_1225	39416	No	lysogenic	65	26	0	Medium-quality	AAI-based (medium-confidence)	Virome
9P	9P_viral_contig_8	vOTU_814	39283	No	lytic	39	16	4	Medium-quality	AAI-based (medium-confidence)	Virome
9P	9P_viral_contig_9	vOTU_1366	34999	No	lytic	49	29	0	High-quality	AAI-based (medium-confidence)	Virome
9P	9P_viral_contig_10	vOTU_1366	33939	No	lytic	49	32	0	Medium-quality	AAI-based (high-confidence)	Virome
9P	9P_viral_contig_11	vOTU_1562	33677	No	lysogenic	46	24	0	Medium-quality	AAI-based (medium-confidence)	Virome
9P	9P_viral_contig_12	vOTU_1566	33478	No	lysogenic	41	19	0	Medium-quality	AAI-based (medium-confidence)	Virome
9P	9P_viral_contig_13	vOTU_2049	31379	No	lysogenic	41	22	1	Medium-quality	AAI-based (medium-confidence)	Virome
9P	9P_viral_contig_14	vOTU_803	25797	No	lytic	37	26	0	Medium-quality	AAI-based (high-confidence)	Virome
9P	9P_viral_contig_15	vOTU_1648	23765	No	lysogenic	27	19	0	Medium-quality	AAI-based (medium-confidence)	Virome
9P	9P_viral_contig_16	vOTU_1086	17446	No	lytic	22	9	0	High-quality	AAI-based (medium-confidence)	Virome
9P	9P_viral_contig_121	vOTU_2066	53502	No	lysogenic	81	46	1	Complete	DTR (high-confidence)	Virome
9P	9P_viral_contig_122	vOTU_1562	36713	No	lysogenic	47	25	0	Complete	DTR (medium-confidence)	Virome
9P	9P_viral_contig_123	vOTU_1245	48184	No	lytic	76	59	0	Complete	DTR (high-confidence)	Virome
9P	9P_viral_contig_124	vOTU_1207	45413	No	lysogenic	66	28	3	Medium-quality	HMM-based (lower-bound)	Virome
9P	9P_viral_contig_125	vOTU_2165	46682	No	lytic	71	32	1	High-quality	AAI-based (medium-confidence)	Virome
9P	9P_viral_contig_126	vOTU_1225	39416	No	lysogenic	65	26	0	Medium-quality	AAI-based (medium-confidence)	Virome
9P	9P_viral_contig_127	vOTU_814	39283	No	lytic	39	16	4	Medium-quality	AAI-based (medium-confidence)	Virome
9P	9P_viral_contig_128	vOTU_1366	34867	No	lytic	50	32	0	High-quality	AAI-based (high-confidence)	Virome
10B	10B_viral_contig_8313	vOTU_2127	387859	No	lytic	354	5	30	Complete	DTR (high-confidence)	Prokaryome
10B	10B_viral_contig_8314	vOTU_2205	301539	No	lytic	295	4	20	Complete	DTR (high-confidence)	Prokaryome
10B	10B_viral_contig_1	vOTU_2531	220252	No	lytic	205	55	4	Complete	DTR (medium-confidence)	Prokaryome
10B	10B_viral_contig_8412	vOTU_1076	48495	Yes	lysogenic	69	14	0	High-quality	AAI-based (medium-confidence)	Prokaryome
10B	10B_viral_contig_2	vOTU_634	76146	No	lytic	43	3	3	High-quality	HMM-based (lower-bound)	Prokaryome
10B	10B_viral_contig_3	vOTU_1416	75722	No	lysogenic	88	22	0	Medium-quality	HMM-based (lower-bound)	Prokaryome
10B	10B_viral_contig_6	vOTU_1634	50868	No	lysogenic	79	39	3	High-quality	AAI-based (medium-confidence)	Prokaryome
10B	10B_viral_contig_7	vOTU_420	47685	No	lytic	70	21	0	Complete	DTR (high-confidence)	Prokaryome
10B	10B_viral_contig_9	vOTU_2258	45637	No	lysogenic	67	29	2	High-quality	AAI-based (medium-confidence)	Prokaryome
10B	10B_viral_contig_10	vOTU_2340	45255	No	lysogenic	68	35	1	High-quality	AAI-based (high-confidence)	Prokaryome
10B	10B_viral_contig_11	vOTU_2143	40269	No	lytic	62	33	0	Complete	DTR (high-confidence)	Prokaryome
10B	10B_viral_contig_12	vOTU_634	37814	No	lytic	24	1	2	High-quality	HMM-based (lower-bound)	Prokaryome
10B	10B_viral_contig_13	vOTU_1725	36576	No	lytic	56	24	2	Medium-quality	AAI-based (medium-confidence)	Prokaryome
10B	10B_viral_contig_14	vOTU_1455	36275	No	lytic	51	21	2	High-quality	AAI-based (medium-confidence)	Prokaryome
10B	10B_viral_contig_15	vOTU_1457	35955	No	lytic	53	19	1	Medium-quality	HMM-based (lower-bound)	Prokaryome
10B	10B_viral_contig_16	vOTU_1705	34677	No	lysogenic	44	30	0	Medium-quality	AAI-based (medium-confidence)	Prokaryome
10B	10B_viral_contig_17	vOTU_1541	33292	No	lysogenic	42	23	0	Medium-quality	AAI-based (medium-confidence)	Prokaryome
10B	10B_viral_contig_19	vOTU_1758	32579	No	lysogenic	54	23	2	Medium-quality	AAI-based (medium-confidence)	Prokaryome
10B	10B_viral_contig_20	vOTU_866	28684	No	lytic	41	16	0	Medium-quality	AAI-based (medium-confidence)	Prokaryome
10B	10B_viral_contig_22	vOTU_628	27549	No	lytic	28	1	1	High-quality	HMM-based (lower-bound)	Prokaryome
10B	10B_viral_contig_23	vOTU_634	27392	No	lytic	22	1	1	High-quality	HMM-based (lower-bound)	Prokaryome
10B	10B_viral_contig_26	vOTU_2278	24978	No	lytic	37	23	0	Medium-quality	AAI-based (medium-confidence)	Prokaryome
10B	10B_viral_contig_28	vOTU_1648	23987	No	lytic	28	22	0	Medium-quality	AAI-based (medium-confidence)	Prokaryome
10B	10B_viral_contig_30	vOTU_1638	23811	No	lytic	27	24	0	Medium-quality	AAI-based (medium-confidence)	Prokaryome
10B	10B_viral_contig_31	vOTU_865	22613	No	lytic	28	14	0	Medium-quality	AAI-based (medium-confidence)	Prokaryome
10B	10B_viral_contig_37	vOTU_2646	19843	No	lytic	21	7	0	Medium-quality	HMM-based (lower-bound)	Prokaryome
10B	10B_viral_contig_48	vOTU_1572	15837	No	lytic	20	12	0	Medium-quality	AAI-based (medium-confidence)	Prokaryome
10B	10B_viral_contig_8273	vOTU_2340	43118	No	lysogenic	65	34	1	Complete	DTR (high-confidence)	Prokaryome
10B	10B_viral_contig_8274	vOTU_2164	40032	No	lytic	59	29	0	Complete	DTR (high-confidence)	Prokaryome
10B	10B_viral_contig_8315	vOTU_2127	387859	No	lytic	354	5	30	Complete	DTR (high-confidence)	Prokaryome
10B	10B_viral_contig_8316	vOTU_2205	301539	No	lytic	295	4	20	Complete	DTR (high-confidence)	Prokaryome
10B	10B_viral_contig_8281	vOTU_2531	220252	No	lytic	205	55	4	Complete	DTR (medium-confidence)	Prokaryome
10B	10B_viral_contig_8282	vOTU_420	47685	No	lytic	70	21	0	Complete	DTR (high-confidence)	Prokaryome
10B	10B_viral_contig_8283	vOTU_2143	40269	No	lytic	62	33	0	Complete	DTR (high-confidence)	Prokaryome
10B	10B_viral_contig_8300	vOTU_2646	19843	No	lytic	21	7	0	Medium-quality	HMM-based (lower-bound)	Prokaryome
10B	10B_viral_contig_8317	vOTU_1740	33962	Yes	lysogenic	48	27	1	High-quality	AAI-based (medium-confidence)	Prokaryome
10B	10B_viral_contig_4	vOTU_1635	44767	Yes	lysogenic	65	36	1	High-quality	AAI-based (medium-confidence)	Prokaryome
10B	10B_viral_contig_8319	vOTU_1449	22157	Yes	lysogenic	27	14	0	Medium-quality	AAI-based (medium-confidence)	Prokaryome
10B	10B_viral_contig_8414	vOTU_866	34894	Yes	lysogenic	50	19	0	Medium-quality	AAI-based (medium-confidence)	Prokaryome
10P	10P_viral_contig_1	vOTU_2531	220252	No	lytic	205	55	4	Complete	DTR (medium-confidence)	Virome
10P	10P_viral_contig_2	vOTU_1452	72817	No	lysogenic	89	18	1	Medium-quality	AAI-based (medium-confidence)	Virome
10P	10P_viral_contig_4	vOTU_1634	49855	No	lysogenic	79	39	3	High-quality	AAI-based (medium-confidence)	Virome
10P	10P_viral_contig_5	vOTU_420	47812	No	lytic	70	21	0	High-quality	AAI-based (medium-confidence)	Virome
10P	10P_viral_contig_6	vOTU_2258	45114	No	lysogenic	67	29	2	High-quality	AAI-based (medium-confidence)	Virome
10P	10P_viral_contig_7	vOTU_2340	43000	No	lysogenic	65	33	1	High-quality	AAI-based (high-confidence)	Virome
10P	10P_viral_contig_8	vOTU_2143	40269	No	lytic	62	32	0	Complete	DTR (high-confidence)	Virome
10P	10P_viral_contig_9	vOTU_2164	39909	No	lytic	58	29	0	High-quality	AAI-based (medium-confidence)	Virome
10P	10P_viral_contig_10	vOTU_2283	38840	No	lytic	57	19	1	High-quality	AAI-based (high-confidence)	Virome
10P	10P_viral_contig_11	vOTU_886	36280	No	lysogenic	60	21	1	High-quality	AAI-based (medium-confidence)	Virome
10P	10P_viral_contig_12	vOTU_2296	34831	No	lytic	47	14	1	Medium-quality	AAI-based (medium-confidence)	Virome
10P	10P_viral_contig_13	vOTU_1725	34560	No	lytic	53	24	2	Medium-quality	AAI-based (medium-confidence)	Virome
10P	10P_viral_contig_14	vOTU_1761	33640	No	lysogenic	47	27	0	Medium-quality	AAI-based (medium-confidence)	Virome
10P	10P_viral_contig_15	vOTU_1638	31295	No	lysogenic	40	29	0	High-quality	AAI-based (medium-confidence)	Virome
10P	10P_viral_contig_18	vOTU_2646	19819	No	lytic	21	7	0	Medium-quality	HMM-based (lower-bound)	Virome
10P	10P_viral_contig_232	vOTU_2258	45628	No	lysogenic	67	29	2	Complete	DTR (high-confidence)	Virome
10P	10P_viral_contig_233	vOTU_420	47812	No	lytic	70	21	0	High-quality	AAI-based (medium-confidence)	Virome
10P	10P_viral_contig_234	vOTU_420	47812	No	lytic	70	21	0	High-quality	AAI-based (medium-confidence)	Virome
10P	10P_viral_contig_235	vOTU_420	47812	No	lytic	70	21	0	High-quality	AAI-based (medium-confidence)	Virome
10P	10P_viral_contig_236	vOTU_1634	54603	No	lysogenic	88	46	3	High-quality	AAI-based (medium-confidence)	Virome
10P	10P_viral_contig_237	vOTU_2531	220252	No	lytic	205	55	4	Complete	DTR (medium-confidence)	Virome
10P	10P_viral_contig_238	vOTU_420	47685	No	lytic	70	21	0	Complete	DTR (high-confidence)	Virome
10P	10P_viral_contig_239	vOTU_2340	43118	No	lysogenic	65	33	1	Complete	DTR (high-confidence)	Virome
10P	10P_viral_contig_240	vOTU_2143	40269	No	lytic	62	32	0	Complete	DTR (high-confidence)	Virome
10P	10P_viral_contig_243	vOTU_420	47812	No	lytic	70	21	0	High-quality	AAI-based (medium-confidence)	Virome
10P	10P_viral_contig_244	vOTU_2164	39909	No	lytic	58	29	0	High-quality	AAI-based (medium-confidence)	Virome
10P	10P_viral_contig_245	vOTU_886	36280	No	lysogenic	60	21	1	High-quality	AAI-based (medium-confidence)	Virome
10P	10P_viral_contig_246	vOTU_1638	31295	No	lysogenic	40	29	0	High-quality	AAI-based (medium-confidence)	Virome
10P	10P_viral_contig_247	vOTU_2646	19819	No	lytic	21	7	0	Medium-quality	HMM-based (lower-bound)	Virome
10P	10P_viral_contig_248	vOTU_420	47812	No	lytic	70	21	0	High-quality	AAI-based (medium-confidence)	Virome
10P	10P_viral_contig_249	vOTU_1634	54603	No	lysogenic	88	46	3	High-quality	AAI-based (medium-confidence)	Virome
11B	11B_viral_contig_1	vOTU_605	124471	No	lytic	121	2	3	Medium-quality	AAI-based (medium-confidence)	Prokaryome
11B	11B_viral_contig_4	vOTU_276	51982	No	lytic	68	32	0	Complete	DTR (high-confidence)	Prokaryome
11B	11B_viral_contig_5	vOTU_1245	48184	No	lytic	76	59	0	Complete	DTR (high-confidence)	Prokaryome
11B	11B_viral_contig_6	vOTU_1601	48014	No	lysogenic	73	39	2	High-quality	AAI-based (medium-confidence)	Prokaryome
11B	11B_viral_contig_7	vOTU_1599	47603	No	lysogenic	73	38	2	High-quality	AAI-based (medium-confidence)	Prokaryome
11B	11B_viral_contig_9	vOTU_988	44778	No	lysogenic	66	19	0	High-quality	AAI-based (high-confidence)	Prokaryome
11B	11B_viral_contig_10	vOTU_1690	42652	No	lysogenic	60	29	0	High-quality	AAI-based (medium-confidence)	Prokaryome
11B	11B_viral_contig_11	vOTU_2459	42182	No	lysogenic	57	25	0	High-quality	AAI-based (medium-confidence)	Prokaryome
11B	11B_viral_contig_12	vOTU_2165	40053	No	lytic	59	31	1	Complete	DTR (high-confidence)	Prokaryome
11B	11B_viral_contig_14	vOTU_2141	38448	No	lytic	60	30	0	Medium-quality	HMM-based (lower-bound)	Prokaryome
11B	11B_viral_contig_15	vOTU_1632	37238	No	lysogenic	41	16	0	Medium-quality	AAI-based (medium-confidence)	Prokaryome
11B	11B_viral_contig_17	vOTU_2293	35229	No	lysogenic	48	17	0	Medium-quality	AAI-based (medium-confidence)	Prokaryome
11B	11B_viral_contig_18	vOTU_1418	34626	No	lysogenic	49	27	1	High-quality	AAI-based (medium-confidence)	Prokaryome
11B	11B_viral_contig_19	vOTU_1419	34489	No	lytic	46	24	1	High-quality	AAI-based (medium-confidence)	Prokaryome
11B	11B_viral_contig_20	vOTU_1153	33617	No	lytic	34	9	0	Medium-quality	AAI-based (medium-confidence)	Prokaryome
11B	11B_viral_contig_23	vOTU_977	31525	No	lytic	50	19	0	Medium-quality	AAI-based (medium-confidence)	Prokaryome
11B	11B_viral_contig_24	vOTU_1018	27800	No	lysogenic	43	14	2	Medium-quality	AAI-based (medium-confidence)	Prokaryome
11B	11B_viral_contig_25	vOTU_2371	27594	No	lytic	37	23	1	Medium-quality	AAI-based (medium-confidence)	Prokaryome
11B	11B_viral_contig_26	vOTU_1161	27285	No	lytic	21	4	3	Medium-quality	AAI-based (high-confidence)	Prokaryome
11B	11B_viral_contig_27	vOTU_2310	25422	No	lytic	34	6	1	Medium-quality	AAI-based (medium-confidence)	Prokaryome
11B	11B_viral_contig_28	vOTU_2348	24999	No	lytic	29	17	0	Medium-quality	AAI-based (medium-confidence)	Prokaryome
11B	11B_viral_contig_29	vOTU_1661	23914	No	lytic	29	22	0	Medium-quality	AAI-based (medium-confidence)	Prokaryome
11B	11B_viral_contig_35	vOTU_1677	19402	No	lysogenic	30	19	0	Medium-quality	AAI-based (medium-confidence)	Prokaryome
11B	11B_viral_contig_6722	vOTU_1102	104624	No	lysogenic	118	33	2	Complete	DTR (medium-confidence)	Prokaryome
11B	11B_viral_contig_6727	vOTU_605	124471	No	lytic	121	2	3	Medium-quality	AAI-based (medium-confidence)	Prokaryome
11B	11B_viral_contig_6728	vOTU_276	51982	No	lytic	68	32	0	Complete	DTR (high-confidence)	Prokaryome
11B	11B_viral_contig_6729	vOTU_2165	40053	No	lytic	59	31	1	Complete	DTR (high-confidence)	Prokaryome
11B	11B_viral_contig_6730	vOTU_2141	38448	No	lytic	60	29	0	Medium-quality	HMM-based (lower-bound)	Prokaryome
11B	11B_viral_contig_6743	vOTU_276	52048	No	lytic	69	32	0	High-quality	AAI-based (high-confidence)	Prokaryome
11B	11B_viral_contig_6863	vOTU_865	34781	Yes	lysogenic	46	21	0	Medium-quality	AAI-based (high-confidence)	Prokaryome
11B	11B_viral_contig_6864	vOTU_1449	24801	Yes	lysogenic	30	13	1	Medium-quality	AAI-based (medium-confidence)	Prokaryome
11B	11B_viral_contig_6865	vOTU_1415	54106	Yes	lysogenic	61	18	0	Medium-quality	AAI-based (medium-confidence)	Prokaryome
11B	11B_viral_contig_6867	vOTU_1116	41104	Yes	lysogenic	55	25	0	Medium-quality	AAI-based (medium-confidence)	Prokaryome
11B	11B_viral_contig_6868	vOTU_1449	46907	Yes	lysogenic	64	35	2	High-quality	AAI-based (medium-confidence)	Prokaryome
11B	11B_viral_contig_6766	vOTU_1648	110726	Yes	lysogenic	146	70	13	High-quality	HMM-based (lower-bound)	Prokaryome
11B	11B_viral_contig_6767	vOTU_1366	83024	Yes	lysogenic	112	62	15	High-quality	AAI-based (high-confidence)	Prokaryome
11B	11B_viral_contig_6768	vOTU_1366	30640	Yes	lysogenic	44	29	0	Medium-quality	AAI-based (medium-confidence)	Prokaryome
11B	11B_viral_contig_6769	vOTU_1362	59229	Yes	lysogenic	76	47	2	High-quality	AAI-based (high-confidence)	Prokaryome
11B	11B_viral_contig_2	vOTU_1443	74150	Yes	lysogenic	110	27	3	Medium-quality	HMM-based (lower-bound)	Prokaryome
11B	11B_viral_contig_6770	vOTU_1099	34079	Yes	lysogenic	43	26	0	Medium-quality	AAI-based (medium-confidence)	Prokaryome
11B	11B_viral_contig_6771	vOTU_1358	36027	Yes	lysogenic	56	34	0	Medium-quality	AAI-based (medium-confidence)	Prokaryome
11B	11B_viral_contig_3	vOTU_2479	34628	Yes	lysogenic	57	32	0	Medium-quality	AAI-based (medium-confidence)	Prokaryome
11B	11B_viral_contig_6774	vOTU_1023	41319	Yes	lysogenic	56	22	0	High-quality	AAI-based (high-confidence)	Prokaryome
11B	11B_viral_contig_8	vOTU_1597	36978	Yes	lysogenic	46	25	1	Medium-quality	AAI-based (medium-confidence)	Prokaryome
11B	11B_viral_contig_6776	vOTU_1740	19665	Yes	lysogenic	27	20	0	Medium-quality	AAI-based (medium-confidence)	Prokaryome
11P	11P_viral_contig_331	vOTU_267	215359	No	lytic	213	85	5	Medium-quality	AAI-based (medium-confidence)	Virome
11P	11P_viral_contig_1	vOTU_278	205144	No	lytic	198	85	0	Medium-quality	AAI-based (medium-confidence)	Virome
11P	11P_viral_contig_2	vOTU_2228	105309	No	lytic	127	47	0	Medium-quality	AAI-based (medium-confidence)	Virome
11P	11P_viral_contig_3	vOTU_2348	55023	No	lysogenic	68	33	0	High-quality	AAI-based (medium-confidence)	Virome
11P	11P_viral_contig_4	vOTU_266	52743	No	lytic	77	42	0	High-quality	AAI-based (high-confidence)	Virome
11P	11P_viral_contig_5	vOTU_276	51982	No	lytic	68	33	0	Complete	DTR (high-confidence)	Virome
11P	11P_viral_contig_6	vOTU_1443	51692	No	lysogenic	74	26	1	Medium-quality	HMM-based (lower-bound)	Virome
11P	11P_viral_contig_7	vOTU_1705	51354	No	lysogenic	75	39	2	Medium-quality	HMM-based (lower-bound)	Virome
11P	11P_viral_contig_8	vOTU_1245	48184	No	lytic	76	59	0	Complete	DTR (high-confidence)	Virome
11P	11P_viral_contig_9	vOTU_1601	46610	No	lysogenic	76	39	2	High-quality	AAI-based (medium-confidence)	Virome
11P	11P_viral_contig_10	vOTU_2293	45783	No	lysogenic	66	27	0	High-quality	AAI-based (high-confidence)	Virome
11P	11P_viral_contig_11	vOTU_1599	44011	No	lysogenic	63	38	2	High-quality	AAI-based (medium-confidence)	Virome
11P	11P_viral_contig_13	vOTU_2459	41364	No	lysogenic	54	25	0	High-quality	AAI-based (medium-confidence)	Virome
11P	11P_viral_contig_14	vOTU_1023	40312	No	lysogenic	56	22	0	High-quality	AAI-based (high-confidence)	Virome
11P	11P_viral_contig_15	vOTU_2165	40090	No	lytic	59	31	1	High-quality	AAI-based (medium-confidence)	Virome
11P	11P_viral_contig_16	vOTU_977	39281	No	lysogenic	58	22	0	High-quality	AAI-based (high-confidence)	Virome
11P	11P_viral_contig_17	vOTU_1099	38528	No	lytic	50	26	1	High-quality	AAI-based (medium-confidence)	Virome
11P	11P_viral_contig_18	vOTU_1031	35926	No	lysogenic	49	23	1	Medium-quality	AAI-based (high-confidence)	Virome
11P	11P_viral_contig_19	vOTU_1366	34699	No	lytic	50	29	0	High-quality	AAI-based (medium-confidence)	Virome
11P	11P_viral_contig_20	vOTU_2283	34644	No	lytic	46	19	1	High-quality	AAI-based (high-confidence)	Virome
11P	11P_viral_contig_21	vOTU_1366	33898	No	lytic	49	32	0	Medium-quality	AAI-based (high-confidence)	Virome
11P	11P_viral_contig_22	vOTU_2246	29864	No	lytic	44	21	0	Medium-quality	AAI-based (medium-confidence)	Virome
11P	11P_viral_contig_23	vOTU_953	24474	No	lysogenic	29	14	0	Medium-quality	AAI-based (medium-confidence)	Virome
11P	11P_viral_contig_24	vOTU_1358	22294	No	lysogenic	29	23	0	Medium-quality	AAI-based (high-confidence)	Virome
11P	11P_viral_contig_25	vOTU_2356	21617	No	lytic	33	17	0	Medium-quality	AAI-based (medium-confidence)	Virome
11P	11P_viral_contig_26	vOTU_988	21060	No	lytic	22	12	0	Medium-quality	AAI-based (medium-confidence)	Virome
11P	11P_viral_contig_27	vOTU_1045	20606	No	lytic	25	14	0	Medium-quality	AAI-based (high-confidence)	Virome
11P	11P_viral_contig_30	vOTU_2479	19819	No	lytic	23	22	0	Medium-quality	AAI-based (medium-confidence)	Virome
11P	11P_viral_contig_34	vOTU_1086	17440	No	lytic	22	9	0	High-quality	AAI-based (medium-confidence)	Virome
11P	11P_viral_contig_35	vOTU_1362	17255	No	lysogenic	26	10	0	Medium-quality	AAI-based (high-confidence)	Virome
11P	11P_viral_contig_330	vOTU_267	215326	No	lytic	213	85	5	Complete	DTR (medium-confidence)	Virome
11P	11P_viral_contig_314	vOTU_1601	44702	No	lysogenic	71	39	2	Complete	DTR (high-confidence)	Virome
11P	11P_viral_contig_315	vOTU_278	205144	No	lytic	198	85	0	Medium-quality	AAI-based (medium-confidence)	Virome
11P	11P_viral_contig_316	vOTU_276	51982	No	lytic	68	33	0	Complete	DTR (high-confidence)	Virome
11P	11P_viral_contig_317	vOTU_1443	51677	No	lysogenic	74	24	1	Medium-quality	HMM-based (lower-bound)	Virome
11P	11P_viral_contig_318	vOTU_1245	48184	No	lytic	76	59	0	Complete	DTR (high-confidence)	Virome
11P	11P_viral_contig_319	vOTU_2165	40053	No	lytic	59	31	1	Complete	DTR (high-confidence)	Virome
11P	11P_viral_contig_321	vOTU_2228	153154	No	lytic	200	57	1	High-quality	AAI-based (medium-confidence)	Virome
11P	11P_viral_contig_322	vOTU_2293	45783	No	lysogenic	66	27	0	High-quality	AAI-based (high-confidence)	Virome
11P	11P_viral_contig_323	vOTU_2459	41364	No	lysogenic	54	25	0	High-quality	AAI-based (medium-confidence)	Virome
11P	11P_viral_contig_324	vOTU_977	39279	No	lysogenic	58	22	0	High-quality	AAI-based (high-confidence)	Virome
11P	11P_viral_contig_325	vOTU_1099	38848	No	lytic	50	26	1	High-quality	AAI-based (medium-confidence)	Virome
11P	11P_viral_contig_326	vOTU_1031	35926	No	lysogenic	49	23	1	Medium-quality	AAI-based (high-confidence)	Virome
11P	11P_viral_contig_327	vOTU_1366	35202	No	lytic	51	32	0	High-quality	AAI-based (high-confidence)	Virome
11P	11P_viral_contig_328	vOTU_1045	20606	No	lytic	25	14	0	Medium-quality	AAI-based (high-confidence)	Virome
11P	11P_viral_contig_329	vOTU_1086	17440	No	lytic	22	9	0	High-quality	AAI-based (medium-confidence)	Virome
12B	12B_viral_contig_5254	vOTU_1398	27409	Yes	lysogenic	35	23	1	Medium-quality	AAI-based (high-confidence)	Prokaryome
12B	12B_viral_contig_5255	vOTU_1306	35001	Yes	lysogenic	43	23	0	Medium-quality	HMM-based (lower-bound)	Prokaryome
12B	12B_viral_contig_2	vOTU_1593	49221	No	lysogenic	75	35	0	High-quality	AAI-based (high-confidence)	Prokaryome
12B	12B_viral_contig_5183	vOTU_2151	45794	No	lytic	45	2	18	Medium-quality	HMM-based (lower-bound)	Prokaryome
12B	12B_viral_contig_3	vOTU_2311	44890	No	lytic	67	23	0	High-quality	AAI-based (high-confidence)	Prokaryome
12B	12B_viral_contig_4	vOTU_2485	44806	No	lysogenic	66	31	1	High-quality	AAI-based (medium-confidence)	Prokaryome
12B	12B_viral_contig_6	vOTU_2496	40988	No	lysogenic	60	35	0	High-quality	AAI-based (medium-confidence)	Prokaryome
12B	12B_viral_contig_8	vOTU_2164	40143	No	lytic	61	30	1	Complete	DTR (high-confidence)	Prokaryome
12B	12B_viral_contig_9	vOTU_2337	39547	No	lysogenic	63	33	0	Complete	DTR (high-confidence)	Prokaryome
12B	12B_viral_contig_10	vOTU_261	36575	No	lytic	38	30	0	Complete	DTR (high-confidence)	Prokaryome
12B	12B_viral_contig_11	vOTU_1564	36387	No	lysogenic	43	21	0	Medium-quality	AAI-based (medium-confidence)	Prokaryome
12B	12B_viral_contig_15	vOTU_2163	23716	No	lytic	27	16	0	Medium-quality	AAI-based (medium-confidence)	Prokaryome
12B	12B_viral_contig_23	vOTU_1086	17374	No	lytic	22	9	0	High-quality	AAI-based (medium-confidence)	Prokaryome
12B	12B_viral_contig_24	vOTU_1378	17309	No	lytic	23	18	0	Medium-quality	AAI-based (high-confidence)	Prokaryome
12B	12B_viral_contig_5140	vOTU_2164	40143	No	lytic	61	29	1	Complete	DTR (high-confidence)	Prokaryome
12B	12B_viral_contig_5141	vOTU_1045	39927	No	lysogenic	59	24	0	Complete	DTR (high-confidence)	Prokaryome
12B	12B_viral_contig_5144	vOTU_2337	39547	No	lysogenic	63	33	0	Complete	DTR (high-confidence)	Prokaryome
12B	12B_viral_contig_5145	vOTU_261	36575	No	lytic	38	30	0	Complete	DTR (high-confidence)	Prokaryome
12B	12B_viral_contig_5256	vOTU_1530	52696	Yes	lysogenic	83	37	1	High-quality	AAI-based (medium-confidence)	Prokaryome
12B	12B_viral_contig_5257	vOTU_1527	29622	Yes	lysogenic	40	27	0	Medium-quality	AAI-based (medium-confidence)	Prokaryome
12B	12B_viral_contig_5174	vOTU_1308	41448	Yes	lysogenic	53	36	1	High-quality	AAI-based (high-confidence)	Prokaryome
12B	12B_viral_contig_5175	vOTU_1661	39437	Yes	lysogenic	56	30	2	Medium-quality	AAI-based (medium-confidence)	Prokaryome
12B	12B_viral_contig_5258	vOTU_1307	44644	Yes	lysogenic	53	38	2	High-quality	AAI-based (high-confidence)	Prokaryome
12B	12B_viral_contig_5176	vOTU_1379	29445	Yes	lysogenic	33	26	0	High-quality	AAI-based (high-confidence)	Prokaryome
12B	12B_viral_contig_5259	vOTU_1449	21210	Yes	lysogenic	27	12	1	Medium-quality	AAI-based (medium-confidence)	Prokaryome
12B	12B_viral_contig_5177	vOTU_1443	22654	Yes	lysogenic	31	14	1	Medium-quality	AAI-based (medium-confidence)	Prokaryome
12B	12B_viral_contig_5260	vOTU_1740	32493	Yes	lysogenic	43	27	0	High-quality	AAI-based (medium-confidence)	Prokaryome
12B	12B_viral_contig_5178	vOTU_1418	34054	Yes	lysogenic	48	27	1	High-quality	AAI-based (medium-confidence)	Prokaryome
12B	12B_viral_contig_5179	vOTU_1449	27637	Yes	lysogenic	41	22	1	Medium-quality	AAI-based (medium-confidence)	Prokaryome
12B	12B_viral_contig_5180	vOTU_1632	34868	Yes	lysogenic	35	19	0	Medium-quality	AAI-based (medium-confidence)	Prokaryome
12B	12B_viral_contig_5181	vOTU_988	33668	Yes	lysogenic	52	16	0	Medium-quality	AAI-based (medium-confidence)	Prokaryome
12B	12B_viral_contig_1	vOTU_1457	34734	Yes	lysogenic	54	18	0	Medium-quality	AAI-based (medium-confidence)	Prokaryome
12B	12B_viral_contig_5	vOTU_1045	38208	Yes	lysogenic	57	23	0	High-quality	AAI-based (high-confidence)	Prokaryome
12B	12B_viral_contig_7	vOTU_1438	30985	Yes	lysogenic	41	20	0	Medium-quality	AAI-based (medium-confidence)	Prokaryome
12B	12B_viral_contig_5184	vOTU_1449	18404	Yes	lysogenic	22	10	0	Medium-quality	AAI-based (medium-confidence)	Prokaryome
12B	12B_viral_contig_13	vOTU_1018	29428	Yes	lysogenic	45	15	2	Medium-quality	AAI-based (medium-confidence)	Prokaryome
12P	12P_viral_contig_1	vOTU_2137	145368	No	lytic	169	61	0	Complete	DTR (high-confidence)	Virome
12P	12P_viral_contig_2	vOTU_1530	52665	No	lysogenic	84	36	2	Complete	DTR (high-confidence)	Virome
12P	12P_viral_contig_3	vOTU_1661	46018	No	lysogenic	69	32	2	High-quality	AAI-based (medium-confidence)	Virome
12P	12P_viral_contig_4	vOTU_2163	43051	No	lytic	63	27	2	High-quality	AAI-based (medium-confidence)	Virome
12P	12P_viral_contig_5	vOTU_1352	41493	No	lysogenic	55	35	0	High-quality	AAI-based (high-confidence)	Virome
12P	12P_viral_contig_6	vOTU_1045	39772	No	lysogenic	59	24	0	High-quality	AAI-based (high-confidence)	Virome
12P	12P_viral_contig_7	vOTU_2337	39547	No	lysogenic	63	34	0	Complete	DTR (high-confidence)	Virome
12P	12P_viral_contig_8	vOTU_2324	37556	No	lytic	56	14	1	Medium-quality	HMM-based (lower-bound)	Virome
12P	12P_viral_contig_9	vOTU_2349	37152	No	lysogenic	57	30	1	High-quality	AAI-based (medium-confidence)	Virome
12P	12P_viral_contig_10	vOTU_261	36575	No	lytic	39	30	0	Complete	DTR (high-confidence)	Virome
12P	12P_viral_contig_11	vOTU_258	35278	No	lytic	56	9	0	Medium-quality	AAI-based (high-confidence)	Virome
12P	12P_viral_contig_12	vOTU_1593	33702	No	lysogenic	49	24	0	Medium-quality	AAI-based (medium-confidence)	Virome
12P	12P_viral_contig_13	vOTU_2496	33026	No	lysogenic	46	27	0	Medium-quality	AAI-based (medium-confidence)	Virome
12P	12P_viral_contig_14	vOTU_2517	27006	No	lytic	41	29	0	Medium-quality	AAI-based (medium-confidence)	Virome
12P	12P_viral_contig_16	vOTU_1418	19970	No	lysogenic	31	16	1	Medium-quality	AAI-based (medium-confidence)	Virome
12P	12P_viral_contig_18	vOTU_1398	18460	No	lysogenic	22	13	0	Medium-quality	AAI-based (high-confidence)	Virome
12P	12P_viral_contig_20	vOTU_255	16268	No	lytic	19	9	0	Medium-quality	AAI-based (medium-confidence)	Virome
12P	12P_viral_contig_29	vOTU_1086	13081	No	lytic	17	8	0	Medium-quality	AAI-based (medium-confidence)	Virome
12P	12P_viral_contig_238	vOTU_1661	44267	No	lysogenic	67	30	2	Complete	DTR (high-confidence)	Virome
12P	12P_viral_contig_239	vOTU_2349	36881	No	lysogenic	57	30	1	Complete	DTR (high-confidence)	Virome
12P	12P_viral_contig_240	vOTU_2137	145368	No	lytic	169	61	0	Complete	DTR (high-confidence)	Virome
12P	12P_viral_contig_241	vOTU_1530	52665	No	lysogenic	85	36	2	Complete	DTR (high-confidence)	Virome
12P	12P_viral_contig_242	vOTU_2337	39547	No	lysogenic	63	34	0	Complete	DTR (high-confidence)	Virome
12P	12P_viral_contig_243	vOTU_261	36575	No	lytic	39	30	0	Complete	DTR (high-confidence)	Virome
12P	12P_viral_contig_244	vOTU_258	35277	No	lytic	56	9	0	Complete	DTR (medium-confidence)	Virome
12P	12P_viral_contig_245	vOTU_1593	47776	No	lysogenic	73	35	0	High-quality	AAI-based (high-confidence)	Virome
12P	12P_viral_contig_246	vOTU_2163	43051	No	lytic	63	27	2	High-quality	AAI-based (medium-confidence)	Virome
12P	12P_viral_contig_247	vOTU_1045	39772	No	lysogenic	59	24	0	High-quality	AAI-based (high-confidence)	Virome
12P	12P_viral_contig_248	vOTU_1398	36147	No	lysogenic	46	32	1	High-quality	AAI-based (high-confidence)	Virome
12P	12P_viral_contig_249	vOTU_255	16253	No	lytic	19	9	0	Medium-quality	AAI-based (medium-confidence)	Virome
13B	13B_viral_contig_8486	vOTU_2206	271896	No	lytic	258	5	17	High-quality	HMM-based (lower-bound)	Prokaryome
13B	13B_viral_contig_1	vOTU_1065	113085	No	lytic	151	14	3	Medium-quality	AAI-based (medium-confidence)	Prokaryome
13B	13B_viral_contig_2	vOTU_1101	80515	No	lysogenic	90	26	2	Medium-quality	AAI-based (high-confidence)	Prokaryome
13B	13B_viral_contig_4	vOTU_2310	50027	No	lytic	71	30	1	High-quality	AAI-based (high-confidence)	Prokaryome
13B	13B_viral_contig_5	vOTU_1107	49484	No	lysogenic	70	28	2	Medium-quality	HMM-based (lower-bound)	Prokaryome
13B	13B_viral_contig_8	vOTU_2165	43724	No	lytic	69	26	0	Complete	DTR (high-confidence)	Prokaryome
13B	13B_viral_contig_9	vOTU_1648	43017	No	lysogenic	73	37	0	High-quality	AAI-based (high-confidence)	Prokaryome
13B	13B_viral_contig_11	vOTU_2165	40368	No	lytic	60	33	1	Complete	DTR (high-confidence)	Prokaryome
13B	13B_viral_contig_12	vOTU_2140	39650	No	lytic	62	27	1	High-quality	AAI-based (medium-confidence)	Prokaryome
13B	13B_viral_contig_13	vOTU_814	39276	No	lytic	40	16	4	Medium-quality	AAI-based (medium-confidence)	Prokaryome
13B	13B_viral_contig_14	vOTU_864	30942	No	lytic	45	16	1	Medium-quality	AAI-based (medium-confidence)	Prokaryome
13B	13B_viral_contig_15	vOTU_1740	29074	No	lysogenic	44	25	1	Medium-quality	AAI-based (medium-confidence)	Prokaryome
13B	13B_viral_contig_16	vOTU_1635	28616	No	lytic	49	28	1	Medium-quality	AAI-based (medium-confidence)	Prokaryome
13B	13B_viral_contig_17	vOTU_1589	26954	No	lysogenic	34	19	0	Medium-quality	AAI-based (medium-confidence)	Prokaryome
13B	13B_viral_contig_18	vOTU_634	26815	No	lytic	19	1	1	High-quality	HMM-based (lower-bound)	Prokaryome
13B	13B_viral_contig_20	vOTU_2349	25655	No	lytic	34	22	0	Medium-quality	AAI-based (medium-confidence)	Prokaryome
13B	13B_viral_contig_21	vOTU_1594	24019	No	lysogenic	44	10	0	Medium-quality	HMM-based (lower-bound)	Prokaryome
13B	13B_viral_contig_22	vOTU_261	23444	No	lytic	23	20	0	Medium-quality	AAI-based (high-confidence)	Prokaryome
13B	13B_viral_contig_24	vOTU_2346	20723	No	lysogenic	35	16	1	Medium-quality	AAI-based (medium-confidence)	Prokaryome
13B	13B_viral_contig_29	vOTU_254	16532	No	lytic	22	9	0	High-quality	AAI-based (medium-confidence)	Prokaryome
13B	13B_viral_contig_8450	vOTU_2310	45555	No	lytic	63	24	1	Complete	DTR (high-confidence)	Prokaryome
13B	13B_viral_contig_8451	vOTU_261	36413	No	lytic	38	30	0	Complete	DTR (high-confidence)	Prokaryome
13B	13B_viral_contig_8455	vOTU_1065	112969	No	lytic	150	14	3	Medium-quality	AAI-based (medium-confidence)	Prokaryome
13B	13B_viral_contig_8456	vOTU_2140	39646	No	lytic	62	26	1	Complete	DTR (high-confidence)	Prokaryome
13B	13B_viral_contig_8581	vOTU_1449	37077	Yes	lysogenic	53	30	1	Medium-quality	AAI-based (medium-confidence)	Prokaryome
13B	13B_viral_contig_8582	vOTU_1449	24800	Yes	lysogenic	31	13	1	Medium-quality	AAI-based (medium-confidence)	Prokaryome
13B	13B_viral_contig_8583	vOTU_1023	40009	Yes	lysogenic	56	22	0	High-quality	AAI-based (high-confidence)	Prokaryome
13B	13B_viral_contig_8584	vOTU_1119	87054	Yes	lysogenic	117	42	2	High-quality	HMM-based (lower-bound)	Prokaryome
13B	13B_viral_contig_8585	vOTU_1113	46870	Yes	lysogenic	50	24	2	Medium-quality	AAI-based (medium-confidence)	Prokaryome
13B	13B_viral_contig_8586	vOTU_1140	38328	Yes	lysogenic	44	26	0	Medium-quality	AAI-based (high-confidence)	Prokaryome
13B	13B_viral_contig_8587	vOTU_1415	77804	Yes	lysogenic	88	20	1	Medium-quality	HMM-based (lower-bound)	Prokaryome
13B	13B_viral_contig_8487	vOTU_1119	36353	Yes	lysogenic	50	26	0	High-quality	AAI-based (medium-confidence)	Prokaryome
13B	13B_viral_contig_8589	vOTU_1076	48814	Yes	lysogenic	70	14	0	High-quality	AAI-based (medium-confidence)	Prokaryome
13B	13B_viral_contig_8590	vOTU_1443	28693	Yes	lysogenic	40	16	2	Medium-quality	AAI-based (medium-confidence)	Prokaryome
13B	13B_viral_contig_3	vOTU_1703	53458	Yes	lysogenic	82	38	2	High-quality	AAI-based (medium-confidence)	Prokaryome
13B	13B_viral_contig_8488	vOTU_988	39623	Yes	lysogenic	61	18	0	High-quality	AAI-based (high-confidence)	Prokaryome
13B	13B_viral_contig_8592	vOTU_1705	16710	Yes	lysogenic	23	14	0	Medium-quality	AAI-based (medium-confidence)	Prokaryome
13B	13B_viral_contig_6	vOTU_2278	38257	Yes	lysogenic	59	35	1	High-quality	AAI-based (medium-confidence)	Prokaryome
13B	13B_viral_contig_7	vOTU_1238	42902	Yes	lysogenic	69	26	0	Medium-quality	AAI-based (high-confidence)	Prokaryome
13B	13B_viral_contig_8492	vOTU_1681	17377	Yes	lysogenic	23	12	0	Medium-quality	AAI-based (medium-confidence)	Prokaryome
13P	13P_viral_contig_1	vOTU_1065	112969	No	lytic	150	14	3	Medium-quality	AAI-based (medium-confidence)	Virome
13P	13P_viral_contig_2	vOTU_1101	102445	No	lysogenic	124	28	3	Complete	DTR (medium-confidence)	Virome
13P	13P_viral_contig_3	vOTU_1415	74767	No	lysogenic	85	20	1	Medium-quality	HMM-based (lower-bound)	Virome
13P	13P_viral_contig_4	vOTU_2066	56468	No	lysogenic	83	43	1	High-quality	AAI-based (high-confidence)	Virome
13P	13P_viral_contig_5	vOTU_1076	53640	No	lysogenic	79	14	0	High-quality	AAI-based (medium-confidence)	Virome
13P	13P_viral_contig_6	vOTU_1581	53384	No	lysogenic	83	37	1	High-quality	AAI-based (medium-confidence)	Virome
13P	13P_viral_contig_7	vOTU_1530	52665	No	lysogenic	85	36	2	Complete	DTR (high-confidence)	Virome
13P	13P_viral_contig_8	vOTU_1443	48503	No	lysogenic	74	22	0	Medium-quality	HMM-based (lower-bound)	Virome
13P	13P_viral_contig_9	vOTU_1119	47594	No	lysogenic	68	26	0	Medium-quality	HMM-based (lower-bound)	Virome
13P	13P_viral_contig_10	vOTU_1635	46411	No	lysogenic	62	31	0	High-quality	AAI-based (high-confidence)	Virome
13P	13P_viral_contig_11	vOTU_2260	45851	No	lysogenic	68	29	1	Complete	DTR (high-confidence)	Virome
13P	13P_viral_contig_12	vOTU_2310	45474	No	lytic	62	23	1	High-quality	AAI-based (high-confidence)	Virome
13P	13P_viral_contig_13	vOTU_2165	44815	No	lytic	70	26	1	High-quality	AAI-based (medium-confidence)	Virome
13P	13P_viral_contig_14	vOTU_1107	44110	No	lysogenic	64	28	0	Medium-quality	HMM-based (lower-bound)	Virome
13P	13P_viral_contig_15	vOTU_253	43080	No	lytic	74	21	1	Medium-quality	HMM-based (lower-bound)	Virome
13P	13P_viral_contig_16	vOTU_1238	41977	No	lysogenic	68	26	0	Medium-quality	AAI-based (high-confidence)	Virome
13P	13P_viral_contig_17	vOTU_2071	41345	No	lysogenic	57	33	0	Medium-quality	AAI-based (medium-confidence)	Virome
13P	13P_viral_contig_18	vOTU_2346	40690	No	lysogenic	64	34	1	Complete	DTR (high-confidence)	Virome
13P	13P_viral_contig_19	vOTU_2165	40368	No	lytic	60	33	1	Complete	DTR (high-confidence)	Virome
13P	13P_viral_contig_20	vOTU_1023	40315	No	lysogenic	56	22	0	High-quality	AAI-based (high-confidence)	Virome
13P	13P_viral_contig_21	vOTU_2140	39499	No	lytic	62	26	1	High-quality	AAI-based (medium-confidence)	Virome
13P	13P_viral_contig_22	vOTU_1140	39201	No	lysogenic	46	26	0	Complete	DTR (high-confidence)	Virome
13P	13P_viral_contig_23	vOTU_1045	36282	No	lysogenic	54	23	0	High-quality	AAI-based (high-confidence)	Virome
13P	13P_viral_contig_24	vOTU_814	35430	No	lytic	34	15	2	Medium-quality	AAI-based (medium-confidence)	Virome
13P	13P_viral_contig_25	vOTU_2349	35336	No	lysogenic	52	28	0	Complete	DTR (high-confidence)	Virome
13P	13P_viral_contig_26	vOTU_258	35277	No	lytic	56	9	0	Complete	DTR (medium-confidence)	Virome
13P	13P_viral_contig_27	vOTU_2070	33009	No	lysogenic	52	25	1	Medium-quality	AAI-based (medium-confidence)	Virome
13P	13P_viral_contig_28	vOTU_1541	32759	No	lysogenic	42	23	0	Medium-quality	AAI-based (medium-confidence)	Virome
13P	13P_viral_contig_29	vOTU_2075	32000	No	lysogenic	45	22	0	Complete	DTR (high-confidence)	Virome
13P	13P_viral_contig_30	vOTU_1571	31525	No	lysogenic	42	22	0	Complete	DTR (high-confidence)	Virome
13P	13P_viral_contig_31	vOTU_1648	31341	No	lytic	56	29	0	Medium-quality	AAI-based (medium-confidence)	Virome
13P	13P_viral_contig_32	vOTU_261	29923	No	lytic	31	29	0	Medium-quality	AAI-based (high-confidence)	Virome
13P	13P_viral_contig_36	vOTU_1433	23364	No	lysogenic	27	14	0	Medium-quality	AAI-based (medium-confidence)	Virome
13P	13P_viral_contig_37	vOTU_2482	23313	No	lytic	42	22	0	Medium-quality	AAI-based (medium-confidence)	Virome
13P	13P_viral_contig_38	vOTU_986	23010	No	lysogenic	32	8	0	Medium-quality	AAI-based (high-confidence)	Virome
13P	13P_viral_contig_39	vOTU_988	22113	No	lysogenic	29	6	0	Medium-quality	AAI-based (high-confidence)	Virome
13P	13P_viral_contig_41	vOTU_2380	19803	No	lysogenic	32	12	0	Medium-quality	AAI-based (medium-confidence)	Virome
13P	13P_viral_contig_43	vOTU_1638	19601	No	lysogenic	23	14	0	Medium-quality	AAI-based (medium-confidence)	Virome
13P	13P_viral_contig_49	vOTU_254	16535	No	lytic	22	9	0	Complete	ITR (high-confidence)	Virome
13P	13P_viral_contig_1455	vOTU_1065	112969	No	lytic	150	14	3	Medium-quality	AAI-based (medium-confidence)	Virome
13P	13P_viral_contig_1456	vOTU_1101	102445	No	lysogenic	124	28	3	Complete	DTR (medium-confidence)	Virome
13P	13P_viral_contig_1457	vOTU_1415	74767	No	lysogenic	85	20	1	Medium-quality	HMM-based (lower-bound)	Virome
13P	13P_viral_contig_1458	vOTU_1530	52665	No	lysogenic	85	36	2	Complete	DTR (high-confidence)	Virome
13P	13P_viral_contig_1459	vOTU_1119	47594	No	lysogenic	68	26	0	Medium-quality	HMM-based (lower-bound)	Virome
13P	13P_viral_contig_1460	vOTU_2260	45851	No	lysogenic	68	29	1	Complete	DTR (high-confidence)	Virome
13P	13P_viral_contig_1461	vOTU_253	43080	No	lytic	74	21	1	Medium-quality	HMM-based (lower-bound)	Virome
13P	13P_viral_contig_1462	vOTU_2165	40368	No	lytic	60	33	1	Complete	DTR (high-confidence)	Virome
13P	13P_viral_contig_1463	vOTU_1140	39201	No	lysogenic	46	26	0	Complete	DTR (high-confidence)	Virome
13P	13P_viral_contig_1464	vOTU_258	35277	No	lytic	56	9	0	Complete	DTR (medium-confidence)	Virome
13P	13P_viral_contig_1465	vOTU_1541	32759	No	lysogenic	42	23	0	Medium-quality	AAI-based (medium-confidence)	Virome
13P	13P_viral_contig_1466	vOTU_2075	32000	No	lysogenic	45	21	0	Complete	DTR (high-confidence)	Virome
13P	13P_viral_contig_1467	vOTU_1571	31525	No	lysogenic	42	22	0	Complete	DTR (high-confidence)	Virome
13P	13P_viral_contig_1478	vOTU_1530	52744	No	lysogenic	85	37	2	High-quality	AAI-based (medium-confidence)	Virome
13P	13P_viral_contig_1479	vOTU_1076	53640	No	lysogenic	79	14	0	High-quality	AAI-based (medium-confidence)	Virome
13P	13P_viral_contig_1480	vOTU_2310	45474	No	lytic	62	23	1	High-quality	AAI-based (high-confidence)	Virome
13P	13P_viral_contig_1481	vOTU_1107	44110	No	lysogenic	64	28	0	Medium-quality	HMM-based (lower-bound)	Virome
13P	13P_viral_contig_1482	vOTU_1238	42802	No	lysogenic	69	26	0	Medium-quality	AAI-based (high-confidence)	Virome
13P	13P_viral_contig_1483	vOTU_1023	40315	No	lysogenic	56	22	0	High-quality	AAI-based (high-confidence)	Virome
13P	13P_viral_contig_1484	vOTU_254	16535	No	lytic	22	9	0	Complete	ITR (high-confidence)	Virome
14B	14B_viral_contig_1	vOTU_494	145110	No	lytic	93	5	0	Medium-quality	HMM-based (lower-bound)	Prokaryome
14B	14B_viral_contig_2	vOTU_2137	142831	No	lytic	163	59	0	Complete	DTR (high-confidence)	Prokaryome
14B	14B_viral_contig_7	vOTU_1239	48009	No	lysogenic	69	22	3	High-quality	AAI-based (medium-confidence)	Prokaryome
14B	14B_viral_contig_8	vOTU_2311	45130	No	lytic	62	22	1	High-quality	AAI-based (high-confidence)	Prokaryome
14B	14B_viral_contig_10	vOTU_1564	36808	No	lysogenic	44	22	0	Medium-quality	AAI-based (medium-confidence)	Prokaryome
14B	14B_viral_contig_11	vOTU_1729	35735	No	lysogenic	50	26	2	Medium-quality	AAI-based (medium-confidence)	Prokaryome
14B	14B_viral_contig_12	vOTU_1704	34547	No	lysogenic	48	22	1	Medium-quality	AAI-based (medium-confidence)	Prokaryome
14B	14B_viral_contig_13	vOTU_2303	34130	No	lytic	46	19	0	Medium-quality	AAI-based (medium-confidence)	Prokaryome
14B	14B_viral_contig_14	vOTU_822	32390	No	lytic	45	10	0	Complete	DTR (high-confidence)	Prokaryome
14B	14B_viral_contig_15	vOTU_1443	31917	No	lysogenic	43	14	3	Medium-quality	AAI-based (medium-confidence)	Prokaryome
14B	14B_viral_contig_16	vOTU_365	31764	No	lytic	53	11	0	Complete	DTR (high-confidence)	Prokaryome
14B	14B_viral_contig_17	vOTU_1729	31331	No	lytic	45	32	2	Medium-quality	AAI-based (medium-confidence)	Prokaryome
14B	14B_viral_contig_20	vOTU_1023	28901	No	lytic	37	16	0	Medium-quality	AAI-based (high-confidence)	Prokaryome
14B	14B_viral_contig_22	vOTU_2165	25965	No	lytic	35	16	0	Medium-quality	AAI-based (medium-confidence)	Prokaryome
14B	14B_viral_contig_26	vOTU_882	24751	No	lysogenic	24	16	0	Medium-quality	AAI-based (high-confidence)	Prokaryome
14B	14B_viral_contig_27	vOTU_2319	23483	No	lytic	25	7	1	Medium-quality	AAI-based (medium-confidence)	Prokaryome
14B	14B_viral_contig_29	vOTU_2346	23162	No	lytic	42	22	1	Medium-quality	AAI-based (medium-confidence)	Prokaryome
14B	14B_viral_contig_31	vOTU_882	20626	No	lytic	39	9	0	Medium-quality	AAI-based (high-confidence)	Prokaryome
14B	14B_viral_contig_32	vOTU_2346	19609	No	lytic	25	17	0	Medium-quality	AAI-based (medium-confidence)	Prokaryome
14B	14B_viral_contig_37	vOTU_1086	17450	No	lytic	23	9	0	High-quality	AAI-based (medium-confidence)	Prokaryome
14B	14B_viral_contig_7593	vOTU_2311	45168	No	lytic	62	24	1	Complete	DTR (high-confidence)	Prokaryome
14B	14B_viral_contig_7594	vOTU_1564	35584	No	lysogenic	43	21	0	Complete	DTR (medium-confidence)	Prokaryome
14B	14B_viral_contig_7595	vOTU_2303	34081	No	lytic	45	19	0	Medium-quality	AAI-based (medium-confidence)	Prokaryome
14B	14B_viral_contig_7600	vOTU_2137	142831	No	lytic	163	59	0	Complete	DTR (high-confidence)	Prokaryome
14B	14B_viral_contig_7601	vOTU_822	32390	No	lytic	45	10	0	Complete	DTR (high-confidence)	Prokaryome
14B	14B_viral_contig_7602	vOTU_365	31764	No	lytic	53	11	0	Complete	DTR (high-confidence)	Prokaryome
14B	14B_viral_contig_7617	vOTU_822	32456	No	lytic	45	10	0	High-quality	AAI-based (medium-confidence)	Prokaryome
14B	14B_viral_contig_7618	vOTU_1729	35197	No	lysogenic	49	25	2	Medium-quality	AAI-based (medium-confidence)	Prokaryome
14B	14B_viral_contig_7619	vOTU_1086	17449	No	lytic	23	9	0	High-quality	AAI-based (medium-confidence)	Prokaryome
14B	14B_viral_contig_7729	vOTU_1449	63215	Yes	lysogenic	82	37	1	Medium-quality	HMM-based (lower-bound)	Prokaryome
14B	14B_viral_contig_7629	vOTU_1449	51739	Yes	lysogenic	72	35	2	High-quality	AAI-based (medium-confidence)	Prokaryome
14B	14B_viral_contig_7730	vOTU_1530	54859	Yes	lysogenic	85	37	2	High-quality	AAI-based (medium-confidence)	Prokaryome
14B	14B_viral_contig_7630_1	vOTU_1076	50076	Yes	lysogenic	74	14	0	High-quality	AAI-based (medium-confidence)	Prokaryome
14B	14B_viral_contig_7731	vOTU_1527	30687	Yes	lysogenic	41	27	1	Medium-quality	AAI-based (medium-confidence)	Prokaryome
14B	14B_viral_contig_7631	vOTU_1418	33887	Yes	lysogenic	47	27	1	High-quality	AAI-based (medium-confidence)	Prokaryome
14B	14B_viral_contig_7632	vOTU_2069	69826	Yes	lysogenic	96	45	1	High-quality	AAI-based (medium-confidence)	Prokaryome
14B	14B_viral_contig_7633	vOTU_1702	25315	Yes	lysogenic	32	21	0	Medium-quality	AAI-based (medium-confidence)	Prokaryome
14B	14B_viral_contig_7636	vOTU_2510	25331	Yes	lysogenic	33	24	0	Medium-quality	AAI-based (medium-confidence)	Prokaryome
14B	14B_viral_contig_7637	vOTU_987	20903	Yes	lysogenic	35	14	0	Medium-quality	AAI-based (high-confidence)	Prokaryome
14B	14B_viral_contig_24	vOTU_1705	17457	Yes	lysogenic	24	12	0	Medium-quality	AAI-based (medium-confidence)	Prokaryome
14B	14B_viral_contig_30	vOTU_629	12734	Yes	lysogenic	11	2	0	High-quality	HMM-based (lower-bound)	Prokaryome
14P	14P_viral_contig_1	vOTU_2137	142834	No	lytic	161	59	0	Complete	DTR (high-confidence)	Virome
14P	14P_viral_contig_2	vOTU_495	100634	No	lytic	81	7	0	Medium-quality	HMM-based (lower-bound)	Virome
14P	14P_viral_contig_5	vOTU_1729	84064	No	lysogenic	134	70	2	Medium-quality	HMM-based (lower-bound)	Virome
14P	14P_viral_contig_8	vOTU_1076	54508	No	lysogenic	80	14	0	Complete	DTR (high-confidence)	Virome
14P	14P_viral_contig_10	vOTU_1530	52665	No	lysogenic	85	36	2	Complete	DTR (high-confidence)	Virome
14P	14P_viral_contig_11	vOTU_987	41874	No	lysogenic	58	21	0	High-quality	AAI-based (high-confidence)	Virome
14P	14P_viral_contig_12	vOTU_276	38672	No	lytic	50	20	0	Medium-quality	AAI-based (high-confidence)	Virome
14P	14P_viral_contig_13	vOTU_1564	35590	No	lysogenic	43	21	0	Medium-quality	AAI-based (medium-confidence)	Virome
14P	14P_viral_contig_14	vOTU_2319	34905	No	lytic	41	18	1	High-quality	AAI-based (medium-confidence)	Virome
14P	14P_viral_contig_15	vOTU_822	32390	No	lytic	45	10	0	Complete	DTR (high-confidence)	Virome
14P	14P_viral_contig_16	vOTU_365	31764	No	lytic	53	11	0	Complete	DTR (high-confidence)	Virome
14P	14P_viral_contig_17	vOTU_2303	29763	No	lytic	38	17	0	Medium-quality	AAI-based (medium-confidence)	Virome
14P	14P_viral_contig_21	vOTU_1086	17453	No	lytic	23	9	0	High-quality	AAI-based (medium-confidence)	Virome
14P	14P_viral_contig_93	vOTU_2137	142831	No	lytic	163	59	0	Complete	DTR (high-confidence)	Virome
14P	14P_viral_contig_94	vOTU_1076	54508	No	lysogenic	80	14	0	Complete	DTR (high-confidence)	Virome
14P	14P_viral_contig_95	vOTU_1530	52665	No	lysogenic	84	36	2	Complete	DTR (high-confidence)	Virome
14P	14P_viral_contig_96	vOTU_822	32390	No	lytic	45	10	0	Complete	DTR (high-confidence)	Virome
14P	14P_viral_contig_97	vOTU_365	31764	No	lytic	53	11	0	Complete	DTR (high-confidence)	Virome
14P	14P_viral_contig_98	vOTU_2319	44378	No	lytic	59	23	1	High-quality	AAI-based (medium-confidence)	Virome
14P	14P_viral_contig_99	vOTU_987	41874	No	lysogenic	58	21	0	High-quality	AAI-based (high-confidence)	Virome
14P	14P_viral_contig_100	vOTU_1564	35590	No	lysogenic	43	21	0	Medium-quality	AAI-based (medium-confidence)	Virome
14P	14P_viral_contig_101	vOTU_1086	17453	No	lytic	23	9	0	High-quality	AAI-based (medium-confidence)	Virome
15B	15B_viral_contig_1	vOTU_2533	225368	No	lytic	204	56	4	Medium-quality	HMM-based (lower-bound)	Prokaryome
15B	15B_viral_contig_2	vOTU_2228	148434	No	lytic	196	56	1	High-quality	AAI-based (medium-confidence)	Prokaryome
15B	15B_viral_contig_5980	vOTU_1443	32773	Yes	lysogenic	40	14	5	Medium-quality	AAI-based (medium-confidence)	Prokaryome
15B	15B_viral_contig_5904	vOTU_2205	80364	No	lytic	95	2	6	High-quality	HMM-based (lower-bound)	Prokaryome
15B	15B_viral_contig_5	vOTU_1218	47369	No	lysogenic	72	24	2	Medium-quality	HMM-based (lower-bound)	Prokaryome
15B	15B_viral_contig_6	vOTU_1738	46818	No	lysogenic	72	39	0	High-quality	AAI-based (medium-confidence)	Prokaryome
15B	15B_viral_contig_7	vOTU_634	44340	No	lytic	21	2	1	High-quality	AAI-based (medium-confidence)	Prokaryome
15B	15B_viral_contig_8	vOTU_953	44023	No	lysogenic	67	24	0	High-quality	AAI-based (high-confidence)	Prokaryome
15B	15B_viral_contig_9	vOTU_2305	43874	No	lytic	59	24	0	Complete	DTR (high-confidence)	Prokaryome
15B	15B_viral_contig_10	vOTU_986	41315	No	lysogenic	63	20	0	Complete	DTR (high-confidence)	Prokaryome
15B	15B_viral_contig_11	vOTU_1632	41243	No	lytic	45	15	0	Medium-quality	AAI-based (medium-confidence)	Prokaryome
15B	15B_viral_contig_12	vOTU_1045	39171	No	lysogenic	60	28	0	Complete	DTR (high-confidence)	Prokaryome
15B	15B_viral_contig_13	vOTU_2481	37710	No	lysogenic	57	31	0	High-quality	AAI-based (medium-confidence)	Prokaryome
15B	15B_viral_contig_14	vOTU_1659	36460	No	lysogenic	50	25	1	Medium-quality	AAI-based (medium-confidence)	Prokaryome
15B	15B_viral_contig_15	vOTU_861	36221	No	lysogenic	58	25	0	Complete	DTR (high-confidence)	Prokaryome
15B	15B_viral_contig_18	vOTU_634	32805	No	lytic	31	1	1	High-quality	HMM-based (lower-bound)	Prokaryome
15B	15B_viral_contig_19	vOTU_2458	31177	No	lytic	39	20	0	Medium-quality	AAI-based (medium-confidence)	Prokaryome
15B	15B_viral_contig_20	vOTU_628	31064	No	lytic	28	1	1	High-quality	HMM-based (lower-bound)	Prokaryome
15B	15B_viral_contig_21	vOTU_1714	30412	No	lytic	36	24	2	Medium-quality	AAI-based (medium-confidence)	Prokaryome
15B	15B_viral_contig_22	vOTU_634	30256	No	lytic	18	1	1	High-quality	HMM-based (lower-bound)	Prokaryome
15B	15B_viral_contig_24	vOTU_2165	28137	No	lytic	38	18	0	Medium-quality	AAI-based (medium-confidence)	Prokaryome
15B	15B_viral_contig_25	vOTU_1776	28091	No	lytic	34	23	0	Medium-quality	AAI-based (medium-confidence)	Prokaryome
15B	15B_viral_contig_27	vOTU_2385	26619	No	lysogenic	44	16	1	Medium-quality	AAI-based (medium-confidence)	Prokaryome
15B	15B_viral_contig_28	vOTU_1777	26323	No	lytic	37	15	0	Medium-quality	AAI-based (medium-confidence)	Prokaryome
15B	15B_viral_contig_29	vOTU_2268	23436	No	lytic	33	22	1	Medium-quality	AAI-based (medium-confidence)	Prokaryome
15B	15B_viral_contig_31	vOTU_633	22273	No	lytic	18	1	0	High-quality	HMM-based (lower-bound)	Prokaryome
15B	15B_viral_contig_36	vOTU_243	18704	No	lytic	23	6	0	Complete	ITR (high-confidence)	Prokaryome
15B	15B_viral_contig_38	vOTU_1085	16908	No	lytic	21	9	0	High-quality	AAI-based (medium-confidence)	Prokaryome
15B	15B_viral_contig_41	vOTU_1086	16533	No	lytic	20	9	0	High-quality	AAI-based (medium-confidence)	Prokaryome
15B	15B_viral_contig_45	vOTU_2214	15788	No	lytic	13	1	1	High-quality	HMM-based (lower-bound)	Prokaryome
15B	15B_viral_contig_5878	vOTU_2228	148323	No	lytic	196	56	1	Complete	DTR (high-confidence)	Prokaryome
15B	15B_viral_contig_5879	vOTU_953	42285	No	lysogenic	64	24	0	Complete	DTR (high-confidence)	Prokaryome
15B	15B_viral_contig_5883	vOTU_2533	225368	No	lytic	204	56	4	Medium-quality	HMM-based (lower-bound)	Prokaryome
15B	15B_viral_contig_5884	vOTU_1045	39171	No	lysogenic	60	28	0	Complete	DTR (high-confidence)	Prokaryome
15B	15B_viral_contig_5893	vOTU_1085	17451	No	lytic	22	9	0	Complete	ITR (high-confidence)	Prokaryome
15B	15B_viral_contig_5974	vOTU_863	27152	Yes	lysogenic	33	10	1	Medium-quality	AAI-based (medium-confidence)	Prokaryome
15B	15B_viral_contig_5975	vOTU_1449	27035	Yes	lysogenic	29	12	2	Medium-quality	AAI-based (medium-confidence)	Prokaryome
15B	15B_viral_contig_5977	vOTU_1113	40302	Yes	lysogenic	48	23	0	Medium-quality	AAI-based (medium-confidence)	Prokaryome
15B	15B_viral_contig_5898	vOTU_1648	161330	Yes	lysogenic	197	64	24	High-quality	HMM-based (lower-bound)	Prokaryome
15B	15B_viral_contig_5899	vOTU_1446	47619	Yes	lysogenic	66	21	2	Medium-quality	HMM-based (lower-bound)	Prokaryome
15B	15B_viral_contig_5900	vOTU_1740	97597	Yes	lysogenic	121	62	18	High-quality	AAI-based (high-confidence)	Prokaryome
15B	15B_viral_contig_5901	vOTU_1740	102589	Yes	lysogenic	142	63	13	High-quality	AAI-based (medium-confidence)	Prokaryome
15B	15B_viral_contig_5902	vOTU_1073	34965	Yes	lysogenic	48	23	0	Medium-quality	AAI-based (medium-confidence)	Prokaryome
15B	15B_viral_contig_5905	vOTU_814	30848	Yes	lysogenic	32	16	3	Medium-quality	AAI-based (high-confidence)	Prokaryome
15B	15B_viral_contig_5907	vOTU_998	39691	Yes	lysogenic	55	22	1	High-quality	AAI-based (high-confidence)	Prokaryome
15B	15B_viral_contig_23	vOTU_629	28175	Yes	lysogenic	24	2	1	High-quality	HMM-based (lower-bound)	Prokaryome
15B	15B_viral_contig_5973	vOTU_998	31544	Yes	lysogenic	46	23	1	Medium-quality	AAI-based (high-confidence)	Prokaryome
15P	15P_viral_contig_1	vOTU_2533	225368	No	lytic	203	56	4	Medium-quality	HMM-based (lower-bound)	Virome
15P	15P_viral_contig_2	vOTU_2228	149271	No	lytic	197	56	1	High-quality	AAI-based (medium-confidence)	Virome
15P	15P_viral_contig_3	vOTU_769	66188	No	lytic	104	30	0	High-quality	AAI-based (medium-confidence)	Virome
15P	15P_viral_contig_4	vOTU_2068	58876	No	lysogenic	91	44	1	High-quality	AAI-based (high-confidence)	Virome
15P	15P_viral_contig_5	vOTU_1045	58533	No	lysogenic	95	36	0	High-quality	AAI-based (high-confidence)	Virome
15P	15P_viral_contig_6	vOTU_2649	53974	No	lytic	86	11	1	High-quality	AAI-based (medium-confidence)	Virome
15P	15P_viral_contig_7	vOTU_780	50403	No	lytic	77	22	2	Medium-quality	AAI-based (high-confidence)	Virome
15P	15P_viral_contig_8	vOTU_1659	50072	No	lysogenic	73	39	2	Complete	DTR (high-confidence)	Virome
15P	15P_viral_contig_9	vOTU_2348	43138	No	lysogenic	65	27	0	High-quality	AAI-based (medium-confidence)	Virome
15P	15P_viral_contig_10	vOTU_1740	43137	No	lysogenic	67	34	1	High-quality	AAI-based (medium-confidence)	Virome
15P	15P_viral_contig_11	vOTU_253	43080	No	lytic	73	21	1	Medium-quality	HMM-based (lower-bound)	Virome
15P	15P_viral_contig_12	vOTU_2458	42796	No	lysogenic	55	25	0	Complete	DTR (high-confidence)	Virome
15P	15P_viral_contig_13	vOTU_953	42199	No	lysogenic	64	24	0	Complete	DTR (high-confidence)	Virome
15P	15P_viral_contig_14	vOTU_2481	41359	No	lysogenic	63	33	0	Complete	DTR (high-confidence)	Virome
15P	15P_viral_contig_15	vOTU_986	41212	No	lysogenic	62	20	0	High-quality	AAI-based (high-confidence)	Virome
15P	15P_viral_contig_16	vOTU_1240	40432	No	lysogenic	61	21	1	Medium-quality	AAI-based (medium-confidence)	Virome
15P	15P_viral_contig_17	vOTU_1784	39089	No	lysogenic	55	29	0	Medium-quality	AAI-based (medium-confidence)	Virome
15P	15P_viral_contig_18	vOTU_2165	37535	No	lytic	58	15	1	Medium-quality	HMM-based (lower-bound)	Virome
15P	15P_viral_contig_19	vOTU_1646	37355	No	lysogenic	54	30	0	High-quality	AAI-based (medium-confidence)	Virome
15P	15P_viral_contig_20	vOTU_2268	37086	No	lysogenic	52	30	0	High-quality	AAI-based (high-confidence)	Virome
15P	15P_viral_contig_21	vOTU_2363	37060	No	lysogenic	59	21	0	Medium-quality	AAI-based (high-confidence)	Virome
15P	15P_viral_contig_22	vOTU_998	36726	No	lysogenic	53	22	1	High-quality	AAI-based (high-confidence)	Virome
15P	15P_viral_contig_23	vOTU_861	36211	No	lysogenic	57	25	0	High-quality	AAI-based (high-confidence)	Virome
15P	15P_viral_contig_24	vOTU_741	36126	No	lytic	74	22	1	Medium-quality	AAI-based (high-confidence)	Virome
15P	15P_viral_contig_25	vOTU_2305	35548	No	lytic	47	14	0	Medium-quality	AAI-based (medium-confidence)	Virome
15P	15P_viral_contig_26	vOTU_237	35536	No	lytic	56	5	2	Complete	DTR (high-confidence)	Virome
15P	15P_viral_contig_27	vOTU_1530	34283	No	lytic	57	24	1	Medium-quality	AAI-based (medium-confidence)	Virome
15P	15P_viral_contig_28	vOTU_776	34095	No	lytic	40	17	0	Medium-quality	AAI-based (medium-confidence)	Virome
15P	15P_viral_contig_29	vOTU_1648	32686	No	lysogenic	54	29	1	Medium-quality	AAI-based (medium-confidence)	Virome
15P	15P_viral_contig_30	vOTU_2078	31166	No	lysogenic	45	21	0	Complete	DTR (high-confidence)	Virome
15P	15P_viral_contig_31	vOTU_2267	30431	No	lysogenic	44	17	1	Medium-quality	AAI-based (medium-confidence)	Virome
15P	15P_viral_contig_32	vOTU_258	29985	No	lytic	46	7	0	Medium-quality	AAI-based (high-confidence)	Virome
15P	15P_viral_contig_33	vOTU_1648	29819	No	lysogenic	45	17	0	Medium-quality	AAI-based (medium-confidence)	Virome
15P	15P_viral_contig_34	vOTU_885	29365	No	lysogenic	37	18	0	Medium-quality	AAI-based (high-confidence)	Virome
15P	15P_viral_contig_35	vOTU_2260	28672	No	lytic	42	19	0	Medium-quality	AAI-based (medium-confidence)	Virome
15P	15P_viral_contig_36	vOTU_2341	26990	No	lysogenic	44	20	1	Medium-quality	AAI-based (medium-confidence)	Virome
15P	15P_viral_contig_37	vOTU_2281	26619	No	lysogenic	47	21	1	Medium-quality	AAI-based (medium-confidence)	Virome
15P	15P_viral_contig_38	vOTU_2297	23817	No	lytic	22	14	0	Medium-quality	AAI-based (medium-confidence)	Virome
15P	15P_viral_contig_39	vOTU_1033	22947	No	lytic	23	13	0	Medium-quality	AAI-based (high-confidence)	Virome
15P	15P_viral_contig_40	vOTU_2162	22887	No	lytic	23	15	0	Medium-quality	AAI-based (medium-confidence)	Virome
15P	15P_viral_contig_41	vOTU_236	22867	No	lytic	40	13	0	Medium-quality	AAI-based (medium-confidence)	Virome
15P	15P_viral_contig_43	vOTU_2343	21953	No	lysogenic	36	14	0	Medium-quality	AAI-based (medium-confidence)	Virome
15P	15P_viral_contig_44	vOTU_1705	21872	No	lytic	22	21	0	Medium-quality	AAI-based (medium-confidence)	Virome
15P	15P_viral_contig_46	vOTU_2165	21197	No	lytic	21	15	0	Medium-quality	AAI-based (medium-confidence)	Virome
15P	15P_viral_contig_48	vOTU_1738	19307	No	lytic	24	21	0	Medium-quality	AAI-based (medium-confidence)	Virome
15P	15P_viral_contig_49	vOTU_742	19044	No	lytic	33	12	0	Medium-quality	AAI-based (high-confidence)	Virome
15P	15P_viral_contig_51	vOTU_243	18450	No	lytic	23	6	0	High-quality	AAI-based (medium-confidence)	Virome
15P	15P_viral_contig_56	vOTU_1085	17452	No	lytic	22	9	0	High-quality	AAI-based (medium-confidence)	Virome
15P	15P_viral_contig_60	vOTU_1086	16533	No	lytic	20	9	0	High-quality	AAI-based (medium-confidence)	Virome
15P	15P_viral_contig_1071	vOTU_2228	148323	No	lytic	196	56	1	Complete	DTR (high-confidence)	Virome
15P	15P_viral_contig_1072	vOTU_2533	225368	No	lytic	203	56	4	Medium-quality	HMM-based (lower-bound)	Virome
15P	15P_viral_contig_1073	vOTU_769	66184	No	lytic	103	30	0	Complete	DTR (high-confidence)	Virome
15P	15P_viral_contig_1074	vOTU_1659	50072	No	lysogenic	73	40	2	Complete	DTR (high-confidence)	Virome
15P	15P_viral_contig_1075	vOTU_2348	43134	No	lysogenic	65	26	0	Complete	DTR (high-confidence)	Virome
15P	15P_viral_contig_1076	vOTU_253	43080	No	lytic	74	21	1	Medium-quality	HMM-based (lower-bound)	Virome
15P	15P_viral_contig_1077	vOTU_1045	39171	No	lysogenic	60	27	0	Complete	DTR (high-confidence)	Virome
15P	15P_viral_contig_1078	vOTU_237	35536	No	lytic	56	5	2	Complete	DTR (high-confidence)	Virome
15P	15P_viral_contig_1079	vOTU_2078	31166	No	lysogenic	45	21	0	Complete	DTR (high-confidence)	Virome
15P	15P_viral_contig_1087	vOTU_2343	45523	No	lysogenic	67	35	0	High-quality	AAI-based (medium-confidence)	Virome
15P	15P_viral_contig_1088	vOTU_2068	58876	No	lysogenic	91	44	1	High-quality	AAI-based (high-confidence)	Virome
15P	15P_viral_contig_1089	vOTU_986	41234	No	lysogenic	62	20	0	High-quality	AAI-based (high-confidence)	Virome
15P	15P_viral_contig_1090	vOTU_998	36726	No	lysogenic	53	22	1	High-quality	AAI-based (high-confidence)	Virome
15P	15P_viral_contig_1091	vOTU_861	36211	No	lysogenic	57	25	0	High-quality	AAI-based (high-confidence)	Virome
15P	15P_viral_contig_1092	vOTU_1738	19307	No	lytic	24	21	0	Medium-quality	AAI-based (medium-confidence)	Virome
15P	15P_viral_contig_1093	vOTU_1085	17452	No	lytic	22	9	0	High-quality	AAI-based (medium-confidence)	Virome
16B	16B_viral_contig_2	vOTU_1729	46890	No	lysogenic	73	41	1	High-quality	AAI-based (medium-confidence)	Prokaryome
16B	16B_viral_contig_3	vOTU_633	40401	No	lytic	28	1	0	High-quality	AAI-based (medium-confidence)	Prokaryome
16B	16B_viral_contig_5	vOTU_1738	35341	No	lytic	59	31	0	Medium-quality	AAI-based (medium-confidence)	Prokaryome
16B	16B_viral_contig_6	vOTU_629	34095	No	lytic	30	2	2	High-quality	HMM-based (lower-bound)	Prokaryome
16B	16B_viral_contig_7	vOTU_634	33406	No	lytic	15	2	1	High-quality	AAI-based (medium-confidence)	Prokaryome
16B	16B_viral_contig_8	vOTU_1541	31774	No	lysogenic	40	22	0	Medium-quality	AAI-based (medium-confidence)	Prokaryome
16B	16B_viral_contig_9	vOTU_2325	30857	No	lytic	40	17	1	Medium-quality	AAI-based (medium-confidence)	Prokaryome
16B	16B_viral_contig_13	vOTU_1014	20771	No	lysogenic	25	10	0	Medium-quality	AAI-based (high-confidence)	Prokaryome
16B	16B_viral_contig_15	vOTU_2349	19513	No	lytic	22	17	0	Medium-quality	AAI-based (high-confidence)	Prokaryome
16B	16B_viral_contig_20	vOTU_1086	17443	No	lytic	22	9	0	High-quality	AAI-based (medium-confidence)	Prokaryome
16B	16B_viral_contig_30	vOTU_2216	13819	No	lytic	13	1	3	High-quality	HMM-based (lower-bound)	Prokaryome
16B	16B_viral_contig_7875	vOTU_997	37569	No	lysogenic	54	22	0	Complete	DTR (high-confidence)	Prokaryome
16B	16B_viral_contig_7899	vOTU_997	37734	No	lysogenic	54	22	0	High-quality	AAI-based (high-confidence)	Prokaryome
16B	16B_viral_contig_7900	vOTU_1086	17454	No	lytic	22	9	0	High-quality	AAI-based (medium-confidence)	Prokaryome
16B	16B_viral_contig_7986	vOTU_2346	39824	Yes	lysogenic	66	34	1	High-quality	AAI-based (medium-confidence)	Prokaryome
16B	16B_viral_contig_7987	vOTU_1457	57580	Yes	lysogenic	79	24	4	Medium-quality	HMM-based (lower-bound)	Prokaryome
16B	16B_viral_contig_7914	vOTU_1449	36411	Yes	lysogenic	46	21	1	High-quality	AAI-based (medium-confidence)	Prokaryome
16B	16B_viral_contig_7991	vOTU_920	37925	Yes	lysogenic	47	22	0	High-quality	AAI-based (high-confidence)	Prokaryome
16B	16B_viral_contig_7915	vOTU_920	37832	Yes	lysogenic	47	22	0	High-quality	AAI-based (high-confidence)	Prokaryome
16B	16B_viral_contig_4	vOTU_1704	30504	Yes	lysogenic	45	22	0	Medium-quality	AAI-based (medium-confidence)	Prokaryome
16P	16P_viral_contig_1	vOTU_2346	42153	No	lysogenic	68	34	2	Complete	DTR (high-confidence)	Virome
16P	16P_viral_contig_2	vOTU_920	38110	No	lysogenic	48	23	0	Complete	DTR (high-confidence)	Virome
16P	16P_viral_contig_3	vOTU_997	37413	No	lysogenic	54	22	0	High-quality	AAI-based (high-confidence)	Virome
16P	16P_viral_contig_4	vOTU_1541	31870	No	lysogenic	40	22	0	Medium-quality	AAI-based (medium-confidence)	Virome
16P	16P_viral_contig_5	vOTU_1572	30482	No	lysogenic	41	23	0	High-quality	AAI-based (medium-confidence)	Virome
16P	16P_viral_contig_6	vOTU_2066	29967	No	lytic	39	22	1	Medium-quality	AAI-based (medium-confidence)	Virome
16P	16P_viral_contig_7	vOTU_1648	25602	No	lytic	33	25	0	Medium-quality	AAI-based (medium-confidence)	Virome
16P	16P_viral_contig_8	vOTU_1738	22759	No	lysogenic	30	23	0	Medium-quality	AAI-based (medium-confidence)	Virome
16P	16P_viral_contig_10	vOTU_1086	17472	No	lytic	22	9	0	High-quality	AAI-based (medium-confidence)	Virome
16P	16P_viral_contig_138	vOTU_2346	42153	No	lysogenic	68	34	2	Complete	DTR (high-confidence)	Virome
16P	16P_viral_contig_139	vOTU_920	38110	No	lysogenic	48	23	0	Complete	DTR (high-confidence)	Virome
16P	16P_viral_contig_140	vOTU_1541	31870	No	lysogenic	40	22	0	Medium-quality	AAI-based (medium-confidence)	Virome
16P	16P_viral_contig_141	vOTU_1086	17472	No	lytic	22	9	0	High-quality	AAI-based (medium-confidence)	Virome
17B	17B_viral_contig_9146	vOTU_461	527849	No	lytic	473	14	47	Complete	DTR (high-confidence)	Prokaryome
17B	17B_viral_contig_1	vOTU_277	201921	No	lytic	194	81	0	Medium-quality	AAI-based (medium-confidence)	Prokaryome
17B	17B_viral_contig_4	vOTU_1505	69953	No	lysogenic	82	20	0	Medium-quality	HMM-based (lower-bound)	Prokaryome
17B	17B_viral_contig_5	vOTU_1452	69480	No	lytic	81	16	2	Medium-quality	AAI-based (medium-confidence)	Prokaryome
17B	17B_viral_contig_7	vOTU_1419	45629	No	lytic	56	25	1	High-quality	AAI-based (medium-confidence)	Prokaryome
17B	17B_viral_contig_8	vOTU_2311	45168	No	lytic	62	24	1	Complete	DTR (high-confidence)	Prokaryome
17B	17B_viral_contig_9	vOTU_2047	44909	No	lytic	63	32	0	High-quality	AAI-based (high-confidence)	Prokaryome
17B	17B_viral_contig_10	vOTU_1107	44104	No	lysogenic	65	27	0	Medium-quality	HMM-based (lower-bound)	Prokaryome
17B	17B_viral_contig_12	vOTU_2143	41734	No	lytic	57	28	2	Complete	DTR (high-confidence)	Prokaryome
17B	17B_viral_contig_13	vOTU_2338	41472	No	lysogenic	64	31	0	High-quality	AAI-based (medium-confidence)	Prokaryome
17B	17B_viral_contig_14	vOTU_2346	41358	No	lysogenic	66	35	2	High-quality	AAI-based (medium-confidence)	Prokaryome
17B	17B_viral_contig_15	vOTU_2270	40741	No	lysogenic	65	33	1	Complete	DTR (high-confidence)	Prokaryome
17B	17B_viral_contig_16	vOTU_1661	40328	No	lytic	59	30	2	Medium-quality	AAI-based (medium-confidence)	Prokaryome
17B	17B_viral_contig_17	vOTU_998	39870	No	lysogenic	53	20	2	High-quality	AAI-based (high-confidence)	Prokaryome
17B	17B_viral_contig_18	vOTU_942	39348	No	lysogenic	58	22	1	High-quality	AAI-based (high-confidence)	Prokaryome
17B	17B_viral_contig_19	vOTU_2165	38712	No	lytic	63	33	0	Medium-quality	HMM-based (lower-bound)	Prokaryome
17B	17B_viral_contig_21	vOTU_1796	33282	No	lytic	38	25	1	Medium-quality	AAI-based (medium-confidence)	Prokaryome
17B	17B_viral_contig_22	vOTU_2295	30327	No	lytic	34	19	0	Medium-quality	AAI-based (medium-confidence)	Prokaryome
17B	17B_viral_contig_23	vOTU_630	29333	No	lytic	21	1	3	High-quality	HMM-based (lower-bound)	Prokaryome
17B	17B_viral_contig_26	vOTU_633	24376	No	lytic	17	1	1	High-quality	AAI-based (medium-confidence)	Prokaryome
17B	17B_viral_contig_27	vOTU_1740	23215	No	lysogenic	36	20	1	Medium-quality	AAI-based (medium-confidence)	Prokaryome
17B	17B_viral_contig_28	vOTU_634	22707	No	lytic	14	1	1	High-quality	HMM-based (lower-bound)	Prokaryome
17B	17B_viral_contig_34	vOTU_250	19021	No	lytic	27	6	0	High-quality	AAI-based (medium-confidence)	Prokaryome
17B	17B_viral_contig_36	vOTU_634	18588	No	lytic	3	1	0	Medium-quality	AAI-based (high-confidence)	Prokaryome
17B	17B_viral_contig_37	vOTU_634	18255	No	lytic	15	1	1	High-quality	HMM-based (lower-bound)	Prokaryome
17B	17B_viral_contig_96	vOTU_629	10084	No	lytic	9	2	0	High-quality	HMM-based (lower-bound)	Prokaryome
17B	17B_viral_contig_9148	vOTU_461	527849	No	lytic	473	14	47	Complete	DTR (high-confidence)	Prokaryome
17B	17B_viral_contig_9121	vOTU_277	201921	No	lytic	194	81	0	Medium-quality	AAI-based (medium-confidence)	Prokaryome
17B	17B_viral_contig_9122	vOTU_2311	45168	No	lytic	62	24	1	Complete	DTR (high-confidence)	Prokaryome
17B	17B_viral_contig_9123	vOTU_2143	41734	No	lytic	57	28	2	Complete	DTR (high-confidence)	Prokaryome
17B	17B_viral_contig_9124	vOTU_2270	40741	No	lysogenic	64	33	1	Complete	DTR (high-confidence)	Prokaryome
17B	17B_viral_contig_9125	vOTU_2165	38712	No	lytic	63	33	0	Medium-quality	HMM-based (lower-bound)	Prokaryome
17B	17B_viral_contig_9136	vOTU_277	201982	No	lytic	194	81	0	Medium-quality	AAI-based (medium-confidence)	Prokaryome
17B	17B_viral_contig_9261	vOTU_1449	25384	Yes	lysogenic	30	13	1	Medium-quality	AAI-based (medium-confidence)	Prokaryome
17B	17B_viral_contig_9262	vOTU_1116	46313	Yes	lysogenic	65	27	2	High-quality	AAI-based (medium-confidence)	Prokaryome
17B	17B_viral_contig_9263	vOTU_1113	40664	Yes	lysogenic	49	24	0	Medium-quality	AAI-based (medium-confidence)	Prokaryome
17B	17B_viral_contig_9264	vOTU_863	24322	Yes	lysogenic	31	9	1	Medium-quality	AAI-based (high-confidence)	Prokaryome
17B	17B_viral_contig_9266	vOTU_1125	39925	Yes	lysogenic	59	20	1	Medium-quality	AAI-based (medium-confidence)	Prokaryome
17B	17B_viral_contig_9150	vOTU_1449	29958	Yes	lysogenic	42	21	1	Medium-quality	AAI-based (medium-confidence)	Prokaryome
17B	17B_viral_contig_9152	vOTU_2046	28932	Yes	lysogenic	37	23	0	High-quality	AAI-based (medium-confidence)	Prokaryome
17B	17B_viral_contig_6	vOTU_2491	45871	Yes	lysogenic	66	35	1	High-quality	AAI-based (medium-confidence)	Prokaryome
17B	17B_viral_contig_9153	vOTU_1665	36341	Yes	lysogenic	50	29	0	High-quality	AAI-based (high-confidence)	Prokaryome
17B	17B_viral_contig_9154	vOTU_1073	33125	Yes	lysogenic	48	22	0	Medium-quality	AAI-based (medium-confidence)	Prokaryome
17B	17B_viral_contig_9155	vOTU_1589	33910	Yes	lysogenic	47	20	1	Medium-quality	AAI-based (medium-confidence)	Prokaryome
17B	17B_viral_contig_20	vOTU_1226	23987	Yes	lysogenic	32	19	0	Medium-quality	AAI-based (medium-confidence)	Prokaryome
17B	17B_viral_contig_24	vOTU_1467	26387	Yes	lysogenic	40	18	0	Medium-quality	AAI-based (medium-confidence)	Prokaryome
17B	17B_viral_contig_9270	vOTU_863	24322	Yes	lysogenic	31	9	1	Medium-quality	AAI-based (high-confidence)	Prokaryome
17P	17P_viral_contig_1	vOTU_277	201921	No	lytic	194	81	0	Medium-quality	AAI-based (medium-confidence)	Virome
17P	17P_viral_contig_2	vOTU_1427	74618	No	lysogenic	94	15	2	Medium-quality	AAI-based (medium-confidence)	Virome
17P	17P_viral_contig_3	vOTU_1505	69579	No	lysogenic	83	21	0	Medium-quality	HMM-based (lower-bound)	Virome
17P	17P_viral_contig_5	vOTU_2067	51730	No	lysogenic	75	44	1	High-quality	AAI-based (high-confidence)	Virome
17P	17P_viral_contig_6	vOTU_2047	51679	No	lysogenic	73	33	0	High-quality	AAI-based (high-confidence)	Virome
17P	17P_viral_contig_7	vOTU_1215	51186	No	lysogenic	75	32	0	Medium-quality	HMM-based (lower-bound)	Virome
17P	17P_viral_contig_8	vOTU_2066	43995	No	lysogenic	61	39	1	High-quality	AAI-based (medium-confidence)	Virome
17P	17P_viral_contig_9	vOTU_1661	43236	No	lysogenic	66	30	2	High-quality	AAI-based (medium-confidence)	Virome
17P	17P_viral_contig_10	vOTU_253	43078	No	lytic	74	21	1	Medium-quality	HMM-based (lower-bound)	Virome
17P	17P_viral_contig_11	vOTU_1042	43038	No	lysogenic	60	26	0	High-quality	AAI-based (high-confidence)	Virome
17P	17P_viral_contig_12	vOTU_2143	41734	No	lytic	57	29	2	Complete	DTR (high-confidence)	Virome
17P	17P_viral_contig_13	vOTU_2338	41519	No	lysogenic	64	31	0	Complete	DTR (high-confidence)	Virome
17P	17P_viral_contig_14	vOTU_2346	41268	No	lysogenic	66	36	2	Complete	DTR (high-confidence)	Virome
17P	17P_viral_contig_15	vOTU_2270	40741	No	lysogenic	65	33	1	Complete	DTR (high-confidence)	Virome
17P	17P_viral_contig_16	vOTU_1125	40390	No	lysogenic	60	20	1	Complete	DTR (high-confidence)	Virome
17P	17P_viral_contig_17	vOTU_2491	40284	No	lysogenic	60	34	1	Complete	DTR (high-confidence)	Virome
17P	17P_viral_contig_18	vOTU_1226	39072	No	lysogenic	62	24	0	Medium-quality	AAI-based (medium-confidence)	Virome
17P	17P_viral_contig_19	vOTU_1252	38910	No	lytic	61	29	0	Complete	DTR (high-confidence)	Virome
17P	17P_viral_contig_20	vOTU_2165	38712	No	lytic	63	32	0	Medium-quality	HMM-based (lower-bound)	Virome
17P	17P_viral_contig_21	vOTU_998	37673	No	lysogenic	54	22	1	High-quality	AAI-based (high-confidence)	Virome
17P	17P_viral_contig_22	vOTU_2295	37277	No	lysogenic	49	22	1	High-quality	AAI-based (high-confidence)	Virome
17P	17P_viral_contig_24	vOTU_1648	35676	No	lysogenic	47	29	0	Medium-quality	AAI-based (medium-confidence)	Virome
17P	17P_viral_contig_25	vOTU_258	35280	No	lytic	55	9	0	Medium-quality	AAI-based (high-confidence)	Virome
17P	17P_viral_contig_26	vOTU_983	35205	No	lysogenic	54	18	0	Medium-quality	AAI-based (high-confidence)	Virome
17P	17P_viral_contig_27	vOTU_1605	33864	No	lytic	52	30	2	Medium-quality	AAI-based (medium-confidence)	Virome
17P	17P_viral_contig_28	vOTU_984	32886	No	lysogenic	44	15	0	Medium-quality	AAI-based (high-confidence)	Virome
17P	17P_viral_contig_29	vOTU_276	30567	No	lytic	40	23	0	Medium-quality	AAI-based (high-confidence)	Virome
17P	17P_viral_contig_30	vOTU_2046	28922	No	lysogenic	38	23	0	High-quality	AAI-based (medium-confidence)	Virome
17P	17P_viral_contig_31	vOTU_1597	26156	No	lytic	35	17	1	Medium-quality	AAI-based (medium-confidence)	Virome
17P	17P_viral_contig_33	vOTU_1690	23643	No	lysogenic	34	15	0	Medium-quality	AAI-based (medium-confidence)	Virome
17P	17P_viral_contig_35	vOTU_1264	21546	No	lysogenic	25	15	0	Medium-quality	AAI-based (medium-confidence)	Virome
17P	17P_viral_contig_37	vOTU_250	19021	No	lytic	27	6	0	High-quality	AAI-based (medium-confidence)	Virome
17P	17P_viral_contig_60	vOTU_229	10846	No	lytic	14	4	0	High-quality	AAI-based (high-confidence)	Virome
17P	17P_viral_contig_537	vOTU_1505	68545	No	lysogenic	81	20	0	Medium-quality	HMM-based (lower-bound)	Virome
17P	17P_viral_contig_538	vOTU_277	201921	No	lytic	194	81	0	Medium-quality	AAI-based (medium-confidence)	Virome
17P	17P_viral_contig_539	vOTU_1215	51160	No	lysogenic	75	32	0	Medium-quality	HMM-based (lower-bound)	Virome
17P	17P_viral_contig_540	vOTU_2143	41734	No	lytic	57	28	2	Complete	DTR (high-confidence)	Virome
17P	17P_viral_contig_541	vOTU_2270	40741	No	lysogenic	65	33	1	Complete	DTR (high-confidence)	Virome
17P	17P_viral_contig_542	vOTU_1125	40390	No	lysogenic	60	20	1	Complete	DTR (high-confidence)	Virome
17P	17P_viral_contig_543	vOTU_2491	40284	No	lysogenic	60	34	1	Complete	DTR (high-confidence)	Virome
17P	17P_viral_contig_544	vOTU_1252	38910	No	lytic	61	29	0	Complete	DTR (high-confidence)	Virome
17P	17P_viral_contig_545	vOTU_2165	38712	No	lytic	62	32	0	Medium-quality	HMM-based (lower-bound)	Virome
17P	17P_viral_contig_551	vOTU_1042	43038	No	lysogenic	60	26	0	High-quality	AAI-based (high-confidence)	Virome
17P	17P_viral_contig_552	vOTU_2346	41268	No	lysogenic	66	36	2	Complete	DTR (high-confidence)	Virome
17P	17P_viral_contig_553	vOTU_998	37673	No	lysogenic	54	22	1	High-quality	AAI-based (high-confidence)	Virome
17P	17P_viral_contig_557	vOTU_1113	35366	Yes	lysogenic	45	24	0	Medium-quality	AAI-based (medium-confidence)	Virome
18B	18B_viral_contig_9501	vOTU_2204	135555	No	lytic	147	2	9	High-quality	HMM-based (lower-bound)	Prokaryome
18B	18B_viral_contig_2	vOTU_276	52017	No	lytic	68	32	0	High-quality	AAI-based (high-confidence)	Prokaryome
18B	18B_viral_contig_9623	vOTU_1705	17792	Yes	lysogenic	26	13	0	Medium-quality	AAI-based (medium-confidence)	Prokaryome
18B	18B_viral_contig_4	vOTU_2311	45061	No	lytic	62	25	1	Complete	DTR (high-confidence)	Prokaryome
18B	18B_viral_contig_5	vOTU_1738	37460	No	lytic	60	28	0	Medium-quality	AAI-based (medium-confidence)	Prokaryome
18B	18B_viral_contig_6	vOTU_2143	34930	No	lytic	50	26	1	Medium-quality	AAI-based (medium-confidence)	Prokaryome
18B	18B_viral_contig_7	vOTU_1655	34915	No	lysogenic	50	29	1	Medium-quality	AAI-based (medium-confidence)	Prokaryome
18B	18B_viral_contig_8	vOTU_2299	33325	No	lytic	50	17	1	Medium-quality	AAI-based (high-confidence)	Prokaryome
18B	18B_viral_contig_9	vOTU_1018	33094	No	lysogenic	49	15	3	Medium-quality	AAI-based (medium-confidence)	Prokaryome
18B	18B_viral_contig_10	vOTU_1648	32707	No	lytic	39	21	0	Medium-quality	AAI-based (medium-confidence)	Prokaryome
18B	18B_viral_contig_11	vOTU_998	28894	No	lysogenic	30	12	1	Medium-quality	AAI-based (high-confidence)	Prokaryome
18B	18B_viral_contig_13	vOTU_2346	27439	No	lysogenic	50	19	2	Medium-quality	AAI-based (medium-confidence)	Prokaryome
18B	18B_viral_contig_14	vOTU_2265	24930	No	lytic	32	25	0	Medium-quality	AAI-based (medium-confidence)	Prokaryome
18B	18B_viral_contig_15	vOTU_261	22485	No	lytic	21	20	0	Medium-quality	AAI-based (high-confidence)	Prokaryome
18B	18B_viral_contig_17	vOTU_2165	20839	No	lytic	28	16	0	Medium-quality	AAI-based (medium-confidence)	Prokaryome
18B	18B_viral_contig_21	vOTU_1086	17444	No	lytic	22	9	0	High-quality	AAI-based (medium-confidence)	Prokaryome
18B	18B_viral_contig_26	vOTU_365	15951	No	lytic	37	5	0	Medium-quality	AAI-based (medium-confidence)	Prokaryome
18B	18B_viral_contig_27	vOTU_365	15940	No	lytic	17	7	0	Medium-quality	AAI-based (medium-confidence)	Prokaryome
18B	18B_viral_contig_43	vOTU_2214	11881	No	lysogenic	11	1	1	High-quality	HMM-based (lower-bound)	Prokaryome
18B	18B_viral_contig_9474	vOTU_261	21950	No	lytic	22	20	0	Medium-quality	AAI-based (high-confidence)	Prokaryome
18B	18B_viral_contig_9491	vOTU_1086	17444	No	lytic	22	9	0	High-quality	AAI-based (medium-confidence)	Prokaryome
18B	18B_viral_contig_9617_1	vOTU_1140	103217	Yes	lysogenic	127	50	11	High-quality	AAI-based (high-confidence)	Prokaryome
18B	18B_viral_contig_9617_2	vOTU_1113	41060	Yes	lysogenic	45	24	0	Medium-quality	AAI-based (medium-confidence)	Prokaryome
18B	18B_viral_contig_9618	vOTU_1449	37136	Yes	lysogenic	52	22	1	Medium-quality	AAI-based (medium-confidence)	Prokaryome
18B	18B_viral_contig_9619	vOTU_1186	26935	Yes	lysogenic	22	5	0	Medium-quality	AAI-based (high-confidence)	Prokaryome
18B	18B_viral_contig_9620	vOTU_1161	31042	Yes	lysogenic	33	8	0	Medium-quality	AAI-based (medium-confidence)	Prokaryome
18B	18B_viral_contig_9500	vOTU_1415	75714	Yes	lysogenic	86	21	0	High-quality	AAI-based (medium-confidence)	Prokaryome
18B	18B_viral_contig_9503	vOTU_1589	25855	Yes	lysogenic	31	18	0	Medium-quality	AAI-based (medium-confidence)	Prokaryome
18B	18B_viral_contig_9505	vOTU_1564	36329	Yes	lysogenic	43	21	0	Medium-quality	AAI-based (medium-confidence)	Prokaryome
18B	18B_viral_contig_3	vOTU_814	41660	Yes	lysogenic	44	16	4	Medium-quality	AAI-based (medium-confidence)	Prokaryome
18B	18B_viral_contig_9508	vOTU_1676	25173	Yes	lysogenic	31	23	0	Medium-quality	AAI-based (medium-confidence)	Prokaryome
18P	18P_viral_contig_1	vOTU_2165	77268	No	lytic	112	55	2	High-quality	HMM-based (lower-bound)	Virome
18P	18P_viral_contig_2	vOTU_208	57973	No	lytic	95	24	1	High-quality	AAI-based (high-confidence)	Virome
18P	18P_viral_contig_3	vOTU_213	55992	No	lytic	79	18	2	High-quality	AAI-based (high-confidence)	Virome
18P	18P_viral_contig_4	vOTU_1076	53617	No	lysogenic	79	14	0	Complete	DTR (high-confidence)	Virome
18P	18P_viral_contig_5	vOTU_1530	52664	No	lysogenic	85	36	2	Complete	DTR (high-confidence)	Virome
18P	18P_viral_contig_6	vOTU_276	51721	No	lytic	67	32	0	High-quality	AAI-based (high-confidence)	Virome
18P	18P_viral_contig_7	vOTU_1140	50788	No	lysogenic	73	23	6	Medium-quality	HMM-based (lower-bound)	Virome
18P	18P_viral_contig_8	vOTU_740	50749	No	lytic	60	24	0	Medium-quality	AAI-based (high-confidence)	Virome
18P	18P_viral_contig_9	vOTU_1452	49560	No	lysogenic	57	12	0	Medium-quality	AAI-based (high-confidence)	Virome
18P	18P_viral_contig_10	vOTU_1815	46970	No	lysogenic	75	30	1	Medium-quality	HMM-based (lower-bound)	Virome
18P	18P_viral_contig_11	vOTU_776	46652	No	lytic	65	23	0	Medium-quality	AAI-based (medium-confidence)	Virome
18P	18P_viral_contig_12	vOTU_2311	45015	No	lytic	61	24	1	High-quality	AAI-based (high-confidence)	Virome
18P	18P_viral_contig_13	vOTU_2299	44107	No	lytic	62	21	1	High-quality	AAI-based (high-confidence)	Virome
18P	18P_viral_contig_14	vOTU_1648	43743	No	lysogenic	71	37	0	Medium-quality	HMM-based (lower-bound)	Virome
18P	18P_viral_contig_15	vOTU_1084	43294	No	lytic	56	7	0	High-quality	AAI-based (medium-confidence)	Virome
18P	18P_viral_contig_16	vOTU_2257	42927	No	lysogenic	65	27	1	High-quality	AAI-based (medium-confidence)	Virome
18P	18P_viral_contig_17	vOTU_1452	42926	No	lysogenic	63	35	0	High-quality	AAI-based (medium-confidence)	Virome
18P	18P_viral_contig_18	vOTU_212	42605	No	lytic	57	4	3	High-quality	AAI-based (medium-confidence)	Virome
18P	18P_viral_contig_19	vOTU_2476	41510	No	lysogenic	65	33	0	High-quality	AAI-based (medium-confidence)	Virome
18P	18P_viral_contig_20	vOTU_1688	41458	No	lysogenic	62	32	2	Complete	DTR (high-confidence)	Virome
18P	18P_viral_contig_21	vOTU_1818	41069	No	lysogenic	66	32	3	Medium-quality	AAI-based (medium-confidence)	Virome
18P	18P_viral_contig_22	vOTU_1140	40823	No	lysogenic	47	27	0	Complete	DTR (high-confidence)	Virome
18P	18P_viral_contig_23	vOTU_1263	40745	No	lysogenic	56	29	0	Medium-quality	AAI-based (medium-confidence)	Virome
18P	18P_viral_contig_24	vOTU_2343	40624	No	lysogenic	61	32	0	High-quality	AAI-based (medium-confidence)	Virome
18P	18P_viral_contig_26	vOTU_1457	40221	No	lysogenic	58	15	1	Medium-quality	HMM-based (lower-bound)	Virome
18P	18P_viral_contig_27	vOTU_1016	40189	No	lysogenic	57	24	0	High-quality	AAI-based (high-confidence)	Virome
18P	18P_viral_contig_28	vOTU_2341	39946	No	lysogenic	58	29	1	High-quality	AAI-based (medium-confidence)	Virome
18P	18P_viral_contig_29	vOTU_2143	39728	No	lytic	61	33	1	Complete	DTR (high-confidence)	Virome
18P	18P_viral_contig_30	vOTU_1505	39684	No	lytic	55	6	0	Medium-quality	AAI-based (high-confidence)	Virome
18P	18P_viral_contig_31	vOTU_211	39656	No	lytic	56	15	0	High-quality	AAI-based (high-confidence)	Virome
18P	18P_viral_contig_33	vOTU_2259	39382	No	lysogenic	58	31	0	High-quality	AAI-based (medium-confidence)	Virome
18P	18P_viral_contig_34	vOTU_769	39199	No	lytic	59	22	0	Medium-quality	AAI-based (medium-confidence)	Virome
18P	18P_viral_contig_35	vOTU_998	38186	No	lysogenic	56	22	2	High-quality	AAI-based (high-confidence)	Virome
18P	18P_viral_contig_36	vOTU_2346	37744	No	lysogenic	63	33	2	High-quality	AAI-based (medium-confidence)	Virome
18P	18P_viral_contig_37	vOTU_1239	36675	No	lysogenic	59	22	1	Complete	DTR (medium-confidence)	Virome
18P	18P_viral_contig_38	vOTU_261	36575	No	lytic	39	30	0	Complete	DTR (high-confidence)	Virome
18P	18P_viral_contig_39	vOTU_258	35277	No	lytic	56	9	0	Medium-quality	AAI-based (high-confidence)	Virome
18P	18P_viral_contig_40	vOTU_1449	34494	No	lysogenic	41	20	0	Medium-quality	HMM-based (lower-bound)	Virome
18P	18P_viral_contig_41	vOTU_2349	33658	No	lytic	52	30	0	High-quality	AAI-based (medium-confidence)	Virome
18P	18P_viral_contig_42	vOTU_1564	33557	No	lysogenic	43	21	0	Medium-quality	AAI-based (medium-confidence)	Virome
18P	18P_viral_contig_43	vOTU_1655	33516	No	lysogenic	48	29	1	Medium-quality	AAI-based (medium-confidence)	Virome
18P	18P_viral_contig_44	vOTU_2066	33471	No	lysogenic	41	21	0	Medium-quality	AAI-based (medium-confidence)	Virome
18P	18P_viral_contig_45	vOTU_2325	33167	No	lytic	48	18	1	Medium-quality	AAI-based (medium-confidence)	Virome
18P	18P_viral_contig_47	vOTU_1018	32858	No	lysogenic	49	15	3	Medium-quality	AAI-based (medium-confidence)	Virome
18P	18P_viral_contig_48	vOTU_1727	32665	No	lysogenic	48	32	1	Medium-quality	AAI-based (medium-confidence)	Virome
18P	18P_viral_contig_49	vOTU_1572	31148	No	lysogenic	40	22	0	High-quality	AAI-based (medium-confidence)	Virome
18P	18P_viral_contig_51	vOTU_1572	30643	No	lysogenic	38	21	0	High-quality	AAI-based (medium-confidence)	Virome
18P	18P_viral_contig_52	vOTU_2041	28957	No	lytic	37	13	0	Medium-quality	AAI-based (medium-confidence)	Virome
18P	18P_viral_contig_53	vOTU_2044	28375	No	lysogenic	40	20	0	Medium-quality	AAI-based (medium-confidence)	Virome
18P	18P_viral_contig_54	vOTU_2346	28135	No	lytic	39	26	0	Medium-quality	AAI-based (medium-confidence)	Virome
18P	18P_viral_contig_55	vOTU_1638	26661	No	lysogenic	35	28	0	Medium-quality	AAI-based (medium-confidence)	Virome
18P	18P_viral_contig_56	vOTU_365	26553	No	lytic	42	11	0	Medium-quality	AAI-based (medium-confidence)	Virome
18P	18P_viral_contig_57	vOTU_987	24898	No	lysogenic	27	12	0	Medium-quality	AAI-based (high-confidence)	Virome
18P	18P_viral_contig_58	vOTU_2037	24696	No	lytic	30	20	0	Medium-quality	AAI-based (medium-confidence)	Virome
18P	18P_viral_contig_62	vOTU_747	23528	No	lytic	30	13	0	Medium-quality	AAI-based (high-confidence)	Virome
18P	18P_viral_contig_67	vOTU_994	22092	No	lysogenic	43	6	0	Medium-quality	AAI-based (high-confidence)	Virome
18P	18P_viral_contig_68	vOTU_2328	22002	No	lysogenic	31	19	0	Medium-quality	AAI-based (medium-confidence)	Virome
18P	18P_viral_contig_82	vOTU_234	17977	No	lytic	38	13	0	Medium-quality	AAI-based (medium-confidence)	Virome
18P	18P_viral_contig_83	vOTU_1086	17448	No	lytic	22	9	0	High-quality	AAI-based (medium-confidence)	Virome
18P	18P_viral_contig_86	vOTU_234	16548	No	lytic	19	8	0	Medium-quality	AAI-based (medium-confidence)	Virome
18P	18P_viral_contig_87	vOTU_254	16511	No	lytic	22	9	0	Complete	ITR (high-confidence)	Virome
18P	18P_viral_contig_123	vOTU_229	11096	No	lytic	14	4	0	High-quality	AAI-based (high-confidence)	Virome
18P	18P_viral_contig_125	vOTU_230	10753	No	lytic	13	4	0	High-quality	AAI-based (medium-confidence)	Virome
18P	18P_viral_contig_1790	vOTU_213	55988	No	lytic	79	18	2	Complete	DTR (high-confidence)	Virome
18P	18P_viral_contig_1791	vOTU_1140	50745	No	lysogenic	73	23	6	Medium-quality	HMM-based (lower-bound)	Virome
18P	18P_viral_contig_1798	vOTU_1076	53617	No	lysogenic	79	14	0	Complete	DTR (high-confidence)	Virome
18P	18P_viral_contig_1799	vOTU_1530	52664	No	lysogenic	85	36	2	Complete	DTR (high-confidence)	Virome
18P	18P_viral_contig_1800	vOTU_1084	43290	No	lytic	56	7	0	Complete	DTR (high-confidence)	Virome
18P	18P_viral_contig_1801	vOTU_2476	41501	No	lysogenic	65	33	0	Complete	DTR (high-confidence)	Virome
18P	18P_viral_contig_1802	vOTU_1140	40823	No	lysogenic	47	27	0	Complete	DTR (high-confidence)	Virome
18P	18P_viral_contig_1803	vOTU_1263	40744	No	lysogenic	55	28	0	Medium-quality	AAI-based (medium-confidence)	Virome
18P	18P_viral_contig_1804	vOTU_2143	39728	No	lytic	60	32	1	Complete	DTR (high-confidence)	Virome
18P	18P_viral_contig_1805	vOTU_211	39656	No	lytic	57	15	0	Complete	DTR (high-confidence)	Virome
18P	18P_viral_contig_1806	vOTU_1239	36675	No	lysogenic	59	22	1	Complete	DTR (medium-confidence)	Virome
18P	18P_viral_contig_1807	vOTU_261	36575	No	lytic	39	30	0	Complete	DTR (high-confidence)	Virome
18P	18P_viral_contig_1808	vOTU_258	35277	No	lytic	56	9	0	Complete	DTR (medium-confidence)	Virome
18P	18P_viral_contig_1819	vOTU_208	57973	No	lytic	95	24	1	High-quality	AAI-based (high-confidence)	Virome
18P	18P_viral_contig_1820	vOTU_276	51721	No	lytic	67	32	0	High-quality	AAI-based (high-confidence)	Virome
18P	18P_viral_contig_1821	vOTU_2311	45015	No	lytic	61	24	1	High-quality	AAI-based (high-confidence)	Virome
18P	18P_viral_contig_1822	vOTU_2299	44107	No	lytic	62	21	1	High-quality	AAI-based (high-confidence)	Virome
18P	18P_viral_contig_1823	vOTU_987	41851	No	lysogenic	58	21	0	High-quality	AAI-based (high-confidence)	Virome
18P	18P_viral_contig_1824	vOTU_1016	40189	No	lysogenic	57	24	0	High-quality	AAI-based (high-confidence)	Virome
18P	18P_viral_contig_1825	vOTU_998	38186	No	lysogenic	56	22	2	High-quality	AAI-based (high-confidence)	Virome
18P	18P_viral_contig_1826	vOTU_234	34398	No	lytic	56	21	0	High-quality	AAI-based (medium-confidence)	Virome
18P	18P_viral_contig_1827	vOTU_2325	33167	No	lytic	48	18	1	Medium-quality	AAI-based (medium-confidence)	Virome
18P	18P_viral_contig_1828	vOTU_1018	32858	No	lysogenic	49	15	3	Medium-quality	AAI-based (medium-confidence)	Virome
18P	18P_viral_contig_1831	vOTU_1086	17452	No	lytic	22	9	0	High-quality	AAI-based (medium-confidence)	Virome
18P	18P_viral_contig_25	vOTU_1449	35753	Yes	lysogenic	50	21	1	Medium-quality	AAI-based (medium-confidence)	Virome
18P	18P_viral_contig_32	vOTU_814	37802	Yes	lysogenic	36	16	2	Medium-quality	AAI-based (medium-confidence)	Virome
19B	19B_viral_contig_1	vOTU_2289	44655	No	lytic	62	25	1	Complete	DTR (high-confidence)	Prokaryome
19B	19B_viral_contig_4	vOTU_1824	38880	No	lysogenic	59	31	0	Medium-quality	AAI-based (medium-confidence)	Prokaryome
19B	19B_viral_contig_5	vOTU_1646	38031	No	lysogenic	57	31	0	Complete	DTR (high-confidence)	Prokaryome
19B	19B_viral_contig_6	vOTU_2462	35248	No	lytic	47	24	0	High-quality	AAI-based (medium-confidence)	Prokaryome
19B	19B_viral_contig_7	vOTU_2483	32159	No	lysogenic	51	26	0	Medium-quality	AAI-based (medium-confidence)	Prokaryome
19B	19B_viral_contig_9	vOTU_1663	29229	No	lytic	33	22	1	Medium-quality	AAI-based (medium-confidence)	Prokaryome
19B	19B_viral_contig_11	vOTU_863	23449	No	lytic	32	8	1	Medium-quality	AAI-based (high-confidence)	Prokaryome
19B	19B_viral_contig_6400	vOTU_1646	38031	No	lysogenic	57	31	0	Complete	DTR (high-confidence)	Prokaryome
19B	19B_viral_contig_6407	vOTU_2289	44655	No	lytic	62	25	1	Complete	DTR (high-confidence)	Prokaryome
19B	19B_viral_contig_6430	vOTU_1366	117569	Yes	lysogenic	161	91	15	High-quality	AAI-based (high-confidence)	Prokaryome
19B	19B_viral_contig_6431	vOTU_1530	52696	Yes	lysogenic	83	37	1	High-quality	AAI-based (medium-confidence)	Prokaryome
19B	19B_viral_contig_6432_2	vOTU_1372	36853	Yes	lysogenic	53	39	0	High-quality	AAI-based (high-confidence)	Prokaryome
19B	19B_viral_contig_6433	vOTU_1362	59393	Yes	lysogenic	76	47	2	High-quality	AAI-based (high-confidence)	Prokaryome
19B	19B_viral_contig_6434	vOTU_1527	28521	Yes	lysogenic	39	27	0	Medium-quality	AAI-based (medium-confidence)	Prokaryome
19B	19B_viral_contig_6435	vOTU_1702	23849	Yes	lysogenic	30	20	0	Medium-quality	AAI-based (medium-confidence)	Prokaryome
19B	19B_viral_contig_6436	vOTU_1452	39972	Yes	lysogenic	60	32	1	Medium-quality	AAI-based (medium-confidence)	Prokaryome
19B	19B_viral_contig_2	vOTU_975	39093	Yes	lysogenic	57	22	0	High-quality	AAI-based (medium-confidence)	Prokaryome
19B	19B_viral_contig_3	vOTU_865	32564	Yes	lysogenic	47	22	0	Medium-quality	AAI-based (high-confidence)	Prokaryome
19P	19P_viral_contig_1	vOTU_769	66289	No	lytic	105	30	0	High-quality	AAI-based (medium-confidence)	Virome
19P	19P_viral_contig_2	vOTU_740	66060	No	lytic	89	31	1	High-quality	AAI-based (high-confidence)	Virome
19P	19P_viral_contig_3	vOTU_770	65155	No	lytic	95	34	0	Complete	DTR (high-confidence)	Virome
19P	19P_viral_contig_4	vOTU_2661	58737	No	lytic	84	7	1	Medium-quality	AAI-based (medium-confidence)	Virome
19P	19P_viral_contig_5	vOTU_1648	57698	No	lysogenic	95	46	0	High-quality	AAI-based (medium-confidence)	Virome
19P	19P_viral_contig_6	vOTU_1076	53640	No	lysogenic	79	14	0	High-quality	AAI-based (medium-confidence)	Virome
19P	19P_viral_contig_7	vOTU_1530	52665	No	lysogenic	85	37	2	Complete	DTR (high-confidence)	Virome
19P	19P_viral_contig_8	vOTU_213	52285	No	lytic	76	16	2	Medium-quality	AAI-based (medium-confidence)	Virome
19P	19P_viral_contig_9	vOTU_194	49781	No	lytic	71	23	1	High-quality	AAI-based (medium-confidence)	Virome
19P	19P_viral_contig_10	vOTU_1728	46046	No	lysogenic	75	40	2	Medium-quality	HMM-based (lower-bound)	Virome
19P	19P_viral_contig_11	vOTU_779	45451	No	lytic	59	18	0	Medium-quality	AAI-based (medium-confidence)	Virome
19P	19P_viral_contig_12	vOTU_2289	44532	No	lytic	61	25	1	High-quality	AAI-based (high-confidence)	Virome
19P	19P_viral_contig_13	vOTU_1749	44316	No	lysogenic	73	31	2	High-quality	AAI-based (medium-confidence)	Virome
19P	19P_viral_contig_14	vOTU_1084	43363	No	lytic	56	7	0	High-quality	AAI-based (medium-confidence)	Virome
19P	19P_viral_contig_15	vOTU_253	43080	No	lytic	74	21	1	Medium-quality	HMM-based (lower-bound)	Virome
19P	19P_viral_contig_16	vOTU_212	42600	No	lytic	57	4	3	Complete	DTR (high-confidence)	Virome
19P	19P_viral_contig_17	vOTU_1263	40744	No	lysogenic	56	28	0	Medium-quality	AAI-based (medium-confidence)	Virome
19P	19P_viral_contig_18	vOTU_975	40120	No	lysogenic	59	22	0	High-quality	AAI-based (high-confidence)	Virome
19P	19P_viral_contig_19	vOTU_1602	40109	No	lysogenic	60	35	2	Medium-quality	AAI-based (medium-confidence)	Virome
19P	19P_viral_contig_20	vOTU_211	39780	No	lytic	57	16	0	High-quality	AAI-based (high-confidence)	Virome
19P	19P_viral_contig_21	vOTU_2483	39669	No	lysogenic	66	31	0	Complete	DTR (high-confidence)	Virome
19P	19P_viral_contig_22	vOTU_775	38557	No	lytic	51	18	0	Medium-quality	AAI-based (medium-confidence)	Virome
19P	19P_viral_contig_23	vOTU_2660	38049	No	lysogenic	33	6	0	Medium-quality	AAI-based (medium-confidence)	Virome
19P	19P_viral_contig_24	vOTU_1646	38031	No	lysogenic	57	31	0	Complete	DTR (high-confidence)	Virome
19P	19P_viral_contig_25	vOTU_1562	37612	No	lysogenic	49	23	0	Medium-quality	AAI-based (medium-confidence)	Virome
19P	19P_viral_contig_26	vOTU_201	37074	No	lytic	48	10	0	Medium-quality	HMM-based (lower-bound)	Virome
19P	19P_viral_contig_27	vOTU_2348	35983	No	lytic	47	22	1	Medium-quality	AAI-based (medium-confidence)	Virome
19P	19P_viral_contig_28	vOTU_2067	35757	No	lysogenic	45	31	0	Medium-quality	AAI-based (medium-confidence)	Virome
19P	19P_viral_contig_29	vOTU_747	35714	No	lytic	60	26	1	Complete	DTR (high-confidence)	Virome
19P	19P_viral_contig_1005	vOTU_223	35364	No	lytic	50	9	1	High-quality	AAI-based (medium-confidence)	Virome
19P	19P_viral_contig_30	vOTU_865	35325	No	lysogenic	49	22	0	Medium-quality	AAI-based (high-confidence)	Virome
19P	19P_viral_contig_31	vOTU_200	35325	No	lytic	38	8	2	Complete	DTR (high-confidence)	Virome
19P	19P_viral_contig_32	vOTU_1366	35301	No	lytic	50	32	1	High-quality	AAI-based (high-confidence)	Virome
19P	19P_viral_contig_33	vOTU_258	35277	No	lytic	55	9	0	Complete	DTR (medium-confidence)	Virome
19P	19P_viral_contig_34	vOTU_1665	35221	No	lysogenic	47	28	0	High-quality	AAI-based (high-confidence)	Virome
19P	19P_viral_contig_35	vOTU_1366	34549	No	lytic	49	29	0	High-quality	AAI-based (medium-confidence)	Virome
19P	19P_viral_contig_36	vOTU_234	34438	No	lytic	56	21	0	High-quality	AAI-based (medium-confidence)	Virome
19P	19P_viral_contig_38	vOTU_794	33508	No	lytic	37	21	0	Medium-quality	AAI-based (medium-confidence)	Virome
19P	19P_viral_contig_39	vOTU_1362	32338	No	lysogenic	45	28	0	High-quality	AAI-based (high-confidence)	Virome
19P	19P_viral_contig_40	vOTU_2462	31430	No	lysogenic	38	17	1	Medium-quality	AAI-based (medium-confidence)	Virome
19P	19P_viral_contig_41	vOTU_1533	30893	No	lysogenic	38	21	0	High-quality	AAI-based (medium-confidence)	Virome
19P	19P_viral_contig_44	vOTU_1572	29926	No	lysogenic	39	23	0	High-quality	AAI-based (medium-confidence)	Virome
19P	19P_viral_contig_45	vOTU_1541	29867	No	lytic	38	22	0	Medium-quality	AAI-based (medium-confidence)	Virome
19P	19P_viral_contig_48	vOTU_793	29009	No	lysogenic	36	6	0	Complete	DTR (medium-confidence)	Virome
19P	19P_viral_contig_49	vOTU_2311	28518	No	lytic	32	12	1	Medium-quality	HMM-based (lower-bound)	Virome
19P	19P_viral_contig_50	vOTU_1663	27235	No	lysogenic	43	18	0	Medium-quality	AAI-based (medium-confidence)	Virome
19P	19P_viral_contig_51	vOTU_1711	26812	No	lysogenic	42	17	0	Medium-quality	AAI-based (medium-confidence)	Virome
19P	19P_viral_contig_52	vOTU_1827	26790	No	lysogenic	37	22	1	Medium-quality	AAI-based (medium-confidence)	Virome
19P	19P_viral_contig_55	vOTU_2662	23821	No	lytic	35	12	1	Medium-quality	AAI-based (medium-confidence)	Virome
19P	19P_viral_contig_58	vOTU_199	22470	No	lytic	40	3	0	Complete	DTR (high-confidence)	Virome
19P	19P_viral_contig_61	vOTU_196	21355	No	lytic	32	9	1	Medium-quality	AAI-based (medium-confidence)	Virome
19P	19P_viral_contig_1008	vOTU_236	19871	No	lytic	36	9	0	Medium-quality	AAI-based (medium-confidence)	Virome
19P	19P_viral_contig_967	vOTU_1084	43290	No	lytic	56	7	0	Complete	DTR (high-confidence)	Virome
19P	19P_viral_contig_970	vOTU_769	66184	No	lytic	103	30	0	Complete	DTR (high-confidence)	Virome
19P	19P_viral_contig_971	vOTU_770	65155	No	lytic	95	35	0	Complete	DTR (high-confidence)	Virome
19P	19P_viral_contig_972	vOTU_1076	53617	No	lysogenic	79	14	0	Complete	DTR (high-confidence)	Virome
19P	19P_viral_contig_973	vOTU_1530	52665	No	lysogenic	85	37	2	Complete	DTR (high-confidence)	Virome
19P	19P_viral_contig_974	vOTU_194	49777	No	lytic	71	22	1	Complete	DTR (high-confidence)	Virome
19P	19P_viral_contig_975	vOTU_253	43080	No	lytic	74	21	1	Medium-quality	HMM-based (lower-bound)	Virome
19P	19P_viral_contig_976	vOTU_212	42600	No	lytic	56	4	3	Complete	DTR (high-confidence)	Virome
19P	19P_viral_contig_977	vOTU_1263	40744	No	lysogenic	56	28	0	Medium-quality	AAI-based (medium-confidence)	Virome
19P	19P_viral_contig_978	vOTU_2483	39669	No	lysogenic	66	31	0	Complete	DTR (high-confidence)	Virome
19P	19P_viral_contig_979	vOTU_211	39656	No	lytic	57	16	0	Complete	DTR (high-confidence)	Virome
19P	19P_viral_contig_980	vOTU_1646	38031	No	lysogenic	58	31	0	Complete	DTR (high-confidence)	Virome
19P	19P_viral_contig_981	vOTU_201	37074	No	lytic	47	10	0	Medium-quality	HMM-based (lower-bound)	Virome
19P	19P_viral_contig_982	vOTU_200	35325	No	lytic	38	8	2	Complete	DTR (high-confidence)	Virome
19P	19P_viral_contig_983	vOTU_258	35277	No	lytic	56	9	0	Complete	DTR (medium-confidence)	Virome
19P	19P_viral_contig_984	vOTU_793	29009	No	lysogenic	36	6	0	Complete	DTR (medium-confidence)	Virome
19P	19P_viral_contig_985	vOTU_199	22470	No	lytic	39	3	0	Complete	DTR (high-confidence)	Virome
19P	19P_viral_contig_991	vOTU_748	35626	No	lytic	63	26	0	High-quality	AAI-based (high-confidence)	Virome
19P	19P_viral_contig_992	vOTU_213	56176	No	lytic	80	18	2	High-quality	AAI-based (high-confidence)	Virome
19P	19P_viral_contig_993	vOTU_2289	44532	No	lytic	61	25	1	High-quality	AAI-based (high-confidence)	Virome
19P	19P_viral_contig_994	vOTU_975	40120	No	lysogenic	59	22	0	High-quality	AAI-based (high-confidence)	Virome
19P	19P_viral_contig_995	vOTU_865	35325	No	lysogenic	49	22	0	Medium-quality	AAI-based (high-confidence)	Virome
19P	19P_viral_contig_996	vOTU_1366	35301	No	lytic	50	32	1	High-quality	AAI-based (high-confidence)	Virome
19P	19P_viral_contig_997	vOTU_1665	35259	No	lysogenic	47	28	0	High-quality	AAI-based (high-confidence)	Virome
19P	19P_viral_contig_998	vOTU_1366	34549	No	lytic	49	29	0	High-quality	AAI-based (medium-confidence)	Virome
19P	19P_viral_contig_999	vOTU_234	34438	No	lytic	56	21	0	High-quality	AAI-based (medium-confidence)	Virome
19P	19P_viral_contig_1001	vOTU_1362	32338	No	lysogenic	45	28	0	High-quality	AAI-based (high-confidence)	Virome
19P	19P_viral_contig_1002	vOTU_1533	30893	No	lysogenic	38	21	0	High-quality	AAI-based (medium-confidence)	Virome
20B	20B_viral_contig_1	vOTU_2531	221547	No	lytic	204	55	4	Complete	DTR (medium-confidence)	Prokaryome
20B	20B_viral_contig_2	vOTU_278	205144	No	lytic	198	85	0	Medium-quality	AAI-based (medium-confidence)	Prokaryome
20B	20B_viral_contig_3	vOTU_2228	148327	No	lytic	197	56	1	High-quality	AAI-based (medium-confidence)	Prokaryome
20B	20B_viral_contig_5	vOTU_634	64635	No	lytic	36	2	2	High-quality	HMM-based (lower-bound)	Prokaryome
20B	20B_viral_contig_6	vOTU_634	53478	No	lytic	40	2	2	High-quality	HMM-based (lower-bound)	Prokaryome
20B	20B_viral_contig_8	vOTU_276	51977	No	lytic	68	33	0	Complete	DTR (high-confidence)	Prokaryome
20B	20B_viral_contig_10	vOTU_1583	50629	No	lysogenic	78	42	1	High-quality	AAI-based (medium-confidence)	Prokaryome
20B	20B_viral_contig_13	vOTU_1452	44802	No	lytic	45	7	1	Medium-quality	AAI-based (high-confidence)	Prokaryome
20B	20B_viral_contig_14	vOTU_1242	43440	No	lysogenic	63	21	1	Medium-quality	AAI-based (high-confidence)	Prokaryome
20B	20B_viral_contig_15	vOTU_2348	43134	No	lysogenic	64	26	0	Complete	DTR (high-confidence)	Prokaryome
20B	20B_viral_contig_17	vOTU_1030	41653	No	lysogenic	59	26	0	High-quality	AAI-based (high-confidence)	Prokaryome
20B	20B_viral_contig_19	vOTU_1106	39114	No	lysogenic	49	20	0	Complete	DTR (high-confidence)	Prokaryome
20B	20B_viral_contig_21	vOTU_1031	38184	No	lysogenic	57	23	0	High-quality	AAI-based (high-confidence)	Prokaryome
20B	20B_viral_contig_22	vOTU_1220	34065	No	lysogenic	57	17	1	Medium-quality	AAI-based (medium-confidence)	Prokaryome
20B	20B_viral_contig_24	vOTU_1655	32324	No	lysogenic	47	28	0	Medium-quality	AAI-based (medium-confidence)	Prokaryome
20B	20B_viral_contig_25	vOTU_1218	31291	No	lytic	45	17	2	Medium-quality	AAI-based (medium-confidence)	Prokaryome
20B	20B_viral_contig_26	vOTU_2361	29933	No	lytic	36	18	0	Medium-quality	AAI-based (medium-confidence)	Prokaryome
20B	20B_viral_contig_27	vOTU_631	29680	No	lytic	20	1	1	High-quality	HMM-based (lower-bound)	Prokaryome
20B	20B_viral_contig_30	vOTU_1419	27765	No	lysogenic	40	24	0	Medium-quality	AAI-based (medium-confidence)	Prokaryome
20B	20B_viral_contig_32	vOTU_1572	26301	No	lysogenic	37	20	0	Medium-quality	AAI-based (medium-confidence)	Prokaryome
20B	20B_viral_contig_33	vOTU_1839	26275	No	lysogenic	44	16	1	Medium-quality	AAI-based (medium-confidence)	Prokaryome
20B	20B_viral_contig_35	vOTU_1195	24941	No	lytic	20	3	2	Medium-quality	AAI-based (high-confidence)	Prokaryome
20B	20B_viral_contig_36	vOTU_1541	24573	No	lytic	31	20	0	Medium-quality	AAI-based (medium-confidence)	Prokaryome
20B	20B_viral_contig_38	vOTU_633	24377	No	lytic	16	1	0	High-quality	HMM-based (lower-bound)	Prokaryome
20B	20B_viral_contig_39	vOTU_2294	24092	No	lytic	25	15	0	Medium-quality	AAI-based (medium-confidence)	Prokaryome
20B	20B_viral_contig_49	vOTU_1705	20151	No	lysogenic	25	12	0	Medium-quality	AAI-based (medium-confidence)	Prokaryome
20B	20B_viral_contig_57	vOTU_1086	17445	No	lytic	22	9	0	High-quality	AAI-based (medium-confidence)	Prokaryome
20B	20B_viral_contig_68	vOTU_1740	16098	No	lysogenic	29	11	0	Medium-quality	AAI-based (medium-confidence)	Prokaryome
20B	20B_viral_contig_84	vOTU_628	13381	No	lytic	7	1	0	High-quality	HMM-based (lower-bound)	Prokaryome
20B	20B_viral_contig_90	vOTU_2218	12866	No	lytic	12	1	2	High-quality	HMM-based (lower-bound)	Prokaryome
20B	20B_viral_contig_10430	vOTU_2531	221547	No	lytic	204	55	4	Complete	DTR (medium-confidence)	Prokaryome
20B	20B_viral_contig_10431	vOTU_278	205144	No	lytic	198	85	0	Medium-quality	AAI-based (medium-confidence)	Prokaryome
20B	20B_viral_contig_10432	vOTU_276	51977	No	lytic	68	33	0	Complete	DTR (high-confidence)	Prokaryome
20B	20B_viral_contig_10433	vOTU_2348	43134	No	lysogenic	64	26	0	Complete	DTR (high-confidence)	Prokaryome
20B	20B_viral_contig_10450	vOTU_2228	148316	No	lytic	196	56	1	Complete	DTR (high-confidence)	Prokaryome
20B	20B_viral_contig_10451	vOTU_1086	17445	No	lytic	22	9	0	High-quality	AAI-based (medium-confidence)	Prokaryome
20B	20B_viral_contig_10612	vOTU_1449	24413	Yes	lysogenic	29	13	1	Medium-quality	AAI-based (medium-confidence)	Prokaryome
20B	20B_viral_contig_10613	vOTU_1113	42359	Yes	lysogenic	54	24	0	Medium-quality	AAI-based (medium-confidence)	Prokaryome
20B	20B_viral_contig_10614	vOTU_1449	55588	Yes	lysogenic	80	33	3	High-quality	AAI-based (medium-confidence)	Prokaryome
20B	20B_viral_contig_10615	vOTU_1076	48814	Yes	lysogenic	70	14	0	High-quality	AAI-based (medium-confidence)	Prokaryome
20B	20B_viral_contig_7	vOTU_1111	43354	Yes	lysogenic	60	24	0	Medium-quality	AAI-based (medium-confidence)	Prokaryome
20B	20B_viral_contig_9	vOTU_1240	40771	Yes	lysogenic	61	21	1	Medium-quality	AAI-based (medium-confidence)	Prokaryome
20B	20B_viral_contig_10469	vOTU_1975	36466	Yes	lysogenic	49	21	0	Medium-quality	AAI-based (medium-confidence)	Prokaryome
20B	20B_viral_contig_11	vOTU_1001	44627	Yes	lysogenic	64	17	1	High-quality	AAI-based (high-confidence)	Prokaryome
20B	20B_viral_contig_12	vOTU_2480	40397	Yes	lysogenic	63	31	0	High-quality	AAI-based (high-confidence)	Prokaryome
20B	20B_viral_contig_16	vOTU_1045	39433	Yes	lysogenic	58	24	0	High-quality	AAI-based (high-confidence)	Prokaryome
20B	20B_viral_contig_18	vOTU_1533	29972	Yes	lysogenic	35	20	0	High-quality	AAI-based (medium-confidence)	Prokaryome
20B	20B_viral_contig_20	vOTU_1564	34762	Yes	lysogenic	44	21	0	Medium-quality	AAI-based (medium-confidence)	Prokaryome
20B	20B_viral_contig_28	vOTU_1838	21432	Yes	lysogenic	36	22	1	Medium-quality	AAI-based (medium-confidence)	Prokaryome
20B	20B_viral_contig_37	vOTU_1231	22679	Yes	lysogenic	38	10	0	Medium-quality	AAI-based (medium-confidence)	Prokaryome
20P	20P_viral_contig_1	vOTU_2531	221547	No	lytic	204	55	4	Complete	DTR (medium-confidence)	Virome
20P	20P_viral_contig_2	vOTU_278	205144	No	lytic	198	84	0	Medium-quality	AAI-based (medium-confidence)	Virome
20P	20P_viral_contig_3	vOTU_2228	148323	No	lytic	197	56	1	Complete	DTR (high-confidence)	Virome
20P	20P_viral_contig_4	vOTU_785	129768	No	lytic	184	70	0	Medium-quality	AAI-based (medium-confidence)	Virome
20P	20P_viral_contig_5	vOTU_1583	57594	No	lysogenic	88	46	1	High-quality	AAI-based (medium-confidence)	Virome
20P	20P_viral_contig_6	vOTU_2068	57301	No	lysogenic	83	42	1	High-quality	AAI-based (high-confidence)	Virome
20P	20P_viral_contig_7	vOTU_1530	52665	No	lysogenic	85	37	2	Complete	DTR (high-confidence)	Virome
20P	20P_viral_contig_8	vOTU_276	51856	No	lytic	67	32	0	High-quality	AAI-based (high-confidence)	Virome
20P	20P_viral_contig_9	vOTU_2480	51765	No	lysogenic	77	44	0	High-quality	AAI-based (high-confidence)	Virome
20P	20P_viral_contig_10	vOTU_2165	45894	No	lytic	70	27	1	Medium-quality	HMM-based (lower-bound)	Virome
20P	20P_viral_contig_11	vOTU_1220	44893	No	lysogenic	71	24	1	Medium-quality	HMM-based (lower-bound)	Virome
20P	20P_viral_contig_12	vOTU_2348	43134	No	lysogenic	65	26	0	Complete	DTR (high-confidence)	Virome
20P	20P_viral_contig_13	vOTU_2247	43088	No	lysogenic	67	26	0	High-quality	AAI-based (high-confidence)	Virome
20P	20P_viral_contig_14	vOTU_2294	42683	No	lysogenic	55	26	1	High-quality	AAI-based (high-confidence)	Virome
20P	20P_viral_contig_15	vOTU_276	40614	No	lytic	53	28	0	Medium-quality	AAI-based (high-confidence)	Virome
20P	20P_viral_contig_16	vOTU_1240	40483	No	lysogenic	61	21	1	Medium-quality	AAI-based (medium-confidence)	Virome
20P	20P_viral_contig_17	vOTU_1106	39185	No	lysogenic	49	20	0	Complete	DTR (high-confidence)	Virome
20P	20P_viral_contig_18	vOTU_1045	39029	No	lysogenic	58	24	0	High-quality	AAI-based (high-confidence)	Virome
20P	20P_viral_contig_19	vOTU_1252	38910	No	lytic	61	29	0	Complete	DTR (high-confidence)	Virome
20P	20P_viral_contig_20	vOTU_2275	38700	No	lytic	56	17	0	High-quality	AAI-based (medium-confidence)	Virome
20P	20P_viral_contig_21	vOTU_1953	37718	No	lysogenic	64	34	1	Medium-quality	AAI-based (medium-confidence)	Virome
20P	20P_viral_contig_22	vOTU_1030	37537	No	lysogenic	55	22	0	High-quality	AAI-based (high-confidence)	Virome
20P	20P_viral_contig_23	vOTU_261	36380	No	lytic	38	30	0	High-quality	AAI-based (high-confidence)	Virome
20P	20P_viral_contig_24	vOTU_1705	34448	No	lysogenic	44	29	0	Medium-quality	AAI-based (medium-confidence)	Virome
20P	20P_viral_contig_25	vOTU_2386	33974	No	lysogenic	56	30	1	Medium-quality	AAI-based (medium-confidence)	Virome
20P	20P_viral_contig_26	vOTU_1566	30635	No	lysogenic	42	17	0	Medium-quality	AAI-based (medium-confidence)	Virome
20P	20P_viral_contig_27	vOTU_1572	30520	No	lysogenic	41	23	0	High-quality	AAI-based (medium-confidence)	Virome
20P	20P_viral_contig_28	vOTU_906	27488	No	lysogenic	38	11	0	Medium-quality	AAI-based (medium-confidence)	Virome
20P	20P_viral_contig_29	vOTU_1541	26097	No	lysogenic	33	19	0	Medium-quality	AAI-based (medium-confidence)	Virome
20P	20P_viral_contig_30	vOTU_1964	25769	No	lysogenic	43	22	0	Medium-quality	AAI-based (medium-confidence)	Virome
20P	20P_viral_contig_31	vOTU_1648	24784	No	lysogenic	32	26	1	Medium-quality	AAI-based (medium-confidence)	Virome
20P	20P_viral_contig_32	vOTU_1031	23746	No	lysogenic	26	14	0	Medium-quality	AAI-based (high-confidence)	Virome
20P	20P_viral_contig_37	vOTU_2346	19918	No	lytic	25	22	0	Medium-quality	AAI-based (medium-confidence)	Virome
20P	20P_viral_contig_41	vOTU_1086	17448	No	lytic	22	9	0	High-quality	AAI-based (medium-confidence)	Virome
20P	20P_viral_contig_444	vOTU_1583	54800	No	lysogenic	84	46	1	Complete	DTR (high-confidence)	Virome
20P	20P_viral_contig_445	vOTU_2247	43659	No	lysogenic	67	26	0	Complete	DTR (high-confidence)	Virome
20P	20P_viral_contig_446	vOTU_2480	39839	No	lysogenic	63	32	0	Complete	DTR (high-confidence)	Virome
20P	20P_viral_contig_447	vOTU_261	21950	No	lytic	21	20	0	Medium-quality	AAI-based (high-confidence)	Virome
20P	20P_viral_contig_448	vOTU_2531	221547	No	lytic	204	56	4	Complete	DTR (medium-confidence)	Virome
20P	20P_viral_contig_449	vOTU_278	205144	No	lytic	198	84	0	Medium-quality	AAI-based (medium-confidence)	Virome
20P	20P_viral_contig_450	vOTU_2228	148323	No	lytic	197	56	1	Complete	DTR (high-confidence)	Virome
20P	20P_viral_contig_451	vOTU_1530	52665	No	lysogenic	85	37	2	Complete	DTR (high-confidence)	Virome
20P	20P_viral_contig_452	vOTU_1220	44886	No	lysogenic	71	25	1	Medium-quality	HMM-based (lower-bound)	Virome
20P	20P_viral_contig_453	vOTU_2348	43134	No	lysogenic	65	26	0	Complete	DTR (high-confidence)	Virome
20P	20P_viral_contig_454	vOTU_1106	39185	No	lysogenic	49	20	0	Complete	DTR (high-confidence)	Virome
20P	20P_viral_contig_455	vOTU_1252	38910	No	lytic	61	28	0	Complete	DTR (high-confidence)	Virome
20P	20P_viral_contig_458	vOTU_276	51856	No	lytic	67	32	0	High-quality	AAI-based (high-confidence)	Virome
20P	20P_viral_contig_459	vOTU_2165	45894	No	lytic	70	27	1	Medium-quality	HMM-based (lower-bound)	Virome
20P	20P_viral_contig_460	vOTU_1240	40483	No	lysogenic	61	21	1	Medium-quality	AAI-based (medium-confidence)	Virome
20P	20P_viral_contig_461	vOTU_1045	39029	No	lysogenic	58	24	0	High-quality	AAI-based (high-confidence)	Virome
20P	20P_viral_contig_462	vOTU_1572	30520	No	lysogenic	41	23	0	High-quality	AAI-based (medium-confidence)	Virome
20P	20P_viral_contig_464	vOTU_1086	17448	No	lytic	22	9	0	High-quality	AAI-based (medium-confidence)	Virome
21B	21B_viral_contig_1	vOTU_2228	150708	No	lytic	196	56	1	High-quality	AAI-based (medium-confidence)	Prokaryome
21B	21B_viral_contig_2	vOTU_1724	57598	No	lysogenic	82	41	4	High-quality	AAI-based (medium-confidence)	Prokaryome
21B	21B_viral_contig_4	vOTU_1204	49420	No	lysogenic	74	28	1	Medium-quality	HMM-based (lower-bound)	Prokaryome
21B	21B_viral_contig_5	vOTU_2165	47623	No	lytic	76	27	0	Medium-quality	HMM-based (lower-bound)	Prokaryome
21B	21B_viral_contig_6	vOTU_2308	45548	No	lysogenic	65	25	0	High-quality	AAI-based (high-confidence)	Prokaryome
21B	21B_viral_contig_7	vOTU_1030	43387	No	lysogenic	60	26	0	High-quality	AAI-based (high-confidence)	Prokaryome
21B	21B_viral_contig_8	vOTU_1241	41020	No	lysogenic	62	23	1	High-quality	AAI-based (medium-confidence)	Prokaryome
21B	21B_viral_contig_9	vOTU_1099	36285	No	lytic	48	27	1	High-quality	AAI-based (medium-confidence)	Prokaryome
21B	21B_viral_contig_11	vOTU_1942	34841	No	lytic	42	28	2	Medium-quality	AAI-based (medium-confidence)	Prokaryome
21B	21B_viral_contig_12	vOTU_2325	33254	No	lytic	45	18	1	Medium-quality	AAI-based (medium-confidence)	Prokaryome
21B	21B_viral_contig_14	vOTU_1452	31734	No	lytic	45	28	0	Medium-quality	AAI-based (medium-confidence)	Prokaryome
21B	21B_viral_contig_7877	vOTU_1443	31285	No	lysogenic	45	8	2	Medium-quality	HMM-based (lower-bound)	Prokaryome
21B	21B_viral_contig_15	vOTU_1699	27175	No	lytic	36	24	0	Medium-quality	AAI-based (medium-confidence)	Prokaryome
21B	21B_viral_contig_16	vOTU_1420	24149	No	lysogenic	34	15	0	Medium-quality	AAI-based (medium-confidence)	Prokaryome
21B	21B_viral_contig_22	vOTU_1627	20475	No	lysogenic	26	9	2	Medium-quality	AAI-based (medium-confidence)	Prokaryome
21B	21B_viral_contig_25	vOTU_2346	19922	No	lytic	29	21	0	Medium-quality	AAI-based (medium-confidence)	Prokaryome
21B	21B_viral_contig_26	vOTU_1449	19727	No	lytic	26	10	0	Medium-quality	AAI-based (medium-confidence)	Prokaryome
21B	21B_viral_contig_32	vOTU_246	17514	No	lytic	22	7	0	High-quality	AAI-based (medium-confidence)	Prokaryome
21B	21B_viral_contig_33	vOTU_1086	17442	No	lytic	22	9	0	Complete	ITR (high-confidence)	Prokaryome
21B	21B_viral_contig_51	vOTU_2216	12409	No	lysogenic	13	1	1	High-quality	HMM-based (lower-bound)	Prokaryome
21B	21B_viral_contig_53	vOTU_1846	11857	No	lysogenic	17	4	1	Medium-quality	AAI-based (medium-confidence)	Prokaryome
21B	21B_viral_contig_7839	vOTU_2308	45670	No	lysogenic	65	25	0	Complete	DTR (high-confidence)	Prokaryome
21B	21B_viral_contig_7840	vOTU_2165	44890	No	lytic	73	27	0	Medium-quality	HMM-based (lower-bound)	Prokaryome
21B	21B_viral_contig_7842	vOTU_2228	150704	No	lytic	196	56	1	Complete	DTR (high-confidence)	Prokaryome
21B	21B_viral_contig_7843	vOTU_2325	33236	No	lytic	45	18	1	Complete	DTR (medium-confidence)	Prokaryome
21B	21B_viral_contig_7853	vOTU_1086	17443	No	lytic	22	9	0	High-quality	AAI-based (medium-confidence)	Prokaryome
21B	21B_viral_contig_7971	vOTU_1449	26381	Yes	lysogenic	32	13	2	Medium-quality	AAI-based (medium-confidence)	Prokaryome
21B	21B_viral_contig_7973	vOTU_1632	24463	Yes	lysogenic	25	8	0	Medium-quality	AAI-based (medium-confidence)	Prokaryome
21B	21B_viral_contig_7870	vOTU_1740	23533	Yes	lysogenic	34	24	0	Medium-quality	AAI-based (medium-confidence)	Prokaryome
21B	21B_viral_contig_7871	vOTU_883	40036	Yes	lysogenic	59	24	0	High-quality	AAI-based (high-confidence)	Prokaryome
21B	21B_viral_contig_7872	vOTU_2034	33653	Yes	lysogenic	45	22	0	High-quality	AAI-based (medium-confidence)	Prokaryome
21B	21B_viral_contig_3	vOTU_1583	49005	Yes	lysogenic	76	42	1	High-quality	AAI-based (medium-confidence)	Prokaryome
21B	21B_viral_contig_7873	vOTU_1705	34403	Yes	lysogenic	45	31	0	Medium-quality	AAI-based (medium-confidence)	Prokaryome
21B	21B_viral_contig_7874	vOTU_1562	42546	Yes	lysogenic	49	25	2	Medium-quality	AAI-based (medium-confidence)	Prokaryome
21P	21P_viral_contig_1	vOTU_2228	150704	No	lytic	196	56	1	Complete	DTR (high-confidence)	Virome
21P	21P_viral_contig_2	vOTU_203	96351	No	lytic	108	13	2	High-quality	AAI-based (high-confidence)	Virome
21P	21P_viral_contig_3	vOTU_774	67518	No	lytic	103	29	0	High-quality	AAI-based (medium-confidence)	Virome
21P	21P_viral_contig_4	vOTU_741	66989	No	lytic	106	29	1	Complete	DTR (high-confidence)	Virome
21P	21P_viral_contig_5	vOTU_773	66768	No	lytic	107	28	1	High-quality	AAI-based (high-confidence)	Virome
21P	21P_viral_contig_6	vOTU_771	66265	No	lytic	109	33	1	High-quality	AAI-based (high-confidence)	Virome
21P	21P_viral_contig_7	vOTU_769	66184	No	lytic	104	30	0	Complete	DTR (high-confidence)	Virome
21P	21P_viral_contig_8	vOTU_740	66156	No	lytic	89	31	1	Complete	DTR (high-confidence)	Virome
21P	21P_viral_contig_2384	vOTU_202	65639	No	lytic	96	20	8	High-quality	AAI-based (high-confidence)	Virome
21P	21P_viral_contig_9	vOTU_780	65195	No	lytic	98	33	2	Complete	DTR (high-confidence)	Virome
21P	21P_viral_contig_10	vOTU_770	65154	No	lytic	95	34	0	Complete	DTR (high-confidence)	Virome
21P	21P_viral_contig_11	vOTU_775	64717	No	lytic	96	31	0	Complete	DTR (high-confidence)	Virome
21P	21P_viral_contig_12	vOTU_779	63655	No	lytic	82	25	0	High-quality	AAI-based (high-confidence)	Virome
21P	21P_viral_contig_13	vOTU_768	58980	No	lytic	96	27	1	High-quality	AAI-based (high-confidence)	Virome
21P	21P_viral_contig_14	vOTU_702	57700	No	lytic	78	22	0	High-quality	AAI-based (high-confidence)	Virome
21P	21P_viral_contig_15	vOTU_213	56474	No	lytic	82	19	2	High-quality	AAI-based (high-confidence)	Virome
21P	21P_viral_contig_16	vOTU_194	49657	No	lytic	70	22	1	High-quality	AAI-based (high-confidence)	Virome
21P	21P_viral_contig_17	vOTU_1204	49002	No	lysogenic	73	28	1	Medium-quality	HMM-based (lower-bound)	Virome
21P	21P_viral_contig_18	vOTU_418	48612	No	lytic	71	25	0	Complete	DTR (high-confidence)	Virome
21P	21P_viral_contig_19	vOTU_776	48355	No	lytic	78	19	0	Medium-quality	AAI-based (high-confidence)	Virome
21P	21P_viral_contig_20	vOTU_2260	45851	No	lysogenic	68	29	1	Complete	DTR (high-confidence)	Virome
21P	21P_viral_contig_21	vOTU_2308	45670	No	lysogenic	65	25	0	Complete	DTR (high-confidence)	Virome
21P	21P_viral_contig_22	vOTU_2165	44743	No	lytic	73	27	0	Medium-quality	HMM-based (lower-bound)	Virome
21P	21P_viral_contig_23	vOTU_883	44235	No	lysogenic	65	25	1	High-quality	AAI-based (high-confidence)	Virome
21P	21P_viral_contig_24	vOTU_253	43076	No	lytic	74	21	1	Medium-quality	HMM-based (lower-bound)	Virome
21P	21P_viral_contig_25	vOTU_1724	43050	No	lysogenic	68	35	3	Medium-quality	AAI-based (medium-confidence)	Virome
21P	21P_viral_contig_26	vOTU_212	42600	No	lytic	57	4	3	Complete	DTR (high-confidence)	Virome
21P	21P_viral_contig_27	vOTU_2143	41581	No	lytic	56	28	2	High-quality	AAI-based (medium-confidence)	Virome
21P	21P_viral_contig_28	vOTU_2462	41508	No	lysogenic	56	25	1	High-quality	AAI-based (medium-confidence)	Virome
21P	21P_viral_contig_29	vOTU_1044	40783	No	lysogenic	62	26	0	High-quality	AAI-based (high-confidence)	Virome
21P	21P_viral_contig_30	vOTU_792	40778	No	lytic	52	24	0	High-quality	AAI-based (high-confidence)	Virome
21P	21P_viral_contig_31	vOTU_9	40406	No	lysogenic	56	21	1	High-quality	AAI-based (medium-confidence)	Virome
21P	21P_viral_contig_32	vOTU_2140	40264	No	lytic	60	29	1	Complete	DTR (high-confidence)	Virome
21P	21P_viral_contig_33	vOTU_2310	40045	No	lytic	57	18	1	Medium-quality	HMM-based (lower-bound)	Virome
21P	21P_viral_contig_35	vOTU_1106	39185	No	lysogenic	49	21	0	Complete	DTR (high-confidence)	Virome
21P	21P_viral_contig_36	vOTU_262	39161	No	lytic	51	44	0	High-quality	AAI-based (high-confidence)	Virome
21P	21P_viral_contig_37	vOTU_2555	38981	No	lytic	67	21	1	High-quality	AAI-based (medium-confidence)	Virome
21P	21P_viral_contig_38	vOTU_1252	38910	No	lytic	61	29	0	Complete	DTR (high-confidence)	Virome
21P	21P_viral_contig_39	vOTU_1475	38582	No	lysogenic	54	32	0	Medium-quality	AAI-based (medium-confidence)	Virome
21P	21P_viral_contig_40	vOTU_2332	38505	No	lysogenic	54	31	0	High-quality	AAI-based (medium-confidence)	Virome
21P	21P_viral_contig_41	vOTU_1562	36525	No	lysogenic	45	25	0	Complete	DTR (medium-confidence)	Virome
21P	21P_viral_contig_42	vOTU_261	36509	No	lytic	38	30	0	Complete	DTR (high-confidence)	Virome
21P	21P_viral_contig_43	vOTU_10	36375	No	lytic	55	19	1	Medium-quality	AAI-based (medium-confidence)	Virome
21P	21P_viral_contig_44	vOTU_2256	36253	No	lytic	55	28	1	Medium-quality	AAI-based (medium-confidence)	Virome
21P	21P_viral_contig_45	vOTU_747	35801	No	lytic	60	26	1	Complete	DTR (high-confidence)	Virome
21P	21P_viral_contig_46	vOTU_1099	35740	No	lytic	47	27	0	High-quality	AAI-based (medium-confidence)	Virome
21P	21P_viral_contig_47	vOTU_11	35665	No	lysogenic	53	12	2	Medium-quality	AAI-based (high-confidence)	Virome
21P	21P_viral_contig_2386	vOTU_223	35554	No	lytic	50	9	1	High-quality	AAI-based (medium-confidence)	Virome
21P	21P_viral_contig_48	vOTU_258	35277	No	lytic	55	9	0	Complete	DTR (medium-confidence)	Virome
21P	21P_viral_contig_49	vOTU_1263	35064	No	lysogenic	47	26	0	Medium-quality	AAI-based (medium-confidence)	Virome
21P	21P_viral_contig_50	vOTU_742	35028	No	lytic	55	20	0	Complete	DTR (high-confidence)	Virome
21P	21P_viral_contig_51	vOTU_1045	34313	No	lysogenic	54	25	0	Medium-quality	AAI-based (high-confidence)	Virome
21P	21P_viral_contig_52	vOTU_211	34204	No	lytic	53	13	0	Medium-quality	AAI-based (medium-confidence)	Virome
21P	21P_viral_contig_53	vOTU_767	34112	No	lytic	57	23	0	Complete	DTR (high-confidence)	Virome
21P	21P_viral_contig_54	vOTU_1848	33754	No	lytic	62	32	2	Medium-quality	AAI-based (medium-confidence)	Virome
21P	21P_viral_contig_55	vOTU_2031	33215	No	lysogenic	47	25	0	Medium-quality	AAI-based (medium-confidence)	Virome
21P	21P_viral_contig_56	vOTU_2325	33120	No	lytic	44	18	1	Medium-quality	AAI-based (medium-confidence)	Virome
21P	21P_viral_contig_57	vOTU_2034	32270	No	lysogenic	45	22	0	High-quality	AAI-based (medium-confidence)	Virome
21P	21P_viral_contig_58	vOTU_1030	31282	No	lysogenic	48	17	0	Medium-quality	AAI-based (high-confidence)	Virome
21P	21P_viral_contig_61	vOTU_1032	29249	No	lysogenic	46	15	1	Medium-quality	AAI-based (high-confidence)	Virome
21P	21P_viral_contig_63	vOTU_1740	27900	No	lysogenic	34	26	0	Complete	DTR (medium-confidence)	Virome
21P	21P_viral_contig_65	vOTU_16	26968	No	lysogenic	34	5	0	Medium-quality	AAI-based (medium-confidence)	Virome
21P	21P_viral_contig_68	vOTU_236	26233	No	lytic	46	13	0	Medium-quality	AAI-based (medium-confidence)	Virome
21P	21P_viral_contig_69	vOTU_2267	25561	No	lysogenic	35	13	1	Medium-quality	AAI-based (medium-confidence)	Virome
21P	21P_viral_contig_73	vOTU_1008	23241	No	lysogenic	26	12	0	Medium-quality	AAI-based (medium-confidence)	Virome
21P	21P_viral_contig_74	vOTU_1003	22986	No	lysogenic	25	11	0	Medium-quality	AAI-based (medium-confidence)	Virome
21P	21P_viral_contig_75	vOTU_2268	22475	No	lysogenic	33	20	0	Medium-quality	AAI-based (medium-confidence)	Virome
21P	21P_viral_contig_78	vOTU_17	21918	No	lytic	29	10	1	Medium-quality	AAI-based (medium-confidence)	Virome
21P	21P_viral_contig_79	vOTU_2293	21205	No	lysogenic	41	11	1	Medium-quality	AAI-based (medium-confidence)	Virome
21P	21P_viral_contig_80	vOTU_2295	21066	No	lytic	19	13	0	Medium-quality	AAI-based (medium-confidence)	Virome
21P	21P_viral_contig_83	vOTU_2546	20600	No	lytic	23	13	0	Medium-quality	AAI-based (high-confidence)	Virome
21P	21P_viral_contig_84	vOTU_2349	20285	No	lysogenic	29	15	0	Medium-quality	AAI-based (medium-confidence)	Virome
21P	21P_viral_contig_85	vOTU_18	19754	No	lytic	34	4	0	Complete	DTR (medium-confidence)	Virome
21P	21P_viral_contig_95	vOTU_748	18506	No	lytic	31	13	0	Medium-quality	AAI-based (high-confidence)	Virome
21P	21P_viral_contig_99	vOTU_234	18109	No	lytic	39	13	0	Medium-quality	AAI-based (medium-confidence)	Virome
21P	21P_viral_contig_101	vOTU_246	17514	No	lytic	22	7	0	High-quality	AAI-based (medium-confidence)	Virome
21P	21P_viral_contig_103	vOTU_1086	17450	No	lytic	22	9	0	High-quality	AAI-based (medium-confidence)	Virome
21P	21P_viral_contig_104	vOTU_234	17189	No	lytic	19	9	0	Medium-quality	AAI-based (medium-confidence)	Virome
21P	21P_viral_contig_108	vOTU_2672	16263	No	lytic	24	8	0	High-quality	AAI-based (high-confidence)	Virome
21P	21P_viral_contig_112	vOTU_2673	15774	No	lytic	31	10	0	Medium-quality	AAI-based (medium-confidence)	Virome
21P	21P_viral_contig_116	vOTU_2674	15122	No	lytic	16	1	0	Medium-quality	AAI-based (medium-confidence)	Virome
21P	21P_viral_contig_122	vOTU_2675	14472	No	lytic	25	3	1	Medium-quality	HMM-based (lower-bound)	Virome
21P	21P_viral_contig_2312	vOTU_2308	46066	No	lysogenic	65	26	0	High-quality	AAI-based (high-confidence)	Virome
21P	21P_viral_contig_2313	vOTU_2308	46066	No	lysogenic	65	26	0	High-quality	AAI-based (high-confidence)	Virome
21P	21P_viral_contig_2314	vOTU_767	34124	No	lytic	57	23	0	Complete	DTR (high-confidence)	Virome
21P	21P_viral_contig_2318	vOTU_2308	46066	No	lysogenic	65	26	0	High-quality	AAI-based (high-confidence)	Virome
21P	21P_viral_contig_2319	vOTU_2228	150704	No	lytic	196	56	1	Complete	DTR (high-confidence)	Virome
21P	21P_viral_contig_2320	vOTU_203	96224	No	lytic	108	13	2	Complete	DTR (high-confidence)	Virome
21P	21P_viral_contig_2321	vOTU_741	66989	No	lytic	107	30	1	Complete	DTR (high-confidence)	Virome
21P	21P_viral_contig_2322	vOTU_773	66766	No	lytic	107	29	1	Complete	DTR (high-confidence)	Virome
21P	21P_viral_contig_2323	vOTU_771	66265	No	lytic	109	34	1	Complete	DTR (high-confidence)	Virome
21P	21P_viral_contig_2324	vOTU_769	66184	No	lytic	104	30	0	Complete	DTR (high-confidence)	Virome
21P	21P_viral_contig_2325	vOTU_740	66156	No	lytic	88	31	1	Complete	DTR (high-confidence)	Virome
21P	21P_viral_contig_2381	vOTU_202	65639	No	lytic	96	20	8	Complete	DTR (high-confidence)	Virome
21P	21P_viral_contig_2326	vOTU_780	65195	No	lytic	98	33	2	Complete	DTR (high-confidence)	Virome
21P	21P_viral_contig_2327	vOTU_702	57697	No	lytic	78	22	0	Complete	DTR (high-confidence)	Virome
21P	21P_viral_contig_2328	vOTU_1204	49002	No	lysogenic	74	28	1	Medium-quality	HMM-based (lower-bound)	Virome
21P	21P_viral_contig_2329	vOTU_418	48612	No	lytic	71	25	0	Complete	DTR (high-confidence)	Virome
21P	21P_viral_contig_2330	vOTU_2260	45851	No	lysogenic	68	29	1	Complete	DTR (high-confidence)	Virome
21P	21P_viral_contig_2331	vOTU_212	42600	No	lytic	56	4	3	Complete	DTR (high-confidence)	Virome
21P	21P_viral_contig_2332	vOTU_2462	41506	No	lysogenic	57	25	1	Complete	DTR (high-confidence)	Virome
21P	21P_viral_contig_2333	vOTU_792	40772	No	lytic	51	24	0	Complete	DTR (high-confidence)	Virome
21P	21P_viral_contig_2334	vOTU_2140	40264	No	lytic	60	29	1	Complete	DTR (high-confidence)	Virome
21P	21P_viral_contig_2335	vOTU_1106	39185	No	lysogenic	49	21	0	Complete	DTR (high-confidence)	Virome
21P	21P_viral_contig_2336	vOTU_1252	38910	No	lytic	61	30	0	Complete	DTR (high-confidence)	Virome
21P	21P_viral_contig_2337	vOTU_1562	36525	No	lysogenic	45	25	0	Complete	DTR (medium-confidence)	Virome
21P	21P_viral_contig_2338	vOTU_261	36509	No	lytic	38	30	0	Complete	DTR (high-confidence)	Virome
21P	21P_viral_contig_2382	vOTU_223	35552	No	lytic	50	9	1	Complete	DTR (high-confidence)	Virome
21P	21P_viral_contig_2339	vOTU_258	35277	No	lytic	55	9	0	Complete	DTR (medium-confidence)	Virome
21P	21P_viral_contig_2340	vOTU_742	35028	No	lytic	55	20	0	Complete	DTR (high-confidence)	Virome
21P	21P_viral_contig_2341	vOTU_2034	32255	No	lysogenic	45	22	0	Complete	DTR (high-confidence)	Virome
21P	21P_viral_contig_2342	vOTU_1740	27895	No	lysogenic	34	26	0	Complete	DTR (medium-confidence)	Virome
21P	21P_viral_contig_2360	vOTU_2462	41556	No	lysogenic	57	25	1	High-quality	AAI-based (medium-confidence)	Virome
21P	21P_viral_contig_2361	vOTU_770	65154	No	lytic	95	34	0	Complete	DTR (high-confidence)	Virome
21P	21P_viral_contig_2362	vOTU_2165	44743	No	lytic	73	27	0	Medium-quality	HMM-based (lower-bound)	Virome
21P	21P_viral_contig_2363	vOTU_883	43278	No	lysogenic	61	29	0	High-quality	AAI-based (high-confidence)	Virome
21P	21P_viral_contig_2364	vOTU_253	43076	No	lytic	74	21	1	Medium-quality	HMM-based (lower-bound)	Virome
21P	21P_viral_contig_2365	vOTU_1030	41833	No	lysogenic	59	26	0	High-quality	AAI-based (high-confidence)	Virome
21P	21P_viral_contig_2366	vOTU_2143	41608	No	lytic	56	28	2	High-quality	AAI-based (medium-confidence)	Virome
21P	21P_viral_contig_2367	vOTU_2267	39316	No	lysogenic	54	24	1	Medium-quality	AAI-based (medium-confidence)	Virome
21P	21P_viral_contig_2368	vOTU_693	36084	No	lysogenic	44	26	0	High-quality	AAI-based (high-confidence)	Virome
21P	21P_viral_contig_2369	vOTU_1099	35842	No	lytic	47	27	0	High-quality	AAI-based (medium-confidence)	Virome
21P	21P_viral_contig_2370	vOTU_1044	35760	No	lysogenic	57	23	0	Medium-quality	AAI-based (high-confidence)	Virome
21P	21P_viral_contig_2371	vOTU_2325	33120	No	lytic	44	18	1	Medium-quality	AAI-based (medium-confidence)	Virome
21P	21P_viral_contig_2372	vOTU_236	31153	No	lytic	51	17	0	High-quality	AAI-based (high-confidence)	Virome
21P	21P_viral_contig_2373	vOTU_1086	17451	No	lytic	22	9	0	High-quality	AAI-based (medium-confidence)	Virome
21P	21P_viral_contig_2378	vOTU_2308	46066	No	lysogenic	65	26	0	High-quality	AAI-based (high-confidence)	Virome
21P	21P_viral_contig_2379	vOTU_2308	46066	No	lysogenic	65	26	0	High-quality	AAI-based (high-confidence)	Virome
21P	21P_viral_contig_2380	vOTU_2308	46066	No	lysogenic	65	26	0	High-quality	AAI-based (high-confidence)	Virome
21P	21P_viral_contig_2420	vOTU_1161	36725	Yes	lysogenic	39	9	1	Medium-quality	AAI-based (high-confidence)	Virome
21P	21P_viral_contig_2383	vOTU_188	73191	Yes	lysogenic	84	13	1	High-quality	AAI-based (medium-confidence)	Virome
22B	22B_viral_contig_1	vOTU_634	155315	No	lytic	113	1	5	Complete	ITR (high-confidence)	Prokaryome
22B	22B_viral_contig_2	vOTU_634	75709	No	lytic	41	3	3	High-quality	HMM-based (lower-bound)	Prokaryome
22B	22B_viral_contig_3	vOTU_2165	44838	No	lytic	74	27	0	Medium-quality	HMM-based (lower-bound)	Prokaryome
22B	22B_viral_contig_4	vOTU_2296	44109	No	lysogenic	61	29	1	High-quality	AAI-based (high-confidence)	Prokaryome
22B	22B_viral_contig_5	vOTU_1447	42992	No	lysogenic	56	26	0	Medium-quality	HMM-based (lower-bound)	Prokaryome
22B	22B_viral_contig_6	vOTU_2349	40438	No	lysogenic	60	33	0	High-quality	AAI-based (medium-confidence)	Prokaryome
22B	22B_viral_contig_7	vOTU_814	39705	No	lytic	40	16	4	Medium-quality	AAI-based (medium-confidence)	Prokaryome
22B	22B_viral_contig_8	vOTU_1674	38645	No	lysogenic	57	31	1	High-quality	AAI-based (medium-confidence)	Prokaryome
22B	22B_viral_contig_9	vOTU_1449	32254	No	lytic	46	29	2	Medium-quality	AAI-based (medium-confidence)	Prokaryome
22B	22B_viral_contig_10	vOTU_1443	30278	No	lytic	35	14	3	Medium-quality	AAI-based (medium-confidence)	Prokaryome
22B	22B_viral_contig_13	vOTU_2517	26181	No	lytic	35	24	0	Medium-quality	AAI-based (medium-confidence)	Prokaryome
22B	22B_viral_contig_14	vOTU_2165	25853	No	lytic	34	18	0	Medium-quality	AAI-based (medium-confidence)	Prokaryome
22B	22B_viral_contig_17	vOTU_998	22240	No	lysogenic	25	10	0	Medium-quality	AAI-based (medium-confidence)	Prokaryome
22B	22B_viral_contig_39	vOTU_1086	12006	No	lytic	12	4	0	Medium-quality	AAI-based (medium-confidence)	Prokaryome
22B	22B_viral_contig_6171	vOTU_2165	44890	No	lytic	74	27	0	Medium-quality	HMM-based (lower-bound)	Prokaryome
22B	22B_viral_contig_6188	vOTU_2165	47566	No	lytic	77	27	0	Medium-quality	HMM-based (lower-bound)	Prokaryome
22B	22B_viral_contig_6189	vOTU_2165	22047	No	lytic	29	18	0	Medium-quality	AAI-based (medium-confidence)	Prokaryome
22B	22B_viral_contig_6190	vOTU_1086	17455	No	lytic	23	9	0	High-quality	AAI-based (medium-confidence)	Prokaryome
22B	22B_viral_contig_6291	vOTU_1150	39301	Yes	lysogenic	41	9	2	Medium-quality	AAI-based (high-confidence)	Prokaryome
22B	22B_viral_contig_6292	vOTU_863	24672	Yes	lysogenic	33	9	1	Medium-quality	AAI-based (high-confidence)	Prokaryome
22B	22B_viral_contig_6294	vOTU_1530	54858	Yes	lysogenic	85	37	2	High-quality	AAI-based (medium-confidence)	Prokaryome
22B	22B_viral_contig_6295	vOTU_1449	28017	Yes	lysogenic	33	12	1	Medium-quality	AAI-based (medium-confidence)	Prokaryome
22B	22B_viral_contig_6296	vOTU_1527	30687	Yes	lysogenic	41	27	1	Medium-quality	AAI-based (medium-confidence)	Prokaryome
22B	22B_viral_contig_6297	vOTU_1076	48814	Yes	lysogenic	70	14	0	High-quality	AAI-based (medium-confidence)	Prokaryome
22B	22B_viral_contig_6217	vOTU_1455	28791	Yes	lysogenic	40	21	0	Medium-quality	AAI-based (medium-confidence)	Prokaryome
22B	22B_viral_contig_6218	vOTU_1739	42218	Yes	lysogenic	66	37	0	High-quality	AAI-based (medium-confidence)	Prokaryome
22B	22B_viral_contig_6219	vOTU_1727	43750	Yes	lysogenic	66	38	3	High-quality	AAI-based (medium-confidence)	Prokaryome
22B	22B_viral_contig_6300	vOTU_1452	48312	Yes	lysogenic	51	10	0	Medium-quality	AAI-based (high-confidence)	Prokaryome
22B	22B_viral_contig_6220	vOTU_1589	27795	Yes	lysogenic	40	18	0	Medium-quality	AAI-based (medium-confidence)	Prokaryome
22B	22B_viral_contig_6222	vOTU_1564	37243	Yes	lysogenic	43	21	0	Medium-quality	AAI-based (medium-confidence)	Prokaryome
22B	22B_viral_contig_11	vOTU_1705	24980	Yes	lysogenic	29	23	0	Medium-quality	AAI-based (medium-confidence)	Prokaryome
22B	22B_viral_contig_15	vOTU_2346	21861	Yes	lysogenic	29	23	0	Medium-quality	AAI-based (medium-confidence)	Prokaryome
22P	22P_viral_contig_1	vOTU_1452	75689	No	lysogenic	96	19	1	Complete	DTR (medium-confidence)	Virome
22P	22P_viral_contig_2	vOTU_769	66162	No	lytic	104	30	0	High-quality	AAI-based (medium-confidence)	Virome
22P	22P_viral_contig_3	vOTU_1530	52665	No	lysogenic	85	36	2	Complete	DTR (high-confidence)	Virome
22P	22P_viral_contig_4	vOTU_776	50917	No	lytic	70	21	0	Medium-quality	AAI-based (medium-confidence)	Virome
22P	22P_viral_contig_5	vOTU_2517	47975	No	lysogenic	76	34	0	High-quality	AAI-based (medium-confidence)	Virome
22P	22P_viral_contig_6	vOTU_2165	44742	No	lytic	73	27	0	Medium-quality	HMM-based (lower-bound)	Virome
22P	22P_viral_contig_7	vOTU_194	44556	No	lytic	65	20	1	Medium-quality	AAI-based (medium-confidence)	Virome
22P	22P_viral_contig_8	vOTU_253	43080	No	lytic	73	21	1	Medium-quality	HMM-based (lower-bound)	Virome
22P	22P_viral_contig_9	vOTU_2343	42896	No	lysogenic	63	34	0	High-quality	AAI-based (medium-confidence)	Virome
22P	22P_viral_contig_10	vOTU_2250	42797	No	lysogenic	58	27	1	High-quality	AAI-based (medium-confidence)	Virome
22P	22P_viral_contig_11	vOTU_2452	41888	No	lysogenic	59	25	0	High-quality	AAI-based (medium-confidence)	Virome
22P	22P_viral_contig_12	vOTU_1263	40748	No	lysogenic	55	28	0	Medium-quality	AAI-based (medium-confidence)	Virome
22P	22P_viral_contig_13	vOTU_968	40566	No	lysogenic	60	19	0	High-quality	AAI-based (high-confidence)	Virome
22P	22P_viral_contig_14	vOTU_1719	40371	No	lysogenic	65	37	1	Medium-quality	AAI-based (medium-confidence)	Virome
22P	22P_viral_contig_15	vOTU_1614	40277	No	lysogenic	67	33	0	Medium-quality	AAI-based (medium-confidence)	Virome
22P	22P_viral_contig_16	vOTU_1739	39523	No	lysogenic	60	37	0	High-quality	AAI-based (medium-confidence)	Virome
22P	22P_viral_contig_17	vOTU_2335	39302	No	lysogenic	60	35	0	High-quality	AAI-based (medium-confidence)	Virome
22P	22P_viral_contig_18	vOTU_2058	38589	No	lysogenic	56	24	1	Medium-quality	AAI-based (medium-confidence)	Virome
22P	22P_viral_contig_19	vOTU_1000	38526	No	lysogenic	58	21	0	High-quality	AAI-based (high-confidence)	Virome
22P	22P_viral_contig_20	vOTU_740	37273	No	lytic	51	21	0	Medium-quality	AAI-based (high-confidence)	Virome
22P	22P_viral_contig_21	vOTU_2296	37240	No	lysogenic	54	23	0	High-quality	AAI-based (medium-confidence)	Virome
22P	22P_viral_contig_22	vOTU_1564	35584	No	lysogenic	44	22	0	Complete	DTR (medium-confidence)	Virome
22P	22P_viral_contig_23	vOTU_258	35335	No	lytic	56	9	0	Medium-quality	AAI-based (high-confidence)	Virome
22P	22P_viral_contig_24	vOTU_1252	34960	No	lytic	58	27	0	Medium-quality	AAI-based (medium-confidence)	Virome
22P	22P_viral_contig_25	vOTU_1705	34605	No	lysogenic	43	29	0	Medium-quality	AAI-based (medium-confidence)	Virome
22P	22P_viral_contig_26	vOTU_2165	32827	No	lytic	46	22	0	Medium-quality	AAI-based (medium-confidence)	Virome
22P	22P_viral_contig_27	vOTU_236	31116	No	lytic	50	17	0	High-quality	AAI-based (high-confidence)	Virome
22P	22P_viral_contig_28	vOTU_212	30616	No	lytic	40	4	2	Medium-quality	AAI-based (medium-confidence)	Virome
22P	22P_viral_contig_31	vOTU_1301	27315	No	lysogenic	35	17	0	Medium-quality	AAI-based (high-confidence)	Virome
22P	22P_viral_contig_32	vOTU_2346	26293	No	lysogenic	35	24	1	Medium-quality	AAI-based (medium-confidence)	Virome
22P	22P_viral_contig_33	vOTU_1646	25026	No	lysogenic	32	21	0	Medium-quality	AAI-based (medium-confidence)	Virome
22P	22P_viral_contig_34	vOTU_2143	24730	No	lytic	27	20	1	Medium-quality	AAI-based (medium-confidence)	Virome
22P	22P_viral_contig_35	vOTU_2346	23413	No	lytic	31	23	1	Medium-quality	AAI-based (medium-confidence)	Virome
22P	22P_viral_contig_38	vOTU_261	21950	No	lytic	22	20	0	Medium-quality	AAI-based (high-confidence)	Virome
22P	22P_viral_contig_40	vOTU_1541	21574	No	lytic	27	19	0	Medium-quality	AAI-based (medium-confidence)	Virome
22P	22P_viral_contig_42	vOTU_882	21250	No	lytic	23	15	0	Medium-quality	AAI-based (high-confidence)	Virome
22P	22P_viral_contig_43	vOTU_882	20770	No	lysogenic	38	11	0	Medium-quality	AAI-based (high-confidence)	Virome
22P	22P_viral_contig_44	vOTU_2451	20625	No	lysogenic	38	13	1	Medium-quality	AAI-based (medium-confidence)	Virome
22P	22P_viral_contig_49	vOTU_742	18098	No	lytic	21	9	0	Medium-quality	AAI-based (medium-confidence)	Virome
22P	22P_viral_contig_52	vOTU_1086	17269	No	lytic	23	9	0	High-quality	AAI-based (medium-confidence)	Virome
22P	22P_viral_contig_65	vOTU_1547	12563	No	lysogenic	16	3	0	Medium-quality	AAI-based (medium-confidence)	Virome
22P	22P_viral_contig_1338	vOTU_1452	75689	No	lysogenic	96	19	1	Complete	DTR (medium-confidence)	Virome
[truncated: 2,957 more rows]
