# Supplementary material for: Phage diversity mirrors bacterial strain diversity in the honey bee gut microbiota
Source: Nat Commun. 2025 Nov 4;16:9738. doi: 10.1038/s41467-025-64706-2 (PMC12586679; doi:10.1038/s41467-025-64706-2)
Supplement: Supplementary file 7 — Supplementary Dataset 5 [file 41467_2025_64706_MOESM7_ESM.xlsx]

## Sheet: Tabelle1
Supplementary Data 5: Information on CRIPR spacers recovered from bacteral MAGs and isolate genomes.
Strain	genus	id	ShortID	EvidenceLvl	Orientation	ArrayID	SpacerNb	SpacerSeq
14B_MAG.16.fa	Lactobacillus	Lactobacillus helsingborgensis cl.-56_1	NODE_33_length_134041_cov_31_1_0	4	-	NODE_33_length_134041_cov_31_1	0	CTTATTATAAAATCAATTTAGCAGAGCAAT
14B_MAG.16.fa	Lactobacillus	Lactobacillus helsingborgensis cl.-56_1	NODE_33_length_134041_cov_31_1_1	4	-	NODE_33_length_134041_cov_31_1	1	TCAATCATAGCTGAATGTTGTGGTTTTAAA
14B_MAG.16.fa	Lactobacillus	Lactobacillus helsingborgensis cl.-56_1	NODE_33_length_134041_cov_31_1_2	4	-	NODE_33_length_134041_cov_31_1	2	TCGTTACTGGAATAAGAGCTTTATTCCGTC
14B_MAG.16.fa	Lactobacillus	Lactobacillus helsingborgensis cl.-56_1	NODE_33_length_134041_cov_31_1_3	4	-	NODE_33_length_134041_cov_31_1	3	ATTTAGTCCAGCCAAAACTAGTATAATCAA
14B_MAG.16.fa	Lactobacillus	Lactobacillus helsingborgensis cl.-56_1	NODE_33_length_134041_cov_31_1_4	4	-	NODE_33_length_134041_cov_31_1	4	AGTTAATTAATACTAGTTTAATTAACTTTT
14B_MAG.16.fa	Lactobacillus	Lactobacillus helsingborgensis cl.-56_1	NODE_123_length_49292_cov_22_1_0	4	+	NODE_123_length_49292_cov_22_1	0	TTCAATTGTTGCTTCAAAAGCTATTGGAGA
14B_MAG.16.fa	Lactobacillus	Lactobacillus helsingborgensis cl.-56_1	NODE_123_length_49292_cov_22_1_1	4	+	NODE_123_length_49292_cov_22_1	1	AAAAACAGCTGGCAGAAAGTGCTAATGACA
14B_MAG.16.fa	Lactobacillus	Lactobacillus helsingborgensis cl.-56_1	NODE_123_length_49292_cov_22_1_2	4	+	NODE_123_length_49292_cov_22_1	2	CAATATTTTTATACATTGAATATTCTTTGG
14B_MAG.16.fa	Lactobacillus	Lactobacillus helsingborgensis cl.-56_1	NODE_123_length_49292_cov_22_1_3	4	+	NODE_123_length_49292_cov_22_1	3	TCAAACTCTTCGGAATTGACACTCTGGATA
14B_MAG.16.fa	Lactobacillus	Lactobacillus helsingborgensis cl.-56_1	NODE_123_length_49292_cov_22_1_4	4	+	NODE_123_length_49292_cov_22_1	4	AATATGCCAAAATCAGCACTACTGCGGTTT
14B_MAG.16.fa	Lactobacillus	Lactobacillus helsingborgensis cl.-56_1	NODE_123_length_49292_cov_22_1_5	4	+	NODE_123_length_49292_cov_22_1	5	ATACTTTCATTAATACTATCTAATACTTTC
30B_MAG.15.fa	Gilliamella	Gilliamella apicola cl.-35_1	NODE_50_length_80014_cov_46_1_0	4	-	NODE_50_length_80014_cov_46_1	0	TTATAATAATGTTGGGCTCTAT
30B_MAG.15.fa	Gilliamella	Gilliamella apicola cl.-35_1	NODE_50_length_80014_cov_46_1_1	4	-	NODE_50_length_80014_cov_46_1	1	AAAGCCGCTACTTCATCAGTTAGTTCTAGCGC
30B_MAG.15.fa	Gilliamella	Gilliamella apicola cl.-35_1	NODE_50_length_80014_cov_46_1_2	4	-	NODE_50_length_80014_cov_46_1	2	GACATTCCACCACTATCGCCTACATTTACAGG
30B_MAG.15.fa	Gilliamella	Gilliamella apicola cl.-35_1	NODE_50_length_80014_cov_46_1_3	4	-	NODE_50_length_80014_cov_46_1	3	GATTGCTAATAGCTCAGCTTCGACTGTGAGCC
30B_MAG.15.fa	Gilliamella	Gilliamella apicola cl.-35_1	NODE_50_length_80014_cov_46_1_4	4	-	NODE_50_length_80014_cov_46_1	4	TAGAAGAACAGGTTAATAGCAATTCTCCTATA
30B_MAG.15.fa	Gilliamella	Gilliamella apicola cl.-35_1	NODE_50_length_80014_cov_46_3_0	4	-	NODE_50_length_80014_cov_46_3	0	TGGTTCAGAAACTTGCGCTAATTCAGCAGCCT
30B_MAG.15.fa	Gilliamella	Gilliamella apicola cl.-35_1	NODE_50_length_80014_cov_46_3_1	4	-	NODE_50_length_80014_cov_46_3	1	TATTGAGCCACCACAAACGAAAAACACAACGC
30B_MAG.15.fa	Gilliamella	Gilliamella apicola cl.-35_1	NODE_50_length_80014_cov_46_3_2	4	-	NODE_50_length_80014_cov_46_3	2	TTCCTGATAATCACAGATCGTTTATTGCTGAG
30B_MAG.15.fa	Gilliamella	Gilliamella apicola cl.-35_1	NODE_50_length_80014_cov_46_3_3	4	-	NODE_50_length_80014_cov_46_3	3	ATATTAATAACTCACCATTCAGAAAACAATTA
30B_MAG.15.fa	Gilliamella	Gilliamella apicola cl.-35_1	NODE_50_length_80014_cov_46_3_4	4	-	NODE_50_length_80014_cov_46_3	4	GTAGCGTCTAGGGTTGGATGTATATCTCGCATA
30B_MAG.15.fa	Gilliamella	Gilliamella apicola cl.-35_1	NODE_50_length_80014_cov_46_3_5	4	-	NODE_50_length_80014_cov_46_3	5	TGAGGCGTCACCGTACGAAATGATAAACGTGG
30B_MAG.15.fa	Gilliamella	Gilliamella apicola cl.-35_1	NODE_50_length_80014_cov_46_3_6	4	-	NODE_50_length_80014_cov_46_3	6	GGTGAAGTGTTATTAGATATTCATGAAGCACG
30B_MAG.15.fa	Gilliamella	Gilliamella apicola cl.-35_1	NODE_50_length_80014_cov_46_3_7	4	-	NODE_50_length_80014_cov_46_3	7	GGGACAAGCACATCAGATTCAATTCCGGCCCG
30B_MAG.15.fa	Gilliamella	Gilliamella apicola cl.-35_1	NODE_50_length_80014_cov_46_3_8	4	-	NODE_50_length_80014_cov_46_3	8	CTTAACTGTCCATATCGTATTAAGATAGTTAT
30B_MAG.15.fa	Gilliamella	Gilliamella apicola cl.-35_1	NODE_50_length_80014_cov_46_3_9	4	-	NODE_50_length_80014_cov_46_3	9	TGAAATAACAAGAGGAGAAAATAAAGGCAGGT
30B_MAG.15.fa	Gilliamella	Gilliamella apicola cl.-35_1	NODE_50_length_80014_cov_46_3_10	4	-	NODE_50_length_80014_cov_46_3	10	GTGCGTTGGCTGAGTTGTTTAATCGTGATAGC
30B_MAG.15.fa	Gilliamella	Gilliamella apicola cl.-35_1	NODE_50_length_80014_cov_46_3_11	4	-	NODE_50_length_80014_cov_46_3	11	ACGTGGGTTTTTCGGTCAATATTAGTTAAATT
30B_MAG.15.fa	Gilliamella	Gilliamella apicola cl.-35_1	NODE_50_length_80014_cov_46_3_12	4	-	NODE_50_length_80014_cov_46_3	12	ACCAGAAGTTATGCCCCACTTTTCACCCAAGG
30B_MAG.15.fa	Gilliamella	Gilliamella apicola cl.-35_1	NODE_50_length_80014_cov_46_3_13	4	-	NODE_50_length_80014_cov_46_3	13	GTTTAGATCGCCAACGGGTATCAGTTGAATGG
30B_MAG.15.fa	Gilliamella	Gilliamella apicola cl.-35_1	NODE_1947_length_6992_cov_46_1_0	4	ND	NODE_1947_length_6992_cov_46_1	0	TTACTCAAAACAAAAACCAGTTTGATAACCAG
30B_MAG.15.fa	Gilliamella	Gilliamella apicola cl.-35_1	NODE_1947_length_6992_cov_46_1_1	4	ND	NODE_1947_length_6992_cov_46_1	1	ATGTATTTCTACTATTAATAATGGTAAGGTAA
30B_MAG.15.fa	Gilliamella	Gilliamella apicola cl.-35_1	NODE_1947_length_6992_cov_46_1_2	4	ND	NODE_1947_length_6992_cov_46_1	2	TTCAAACCTTGGCGAAAAAATTTGTATAGAAAT
30B_MAG.15.fa	Gilliamella	Gilliamella apicola cl.-35_1	NODE_1947_length_6992_cov_46_1_3	4	ND	NODE_1947_length_6992_cov_46_1	3	GGCATTGATATTGTCACCAGTGGTTCAGACTG
30B_MAG.15.fa	Gilliamella	Gilliamella apicola cl.-35_1	NODE_1947_length_6992_cov_46_1_4	4	ND	NODE_1947_length_6992_cov_46_1	4	CCGCATTGTTAAAATGGCTTGGCGTTACGCCT
30B_MAG.15.fa	Gilliamella	Gilliamella apicola cl.-35_1	NODE_1947_length_6992_cov_46_1_5	4	ND	NODE_1947_length_6992_cov_46_1	5	ATGAGGGTTAGTATGAGTGATAAAACAATATT
30B_MAG.15.fa	Gilliamella	Gilliamella apicola cl.-35_1	NODE_1947_length_6992_cov_46_1_6	4	ND	NODE_1947_length_6992_cov_46_1	6	TTTATTGGAAATGTGATGATGGGATTATTTAC
30B_MAG.15.fa	Gilliamella	Gilliamella apicola cl.-35_1	NODE_1947_length_6992_cov_46_1_7	4	ND	NODE_1947_length_6992_cov_46_1	7	ATTCAACACCTTTTGATTTTGTATCAAACCGA
30B_MAG.15.fa	Gilliamella	Gilliamella apicola cl.-35_1	NODE_1947_length_6992_cov_46_1_8	4	ND	NODE_1947_length_6992_cov_46_1	8	CTATTGTTGATTCGGAAACCAGTTTACACATT
30B_MAG.15.fa	Gilliamella	Gilliamella apicola cl.-35_1	NODE_1947_length_6992_cov_46_1_9	4	ND	NODE_1947_length_6992_cov_46_1	9	CCACCTGTTGTATTTTTAATTTTTGATATTCG
30B_MAG.15.fa	Gilliamella	Gilliamella apicola cl.-35_1	NODE_1947_length_6992_cov_46_1_10	4	ND	NODE_1947_length_6992_cov_46_1	10	TTTTGCAATTAGTTATAAAAATTTGGCTGGTT
30B_MAG.15.fa	Gilliamella	Gilliamella apicola cl.-35_1	NODE_1947_length_6992_cov_46_1_11	4	ND	NODE_1947_length_6992_cov_46_1	11	CGTTTTTGCTCTACATTACCAGTTGAGCCTAT
30B_MAG.15.fa	Gilliamella	Gilliamella apicola cl.-35_1	NODE_1947_length_6992_cov_46_1_12	4	ND	NODE_1947_length_6992_cov_46_1	12	ATAAAATTCTAAACCTGCAAGACTTGTTATAA
B5S40.fna	Gilliamella	Gilliamella apicola cl.-35_1	MZNE01000002_1_0	4	-	MZNE01000002_1	0	AGGTGTAAGTTTACGCCATGCCATTTCGGAAA
B5S40.fna	Gilliamella	Gilliamella apicola cl.-35_1	MZNE01000002_1_1	4	-	MZNE01000002_1	1	TTCGCCTGGTCCGTGGAGAAACGAGAAAACGC
B5S40.fna	Gilliamella	Gilliamella apicola cl.-35_1	MZNE01000002_1_2	4	-	MZNE01000002_1	2	TTTTTTAATTTCAATAGGTTGTTCTGCATGGA
B5S40.fna	Gilliamella	Gilliamella apicola cl.-35_1	MZNE01000002_1_3	4	-	MZNE01000002_1	3	AACGGCATGTCTACGCCGCTATAATCGTCCGC
B5S40.fna	Gilliamella	Gilliamella apicola cl.-35_1	MZNE01000002_1_4	4	-	MZNE01000002_1	4	TTGCGCCTTTCAAATACAGTACAACCGCCACC
B5S40.fna	Gilliamella	Gilliamella apicola cl.-35_1	MZNE01000002_1_5	4	-	MZNE01000002_1	5	GGCGGGCGTATCTGCTATAATTATTTGAATTG
B5S40.fna	Gilliamella	Gilliamella apicola cl.-35_1	MZNE01000002_1_6	4	-	MZNE01000002_1	6	TGAATCATGTTATCAGAAACGGTATCAATCGC
B5S40.fna	Gilliamella	Gilliamella apicola cl.-35_1	MZNE01000002_1_7	4	-	MZNE01000002_1	7	GGGCGACGACGGCGACCCGCAACATAGCGCAAG
B5S40.fna	Gilliamella	Gilliamella apicola cl.-35_1	MZNE01000002_1_8	4	-	MZNE01000002_1	8	AGGGGTATCCTTTATATAAGATATAGTCTAGA
B5S40.fna	Gilliamella	Gilliamella apicola cl.-35_1	MZNE01000022_1_0	4	-	MZNE01000022_1	0	CTCCATTAACTGTGTACGAATATTTTACAGGA
B5S40.fna	Gilliamella	Gilliamella apicola cl.-35_1	MZNE01000022_1_1	4	-	MZNE01000022_1	1	ATATTTCACCTTCAAATCCTTTAGTGAACATA
B5S40.fna	Gilliamella	Gilliamella apicola cl.-35_1	MZNE01000022_1_2	4	-	MZNE01000022_1	2	CCTCAAAATAATCTGTTAGCCATAGCTCTAAG
B5S40.fna	Gilliamella	Gilliamella apicola cl.-35_1	MZNE01000022_1_3	4	-	MZNE01000022_1	3	TCTGATTGTTTCTTCCACCAATCTGCAGTACC
B5S40.fna	Gilliamella	Gilliamella apicola cl.-35_1	MZNE01000022_1_4	4	-	MZNE01000022_1	4	GAGTCCAACGTCGCGCAGTACTCGCTCAATTT
B5S40.fna	Gilliamella	Gilliamella apicola cl.-35_1	MZNE01000022_1_5	4	-	MZNE01000022_1	5	AGTGCTGTTGCTGTTTATCAGTATCCAAAACC
B5S40.fna	Gilliamella	Gilliamella apicola cl.-35_1	MZNE01000022_1_6	4	-	MZNE01000022_1	6	AACAGTATACAGCCTACAAATTCAACATAACG
B5S40.fna	Gilliamella	Gilliamella apicola cl.-35_1	MZNE01000022_1_7	4	-	MZNE01000022_1	7	ATTAGTTATCCCCCTTGGCTTTTTTTATCAGC
B5S40.fna	Gilliamella	Gilliamella apicola cl.-35_1	MZNE01000022_1_8	4	-	MZNE01000022_1	8	GGTTATTGCTCGGACTAAATCCAATGTGAACC
B5S40.fna	Gilliamella	Gilliamella apicola cl.-35_1	MZNE01000022_1_9	4	-	MZNE01000022_1	9	GGTTATTGCTCGGACTAAATCCAATGTGAACC
B5S40.fna	Gilliamella	Gilliamella apicola cl.-35_1	MZNE01000022_1_10	4	-	MZNE01000022_1	10	CTAAGAAACAAAAGAGACAATTGTTAACATTT
B5S40.fna	Gilliamella	Gilliamella apicola cl.-35_1	MZNE01000022_1_11	4	-	MZNE01000022_1	11	TATTTAGAGGGAGTGGAAACGGTTCATAAATG
B5S40.fna	Gilliamella	Gilliamella apicola cl.-35_1	MZNE01000022_1_12	4	-	MZNE01000022_1	12	GGCGACCCACCACGATTCAAGACGACTAAACC
B5S40.fna	Gilliamella	Gilliamella apicola cl.-35_1	MZNE01000022_1_13	4	-	MZNE01000022_1	13	TAGCCCAAAGCACATATGAGCGTAACTCATTA
B5S40.fna	Gilliamella	Gilliamella apicola cl.-35_1	MZNE01000022_1_14	4	-	MZNE01000022_1	14	CATTTAGACCATGTCTACTAGGTGAGTCAAGG
B5S40.fna	Gilliamella	Gilliamella apicola cl.-35_1	MZNE01000022_1_15	4	-	MZNE01000022_1	15	ATGCGTGTTCTGTCATATCACCTACCTATTCG
B5S40.fna	Gilliamella	Gilliamella apicola cl.-35_1	MZNE01000024_1_0	4	+	MZNE01000024_1	0	TCAAAGATTGGTAATTTATACCGTGTTTCCTC
B5S40.fna	Gilliamella	Gilliamella apicola cl.-35_1	MZNE01000024_1_1	4	+	MZNE01000024_1	1	TGATTTTTAGATGATTTAAAGAGAGCCGACAA
B5S40.fna	Gilliamella	Gilliamella apicola cl.-35_1	MZNE01000024_1_2	4	+	MZNE01000024_1	2	AGATCTAAATATTTTATCAAATCGGTATCAGG
B5S40.fna	Gilliamella	Gilliamella apicola cl.-35_1	MZNE01000024_1_3	4	+	MZNE01000024_1	3	CGAAATAATTTACCTATTGCAGTCAGGGAAAT
B5S40.fna	Gilliamella	Gilliamella apicola cl.-35_1	MZNE01000024_1_4	4	+	MZNE01000024_1	4	AGAAGCTAAACGAAATTTTGGACAATCATGCT
B5S40.fna	Gilliamella	Gilliamella apicola cl.-35_1	MZNE01000024_1_5	4	+	MZNE01000024_1	5	AGGTCCAGGCACAGACCAATTATTTAGGTCGC
B5S40.fna	Gilliamella	Gilliamella apicola cl.-35_1	MZNE01000024_1_6	4	+	MZNE01000024_1	6	TCTGTTCTAGACTGTCTTTCTTTTTGATAATT
B5S40.fna	Gilliamella	Gilliamella apicola cl.-35_1	MZNE01000024_1_7	4	+	MZNE01000024_1	7	CGTACAGCAAATATTAGATGCCTTACCCAACG
B5S40.fna	Gilliamella	Gilliamella apicola cl.-35_1	MZNE01000024_1_8	4	+	MZNE01000024_1	8	GACAAACTGGGCGTTATCCGCTAAATTACCCA
B5S40.fna	Gilliamella	Gilliamella apicola cl.-35_1	MZNE01000024_1_9	4	+	MZNE01000024_1	9	ATAAAACATTATTCCAGAGTGCATTTATCCTG
B5S40.fna	Gilliamella	Gilliamella apicola cl.-35_1	MZNE01000024_1_10	4	+	MZNE01000024_1	10	CACTAAATTTATTAACTCAAATACACCAACATT
B5S40.fna	Gilliamella	Gilliamella apicola cl.-35_1	MZNE01000024_1_11	4	+	MZNE01000024_1	11	GGATTTACCAAACGAGGGTACTCGTCGTGTTA
B5S40.fna	Gilliamella	Gilliamella apicola cl.-35_1	MZNE01000055_1_0	4	+	MZNE01000055_1	0	CCCTCGGTTGAGGGCTTTTTTGTTTCCTATTT
B5S40.fna	Gilliamella	Gilliamella apicola cl.-35_1	MZNE01000055_1_1	4	+	MZNE01000055_1	1	TAACTCTATTTTCTAATATATCTAGTTTAACC
B5S40.fna	Gilliamella	Gilliamella apicola cl.-35_1	MZNE01000055_1_2	4	+	MZNE01000055_1	2	AATTGTCTTTGATGCTATTTATAAAAAATAAA
B5S40.fna	Gilliamella	Gilliamella apicola cl.-35_1	MZNE01000055_1_3	4	+	MZNE01000055_1	3	GTTGGTGCACTTAAATAACCACAGCATCGACGA
B5S40.fna	Gilliamella	Gilliamella apicola cl.-35_1	MZNE01000055_1_4	4	+	MZNE01000055_1	4	TTTGCTTTCTTTATCATAGTTACGACCCTGAA
B5S40.fna	Gilliamella	Gilliamella apicola cl.-35_1	MZNE01000055_1_5	4	+	MZNE01000055_1	5	CAATCGTATGCGATCACGCATGGGTAACGGAT
B5S40.fna	Gilliamella	Gilliamella apicola cl.-35_1	MZNE01000055_1_6	4	+	MZNE01000055_1	6	AGGAAATAATCATTATTCGGATATGACATCCT
B5S40.fna	Gilliamella	Gilliamella apicola cl.-35_1	MZNE01000055_1_7	4	+	MZNE01000055_1	7	AGTTTAAACAATCTTTAGAAACTCATGAATAT
B5S40.fna	Gilliamella	Gilliamella apicola cl.-35_1	MZNE01000055_1_8	4	+	MZNE01000055_1	8	TAACTAATGCGATAATTTCATCGTCTGTTAAA
B5S40.fna	Gilliamella	Gilliamella apicola cl.-35_1	MZNE01000055_1_9	4	+	MZNE01000055_1	9	GATAATAAAAAATTATCAGAGCATGATAGAGA
B5S40.fna	Gilliamella	Gilliamella apicola cl.-35_1	MZNE01000055_1_10	4	+	MZNE01000055_1	10	GATTGACGTAACGAATAGGGTTAACAAATTGC
B5S40.fna	Gilliamella	Gilliamella apicola cl.-35_1	MZNE01000055_1_11	4	+	MZNE01000055_1	11	AAAGCCCTTAATTTTTTAATAAATGAAAAAGG
B5S40.fna	Gilliamella	Gilliamella apicola cl.-35_1	MZNE01000055_1_12	4	+	MZNE01000055_1	12	GCGGACAATGACCCGGCGAATATAAGAAATAC
B5S40.fna	Gilliamella	Gilliamella apicola cl.-35_1	MZNE01000055_1_13	4	+	MZNE01000055_1	13	GAGAGTAAATGCAACAAACTTCATAGTAAATC
B5S40.fna	Gilliamella	Gilliamella apicola cl.-35_1	MZNE01000055_1_14	4	+	MZNE01000055_1	14	GTTTGTCCACCAACCCAGCTAATAGGGCGTAC
B5S40.fna	Gilliamella	Gilliamella apicola cl.-35_1	MZNE01000055_1_15	4	+	MZNE01000055_1	15	CGCACACGTGAAATATTAGAGGTCTTTGATTG
B5S40.fna	Gilliamella	Gilliamella apicola cl.-35_1	MZNE01000055_1_16	4	+	MZNE01000055_1	16	TCAATTTAACTAACATTTGATTGCACCCTCTT
B5S40.fna	Gilliamella	Gilliamella apicola cl.-35_1	MZNE01000055_1_17	4	+	MZNE01000055_1	17	TCTTTTCGCATTATCATTCGCAGATGAGTTAA
B5S40.fna	Gilliamella	Gilliamella apicola cl.-35_1	MZNE01000055_1_18	4	+	MZNE01000055_1	18	GGTGGGCCGGAGCGTTTACCAGGCTCTCCACC
B5S40.fna	Gilliamella	Gilliamella apicola cl.-35_1	MZNE01000055_1_19	4	+	MZNE01000055_1	19	AATTAGAAAAAGAAATTGATGAGTTCAAAAGA
B5S40.fna	Gilliamella	Gilliamella apicola cl.-35_1	MZNE01000055_1_20	4	+	MZNE01000055_1	20	CACGCTTTAATGCGCAAGAATCGCCAGACGGC
B5S40.fna	Gilliamella	Gilliamella apicola cl.-35_1	MZNE01000055_1_21	4	+	MZNE01000055_1	21	GGGGCGTATGGCTTGGGAGATAACACCACAGG
B5S40.fna	Gilliamella	Gilliamella apicola cl.-35_1	MZNE01000055_1_22	4	+	MZNE01000055_1	22	CCGCAAAGTCGGATAAAATTGGAACAGCATAC
B5S40.fna	Gilliamella	Gilliamella apicola cl.-35_1	MZNE01000055_1_23	4	+	MZNE01000055_1	23	AGCCTATCGCTATATCCCTATATGAAATGCAA
B5S40.fna	Gilliamella	Gilliamella apicola cl.-35_1	MZNE01000055_3_0	4	+	MZNE01000055_3	0	CGATGGTTCCACTCCGGTTTTGTTATCATGTA
B5S40.fna	Gilliamella	Gilliamella apicola cl.-35_1	MZNE01000055_3_1	4	+	MZNE01000055_3	1	CGCACAACATATAATGATATTATTAAATTAAT
B5S40.fna	Gilliamella	Gilliamella apicola cl.-35_1	MZNE01000055_3_2	4	+	MZNE01000055_3	2	GCAACTAAACATAACATTGACCCAAAATTGTT
B5S40.fna	Gilliamella	Gilliamella apicola cl.-35_1	MZNE01000055_3_3	4	+	MZNE01000055_3	3	GAGATGACTAATGCAACTGACAGAACATTTTA
B5S40.fna	Gilliamella	Gilliamella apicola cl.-35_1	MZNE01000055_3_4	4	+	MZNE01000055_3	4	ATTGAATATCTATCCAACGATAGTTTTATCAT
B5S40.fna	Gilliamella	Gilliamella apicola cl.-35_1	MZNE01000055_3_5	4	+	MZNE01000055_3	5	CATATGTTGACTGTGTGGTTTACCGCCTACCG
B5S40.fna	Gilliamella	Gilliamella apicola cl.-35_1	MZNE01000055_3_6	4	+	MZNE01000055_3	6	CAAAATTTAATTGGCACACTCAAAAAAATATT
B5S40.fna	Gilliamella	Gilliamella apicola cl.-35_1	MZNE01000055_3_7	4	+	MZNE01000055_3	7	ATATTCAAATAAAAAAACATGCGTTTGACATG
B5S40.fna	Gilliamella	Gilliamella apicola cl.-35_1	MZNE01000055_3_8	4	+	MZNE01000055_3	8	TCTTTGTATGTTATTAATTTACCCGTTGCTGT
B5S40.fna	Gilliamella	Gilliamella apicola cl.-35_1	MZNE01000055_3_9	4	+	MZNE01000055_3	9	ATATTGTTACCACAATGAAATGCGCTGACGGGC
B5S40.fna	Gilliamella	Gilliamella apicola cl.-35_1	MZNE01000055_3_10	4	+	MZNE01000055_3	10	TCATTGATTTTATTATTTCTATATGTAAATAC
B5S40.fna	Gilliamella	Gilliamella apicola cl.-35_1	MZNE01000055_3_11	4	+	MZNE01000055_3	11	AACATAAATTCACAGGAATAGTAGTGAAAGAA
B5S40.fna	Gilliamella	Gilliamella apicola cl.-35_1	MZNE01000055_3_12	4	+	MZNE01000055_3	12	TAAACCAAATTCGTGGGAATGTTCTATCAACA
B5S40.fna	Gilliamella	Gilliamella apicola cl.-35_1	MZNE01000057_1_0	4	+	MZNE01000057_1	0	ATATCCGTGCACATACACCAACCTAGATTAAA
B5S40.fna	Gilliamella	Gilliamella apicola cl.-35_1	MZNE01000057_1_1	4	+	MZNE01000057_1	1	CTGGGATCCTTACCTTGTGCCAGTAGCTTCTT
B5S40.fna	Gilliamella	Gilliamella apicola cl.-35_1	MZNE01000057_1_2	4	+	MZNE01000057_1	2	ACAACCTGTTACGTATAATGTTGATTTAGTGC
B5S40.fna	Gilliamella	Gilliamella apicola cl.-35_1	MZNE01000057_1_3	4	+	MZNE01000057_1	3	ACGTAATCGAACTGTACCAATCACAAAAGATC
B5S40.fna	Gilliamella	Gilliamella apicola cl.-35_1	MZNE01000057_1_4	4	+	MZNE01000057_1	4	TTTCTGTATGATCAGTATCACGATTGAGATTG
B5S40.fna	Gilliamella	Gilliamella apicola cl.-35_1	MZNE01000057_1_5	4	+	MZNE01000057_1	5	CTGTCGAACGCTACACATTGCAAAAATTAAAT
B5S40.fna	Gilliamella	Gilliamella apicola cl.-35_1	MZNE01000057_1_6	4	+	MZNE01000057_1	6	GATGTTAGTATTACCAGTCATTATTGATCAAT
B5S40.fna	Gilliamella	Gilliamella apicola cl.-35_1	MZNE01000057_1_7	4	+	MZNE01000057_1	7	GCAACATCGAGCACGAGGGCGAGACACAGCAA
B5S40.fna	Gilliamella	Gilliamella apicola cl.-35_1	MZNE01000057_1_8	4	+	MZNE01000057_1	8	AATGCCCTGAATGCAAATTTATGAAGCCGATC
B5S40.fna	Gilliamella	Gilliamella apicola cl.-35_1	MZNE01000057_1_9	4	+	MZNE01000057_1	9	TTCAATTTCTTTTTGATTATTATCATAGAAAT
B5S40.fna	Gilliamella	Gilliamella apicola cl.-35_1	MZNE01000057_1_10	4	+	MZNE01000057_1	10	CTGGACATCGGCATGATTGAAATTATTCTACC
B5S40.fna	Gilliamella	Gilliamella apicola cl.-35_1	MZNE01000057_1_11	4	+	MZNE01000057_1	11	GGCGTTAGAAAGCTATTACGTCTGGAAATGCC
B5S40.fna	Gilliamella	Gilliamella apicola cl.-35_1	MZNE01000057_1_12	4	+	MZNE01000057_1	12	CGTGGGATGATAAAAACGGTTGTTGGCGAGAT
B5S40.fna	Gilliamella	Gilliamella apicola cl.-35_1	MZNE01000057_1_13	4	+	MZNE01000057_1	13	GATTAAAACACGCTCGGAACATTTGAAAGATG
B5S40.fna	Gilliamella	Gilliamella apicola cl.-35_1	MZNE01000057_1_14	4	+	MZNE01000057_1	14	TTTCTGTATGATCAGTATCACGATTGAGATTG
B5S40.fna	Gilliamella	Gilliamella apicola cl.-35_1	MZNE01000057_1_15	4	+	MZNE01000057_1	15	CTGTCGAACGCTACACATTGCAAAAATTAAAT
B5S40.fna	Gilliamella	Gilliamella apicola cl.-35_1	MZNE01000057_1_16	4	+	MZNE01000057_1	16	GATGTTAGTATTACCAGTCATTATTGATCAAT
B5S40.fna	Gilliamella	Gilliamella apicola cl.-35_1	MZNE01000057_1_17	4	+	MZNE01000057_1	17	CGGTCCAACATTAGAGACCGTGTTGGTTTTGT
B5S40.fna	Gilliamella	Gilliamella apicola cl.-35_1	MZNE01000090_1_0	4	+	MZNE01000090_1	0	TCCTAACCGTTAGGGAAAATTTTGTAAACGCA
B5S40.fna	Gilliamella	Gilliamella apicola cl.-35_1	MZNE01000090_1_1	4	+	MZNE01000090_1	1	TAATTGGTTTTTAAATGGCGAGCTTTGAATGT
B5S40.fna	Gilliamella	Gilliamella apicola cl.-35_1	MZNE01000090_1_2	4	+	MZNE01000090_1	2	ATATTGTGTCGATATTAAAAGCAAAGCCAAGC
B5S40.fna	Gilliamella	Gilliamella apicola cl.-35_1	MZNE01000090_1_3	4	+	MZNE01000090_1	3	CAAAAAGCGACGATATATACTTAAACCTTTAGC
B5S40.fna	Gilliamella	Gilliamella apicola cl.-35_1	MZNE01000090_1_4	4	+	MZNE01000090_1	4	AGGATCCTCACCTAGCGCATATGTCCTCATAA
B5S40.fna	Gilliamella	Gilliamella apicola cl.-35_1	MZNE01000090_1_5	4	+	MZNE01000090_1	5	AGTTCGATCAACCGACTAATGATATTACGCGC
B5S40.fna	Gilliamella	Gilliamella apicola cl.-35_1	MZNE01000090_1_6	4	+	MZNE01000090_1	6	AAAATCACGAAGTTTTACCAGTATCAGAACAA
B5S40.fna	Gilliamella	Gilliamella apicola cl.-35_1	MZNE01000090_1_7	4	+	MZNE01000090_1	7	GAAAATTCAAAACTTGGATTAAACATTACATT
B5S40.fna	Gilliamella	Gilliamella apicola cl.-35_1	MZNE01000090_1_8	4	+	MZNE01000090_1	8	CATTGGCGGCGTTGATTTAGATACAAATAAAA
B5S40.fna	Gilliamella	Gilliamella apicola cl.-35_1	MZNE01000090_1_9	4	+	MZNE01000090_1	9	CGTCTATCCTCAATATTCTAGTGGTGGTTTTA
B5S40.fna	Gilliamella	Gilliamella apicola cl.-35_1	MZNE01000090_1_10	4	+	MZNE01000090_1	10	CCACCAGTCGTCCTCACGCTCATAGTCTGGTA
Ga0133559.fna	Gilliamella	Gilliamella apicola cl.-35_1	Ga0133559_109_1_0	4	-	Ga0133559_109_1	0	CTCCATTAACTGTGTACGAATATTTTACAGGA
Ga0133559.fna	Gilliamella	Gilliamella apicola cl.-35_1	Ga0133559_109_1_1	4	-	Ga0133559_109_1	1	ATATTTCACCTTCAAATCCTTTAGTGAACATA
Ga0133559.fna	Gilliamella	Gilliamella apicola cl.-35_1	Ga0133559_109_1_2	4	-	Ga0133559_109_1	2	CCTCAAAATAATCTGTTAGCCATAGCTCTAAG
Ga0133559.fna	Gilliamella	Gilliamella apicola cl.-35_1	Ga0133559_109_1_3	4	-	Ga0133559_109_1	3	TCTGATTGTTTCTTCCACCAATCTGCAGTACC
Ga0133559.fna	Gilliamella	Gilliamella apicola cl.-35_1	Ga0133559_109_1_4	4	-	Ga0133559_109_1	4	GAGTCCAACGTCGCGCAGTACTCGCTCAATTT
Ga0133559.fna	Gilliamella	Gilliamella apicola cl.-35_1	Ga0133559_109_1_5	4	-	Ga0133559_109_1	5	AGTGCTGTTGCTGTTTATCAGTATCCAAAACC
Ga0133559.fna	Gilliamella	Gilliamella apicola cl.-35_1	Ga0133559_109_1_6	4	-	Ga0133559_109_1	6	AACAGTATACAGCCTACAAATTCAACATAACG
Ga0133559.fna	Gilliamella	Gilliamella apicola cl.-35_1	Ga0133559_109_1_7	4	-	Ga0133559_109_1	7	GACACTCACACTACTAATCATTAGCTAGTACG
Ga0133559.fna	Gilliamella	Gilliamella apicola cl.-35_1	Ga0133559_109_1_8	4	-	Ga0133559_109_1	8	AGTTAATACCGTCAGAGTTGAAAACAAGCGGA
Ga0133559.fna	Gilliamella	Gilliamella apicola cl.-35_1	Ga0133559_110_2_0	4	-	Ga0133559_110_2	0	TATTTGTTGGGAAACACTAACCAATTTCTGAA
Ga0133559.fna	Gilliamella	Gilliamella apicola cl.-35_1	Ga0133559_110_2_1	4	-	Ga0133559_110_2	1	TGAGCAAGGGCAACCACAGTTTGTGGTTATGC
Ga0133559.fna	Gilliamella	Gilliamella apicola cl.-35_1	Ga0133559_110_2_2	4	-	Ga0133559_110_2	2	GTTTAAATTATTGGGATATTTTATTCGTTATC
Ga0133559.fna	Gilliamella	Gilliamella apicola cl.-35_1	Ga0133559_110_2_3	4	-	Ga0133559_110_2	3	CTCAAATGCTAATAAAGCTTTTCTCCCATTCT
Ga0133559.fna	Gilliamella	Gilliamella apicola cl.-35_1	Ga0133559_110_2_4	4	-	Ga0133559_110_2	4	TTGAAACGCTATCCGTTTATAAATCGCCCGAA
Ga0133559.fna	Gilliamella	Gilliamella apicola cl.-35_1	Ga0133559_110_2_5	4	-	Ga0133559_110_2	5	TAAACGCCATTACTACAGAGTCGGTATTGTTC
Ga0133559.fna	Gilliamella	Gilliamella apicola cl.-35_1	Ga0133559_110_4_0	4	-	Ga0133559_110_4	0	TTGCCTCATTACGAATTTCTCGTCCGCATGAA
Ga0133559.fna	Gilliamella	Gilliamella apicola cl.-35_1	Ga0133559_110_4_1	4	-	Ga0133559_110_4	1	ATCTGAACGACGAAGTAATTCATCTTCCCTTT
Ga0133559.fna	Gilliamella	Gilliamella apicola cl.-35_1	Ga0133559_110_4_2	4	-	Ga0133559_110_4	2	CTGTTTAGTTTCATTTTTAGCCTGATTTAACG
Ga0133559.fna	Gilliamella	Gilliamella apicola cl.-35_1	Ga0133559_110_4_3	4	-	Ga0133559_110_4	3	CCCTTTTCCTCGATCCGTAAAACTCGAAATGA
Ga0133559.fna	Gilliamella	Gilliamella apicola cl.-35_1	Ga0133559_110_4_4	4	-	Ga0133559_110_4	4	TTTATTCGGAAGCATGTAAATGAGAAGTAGAA
Ga0133559.fna	Gilliamella	Gilliamella apicola cl.-35_1	Ga0133559_110_4_5	4	-	Ga0133559_110_4	5	TTGAAAATAAAGTTTATTTAATAATGAGAGAT
Ga0133559.fna	Gilliamella	Gilliamella apicola cl.-35_1	Ga0133559_110_4_6	4	-	Ga0133559_110_4	6	TTTACTAATGGAAAATTAAAAGTAGACAGTTC
Ga0133559.fna	Gilliamella	Gilliamella apicola cl.-35_1	Ga0133559_110_4_7	4	-	Ga0133559_110_4	7	CATCAATATCTATTTCTCCAATCTCATGAACC
Ga0133559.fna	Gilliamella	Gilliamella apicola cl.-35_1	Ga0133559_110_4_8	4	-	Ga0133559_110_4	8	CTGCGCTATTGTCGGTGATTGTCAGGGTAACG
Ga0133559.fna	Gilliamella	Gilliamella apicola cl.-35_1	Ga0133559_110_4_9	4	-	Ga0133559_110_4	9	GCAATAACACCTGCGGTTAATGTTGATAACCT
Ga0133559.fna	Gilliamella	Gilliamella apicola cl.-35_1	Ga0133559_110_4_10	4	-	Ga0133559_110_4	10	AGCGATTGCTAATAATCGAATTCGGCGGGCGA
Ga0133559.fna	Gilliamella	Gilliamella apicola cl.-35_1	Ga0133559_110_4_11	4	-	Ga0133559_110_4	11	GGGCTTACTCCTGAAAAATGGTGCTCAGGCAG
Ga0133559.fna	Gilliamella	Gilliamella apicola cl.-35_1	Ga0133559_110_4_12	4	-	Ga0133559_110_4	12	TTTTCTACTCTACTCATTTATTCAGTAAATGC
Ga0133559.fna	Gilliamella	Gilliamella apicola cl.-35_1	Ga0133559_110_4_13	4	-	Ga0133559_110_4	13	ATATGATTTTAAAACGTATGGTGCTAATATTT
Ga0133559.fna	Gilliamella	Gilliamella apicola cl.-35_1	Ga0133559_110_4_14	4	-	Ga0133559_110_4	14	TTTTATCAAATACTGTTATATCAACTGTCGGA
Ga0133559.fna	Gilliamella	Gilliamella apicola cl.-35_1	Ga0133559_110_5_0	4	-	Ga0133559_110_5	0	TACCAGACTATGAGCGTGAGGACGACTGGTGG
Ga0133559.fna	Gilliamella	Gilliamella apicola cl.-35_1	Ga0133559_110_5_1	4	-	Ga0133559_110_5	1	TCCAGCTTCATACTGATCCAATAATTTATTAT
Ga0133559.fna	Gilliamella	Gilliamella apicola cl.-35_1	Ga0133559_110_5_2	4	-	Ga0133559_110_5	2	ACGCATACCCGGCATATACGGAGGAACGATTGC
Ga0133559.fna	Gilliamella	Gilliamella apicola cl.-35_1	Ga0133559_110_5_3	4	-	Ga0133559_110_5	3	AAAAAACAACTGATCTAAAAGAGGGTTTTGGT
Ga0133559.fna	Gilliamella	Gilliamella apicola cl.-35_1	Ga0133559_110_5_4	4	-	Ga0133559_110_5	4	CCGAGCTCAGCGTTGGTTATTTCGCCAGAATCC
Ga0133559.fna	Gilliamella	Gilliamella apicola cl.-35_1	Ga0133559_110_5_5	4	-	Ga0133559_110_5	5	CCAAAATAGTACGGTGCTGTAGACCCGTGTGG
Ga0133559.fna	Gilliamella	Gilliamella apicola cl.-35_1	Ga0133559_110_5_6	4	-	Ga0133559_110_5	6	AATAGCCTCATCAAATTTAGACGCAGGTAAAT
Ga0133559.fna	Gilliamella	Gilliamella apicola cl.-35_1	Ga0133559_110_5_7	4	-	Ga0133559_110_5	7	TATCAGATACAGATGTGAACGATGTTCCCTCG
Ga0133559.fna	Gilliamella	Gilliamella apicola cl.-35_1	Ga0133559_110_5_8	4	-	Ga0133559_110_5	8	CCAGTGGATTTATCTCTAAAACCAAAATACGC
Ga0133559.fna	Gilliamella	Gilliamella apicola cl.-35_1	Ga0133559_110_5_9	4	-	Ga0133559_110_5	9	CATATCTCTCTCCAAATTGATGTTTAATGTTT
Ga0133559.fna	Gilliamella	Gilliamella apicola cl.-35_1	Ga0133559_110_5_10	4	-	Ga0133559_110_5	10	CAAATGGAACTAAAATTATTGTTGAAGATGAA
Ga0133559.fna	Gilliamella	Gilliamella apicola cl.-35_1	Ga0133559_110_5_11	4	-	Ga0133559_110_5	11	CGTGCCTGATACACGTCAGATTCTGGCGTTAC
Ga0133559.fna	Gilliamella	Gilliamella apicola cl.-35_1	Ga0133559_110_5_12	4	-	Ga0133559_110_5	12	TTTTTCTAGTGTTGGTTGGGTCATACTTTTTC
Ga0133559.fna	Gilliamella	Gilliamella apicola cl.-35_1	Ga0133559_110_5_13	4	-	Ga0133559_110_5	13	TCAGGAGCTCAAAACTGCAACGAGACAGCGGA
Ga0133559.fna	Gilliamella	Gilliamella apicola cl.-35_1	Ga0133559_110_5_14	4	-	Ga0133559_110_5	14	TGTTTGAAATATTTTTAAAAAAATAAGGTCTA
Ga0133559.fna	Gilliamella	Gilliamella apicola cl.-35_1	Ga0133559_110_5_15	4	-	Ga0133559_110_5	15	CAAAAGGTCATGACACCCTATGAAAAAATCGA
Ga0133559.fna	Gilliamella	Gilliamella apicola cl.-35_1	Ga0133559_110_5_16	4	-	Ga0133559_110_5	16	GTAAATTTAGTTCGAAATAAGTTTAAATGGCTG
Ga0133559.fna	Gilliamella	Gilliamella apicola cl.-35_1	Ga0133559_110_5_17	4	-	Ga0133559_110_5	17	AAATGGAATAATATTAATTTGCTTATTCATAA
Ga0133559.fna	Gilliamella	Gilliamella apicola cl.-35_1	Ga0133559_110_5_18	4	-	Ga0133559_110_5	18	ATGATATGCCTCGTTATACGAGTATGCAATAC
Ga0133559.fna	Gilliamella	Gilliamella apicola cl.-35_1	Ga0133559_110_6_0	4	-	Ga0133559_110_6	0	GACTATCTCGATTAAACAACTCAGCTAACGCA
Ga0133559.fna	Gilliamella	Gilliamella apicola cl.-35_1	Ga0133559_110_6_1	4	-	Ga0133559_110_6	1	CGGGTTAAATACGCATCTAAACGAGCAAAACC
Ga0133559.fna	Gilliamella	Gilliamella apicola cl.-35_1	Ga0133559_110_6_2	4	-	Ga0133559_110_6	2	AACGTTCGACCATCCCGATCCATAGTGGCATA
Ga0133559.fna	Gilliamella	Gilliamella apicola cl.-35_1	Ga0133559_110_6_3	4	-	Ga0133559_110_6	3	GTAAGGAATTGCTAGACAGCGGCACTGGTAAT
Ga0133559.fna	Gilliamella	Gilliamella apicola cl.-35_1	Ga0133559_110_6_4	4	-	Ga0133559_110_6	4	ACCACTTACCGCATGAATTCGACCGCCATTTT
Ga0133559.fna	Gilliamella	Gilliamella apicola cl.-35_1	Ga0133559_110_6_5	4	-	Ga0133559_110_6	5	TAGAATCCTACGCAAAAACCTATTACTAGTAA
Ga0133559.fna	Gilliamella	Gilliamella apicola cl.-35_1	Ga0133559_110_6_6	4	-	Ga0133559_110_6	6	TCGATTGTATGCGGCTCTAACTAGATCAGTCT
Ga0133559.fna	Gilliamella	Gilliamella apicola cl.-35_1	Ga0133559_110_6_7	4	-	Ga0133559_110_6	7	CAATTATCACATAATATAGGATATTTCACATC
Ga0133559.fna	Gilliamella	Gilliamella apicola cl.-35_1	Ga0133559_110_6_8	4	-	Ga0133559_110_6	8	AATGGTGCATTTGTCGCACACAATTATTTGTCT
Ga0133559.fna	Gilliamella	Gilliamella apicola cl.-35_1	Ga0133559_110_6_9	4	-	Ga0133559_110_6	9	ATAATCTCTATAGATTCAATATCACCAAATAA
Ga0133559.fna	Gilliamella	Gilliamella apicola cl.-35_1	Ga0133559_110_6_10	4	-	Ga0133559_110_6	10	TTATCAAAATAATGGAGTTTATCGGCATATCA
Ga0133559.fna	Gilliamella	Gilliamella apicola cl.-35_1	Ga0133559_110_6_11	4	-	Ga0133559_110_6	11	ACTAATTATTTCATCTAGAACAGCTCCATATT
Ga0133559.fna	Gilliamella	Gilliamella apicola cl.-35_1	Ga0133559_110_6_12	4	-	Ga0133559_110_6	12	GCAGTATTGTATAACAACATTTATATATTAATG
Ga0133559.fna	Gilliamella	Gilliamella apicola cl.-35_1	Ga0133559_110_6_13	4	-	Ga0133559_110_6	13	ATCCGTCAAACCACCTAAAATAATAACATCAC
Ga0133559.fna	Gilliamella	Gilliamella apicola cl.-35_1	Ga0133559_110_6_14	4	-	Ga0133559_110_6	14	TAGGTAACAATTGGCACATACCTGATGCGCCA
Ga0133559.fna	Gilliamella	Gilliamella apicola cl.-35_1	Ga0133559_110_6_15	4	-	Ga0133559_110_6	15	TTCGCAGTGATTACCTGTAATAACGTAGCGAA
Ga0133559.fna	Gilliamella	Gilliamella apicola cl.-35_1	Ga0133559_110_6_16	4	-	Ga0133559_110_6	16	GCCTCTATCAATTTTGCAACTATTTCCGACAC
Ga0133559.fna	Gilliamella	Gilliamella apicola cl.-35_1	Ga0133559_110_7_0	4	-	Ga0133559_110_7	0	TTCGGGCTACCTCACTCCGTGGGAGGTATGGT
Ga0133559.fna	Gilliamella	Gilliamella apicola cl.-35_1	Ga0133559_110_7_1	4	-	Ga0133559_110_7	1	TTAACCATTGTGAGGATGAAATCAGCTAGAGC
Ga0133559.fna	Gilliamella	Gilliamella apicola cl.-35_1	Ga0133559_110_7_2	4	-	Ga0133559_110_7	2	CAGAAATTGTTAAACCGTTATCATCTAATACCG
Ga0133559.fna	Gilliamella	Gilliamella apicola cl.-35_1	Ga0133559_110_7_3	4	-	Ga0133559_110_7	3	ATATCTGAAAAAATATTAGAAATAATCTGACC
Ga0133559.fna	Gilliamella	Gilliamella apicola cl.-35_1	Ga0133559_110_7_4	4	-	Ga0133559_110_7	4	TCCCGCGGTGAATAATCAATAGGACATCTAGA
Ga0133559.fna	Gilliamella	Gilliamella apicola cl.-35_1	Ga0133559_110_7_5	4	-	Ga0133559_110_7	5	ACCCCGAGCTTTCGGCAAAATCGACCGCCCGC
Ga0133559.fna	Gilliamella	Gilliamella apicola cl.-35_1	Ga0133559_110_7_6	4	-	Ga0133559_110_7	6	ATGTTGGGGACGAGGTGATTTTTAGAAATGTT
Ga0133559.fna	Gilliamella	Gilliamella apicola cl.-35_1	Ga0133559_110_7_7	4	-	Ga0133559_110_7	7	ACATTCGGAAATACTGAATTCGGTATATTTTG
Ga0133559.fna	Gilliamella	Gilliamella apicola cl.-35_1	Ga0133559_110_7_8	4	-	Ga0133559_110_7	8	ATTAGAACGATTAGCATCATTAAAAGAAAAGGG
Ga0133559.fna	Gilliamella	Gilliamella apicola cl.-35_1	Ga0133559_110_7_9	4	-	Ga0133559_110_7	9	CTGGTTAAAACCCAGCCTAAAAATTTTCCGTT
Ga0133559.fna	Gilliamella	Gilliamella apicola cl.-35_1	Ga0133559_110_7_10	4	-	Ga0133559_110_7	10	ATATTAGGTAAATCTAAAATATGGAAATTATT
Ga0133559.fna	Gilliamella	Gilliamella apicola cl.-35_1	Ga0133559_110_7_11	4	-	Ga0133559_110_7	11	AATAATCAGCACCAGGCGTCTATCATCAAATG
Ga0133559.fna	Gilliamella	Gilliamella apicola cl.-35_1	Ga0133559_110_7_12	4	-	Ga0133559_110_7	12	ATTAATATGACAAATTCCCCATGCCTGAACCG
Ga0133559.fna	Gilliamella	Gilliamella apicola cl.-35_1	Ga0133559_110_7_13	4	-	Ga0133559_110_7	13	CCACGCCCGTCCGAAAGTTTGTACGGTTTGTC
Ga0133559.fna	Gilliamella	Gilliamella apicola cl.-35_1	Ga0133559_110_7_14	4	-	Ga0133559_110_7	14	CGTTGCTCAATTTCGTTAGAATGGGTTGCTGT
Ga0133559.fna	Gilliamella	Gilliamella apicola cl.-35_1	Ga0133559_110_7_15	4	-	Ga0133559_110_7	15	ATGCTATCACCCGTGACTTTAACAACTTTAGC
Ga0133559.fna	Gilliamella	Gilliamella apicola cl.-35_1	Ga0133559_110_7_16	4	-	Ga0133559_110_7	16	ATCCCGCACGTCTCGCAAATGCAGCCGTACAG
Ga0133559.fna	Gilliamella	Gilliamella apicola cl.-35_1	Ga0133559_110_7_17	4	-	Ga0133559_110_7	17	CACCCGATAGACTCCGTCATCATCGGATTTTA
Ga0133559.fna	Gilliamella	Gilliamella apicola cl.-35_1	Ga0133559_110_7_18	4	-	Ga0133559_110_7	18	ATGTTCAGATATTTCTAATGCGTAATCATTAA
Ga0133559.fna	Gilliamella	Gilliamella apicola cl.-35_1	Ga0133559_110_7_19	4	-	Ga0133559_110_7	19	AATGTACCACGGCAAATGTCTTTACGTGTATC
Ga0133559.fna	Gilliamella	Gilliamella apicola cl.-35_1	Ga0133559_110_7_20	4	-	Ga0133559_110_7	20	ACTAATACCGTTCTGAATCATTTCATTTATAT
Ga0133559.fna	Gilliamella	Gilliamella apicola cl.-35_1	Ga0133559_110_7_21	4	-	Ga0133559_110_7	21	GTGCTGTTAGCATTTGTGATATTTTTGTTAAG
Ga0133559.fna	Gilliamella	Gilliamella apicola cl.-35_1	Ga0133559_110_7_22	4	-	Ga0133559_110_7	22	CGATGATGAATTTTGGACGCTGTGTCCACGAT
Ga0133559.fna	Gilliamella	Gilliamella apicola cl.-35_1	Ga0133559_110_7_23	4	-	Ga0133559_110_7	23	CGGACTCATTGAATCACCGATTACGCGCAATG
Ga0133559.fna	Gilliamella	Gilliamella apicola cl.-35_1	Ga0133559_110_7_24	4	-	Ga0133559_110_7	24	TAAACTAAATCGTATTGAGTTAAATTCAGCCC
Ga0133559.fna	Gilliamella	Gilliamella apicola cl.-35_1	Ga0133559_110_7_25	4	-	Ga0133559_110_7	25	TATCATTATTGGAAAATCTGAAATGAATCGCC
Ga0133559.fna	Gilliamella	Gilliamella apicola cl.-35_1	Ga0133559_110_7_26	4	-	Ga0133559_110_7	26	AAGCTATATCGAAGAACAGGCCGCAACCAAGC
Ga0133559.fna	Gilliamella	Gilliamella apicola cl.-35_1	Ga0133559_110_7_27	4	-	Ga0133559_110_7	27	AGAATTTTCATAAAGGATTACTATTTGACCTG
Ga0133559.fna	Gilliamella	Gilliamella apicola cl.-35_1	Ga0133559_110_7_28	4	-	Ga0133559_110_7	28	CAAACAAGAATGATGTCGCCCTCCTGTATGTC
Ga0133559.fna	Gilliamella	Gilliamella apicola cl.-35_1	Ga0133559_110_7_29	4	-	Ga0133559_110_7	29	TTTTTCCATTCTTTAGTTTTATCACTAAGATA
Ga0133559.fna	Gilliamella	Gilliamella apicola cl.-35_1	Ga0133559_110_7_30	4	-	Ga0133559_110_7	30	AACTTTAGTATTTTTATATTTATATTATATCT
Ga0133559.fna	Gilliamella	Gilliamella apicola cl.-35_1	Ga0133559_110_7_31	4	-	Ga0133559_110_7	31	TATATCGATGGGTTAACCGCATAATTGGCATT
Ga0133559.fna	Gilliamella	Gilliamella apicola cl.-35_1	Ga0133559_110_7_32	4	-	Ga0133559_110_7	32	ACTATTGCAAAAGGTTGTGTTGATTATAAAGA
Ga0133559.fna	Gilliamella	Gilliamella apicola cl.-35_1	Ga0133559_110_7_33	4	-	Ga0133559_110_7	33	TTGGGTTGTTTGTATGCATCCAATGGCGGGCGT
Ga0133559.fna	Gilliamella	Gilliamella apicola cl.-35_1	Ga0133559_110_7_34	4	-	Ga0133559_110_7	34	ATTAATAAAAGAAAAATTTGATTATGATTGTA
Ga0133559.fna	Gilliamella	Gilliamella apicola cl.-35_1	Ga0133559_110_7_35	4	-	Ga0133559_110_7	35	ACCATTATTTGAATCTATATTAGACGAACTAG
Ga0133559.fna	Gilliamella	Gilliamella apicola cl.-35_1	Ga0133559_110_7_36	4	-	Ga0133559_110_7	36	GTGGTGGTCGTGATTTTAATGATTACGACCTA
Ga0133559.fna	Gilliamella	Gilliamella apicola cl.-35_1	Ga0133559_110_7_37	4	-	Ga0133559_110_7	37	CCGCCAAGTTATTTTATATAACGGTTCCCATG
35B_MAG.20.fa	Jejubacter	Jejubacter sp. cl.-9_1	NODE_175_length_49494_cov_7_1_0	4	+	NODE_175_length_49494_cov_7_1	0	CTATCATTGCAACAGTGCATTCTCGCTTGAT
35B_MAG.20.fa	Jejubacter	Jejubacter sp. cl.-9_1	NODE_175_length_49494_cov_7_1_1	4	+	NODE_175_length_49494_cov_7_1	1	CTGCGCATCCGTCTGAACTATGAAATCACCG
35B_MAG.20.fa	Jejubacter	Jejubacter sp. cl.-9_1	NODE_175_length_49494_cov_7_1_2	4	+	NODE_175_length_49494_cov_7_1	2	CGCTTGCTGACCTCAAAAACGGGCTGGCGCC
35B_MAG.20.fa	Jejubacter	Jejubacter sp. cl.-9_1	NODE_175_length_49494_cov_7_1_3	4	+	NODE_175_length_49494_cov_7_1	3	TGACCTGATGCAGTTCGCCAGTGATGCAGTG
35B_MAG.20.fa	Jejubacter	Jejubacter sp. cl.-9_1	NODE_175_length_49494_cov_7_1_4	4	+	NODE_175_length_49494_cov_7_1	4	ATTTATTTAGCTAAATCATATGGATAAGGGG
35B_MAG.20.fa	Jejubacter	Jejubacter sp. cl.-9_1	NODE_175_length_49494_cov_7_1_5	4	+	NODE_175_length_49494_cov_7_1	5	AAAAACACCGAGTATCGGTTTCTGCTGGCTG
35B_MAG.20.fa	Jejubacter	Jejubacter sp. cl.-9_1	NODE_175_length_49494_cov_7_2_0	4	+	NODE_175_length_49494_cov_7_2	0	AGACAACGCATGAAAAAGAATATTATTTGCCT
35B_MAG.20.fa	Jejubacter	Jejubacter sp. cl.-9_1	NODE_175_length_49494_cov_7_2_1	4	+	NODE_175_length_49494_cov_7_2	1	CATCTTCTTGAGTCTGGTAAAGATGTCCCTGG
35B_MAG.20.fa	Jejubacter	Jejubacter sp. cl.-9_1	NODE_175_length_49494_cov_7_2_2	4	+	NODE_175_length_49494_cov_7_2	2	CACACATCCAGTTATGGCTGGACCGCGACGAG
35B_MAG.20.fa	Jejubacter	Jejubacter sp. cl.-9_1	NODE_175_length_49494_cov_7_2_3	4	+	NODE_175_length_49494_cov_7_2	3	ACGCTCGGCAGATAGAGGACGTCACGCCTGAG
35B_MAG.20.fa	Jejubacter	Jejubacter sp. cl.-9_1	NODE_175_length_49494_cov_7_2_4	4	+	NODE_175_length_49494_cov_7_2	4	CTGGTCTAACGGCTCAGAACGGCGCTAAGCGG
35B_MAG.20.fa	Jejubacter	Jejubacter sp. cl.-9_1	NODE_175_length_49494_cov_7_2_5	4	+	NODE_175_length_49494_cov_7_2	5	TTTAGCCAGGCGATTAAGGGTAGCCGGCTGGC
35B_MAG.20.fa	Jejubacter	Jejubacter sp. cl.-9_1	NODE_234_length_36359_cov_8_2_0	4	-	NODE_234_length_36359_cov_8_2	0	TATCAACCGCACCACCATGACGCGATAGTTGC
35B_MAG.20.fa	Jejubacter	Jejubacter sp. cl.-9_1	NODE_234_length_36359_cov_8_2_1	4	-	NODE_234_length_36359_cov_8_2	1	CGCGTGGAGAGGATAAAAAAATCTAAAAAATG
35B_MAG.20.fa	Jejubacter	Jejubacter sp. cl.-9_1	NODE_234_length_36359_cov_8_2_2	4	-	NODE_234_length_36359_cov_8_2	2	AATATATTTTGTCCCGTTACTGTCGACCTGGA
35B_MAG.20.fa	Jejubacter	Jejubacter sp. cl.-9_1	NODE_234_length_36359_cov_8_2_3	4	-	NODE_234_length_36359_cov_8_2	3	GCGCACTGGTGCGCAGGTACGTGGTCCAATCC
35B_MAG.20.fa	Jejubacter	Jejubacter sp. cl.-9_1	NODE_234_length_36359_cov_8_2_4	4	-	NODE_234_length_36359_cov_8_2	4	GATGATGGGCATCATCCCCAACAACACAGGCGG
35B_MAG.20.fa	Jejubacter	Jejubacter sp. cl.-9_1	NODE_234_length_36359_cov_8_2_5	4	-	NODE_234_length_36359_cov_8_2	5	CGGGTGTGGCCCCGTCGATGACGAACATGCCG
35B_MAG.20.fa	Jejubacter	Jejubacter sp. cl.-9_1	NODE_234_length_36359_cov_8_2_6	4	-	NODE_234_length_36359_cov_8_2	6	AGCCAGCTTACAGGCCACCTGGATTAACGGTG
35B_MAG.20.fa	Jejubacter	Jejubacter sp. cl.-9_1	NODE_234_length_36359_cov_8_2_7	4	-	NODE_234_length_36359_cov_8_2	7	CTGGAAGCCACGCAACCAGATAAAAGCAGCAC
35B_MAG.20.fa	Jejubacter	Jejubacter sp. cl.-9_1	NODE_234_length_36359_cov_8_2_8	4	-	NODE_234_length_36359_cov_8_2	8	TCTTTTAGTAGGGCCACTGGTTTTCCTTTCTG
35B_MAG.20.fa	Jejubacter	Jejubacter sp. cl.-9_1	NODE_234_length_36359_cov_8_2_9	4	-	NODE_234_length_36359_cov_8_2	9	ATCAATGTCCACGAAGTCAGGACGCACTACCG
35B_MAG.20.fa	Jejubacter	Jejubacter sp. cl.-9_1	NODE_234_length_36359_cov_8_2_10	4	-	NODE_234_length_36359_cov_8_2	10	GTTCTGACGTTGACCGAGTGGATCTCCTCAAC
35B_MAG.20.fa	Jejubacter	Jejubacter sp. cl.-9_1	NODE_234_length_36359_cov_8_2_11	4	-	NODE_234_length_36359_cov_8_2	11	CTGGATCTGATGGATAAATATTTCCCCCATAG
35B_MAG.20.fa	Jejubacter	Jejubacter sp. cl.-9_1	NODE_234_length_36359_cov_8_2_12	4	-	NODE_234_length_36359_cov_8_2	12	GTCTAGATAAGGCTCCGACACATAAATACAACG
35B_MAG.20.fa	Jejubacter	Jejubacter sp. cl.-9_1	NODE_234_length_36359_cov_8_2_13	4	-	NODE_234_length_36359_cov_8_2	13	GTTTTCCGCAGCGCCGCCAGAGCCAGCGCGCC
35B_MAG.20.fa	Jejubacter	Jejubacter sp. cl.-9_1	NODE_234_length_36359_cov_8_2_14	4	-	NODE_234_length_36359_cov_8_2	14	CCTATTTGGTTACCTATCGCAGCCGCCGCGCC
35B_MAG.20.fa	Jejubacter	Jejubacter sp. cl.-9_1	NODE_234_length_36359_cov_8_2_15	4	-	NODE_234_length_36359_cov_8_2	15	AAATGACATTACGCCGCCTCCTGATGTCTGCG
35B_MAG.20.fa	Jejubacter	Jejubacter sp. cl.-9_1	NODE_234_length_36359_cov_8_2_16	4	-	NODE_234_length_36359_cov_8_2	16	CTCACCATCACGGCGGGTTTTAATGGTTAAGC
35B_MAG.20.fa	Jejubacter	Jejubacter sp. cl.-9_1	NODE_234_length_36359_cov_8_2_17	4	-	NODE_234_length_36359_cov_8_2	17	GCGGGGGAGACACAGATCAACCTGGATGGAGTG
35B_MAG.20.fa	Jejubacter	Jejubacter sp. cl.-9_1	NODE_252_length_34659_cov_7_1_0	4	-	NODE_252_length_34659_cov_7_1	0	TACATCGTTACTCAACCTAACGATAAAGCCCG
35B_MAG.20.fa	Jejubacter	Jejubacter sp. cl.-9_1	NODE_252_length_34659_cov_7_1_1	4	-	NODE_252_length_34659_cov_7_1	1	GCAAAGCAAAGTTGGAGGTGACCAGTGAGTAAA
35B_MAG.20.fa	Jejubacter	Jejubacter sp. cl.-9_1	NODE_252_length_34659_cov_7_1_2	4	-	NODE_252_length_34659_cov_7_1	2	TATATATGAAATTATAAATAGCATGGTTTTTT
35B_MAG.20.fa	Jejubacter	Jejubacter sp. cl.-9_1	NODE_252_length_34659_cov_7_1_3	4	-	NODE_252_length_34659_cov_7_1	3	GGTGACGCTGTTGTTTACGCCAGCCATCGGGC
35B_MAG.20.fa	Jejubacter	Jejubacter sp. cl.-9_1	NODE_252_length_34659_cov_7_1_4	4	-	NODE_252_length_34659_cov_7_1	4	AGTACGCCCGCTTGTGCTAAAAGCTTGTCAAA
H3S85.fna	Bartonella	Bartonella apis cl.-22_2	JACFOR010000001_6_0	4	-	JACFOR010000001_6	0	GATGATGCTGCGGACGGCGTTGCGGCGGAA
H3S85.fna	Bartonella	Bartonella apis cl.-22_2	JACFOR010000001_6_1	4	-	JACFOR010000001_6	1	GCCTAGCAAAAGAACAGATCACTAAAGCCG
H3S85.fna	Bartonella	Bartonella apis cl.-22_2	JACFOR010000001_6_2	4	-	JACFOR010000001_6	2	AATGCATATGCTTTGTCGACAGTCAAAACA
H3S85.fna	Bartonella	Bartonella apis cl.-22_2	JACFOR010000001_6_3	4	-	JACFOR010000001_6	3	AACCACGTAATAAGTAAACTGAATAACTAA
H3S85.fna	Bartonella	Bartonella apis cl.-22_2	JACFOR010000001_6_4	4	-	JACFOR010000001_6	4	GTCTCCGACCGCAACCAAAAGTGTCAATCT
H3S85.fna	Bartonella	Bartonella apis cl.-22_2	JACFOR010000001_6_5	4	-	JACFOR010000001_6	5	TCTCGCGGGTATCAGCGGATGAATATGTGA
H3R21.fna	Lactobacillus	Lactobacillus apis cl.-54_1	JACFPG010000004_1_0	4	+	JACFPG010000004_1	0	CAATACAGTAACTAACAGAACTAAAGTACG
H3R21.fna	Lactobacillus	Lactobacillus apis cl.-54_1	JACFPG010000004_1_1	4	+	JACFPG010000004_1	1	TACATATCAGAGTTGTGCGTAAAAAGTTGA
H3R21.fna	Lactobacillus	Lactobacillus apis cl.-54_1	JACFPG010000004_1_2	4	+	JACFPG010000004_1	2	ACAGTAATGGTCTATTTAAACTTCTATCAT
H3R21.fna	Lactobacillus	Lactobacillus apis cl.-54_1	JACFPG010000004_1_3	4	+	JACFPG010000004_1	3	AAAAGGTCTTAATAAGGTTCTTGACGCACT
H3R21.fna	Lactobacillus	Lactobacillus apis cl.-54_1	JACFPG010000004_1_4	4	+	JACFPG010000004_1	4	ATGTTGATTTTGATAGAGCCTTAATTAAGG
H3R21.fna	Lactobacillus	Lactobacillus apis cl.-54_1	JACFPG010000004_1_5	4	+	JACFPG010000004_1	5	ACTACAGAGAGTGCTAAAAAAAGCGCTAAA
H3R21.fna	Lactobacillus	Lactobacillus apis cl.-54_1	JACFPG010000004_1_6	4	+	JACFPG010000004_1	6	TTTACAACGTAAACGTTGTAGCACCAGATA
H3R21.fna	Lactobacillus	Lactobacillus apis cl.-54_1	JACFPG010000004_1_7	4	+	JACFPG010000004_1	7	AGGCATTGTTTAACTGGCACTATTTCGTCT
H3R21.fna	Lactobacillus	Lactobacillus apis cl.-54_1	JACFPG010000004_1_8	4	+	JACFPG010000004_1	8	TTGAAGCATAGATAACCTTATTTCCTTCGC
H3R21.fna	Lactobacillus	Lactobacillus apis cl.-54_1	JACFPG010000004_1_9	4	+	JACFPG010000004_1	9	GTTCAAATTTGAATCGCTGCAACCGTCCCT
9B_MAG.32.fa	Bartonella	Bartonella sp. cl.-22_5	NODE_31_length_163159_cov_101_1_0	4	-	NODE_31_length_163159_cov_101_1	0	TTTTTGGAAATGGATGCGGATCTCGTTTT
9B_MAG.32.fa	Bartonella	Bartonella sp. cl.-22_5	NODE_31_length_163159_cov_101_1_1	4	-	NODE_31_length_163159_cov_101_1	1	CAAAACCTGAAGCGCGAAACGTTGCAGCACT
9B_MAG.32.fa	Bartonella	Bartonella sp. cl.-22_5	NODE_31_length_163159_cov_101_1_2	4	-	NODE_31_length_163159_cov_101_1	2	CAATTGGCTCGTCTAAAAGCAAAGTGGGA
9B_MAG.32.fa	Bartonella	Bartonella sp. cl.-22_5	NODE_31_length_163159_cov_101_1_3	4	-	NODE_31_length_163159_cov_101_1	3	TTAGAACCAGAACAGCAACAAGAGCTTAGG
9B_MAG.32.fa	Bartonella	Bartonella sp. cl.-22_5	NODE_31_length_163159_cov_101_1_4	4	-	NODE_31_length_163159_cov_101_1	4	CAATAAAAAGGCGGTTCAATCCGCAAAAG
9B_MAG.32.fa	Bartonella	Bartonella sp. cl.-22_5	NODE_31_length_163159_cov_101_1_5	4	-	NODE_31_length_163159_cov_101_1	5	GGCGAGCATGTTGTCGCCCGTTTCAATCG
9B_MAG.32.fa	Bartonella	Bartonella sp. cl.-22_5	NODE_31_length_163159_cov_101_1_6	4	-	NODE_31_length_163159_cov_101_1	6	ATGAAGATCCATGGCCTCTAAATTGATC
9B_MAG.32.fa	Bartonella	Bartonella sp. cl.-22_5	NODE_31_length_163159_cov_101_1_7	4	-	NODE_31_length_163159_cov_101_1	7	AAATGACGTTTCAACAGCTGTGTTCAATCC
9B_MAG.32.fa	Bartonella	Bartonella sp. cl.-22_5	NODE_31_length_163159_cov_101_1_8	4	-	NODE_31_length_163159_cov_101_1	8	AATTAATTGGAATATTAATAGTGAAGATGAA
9B_MAG.32.fa	Bartonella	Bartonella sp. cl.-22_5	NODE_31_length_163159_cov_101_1_9	4	-	NODE_31_length_163159_cov_101_1	9	AAACTCGAAAAAATTGCACGCGGTGAATTA
9B_MAG.32.fa	Bartonella	Bartonella sp. cl.-22_5	NODE_31_length_163159_cov_101_1_10	4	-	NODE_31_length_163159_cov_101_1	10	TAGCTAGACTGATTTAACATGTCAAGAAAA
9B_MAG.32.fa	Bartonella	Bartonella sp. cl.-22_5	NODE_31_length_163159_cov_101_2_0	4	-	NODE_31_length_163159_cov_101_2	0	GACATAACCGGCGTTTTTCCATCCGCTTTC
9B_MAG.32.fa	Bartonella	Bartonella sp. cl.-22_5	NODE_31_length_163159_cov_101_2_1	4	-	NODE_31_length_163159_cov_101_2	1	CGCTTGGTTGGCGCGTATCGCATTCAGTA
9B_MAG.32.fa	Bartonella	Bartonella sp. cl.-22_5	NODE_31_length_163159_cov_101_2_2	4	-	NODE_31_length_163159_cov_101_2	2	TTCGCACTTGAATAAACGCGTCCATCGCTAG
9B_MAG.32.fa	Bartonella	Bartonella sp. cl.-22_5	NODE_31_length_163159_cov_101_2_3	4	-	NODE_31_length_163159_cov_101_2	3	GCCATTCGATTTGTCCGGTTTGAACAAATT
9B_MAG.32.fa	Bartonella	Bartonella sp. cl.-22_5	NODE_31_length_163159_cov_101_2_4	4	-	NODE_31_length_163159_cov_101_2	4	CATGCCGCTAACAATGACATGGGCTGACAT
9B_MAG.32.fa	Bartonella	Bartonella sp. cl.-22_5	NODE_31_length_163159_cov_101_2_5	4	-	NODE_31_length_163159_cov_101_2	5	TCGCAGTTTTTCTACTGGAACAGGTTTTACT
9B_MAG.32.fa	Bartonella	Bartonella sp. cl.-22_5	NODE_31_length_163159_cov_101_3_0	4	-	NODE_31_length_163159_cov_101_3	0	ACGGAATTAAAACGACACCATACAAAATATT
9B_MAG.32.fa	Bartonella	Bartonella sp. cl.-22_5	NODE_31_length_163159_cov_101_3_1	4	-	NODE_31_length_163159_cov_101_3	1	CGCCATACATACTTCTGATCGTTTTTATGC
9B_MAG.32.fa	Bartonella	Bartonella sp. cl.-22_5	NODE_31_length_163159_cov_101_3_2	4	-	NODE_31_length_163159_cov_101_3	2	CGTATAACTCCGACAATCACCTTCATCAGT
9B_MAG.32.fa	Bartonella	Bartonella sp. cl.-22_5	NODE_31_length_163159_cov_101_3_3	4	-	NODE_31_length_163159_cov_101_3	3	CTGGGCATAAATTATACACTGGAGCCTATA
9B_MAG.32.fa	Bartonella	Bartonella sp. cl.-22_5	NODE_31_length_163159_cov_101_3_4	4	-	NODE_31_length_163159_cov_101_3	4	TGAGTAGCACACTGAAGCGTTGTTTTGGAT
9B_MAG.32.fa	Bartonella	Bartonella sp. cl.-22_5	NODE_31_length_163159_cov_101_3_5	4	-	NODE_31_length_163159_cov_101_3	5	CACCCCACTCAGCGTATTCTTGGCTAATCT
9B_MAG.32.fa	Bartonella	Bartonella sp. cl.-22_5	NODE_31_length_163159_cov_101_3_6	4	-	NODE_31_length_163159_cov_101_3	6	CTGGTTTTAAAAAGACACGTTTTAACGATGT
9B_MAG.32.fa	Bartonella	Bartonella sp. cl.-22_5	NODE_31_length_163159_cov_101_5_0	4	-	NODE_31_length_163159_cov_101_5	0	GGCGCATTAGCAGCGGATGGTTCGCACCAT
9B_MAG.32.fa	Bartonella	Bartonella sp. cl.-22_5	NODE_31_length_163159_cov_101_5_1	4	-	NODE_31_length_163159_cov_101_5	1	CTTATGGGACACGCAACGGCGGCGTTGCTA
9B_MAG.32.fa	Bartonella	Bartonella sp. cl.-22_5	NODE_31_length_163159_cov_101_5_2	4	-	NODE_31_length_163159_cov_101_5	2	TATTTATTCCATCGCCTTGAACAAATGTGCA
9B_MAG.32.fa	Bartonella	Bartonella sp. cl.-22_5	NODE_31_length_163159_cov_101_5_3	4	-	NODE_31_length_163159_cov_101_5	3	TTTCCCATTGGTCATCCTGATCTTACCGGA
9B_MAG.32.fa	Bartonella	Bartonella sp. cl.-22_5	NODE_31_length_163159_cov_101_5_4	4	-	NODE_31_length_163159_cov_101_5	4	CCGGCACGAAGTGCATGCTGGACCGGTGTC
9B_MAG.32.fa	Bartonella	Bartonella sp. cl.-22_5	NODE_31_length_163159_cov_101_5_5	4	-	NODE_31_length_163159_cov_101_5	5	AGAAATTTTTGAGGATCGTTGGTCTTCACG
9B_MAG.32.fa	Bartonella	Bartonella sp. cl.-22_5	NODE_31_length_163159_cov_101_5_6	4	-	NODE_31_length_163159_cov_101_5	6	AACAGAAACAACGCATTTGTGTGGAAAAAC
9B_MAG.32.fa	Bartonella	Bartonella sp. cl.-22_5	NODE_31_length_163159_cov_101_5_7	4	-	NODE_31_length_163159_cov_101_5	7	TAAGAACATTTGGTTCAGAAATGTCATCCCA
9B_MAG.32.fa	Bartonella	Bartonella sp. cl.-22_5	NODE_31_length_163159_cov_101_5_8	4	-	NODE_31_length_163159_cov_101_5	8	AAAACTTGGTTTTGATTTAGCTAGACCGTT
9B_MAG.32.fa	Bartonella	Bartonella sp. cl.-22_5	NODE_31_length_163159_cov_101_5_9	4	-	NODE_31_length_163159_cov_101_5	9	TTTGCGGATATTGACATGTACGCTAAAGTG
9B_MAG.32.fa	Bartonella	Bartonella sp. cl.-22_5	NODE_31_length_163159_cov_101_5_10	4	-	NODE_31_length_163159_cov_101_5	10	AATCCAGCGCATCTGGAGATTGTGCCGAA
9B_MAG.32.fa	Bartonella	Bartonella sp. cl.-22_5	NODE_31_length_163159_cov_101_5_11	4	-	NODE_31_length_163159_cov_101_5	11	TGGACAGGTTCCACAGATTGGCACACATTA
9B_MAG.32.fa	Bartonella	Bartonella sp. cl.-22_5	NODE_31_length_163159_cov_101_5_12	4	-	NODE_31_length_163159_cov_101_5	12	CCCCTTTGAACGTGTGTCTGGAGCGCATTAA
9B_MAG.32.fa	Bartonella	Bartonella sp. cl.-22_5	NODE_31_length_163159_cov_101_5_13	4	-	NODE_31_length_163159_cov_101_5	13	AAAAGGCAAACAACACATCTTGTGTTTTGT
H3S97.fna	Bifidobacterium	Bifidobacterium choladohabitans cl.-41_6	JACFPL010000001_1_0	4	-	JACFPL010000001_1	0	TCCGCACCTCGCTGACCGAGACGGTCCTGCAGCA
H3S97.fna	Bifidobacterium	Bifidobacterium choladohabitans cl.-41_6	JACFPL010000001_1_1	4	-	JACFPL010000001_1	1	TGAAACATACTGTAACTCACTCATCCAACCGGG
H3S97.fna	Bifidobacterium	Bifidobacterium choladohabitans cl.-41_6	JACFPL010000001_1_2	4	-	JACFPL010000001_1	2	GCCATGGCTGGGAGATTTTCTTGAGGCTGTTCTT
H3S97.fna	Bifidobacterium	Bifidobacterium choladohabitans cl.-41_6	JACFPL010000001_1_3	4	-	JACFPL010000001_1	3	TGCCTGAGCTCCGGCTGAGCGTGATTAGGCAGGT
H3S97.fna	Bifidobacterium	Bifidobacterium choladohabitans cl.-41_6	JACFPL010000001_1_4	4	-	JACFPL010000001_1	4	GCATCCAGTTCAACATAGGTTTTCTGTCTCACA
H3S97.fna	Bifidobacterium	Bifidobacterium choladohabitans cl.-41_6	JACFPL010000001_1_5	4	-	JACFPL010000001_1	5	CCTGCGCGGCCTTGGCCTGGGCCGCATGCTTTGC
H3S97.fna	Bifidobacterium	Bifidobacterium choladohabitans cl.-41_6	JACFPL010000001_1_6	4	-	JACFPL010000001_1	6	CCGTTGAGCCTGGCAACGGTGGGCCAGGAGCCGCC
H3S97.fna	Bifidobacterium	Bifidobacterium choladohabitans cl.-41_6	JACFPL010000001_1_7	4	-	JACFPL010000001_1	7	AGGTGGGGCAGTCCGGCCGGGTAGGGGTCTCCGGC
H3S97.fna	Bifidobacterium	Bifidobacterium choladohabitans cl.-41_6	JACFPL010000001_1_8	4	-	JACFPL010000001_1	8	GCTGATCTGCATGTAGGTCATCTCGTCCATCTC
H3S97.fna	Bifidobacterium	Bifidobacterium choladohabitans cl.-41_6	JACFPL010000001_1_9	4	-	JACFPL010000001_1	9	TGGAGGAGTCGGGCCTGTACCTGACCGCCACCGA
H3S97.fna	Bifidobacterium	Bifidobacterium choladohabitans cl.-41_6	JACFPL010000001_1_10	4	-	JACFPL010000001_1	10	CAACCGAGTCCCATGCGCCTTTGAACCAGTCGAT
H3S97.fna	Bifidobacterium	Bifidobacterium choladohabitans cl.-41_6	JACFPL010000001_1_11	4	-	JACFPL010000001_1	11	CGGCACCGGCACCGAACCAGCCAAAGAGCGGCAA
H3S97.fna	Bifidobacterium	Bifidobacterium choladohabitans cl.-41_6	JACFPL010000001_1_12	4	-	JACFPL010000001_1	12	AGGGCATCCACCAGCGCACCAACTACCAGGCCTG
H3S97.fna	Bifidobacterium	Bifidobacterium choladohabitans cl.-41_6	JACFPL010000001_1_13	4	-	JACFPL010000001_1	13	CAGCGGGGGCTTGTTCAACAGCTGGACCGAGTG
H3S97.fna	Bifidobacterium	Bifidobacterium choladohabitans cl.-41_6	JACFPL010000001_1_14	4	-	JACFPL010000001_1	14	ACATGTCGACCCAGGGCCTGCCGCAGGCGTTGCA
H3S97.fna	Bifidobacterium	Bifidobacterium choladohabitans cl.-41_6	JACFPL010000001_1_15	4	-	JACFPL010000001_1	15	CCACCCTGCCCCAAGGGTCCAACGCCACCGTTGA
H3S97.fna	Bifidobacterium	Bifidobacterium choladohabitans cl.-41_6	JACFPL010000001_1_16	4	-	JACFPL010000001_1	16	GTTTGGATCAAACGGTTGGGCAAGTCCTGTAGGGC
H3S97.fna	Bifidobacterium	Bifidobacterium choladohabitans cl.-41_6	JACFPL010000001_1_17	4	-	JACFPL010000001_1	17	CCCACGCCCAGGGCCACCTTCTGCCCCATGGCGGA
H3S97.fna	Bifidobacterium	Bifidobacterium choladohabitans cl.-41_6	JACFPL010000001_1_18	4	-	JACFPL010000001_1	18	ACTGCCACCACTCGGCACCGTCGTACTCATGGC
H3S97.fna	Bifidobacterium	Bifidobacterium choladohabitans cl.-41_6	JACFPL010000001_1_19	4	-	JACFPL010000001_1	19	CAGCCGGGAGATCGTCCCTCCCGGGTCGCTCAT
H3S97.fna	Bifidobacterium	Bifidobacterium choladohabitans cl.-41_6	JACFPL010000001_1_20	4	-	JACFPL010000001_1	20	ATCAGGTCATAGAGTTTCCCATCAACCATGACAA
H3S97.fna	Bifidobacterium	Bifidobacterium choladohabitans cl.-41_6	JACFPL010000001_1_21	4	-	JACFPL010000001_1	21	TTCTCAGCTTACCGGTCTCTTTGAGCCCGTATGT
H3S97.fna	Bifidobacterium	Bifidobacterium choladohabitans cl.-41_6	JACFPL010000001_1_22	4	-	JACFPL010000001_1	22	GAGCGTTAGTTGGGTGCGCCCAGAGGTAGTTGGC
H3S97.fna	Bifidobacterium	Bifidobacterium choladohabitans cl.-41_6	JACFPL010000001_1_23	4	-	JACFPL010000001_1	23	TGGGTGTCATCATCAACATAGTCACCAATGTTTG
H3S97.fna	Bifidobacterium	Bifidobacterium choladohabitans cl.-41_6	JACFPL010000001_1_24	4	-	JACFPL010000001_1	24	CAGATGGGCTATGTGACCACCAAGGGCGTGGTCGA
H3S97.fna	Bifidobacterium	Bifidobacterium choladohabitans cl.-41_6	JACFPL010000001_1_25	4	-	JACFPL010000001_1	25	ATGGGCGATGTGGACGGGATGAGCATCGCCTGGTG
H3S97.fna	Bifidobacterium	Bifidobacterium choladohabitans cl.-41_6	JACFPL010000001_1_26	4	-	JACFPL010000001_1	26	CATCGTATTACCTTTCCCTAAACGTGTTCTTTCT
H3S97.fna	Bifidobacterium	Bifidobacterium choladohabitans cl.-41_6	JACFPL010000001_1_27	4	-	JACFPL010000001_1	27	GACCCCAGCCATGCGCGGGTGCGTTTCTTGGCTG
H3S97.fna	Bifidobacterium	Bifidobacterium choladohabitans cl.-41_6	JACFPL010000001_1_28	4	-	JACFPL010000001_1	28	ATGGCGGTACACCAATCCGGGCACCCATTGGGAT
H3S97.fna	Bifidobacterium	Bifidobacterium choladohabitans cl.-41_6	JACFPL010000001_1_29	4	-	JACFPL010000001_1	29	GCAGTGTAATGCTAGTTATTGCTGCGGATACGAT
H3S97.fna	Bifidobacterium	Bifidobacterium choladohabitans cl.-41_6	JACFPL010000001_1_30	4	-	JACFPL010000001_1	30	ACGTGGAGACCGGACGGCGGGCGTTCAGCGTGCCC
H3S97.fna	Bifidobacterium	Bifidobacterium choladohabitans cl.-41_6	JACFPL010000001_1_31	4	-	JACFPL010000001_1	31	CTTTGGACGCGCTAGCAAAGCACGCCCAACAAACAG
H3S97.fna	Bifidobacterium	Bifidobacterium choladohabitans cl.-41_6	JACFPL010000001_1_32	4	-	JACFPL010000001_1	32	TCCCCGTCAGACTTGTTATTGTCGTCGGGATTGT
H3S97.fna	Bifidobacterium	Bifidobacterium choladohabitans cl.-41_6	JACFPL010000001_1_33	4	-	JACFPL010000001_1	33	TCGGGTGCTGCCACAAGTAGTTGGCGAAATCATC
H3S97.fna	Bifidobacterium	Bifidobacterium choladohabitans cl.-41_6	JACFPL010000001_1_34	4	-	JACFPL010000001_1	34	ACCGCTCGCCCATCGGCCCCCCGGAAAACGACGG
H3S97.fna	Bifidobacterium	Bifidobacterium choladohabitans cl.-41_6	JACFPL010000001_1_35	4	-	JACFPL010000001_1	35	TGTTCATTACTTGCCTCCTACCCTATGGATGAC
H3S97.fna	Bifidobacterium	Bifidobacterium choladohabitans cl.-41_6	JACFPL010000001_1_36	4	-	JACFPL010000001_1	36	TCGTGGCACGCGCCCTGGCCCTGGACCAGGAGCAG
H3S97.fna	Bifidobacterium	Bifidobacterium choladohabitans cl.-41_6	JACFPL010000001_1_37	4	-	JACFPL010000001_1	37	CAGCGAAAATAGCTTGAGCGACACCGATCACACC
H3S97.fna	Bifidobacterium	Bifidobacterium choladohabitans cl.-41_6	JACFPL010000001_1_38	4	-	JACFPL010000001_1	38	CGGGCTTGGTCATGGCCTTAAACCGGTTGAGATT
H3S97.fna	Bifidobacterium	Bifidobacterium choladohabitans cl.-41_6	JACFPL010000001_1_39	4	-	JACFPL010000001_1	39	ACTGTCACGCCAGCCGGTCATAGGGTTCGACATCG
H3S97.fna	Bifidobacterium	Bifidobacterium choladohabitans cl.-41_6	JACFPL010000001_1_40	4	-	JACFPL010000001_1	40	GCCATGGCTGCTATACCGCCATCCTCGCCAGTCT
H3S97.fna	Bifidobacterium	Bifidobacterium choladohabitans cl.-41_6	JACFPL010000001_1_41	4	-	JACFPL010000001_1	41	AACAAACGCCACTATCCCGTTCCAAATGCCAGA
H3S97.fna	Bifidobacterium	Bifidobacterium choladohabitans cl.-41_6	JACFPL010000001_1_42	4	-	JACFPL010000001_1	42	TGCCTAGTACGACCCATCCCCATGGACTGTCGAG
H3S97.fna	Bifidobacterium	Bifidobacterium choladohabitans cl.-41_6	JACFPL010000001_1_43	4	-	JACFPL010000001_1	43	AGACTGGGCGGATCGCGCTATCGTACAGCCAGCG
H3S97.fna	Bifidobacterium	Bifidobacterium choladohabitans cl.-41_6	JACFPL010000001_1_44	4	-	JACFPL010000001_1	44	GCATCAGGTCAGCCACCTGGCCGCCGTCGGCAAG
H3S97.fna	Bifidobacterium	Bifidobacterium choladohabitans cl.-41_6	JACFPL010000001_1_45	4	-	JACFPL010000001_1	45	ACCAGGGTCACCCGCTCCGTGCCGGTCCGTCTGA
H3S97.fna	Bifidobacterium	Bifidobacterium choladohabitans cl.-41_6	JACFPL010000001_1_46	4	-	JACFPL010000001_1	46	CGGCAGGCCGCACAGGCAGGCCGCACACGGTGGATGTCCAGGCCAGGCC
H3S97.fna	Bifidobacterium	Bifidobacterium choladohabitans cl.-41_6	JACFPL010000001_1_47	4	-	JACFPL010000001_1	47	GTAAGGCTGCAGCCCGTCACCGTCGACCCCGCGTG
H3S97.fna	Bifidobacterium	Bifidobacterium choladohabitans cl.-41_6	JACFPL010000001_1_48	4	-	JACFPL010000001_1	48	CTCGGCCGTCCAGATATGTTTGCCGCTCTGAAT
H3S97.fna	Bifidobacterium	Bifidobacterium choladohabitans cl.-41_6	JACFPL010000001_1_49	4	-	JACFPL010000001_1	49	GAAAAAAGCCGCCCGGGTGGGCGGCTGGATAGGT
H3S97.fna	Bifidobacterium	Bifidobacterium choladohabitans cl.-41_6	JACFPL010000001_1_50	4	-	JACFPL010000001_1	50	CTGGACAAGGGTGCCGGCTGGGACTGGGCCGTGACC
H3S97.fna	Bifidobacterium	Bifidobacterium choladohabitans cl.-41_6	JACFPL010000001_1_51	4	-	JACFPL010000001_1	51	AATGACACTCATCAGCCGTTATGCGAACTATTTT
H3S97.fna	Bifidobacterium	Bifidobacterium choladohabitans cl.-41_6	JACFPL010000001_1_52	4	-	JACFPL010000001_1	52	AAGGGTTCGCCCCCATGAAGCCAATCACAGGGG
H3S97.fna	Bifidobacterium	Bifidobacterium choladohabitans cl.-41_6	JACFPL010000001_1_53	4	-	JACFPL010000001_1	53	CCGATCATGGATAAGCTGTATGAGGCCATGTCACA
H3S97.fna	Bifidobacterium	Bifidobacterium choladohabitans cl.-41_6	JACFPL010000001_1_54	4	-	JACFPL010000001_1	54	CTGTGAGTTGTTTGGGTTTGAATTGGGCGGTCACGGT
H3S97.fna	Bifidobacterium	Bifidobacterium choladohabitans cl.-41_6	JACFPL010000001_1_55	4	-	JACFPL010000001_1	55	TAGCTTATAAGGCTTAAACAGTATGCTAACCAG
H3S97.fna	Bifidobacterium	Bifidobacterium choladohabitans cl.-41_6	JACFPL010000001_1_56	4	-	JACFPL010000001_1	56	ACCTTTGGCTTGCCAAGCTCCTGAGACCGGGCAT
H3S97.fna	Bifidobacterium	Bifidobacterium choladohabitans cl.-41_6	JACFPL010000001_1_57	4	-	JACFPL010000001_1	57	GGCAGCTTCTATGCGATGCCCGTGGTCGACGGAGT
H3S97.fna	Bifidobacterium	Bifidobacterium choladohabitans cl.-41_6	JACFPL010000001_1_58	4	-	JACFPL010000001_1	58	ATAAAAGCCCCGGCGAGAGCTGCTACAGAGCCTT
H3S97.fna	Bifidobacterium	Bifidobacterium choladohabitans cl.-41_6	JACFPL010000001_1_59	4	-	JACFPL010000001_1	59	CATTACGGGTCAGCCGGTTTTTACTAGCGGCACAG
H3S97.fna	Bifidobacterium	Bifidobacterium choladohabitans cl.-41_6	JACFPL010000001_1_60	4	-	JACFPL010000001_1	60	ACCCTTGCCGATATAGCCGCGGGTGTTGTCGAT
H3S97.fna	Bifidobacterium	Bifidobacterium choladohabitans cl.-41_6	JACFPL010000001_1_61	4	-	JACFPL010000001_1	61	ACCACGCTCCCGCCCGACCAACCCGCCCAGGTCGA
H3S97.fna	Bifidobacterium	Bifidobacterium choladohabitans cl.-41_6	JACFPL010000001_1_62	4	-	JACFPL010000001_1	62	AATCCAAACTGCGGATGTAACCGTCATCCACACT
H3S97.fna	Bifidobacterium	Bifidobacterium choladohabitans cl.-41_6	JACFPL010000001_1_63	4	-	JACFPL010000001_1	63	CATGGCCGGTGTCCGGTTCCAGTCCGGAGGACGAC
H3S97.fna	Bifidobacterium	Bifidobacterium choladohabitans cl.-41_6	JACFPL010000001_1_64	4	-	JACFPL010000001_1	64	TTTGAGATACGCAGAGTAGGAGGCAAAAGCCGAT
H3S97.fna	Bifidobacterium	Bifidobacterium choladohabitans cl.-41_6	JACFPL010000001_1_65	4	-	JACFPL010000001_1	65	AGCCGCACCTTCGACAAGTCTGCGATGCCTTCGT
H3S97.fna	Bifidobacterium	Bifidobacterium choladohabitans cl.-41_6	JACFPL010000001_1_66	4	-	JACFPL010000001_1	66	GGACCAAGCTCGATCAGATCGACCTTGCCGACCT
H3S97.fna	Bifidobacterium	Bifidobacterium choladohabitans cl.-41_6	JACFPL010000001_1_67	4	-	JACFPL010000001_1	67	CAGCCCGAGACTCCTGACGGTCCGAGTCCTTGGC
H3S97.fna	Bifidobacterium	Bifidobacterium choladohabitans cl.-41_6	JACFPL010000001_1_68	4	-	JACFPL010000001_1	68	CAGATCCTCACGGCCCTTGCCGTCGCAGATGCACCA
H3S97.fna	Bifidobacterium	Bifidobacterium choladohabitans cl.-41_6	JACFPL010000001_1_69	4	-	JACFPL010000001_1	69	CAGCTGGATGCGGTCCCCGCTTGATGCGGTCTG
H3S97.fna	Bifidobacterium	Bifidobacterium choladohabitans cl.-41_6	JACFPL010000001_1_70	4	-	JACFPL010000001_1	70	TGCACCGAAAGGGACCCCCCGGCAGGCACCAGGGG
H3S97.fna	Bifidobacterium	Bifidobacterium choladohabitans cl.-41_6	JACFPL010000001_1_71	4	-	JACFPL010000001_1	71	GTGAGCAGTTGGTCGTTCAGCGCAAACGTGGCTTT
H3S97.fna	Bifidobacterium	Bifidobacterium choladohabitans cl.-41_6	JACFPL010000001_1_72	4	-	JACFPL010000001_1	72	CGGCTGGCATGATTGGCATTGTCGCCCAATCGCCG
H3S97.fna	Bifidobacterium	Bifidobacterium choladohabitans cl.-41_6	JACFPL010000001_1_73	4	-	JACFPL010000001_1	73	CAGATTCGGTATGAGTTCTTTATCCGGCATGTTCA
H3S97.fna	Bifidobacterium	Bifidobacterium choladohabitans cl.-41_6	JACFPL010000001_1_74	4	-	JACFPL010000001_1	74	CCTTATCGGTCTTGGCGTTCATGTCGCAGAAGAT
H3S97.fna	Bifidobacterium	Bifidobacterium choladohabitans cl.-41_6	JACFPL010000001_1_75	4	-	JACFPL010000001_1	75	CCTCTTGTTAAGCCCAAGCTCTATGTTTTCCGTCT
H3S97.fna	Bifidobacterium	Bifidobacterium choladohabitans cl.-41_6	JACFPL010000001_1_76	4	-	JACFPL010000001_1	76	CTGAAAAGTAGAGTCGGCGCTTGGCAGTCACACCT
H3S97.fna	Bifidobacterium	Bifidobacterium choladohabitans cl.-41_6	JACFPL010000001_1_77	4	-	JACFPL010000001_1	77	TGGTGTCCGTGTCCTTCCACATGGGGGTCATTGT
H3S97.fna	Bifidobacterium	Bifidobacterium choladohabitans cl.-41_6	JACFPL010000001_1_78	4	-	JACFPL010000001_1	78	TCTCCTGCACCCCCCATCTGGCGACCGACCCGCAC
H3S97.fna	Bifidobacterium	Bifidobacterium choladohabitans cl.-41_6	JACFPL010000001_1_79	4	-	JACFPL010000001_1	79	TCTCGTCGTCCAGGACGTGGCTGGGGTCGCCCCA
H3S97.fna	Bifidobacterium	Bifidobacterium choladohabitans cl.-41_6	JACFPL010000001_1_80	4	-	JACFPL010000001_1	80	CAGCAGGGAGGGGGCCTGGGACGAGCTCGGCTGGTC
H3S97.fna	Bifidobacterium	Bifidobacterium choladohabitans cl.-41_6	JACFPL010000001_1_81	4	-	JACFPL010000001_1	81	CAATGGGCCAAGCCTGAGTTGCTGGCATGCGTA
H3S97.fna	Bifidobacterium	Bifidobacterium choladohabitans cl.-41_6	JACFPL010000001_1_82	4	-	JACFPL010000001_1	82	AAGCATCGCTCAGCAAGTAGCGGCCTGCCCATAA
H3S97.fna	Bifidobacterium	Bifidobacterium choladohabitans cl.-41_6	JACFPL010000001_1_83	4	-	JACFPL010000001_1	83	AGGCCGCCAAGGCGCAGACCACGGCCGACGGGAA
H3S97.fna	Bifidobacterium	Bifidobacterium choladohabitans cl.-41_6	JACFPL010000001_1_84	4	-	JACFPL010000001_1	84	CGAAAGGCCCAGCGTAGGCGGCGAACGTGCTGG
H3S97.fna	Bifidobacterium	Bifidobacterium choladohabitans cl.-41_6	JACFPL010000001_1_85	4	-	JACFPL010000001_1	85	AGTCAATATATCAAATATATTAATAATATCTAAGGG
H3S97.fna	Bifidobacterium	Bifidobacterium choladohabitans cl.-41_6	JACFPL010000001_1_86	4	-	JACFPL010000001_1	86	AAGGTCATACAGTTTTCCGTCAGCCATGACAAAGG
H3S97.fna	Bifidobacterium	Bifidobacterium choladohabitans cl.-41_6	JACFPL010000001_1_87	4	-	JACFPL010000001_1	87	GCGGCAATATCAGCGGCAGCAACCCCAGCGGCA
H3S97.fna	Bifidobacterium	Bifidobacterium choladohabitans cl.-41_6	JACFPL010000001_1_88	4	-	JACFPL010000001_1	88	ACCCATGATGGCTGTAGCCAAGGCTGCCCCGTC
H3S97.fna	Bifidobacterium	Bifidobacterium choladohabitans cl.-41_6	JACFPL010000001_1_89	4	-	JACFPL010000001_1	89	AAGAGGCCCGTCTAATACAGCTAAGAGAGGCTGA
H3S97.fna	Bifidobacterium	Bifidobacterium choladohabitans cl.-41_6	JACFPL010000001_1_90	4	-	JACFPL010000001_1	90	CCCGGATGATACGCTACGAGGCTTTCAGGATG
H3S97.fna	Bifidobacterium	Bifidobacterium choladohabitans cl.-41_6	JACFPL010000001_1_91	4	-	JACFPL010000001_1	91	GGCCGTGAACTCAACCGGTTCCAAGCCTTTGAGAC
H3S97.fna	Bifidobacterium	Bifidobacterium choladohabitans cl.-41_6	JACFPL010000001_1_92	4	-	JACFPL010000001_1	92	CTGCCCGTACGTAGTGATCAGGTGGTTGACTTTCTC
H3S97.fna	Bifidobacterium	Bifidobacterium choladohabitans cl.-41_6	JACFPL010000001_1_93	4	-	JACFPL010000001_1	93	CCAGGCCTGCCGGGACCCGCTCGAGGTTGGCTTC
H3S97.fna	Bifidobacterium	Bifidobacterium choladohabitans cl.-41_6	JACFPL010000001_1_94	4	-	JACFPL010000001_1	94	CCAGGTGTGTACAAACAGTGTACTATTTTCCCCAT
H3S97.fna	Bifidobacterium	Bifidobacterium choladohabitans cl.-41_6	JACFPL010000001_1_95	4	-	JACFPL010000001_1	95	GCGTCCACGATCCAACGGAAAGCGCCAGGAGCT
H3S97.fna	Bifidobacterium	Bifidobacterium choladohabitans cl.-41_6	JACFPL010000001_1_96	4	-	JACFPL010000001_1	96	ACGCGCAAACCATCGCAGATTGCCAAGCTGACATG
H3S97.fna	Bifidobacterium	Bifidobacterium choladohabitans cl.-41_6	JACFPL010000001_1_97	4	-	JACFPL010000001_1	97	TCTTGGTTGCAGCCAGTTAATAATCTTATCTGC
H3S97.fna	Bifidobacterium	Bifidobacterium choladohabitans cl.-41_6	JACFPL010000001_1_98	4	-	JACFPL010000001_1	98	CGGCCCACGTAGCAGGTGTCCACGGCCGCATCCTT
H3S97.fna	Bifidobacterium	Bifidobacterium choladohabitans cl.-41_6	JACFPL010000001_1_99	4	-	JACFPL010000001_1	99	CTATTTTTTTCACTTTGGCGATCCGGGTCTGCAT
H3S97.fna	Bifidobacterium	Bifidobacterium choladohabitans cl.-41_6	JACFPL010000001_1_100	4	-	JACFPL010000001_1	100	GCCGAGCGGTGCGAGGTCATTCTCGATCTGCTTG
H3S97.fna	Bifidobacterium	Bifidobacterium choladohabitans cl.-41_6	JACFPL010000001_1_101	4	-	JACFPL010000001_1	101	CAGTTCTTACAGGGGCACGGTGAACGGCCATGTTGT
H3S97.fna	Bifidobacterium	Bifidobacterium choladohabitans cl.-41_6	JACFPL010000001_1_102	4	-	JACFPL010000001_1	102	ATAAGCAGACCGTGGCCCGGTGGATGAGGGGTA
H3S97.fna	Bifidobacterium	Bifidobacterium choladohabitans cl.-41_6	JACFPL010000001_1_103	4	-	JACFPL010000001_1	103	CATGCTTTTGTCAAGTCTTGCGTACATGACTATT
H3S97.fna	Bifidobacterium	Bifidobacterium choladohabitans cl.-41_6	JACFPL010000001_1_104	4	-	JACFPL010000001_1	104	GCTTATGATCAGCTCCACATGATGATCTTGCTG
H3S97.fna	Bifidobacterium	Bifidobacterium choladohabitans cl.-41_6	JACFPL010000001_1_105	4	-	JACFPL010000001_1	105	CGTGTCCTACCGGCTATTCGATCCACCACAGGC
H3S97.fna	Bifidobacterium	Bifidobacterium choladohabitans cl.-41_6	JACFPL010000001_1_106	4	-	JACFPL010000001_1	106	GCTTCAATTATTTGCTGTTTCGCAGACTCTGAT
H3S97.fna	Bifidobacterium	Bifidobacterium choladohabitans cl.-41_6	JACFPL010000001_1_107	4	-	JACFPL010000001_1	107	AGGCAGTTCAGGCCTTATCAGGGACAGCGGTTT
H3S97.fna	Bifidobacterium	Bifidobacterium choladohabitans cl.-41_6	JACFPL010000001_1_108	4	-	JACFPL010000001_1	108	AGGCGCAAGGCGCACAGCTTACCGCTGACGGGAA
H3S97.fna	Bifidobacterium	Bifidobacterium choladohabitans cl.-41_6	JACFPL010000001_1_109	4	-	JACFPL010000001_1	109	CGGGACTATTTCAGCACCTGGCGCTTCCCCCTGGC
H3S97.fna	Bifidobacterium	Bifidobacterium choladohabitans cl.-41_6	JACFPL010000001_1_110	4	-	JACFPL010000001_1	110	CTTTATTTGCCGTACTTACGGCATCAATGACAAA
H3S97.fna	Bifidobacterium	Bifidobacterium choladohabitans cl.-41_6	JACFPL010000001_1_111	4	-	JACFPL010000001_1	111	ATTGGACATCAGAAAAGGCATCCAGCAACTGCAT
H3S97.fna	Bifidobacterium	Bifidobacterium choladohabitans cl.-41_6	JACFPL010000001_1_112	4	-	JACFPL010000001_1	112	AAAACAGGAGGTAGGTACAGACATGAGTGTTGCA
H3S97.fna	Bifidobacterium	Bifidobacterium choladohabitans cl.-41_6	JACFPL010000001_1_113	4	-	JACFPL010000001_1	113	GATGATCCAAGTCAGTCGTGGTATCGATCAGCTTG
H3S97.fna	Bifidobacterium	Bifidobacterium choladohabitans cl.-41_6	JACFPL010000001_1_114	4	-	JACFPL010000001_1	114	GCCCCACCAGCGCCTAGCTGATTGACGATCTCGTA
H3S97.fna	Bifidobacterium	Bifidobacterium choladohabitans cl.-41_6	JACFPL010000001_1_115	4	-	JACFPL010000001_1	115	CCTTGCACAGCCGGAATCTTGGCAAATTCCCCGAT
H3S97.fna	Bifidobacterium	Bifidobacterium choladohabitans cl.-41_6	JACFPL010000001_1_116	4	-	JACFPL010000001_1	116	CTGCATGATGGCCCTCTTAATATCCAATTTTCAC
H3S97.fna	Bifidobacterium	Bifidobacterium choladohabitans cl.-41_6	JACFPL010000001_1_117	4	-	JACFPL010000001_1	117	GGAGCTGAGGCAGAGACTTGCCCCTTGCTAGTGC
H3S97.fna	Bifidobacterium	Bifidobacterium choladohabitans cl.-41_6	JACFPL010000001_1_118	4	-	JACFPL010000001_1	118	CCACCAGCCTCGATCAAATGACCGGCATGGTGCA
H3S97.fna	Bifidobacterium	Bifidobacterium choladohabitans cl.-41_6	JACFPL010000001_1_119	4	-	JACFPL010000001_1	119	CAGCAGCGGCAGTATCAGACCCGAGCGGCAGTAGG
H3S97.fna	Bifidobacterium	Bifidobacterium choladohabitans cl.-41_6	JACFPL010000001_1_120	4	-	JACFPL010000001_1	120	GAGCGTATCGACACGATCCACGGCAGCACCAATG
H3S97.fna	Bifidobacterium	Bifidobacterium choladohabitans cl.-41_6	JACFPL010000001_1_121	4	-	JACFPL010000001_1	121	TCAGCTGCGGATACCGTTGTTCCAGCACGTCGTG
38B_MAG.1.fa	Bartonella	Bartonella apis cl.-22_2	NODE_722_length_14323_cov_90_4_0	4	-	NODE_722_length_14323_cov_90_4	0	AGCCATTGTTCTGCCCCTGCTGCATCATGT
38B_MAG.1.fa	Bartonella	Bartonella apis cl.-22_2	NODE_722_length_14323_cov_90_4_1	4	-	NODE_722_length_14323_cov_90_4	1	AGCATCTGTAACAGCACAATCAGCGGGGCAG
38B_MAG.1.fa	Bartonella	Bartonella apis cl.-22_2	NODE_722_length_14323_cov_90_4_2	4	-	NODE_722_length_14323_cov_90_4	2	GATGAACAATAAATGCATCTTGTTGTTGTG
38B_MAG.1.fa	Bartonella	Bartonella apis cl.-22_2	NODE_722_length_14323_cov_90_4_3	4	-	NODE_722_length_14323_cov_90_4	3	ACGGAATTAAAACGACACCATACAAAATATT
38B_MAG.1.fa	Bartonella	Bartonella apis cl.-22_2	NODE_722_length_14323_cov_90_4_4	4	-	NODE_722_length_14323_cov_90_4	4	TTGGCAAGGGCCGATTGTGGCGAGAAGGCG
38B_MAG.1.fa	Bartonella	Bartonella apis cl.-22_2	NODE_722_length_14323_cov_90_4_5	4	-	NODE_722_length_14323_cov_90_4	5	TGAATCTTTCAGTGATCTTGATCTTTTTCT
38B_MAG.1.fa	Bartonella	Bartonella apis cl.-22_2	NODE_722_length_14323_cov_90_4_6	4	-	NODE_722_length_14323_cov_90_4	6	CGAAGCGGCGGTTGAAAGCCTCGTAAAGGT
38B_MAG.1.fa	Bartonella	Bartonella apis cl.-22_2	NODE_722_length_14323_cov_90_4_7	4	-	NODE_722_length_14323_cov_90_4	7	ACTTTGCAAATATATAATAACCTGTAAAGG
38B_MAG.1.fa	Bartonella	Bartonella apis cl.-22_2	NODE_722_length_14323_cov_90_4_8	4	-	NODE_722_length_14323_cov_90_4	8	GAAGAGATCGCGGCCGACTTGATGTTGACT
38B_MAG.1.fa	Bartonella	Bartonella apis cl.-22_2	NODE_722_length_14323_cov_90_4_9	4	-	NODE_722_length_14323_cov_90_4	9	TGCGCGGCGAAAGATACACATAGTCCCAGG
42B_MAG.21.fa	Lactobacillus	Lactobacillus helsingborgensis cl.-56_1	NODE_23_length_235584_cov_18_1_0	4	+	NODE_23_length_235584_cov_18_1	0	CAACCTTTTGGAAGCCATCCTTATCTGCCT
42B_MAG.21.fa	Lactobacillus	Lactobacillus helsingborgensis cl.-56_1	NODE_23_length_235584_cov_18_1_1	4	+	NODE_23_length_235584_cov_18_1	1	CTTCAAAACCAAGATTATCTCGTTGCCTCT
42B_MAG.21.fa	Lactobacillus	Lactobacillus helsingborgensis cl.-56_1	NODE_23_length_235584_cov_18_1_2	4	+	NODE_23_length_235584_cov_18_1	2	AAGAATGGCAAAAGACAATTTAATAACTCA
42B_MAG.21.fa	Lactobacillus	Lactobacillus helsingborgensis cl.-56_1	NODE_23_length_235584_cov_18_1_3	4	+	NODE_23_length_235584_cov_18_1	3	CTTTGTGCTAGCTTCTTTGCTTCACTCAAT
42B_MAG.21.fa	Lactobacillus	Lactobacillus helsingborgensis cl.-56_1	NODE_23_length_235584_cov_18_1_4	4	+	NODE_23_length_235584_cov_18_1	4	CTAAACCACCGACAATAGATGTTGATGATG
42B_MAG.21.fa	Lactobacillus	Lactobacillus helsingborgensis cl.-56_1	NODE_23_length_235584_cov_18_1_5	4	+	NODE_23_length_235584_cov_18_1	5	TAAGCAAGGAAGGAGGTAACCAGATGTCAG
42B_MAG.21.fa	Lactobacillus	Lactobacillus helsingborgensis cl.-56_1	NODE_23_length_235584_cov_18_1_6	4	+	NODE_23_length_235584_cov_18_1	6	CTACAATATACGTGCCAGATGATGATAAGA
42B_MAG.21.fa	Lactobacillus	Lactobacillus helsingborgensis cl.-56_1	NODE_23_length_235584_cov_18_1_7	4	+	NODE_23_length_235584_cov_18_1	7	TAATGATTGGAGTTGTCGAATTGAGTTTGT
42B_MAG.21.fa	Lactobacillus	Lactobacillus helsingborgensis cl.-56_1	NODE_23_length_235584_cov_18_1_8	4	+	NODE_23_length_235584_cov_18_1	8	TTGGTAAATGGTATTTGATTGTTTGACCAT
42B_MAG.21.fa	Lactobacillus	Lactobacillus helsingborgensis cl.-56_1	NODE_23_length_235584_cov_18_1_9	4	+	NODE_23_length_235584_cov_18_1	9	ATTGCTCAAGGAAATGAATTAGGCAAGAAG
42B_MAG.21.fa	Lactobacillus	Lactobacillus helsingborgensis cl.-56_1	NODE_23_length_235584_cov_18_1_10	4	+	NODE_23_length_235584_cov_18_1	10	TAACAGGAACGTTAATATAATCACGTATAT
42B_MAG.21.fa	Lactobacillus	Lactobacillus helsingborgensis cl.-56_1	NODE_23_length_235584_cov_18_1_11	4	+	NODE_23_length_235584_cov_18_1	11	CATCATTTTCAGCGTTTGCCCAATCACCAG
42B_MAG.21.fa	Lactobacillus	Lactobacillus helsingborgensis cl.-56_1	NODE_23_length_235584_cov_18_1_12	4	+	NODE_23_length_235584_cov_18_1	12	AAAATGTAACTATTCAGCGTCAGCATTTAC
42B_MAG.21.fa	Lactobacillus	Lactobacillus helsingborgensis cl.-56_1	NODE_23_length_235584_cov_18_1_13	4	+	NODE_23_length_235584_cov_18_1	13	TTCATAGGATTGAGCCATGTACCGTTGTTG
42B_MAG.21.fa	Lactobacillus	Lactobacillus helsingborgensis cl.-56_1	NODE_23_length_235584_cov_18_1_14	4	+	NODE_23_length_235584_cov_18_1	14	TTATTTTTGATGAGTTTCCCGAAGTTAAT
42B_MAG.21.fa	Lactobacillus	Lactobacillus helsingborgensis cl.-56_1	NODE_40_length_149873_cov_23_1_0	4	-	NODE_40_length_149873_cov_23_1	0	GTTTGACCTGCCTAGCGGCGAGCGACGGGG
42B_MAG.21.fa	Lactobacillus	Lactobacillus helsingborgensis cl.-56_1	NODE_40_length_149873_cov_23_1_1	4	-	NODE_40_length_149873_cov_23_1	1	AAGCTTTCGGCATGCGGACCAAGTCGACTG
42B_MAG.21.fa	Lactobacillus	Lactobacillus helsingborgensis cl.-56_1	NODE_40_length_149873_cov_23_1_2	4	-	NODE_40_length_149873_cov_23_1	2	TCGTAAAGACAATTTCGCCATTTTCTAAAG
42B_MAG.21.fa	Lactobacillus	Lactobacillus helsingborgensis cl.-56_1	NODE_40_length_149873_cov_23_1_3	4	-	NODE_40_length_149873_cov_23_1	3	TAATGCGATTACGGAAGCTAAAGTGGTAAA
42B_MAG.21.fa	Lactobacillus	Lactobacillus helsingborgensis cl.-56_1	NODE_40_length_149873_cov_23_1_4	4	-	NODE_40_length_149873_cov_23_1	4	CTGCTTCCGGATTATTAACAATGTTGCCAT
11B_MAG.20.fa	Jejubacter	Jejubacter sp. cl.-9_1	NODE_30_length_172162_cov_4_2_0	4	-	NODE_30_length_172162_cov_4_2	0	TATCAACCGCACCACCATGACGCGATAGTTGC
11B_MAG.20.fa	Jejubacter	Jejubacter sp. cl.-9_1	NODE_30_length_172162_cov_4_2_1	4	-	NODE_30_length_172162_cov_4_2	1	TGTCGCAGGGTCAGGCTGCATTCCGGGTGCTG
11B_MAG.20.fa	Jejubacter	Jejubacter sp. cl.-9_1	NODE_30_length_172162_cov_4_2_2	4	-	NODE_30_length_172162_cov_4_2	2	GCCAACGCTGCCACTGTAATTAATAACCGCTA
11B_MAG.20.fa	Jejubacter	Jejubacter sp. cl.-9_1	NODE_30_length_172162_cov_4_2_3	4	-	NODE_30_length_172162_cov_4_2	3	CTCACCAGTCAAAACCAGACTGCGACAACATG
11B_MAG.20.fa	Jejubacter	Jejubacter sp. cl.-9_1	NODE_30_length_172162_cov_4_2_4	4	-	NODE_30_length_172162_cov_4_2	4	ATCAATGTCCACGAAGTCAGGACGCACTACCG
11B_MAG.20.fa	Jejubacter	Jejubacter sp. cl.-9_1	NODE_30_length_172162_cov_4_2_5	4	-	NODE_30_length_172162_cov_4_2	5	GTTCTGACGTTGACCGAGTGGATCTCCTCAAC
11B_MAG.20.fa	Jejubacter	Jejubacter sp. cl.-9_1	NODE_30_length_172162_cov_4_2_6	4	-	NODE_30_length_172162_cov_4_2	6	ATCACGCTGCCGATCCTGAGCCGCTGGTATTA
11B_MAG.20.fa	Jejubacter	Jejubacter sp. cl.-9_1	NODE_30_length_172162_cov_4_2_7	4	-	NODE_30_length_172162_cov_4_2	7	GGCAACATCGAATGGGGATCACCCTGGCAAGG
11B_MAG.20.fa	Jejubacter	Jejubacter sp. cl.-9_1	NODE_30_length_172162_cov_4_2_8	4	-	NODE_30_length_172162_cov_4_2	8	GCACCTTGTTTCCTTATACCAGAAAGAAAATCA
11B_MAG.20.fa	Jejubacter	Jejubacter sp. cl.-9_1	NODE_111_length_58069_cov_4_1_0	4	-	NODE_111_length_58069_cov_4_1	0	GCCAGCCGGCTACCCTTAATCGCCTGGCTAAA
11B_MAG.20.fa	Jejubacter	Jejubacter sp. cl.-9_1	NODE_111_length_58069_cov_4_1_1	4	-	NODE_111_length_58069_cov_4_1	1	CCGCTTAGCGCCGTTCTGAGCCGTTAGACCAG
11B_MAG.20.fa	Jejubacter	Jejubacter sp. cl.-9_1	NODE_111_length_58069_cov_4_1_2	4	-	NODE_111_length_58069_cov_4_1	2	TTTGCATCTTCCAGCAACAATGCAATCACATG
11B_MAG.20.fa	Jejubacter	Jejubacter sp. cl.-9_1	NODE_111_length_58069_cov_4_1_3	4	-	NODE_111_length_58069_cov_4_1	3	GGCGGCGAATAGTAGCGCTGAGCATTTTTCAA
11B_MAG.20.fa	Jejubacter	Jejubacter sp. cl.-9_1	NODE_111_length_58069_cov_4_1_4	4	-	NODE_111_length_58069_cov_4_1	4	GATATTCATACGCCTCATTCCCTGCCAGTTCTG
11B_MAG.20.fa	Jejubacter	Jejubacter sp. cl.-9_1	NODE_111_length_58069_cov_4_1_5	4	-	NODE_111_length_58069_cov_4_1	5	CGCGCCCTCCCGCGCCAGTGACCATGACCACC
11B_MAG.20.fa	Jejubacter	Jejubacter sp. cl.-9_1	NODE_111_length_58069_cov_4_1_6	4	-	NODE_111_length_58069_cov_4_1	6	ATCCAGTCTGTGTTGTTGAAGTCGATCACCGG
11B_MAG.20.fa	Jejubacter	Jejubacter sp. cl.-9_1	NODE_111_length_58069_cov_4_1_7	4	-	NODE_111_length_58069_cov_4_1	7	TTTAGAACAACTCAAAACGGCTCTGTCGGGTCA
11B_MAG.20.fa	Jejubacter	Jejubacter sp. cl.-9_1	NODE_111_length_58069_cov_4_1_8	4	-	NODE_111_length_58069_cov_4_1	8	ATCGGCAACCTGCCAGCCGTGCGCGTACCGTA
11B_MAG.20.fa	Jejubacter	Jejubacter sp. cl.-9_1	NODE_111_length_58069_cov_4_1_9	4	-	NODE_111_length_58069_cov_4_1	9	TTAATTTCGGCAAAACCGTCATCGTAGACAGC
11B_MAG.20.fa	Jejubacter	Jejubacter sp. cl.-9_1	NODE_111_length_58069_cov_4_1_10	4	-	NODE_111_length_58069_cov_4_1	10	GATGAGGCATGGAAAGCGGTTAACGAAATTGAC
11B_MAG.20.fa	Jejubacter	Jejubacter sp. cl.-9_1	NODE_111_length_58069_cov_4_1_11	4	-	NODE_111_length_58069_cov_4_1	11	GTTATCGTCCAGTTCCCACTGTCGATCGTGGA
11B_MAG.20.fa	Jejubacter	Jejubacter sp. cl.-9_1	NODE_111_length_58069_cov_4_1_12	4	-	NODE_111_length_58069_cov_4_1	12	CCAGGGACATCTTTACCAGACTCAAGAAGATG
11B_MAG.20.fa	Jejubacter	Jejubacter sp. cl.-9_1	NODE_111_length_58069_cov_4_1_13	4	-	NODE_111_length_58069_cov_4_1	13	TCTTCCTGGTGATAACCTATTTTGTTGCCTGG
11B_MAG.20.fa	Jejubacter	Jejubacter sp. cl.-9_1	NODE_111_length_58069_cov_4_1_14	4	-	NODE_111_length_58069_cov_4_1	14	AGCAAGATGGGTAATGTCATCCGCCGCCCCAT
11B_MAG.20.fa	Jejubacter	Jejubacter sp. cl.-9_1	NODE_111_length_58069_cov_4_1_15	4	-	NODE_111_length_58069_cov_4_1	15	GATCCATCCATCAACAGCTTCCCGCAGGTACG
11B_MAG.20.fa	Jejubacter	Jejubacter sp. cl.-9_1	NODE_111_length_58069_cov_4_1_16	4	-	NODE_111_length_58069_cov_4_1	16	ATTCAGACGATTATTCTTATTTCTTAATGGGC
11B_MAG.20.fa	Jejubacter	Jejubacter sp. cl.-9_1	NODE_111_length_58069_cov_4_1_17	4	-	NODE_111_length_58069_cov_4_1	17	CAACGATGAACTGCAGTTAACGGTTCCGTGGA
11B_MAG.20.fa	Jejubacter	Jejubacter sp. cl.-9_1	NODE_111_length_58069_cov_4_1_18	4	-	NODE_111_length_58069_cov_4_1	18	CCTTAGTAGAGCGGGTCCTGACCGAATGGTGA
11B_MAG.20.fa	Jejubacter	Jejubacter sp. cl.-9_1	NODE_111_length_58069_cov_4_2_0	4	-	NODE_111_length_58069_cov_4_2	0	GCAGCCAGCAGAAACCGATACTCGGTGTTTTT
11B_MAG.20.fa	Jejubacter	Jejubacter sp. cl.-9_1	NODE_111_length_58069_cov_4_2_1	4	-	NODE_111_length_58069_cov_4_2	1	TATGTCGCACAGGCAGAGGCGGAGAAATCGCG
11B_MAG.20.fa	Jejubacter	Jejubacter sp. cl.-9_1	NODE_111_length_58069_cov_4_2_2	4	-	NODE_111_length_58069_cov_4_2	2	GCAATCTGGCGCTGATAACTCATTTCCAGAGA
11B_MAG.20.fa	Jejubacter	Jejubacter sp. cl.-9_1	NODE_111_length_58069_cov_4_2_3	4	-	NODE_111_length_58069_cov_4_2	3	TCCACGCAGCTTGCACGCGATGCAACAGGCAG
11B_MAG.20.fa	Jejubacter	Jejubacter sp. cl.-9_1	NODE_111_length_58069_cov_4_2_4	4	-	NODE_111_length_58069_cov_4_2	4	TTCTCGCATTATTGTATCTACTGCCAAATCTA
11B_MAG.20.fa	Jejubacter	Jejubacter sp. cl.-9_1	NODE_111_length_58069_cov_4_2_5	4	-	NODE_111_length_58069_cov_4_2	5	TCGGGTAATTCAACATGGCGAGTTGGAGCAAC
11B_MAG.20.fa	Jejubacter	Jejubacter sp. cl.-9_1	NODE_111_length_58069_cov_4_2_6	4	-	NODE_111_length_58069_cov_4_2	6	ATGTTGCAGGTATTGGCGACACTGACCTCGGC
11B_MAG.20.fa	Jejubacter	Jejubacter sp. cl.-9_1	NODE_111_length_58069_cov_4_2_7	4	-	NODE_111_length_58069_cov_4_2	7	ACCATCAATGTATTGTTCTGTGTATCAGTGAA
11B_MAG.20.fa	Jejubacter	Jejubacter sp. cl.-9_1	NODE_111_length_58069_cov_4_3_0	4	-	NODE_111_length_58069_cov_4_3	0	TACATCGTTACTCAACCTAACGATAAAGCCCG
11B_MAG.20.fa	Jejubacter	Jejubacter sp. cl.-9_1	NODE_111_length_58069_cov_4_3_1	4	-	NODE_111_length_58069_cov_4_3	1	TCATCCGCCTGGCCCCGGCGTTCTGCCATGAC
11B_MAG.20.fa	Jejubacter	Jejubacter sp. cl.-9_1	NODE_111_length_58069_cov_4_3_2	4	-	NODE_111_length_58069_cov_4_3	2	CTCAATTAGAGGGAATCCGTAATATGGGTGAT
11B_MAG.20.fa	Jejubacter	Jejubacter sp. cl.-9_1	NODE_111_length_58069_cov_4_3_3	4	-	NODE_111_length_58069_cov_4_3	3	TTCTACCCTGACGTTGAATCTGCCAGCCAGCA
49B_MAG.16.fa	Bifidobacterium	Bifidobacterium polysaccharolyticum cl.-41_1	NODE_89_length_62597_cov_25_1_0	4	+	NODE_89_length_62597_cov_25_1	0	AGGGGTGGGGCACCTTATACGTATTTTGTGCAAG
49B_MAG.16.fa	Bifidobacterium	Bifidobacterium polysaccharolyticum cl.-41_1	NODE_89_length_62597_cov_25_1_1	4	+	NODE_89_length_62597_cov_25_1	1	ACACTATACACCTACATCCCAGCGTGGTAGTTTCA
49B_MAG.16.fa	Bifidobacterium	Bifidobacterium polysaccharolyticum cl.-41_1	NODE_89_length_62597_cov_25_1_2	4	+	NODE_89_length_62597_cov_25_1	2	GCCCCGCAGGTGAGGGTGACCGCCAAAGGTTTGAG
49B_MAG.16.fa	Bifidobacterium	Bifidobacterium polysaccharolyticum cl.-41_1	NODE_89_length_62597_cov_25_1_3	4	+	NODE_89_length_62597_cov_25_1	3	AAAAACGGCATCCATGCCATCGGGCAGACTTTCG
49B_MAG.16.fa	Bifidobacterium	Bifidobacterium polysaccharolyticum cl.-41_1	NODE_89_length_62597_cov_25_1_4	4	+	NODE_89_length_62597_cov_25_1	4	AAAGACAGCCTATACCGCAAAGCGACTCTACTATC
49B_MAG.16.fa	Bifidobacterium	Bifidobacterium polysaccharolyticum cl.-41_1	NODE_89_length_62597_cov_25_1_5	4	+	NODE_89_length_62597_cov_25_1	5	CGCAGGGTCCTGTGTCCCCTGCCCGTCCTGCGGA
49B_MAG.16.fa	Bifidobacterium	Bifidobacterium polysaccharolyticum cl.-41_1	NODE_89_length_62597_cov_25_1_6	4	+	NODE_89_length_62597_cov_25_1	6	TGGACAGTATGAACAATCGTCAGCTTGATGCCATG
49B_MAG.16.fa	Bifidobacterium	Bifidobacterium polysaccharolyticum cl.-41_1	NODE_89_length_62597_cov_25_1_7	4	+	NODE_89_length_62597_cov_25_1	7	GGCCAGCTGACCGGCAAGGCCAAGCAGCTCGCCA
49B_MAG.16.fa	Bifidobacterium	Bifidobacterium polysaccharolyticum cl.-41_1	NODE_89_length_62597_cov_25_1_8	4	+	NODE_89_length_62597_cov_25_1	8	GAGGGCTTCACCCGCTACCAGCTGCTCTCCCGCAG
49B_MAG.16.fa	Bifidobacterium	Bifidobacterium polysaccharolyticum cl.-41_1	NODE_89_length_62597_cov_25_1_9	4	+	NODE_89_length_62597_cov_25_1	9	CTATGCATGACGCATGCCGTGACCTACAAACAGA
49B_MAG.16.fa	Bifidobacterium	Bifidobacterium polysaccharolyticum cl.-41_1	NODE_89_length_62597_cov_25_1_10	4	+	NODE_89_length_62597_cov_25_1	10	TGTGTATTGTATGTATTTGTTGAGGCAGATACAG
49B_MAG.16.fa	Bifidobacterium	Bifidobacterium polysaccharolyticum cl.-41_1	NODE_89_length_62597_cov_25_1_11	4	+	NODE_89_length_62597_cov_25_1	11	ATCGTTACTTTACGTATTTTACGATATGTTTGGCT
49B_MAG.16.fa	Bifidobacterium	Bifidobacterium polysaccharolyticum cl.-41_1	NODE_89_length_62597_cov_25_1_12	4	+	NODE_89_length_62597_cov_25_1	12	TACGCGCAGGACGACAAGGGACGGTGGATGCAG
49B_MAG.16.fa	Bifidobacterium	Bifidobacterium polysaccharolyticum cl.-41_1	NODE_89_length_62597_cov_25_1_13	4	+	NODE_89_length_62597_cov_25_1	13	ACGGCCTTGGTGAGCGTCTTTGGCAACGTGGACA
49B_MAG.16.fa	Bifidobacterium	Bifidobacterium polysaccharolyticum cl.-41_1	NODE_89_length_62597_cov_25_1_14	4	+	NODE_89_length_62597_cov_25_1	14	GGCAAGGTCATCGACATAAAGCAGTATCCCAAGGTG
49B_MAG.16.fa	Bifidobacterium	Bifidobacterium polysaccharolyticum cl.-41_1	NODE_89_length_62597_cov_25_1_15	4	+	NODE_89_length_62597_cov_25_1	15	TTCGCGGCCAAGAACGTGGTCTGGGCGCGCGCCG
49B_MAG.16.fa	Bifidobacterium	Bifidobacterium polysaccharolyticum cl.-41_1	NODE_89_length_62597_cov_25_1_16	4	+	NODE_89_length_62597_cov_25_1	16	CTGCAGCTAATGAAAGAGGCAGAACGTCGATACA
49B_MAG.16.fa	Bifidobacterium	Bifidobacterium polysaccharolyticum cl.-41_1	NODE_89_length_62597_cov_25_1_17	4	+	NODE_89_length_62597_cov_25_1	17	TACTCGCAGGACGACAAGGGCCGGTGGATGCAGG
49B_MAG.16.fa	Bifidobacterium	Bifidobacterium polysaccharolyticum cl.-41_1	NODE_89_length_62597_cov_25_1_18	4	+	NODE_89_length_62597_cov_25_1	18	TGGTTGGCGTGGTATGTTTTCCTTCTCTTCGTTTT
49B_MAG.16.fa	Bifidobacterium	Bifidobacterium polysaccharolyticum cl.-41_1	NODE_89_length_62597_cov_25_1_19	4	+	NODE_89_length_62597_cov_25_1	19	TGTGTCGGCTGCAAGAAAATTTGTCACCGCGGTAAA
49B_MAG.16.fa	Bifidobacterium	Bifidobacterium polysaccharolyticum cl.-41_1	NODE_89_length_62597_cov_25_1_20	4	+	NODE_89_length_62597_cov_25_1	20	TACGGCGATGTCAACTACCTGGTCTGCCCGCTCA
49B_MAG.16.fa	Bifidobacterium	Bifidobacterium polysaccharolyticum cl.-41_1	NODE_89_length_62597_cov_25_1_21	4	+	NODE_89_length_62597_cov_25_1	21	AGCGAGAACGAGGCTTTCCCCAGCGCCGTTTTGG
49B_MAG.16.fa	Bifidobacterium	Bifidobacterium polysaccharolyticum cl.-41_1	NODE_89_length_62597_cov_25_1_22	4	+	NODE_89_length_62597_cov_25_1	22	TGTAATGCTCGTGTGCTGCCAGGATATAAGGTC
49B_MAG.16.fa	Bifidobacterium	Bifidobacterium polysaccharolyticum cl.-41_1	NODE_89_length_62597_cov_25_1_23	4	+	NODE_89_length_62597_cov_25_1	23	AATGCGGCCAAGAGCAGTGAACAGAATCGTCTCA
49B_MAG.16.fa	Bifidobacterium	Bifidobacterium polysaccharolyticum cl.-41_1	NODE_89_length_62597_cov_25_1_24	4	+	NODE_89_length_62597_cov_25_1	24	ACGGTCGTATGGCGTTTGATATTGCCTAATTGAA
49B_MAG.16.fa	Bifidobacterium	Bifidobacterium polysaccharolyticum cl.-41_1	NODE_89_length_62597_cov_25_1_25	4	+	NODE_89_length_62597_cov_25_1	25	GCGCCCACGCCCATCGACATCAGCGCAGCCGACCT
49B_MAG.16.fa	Bifidobacterium	Bifidobacterium polysaccharolyticum cl.-41_1	NODE_89_length_62597_cov_25_1_26	4	+	NODE_89_length_62597_cov_25_1	26	ACCGAATGGCAGCAGGCGGTTAGACGGGCTGACCC
49B_MAG.16.fa	Bifidobacterium	Bifidobacterium polysaccharolyticum cl.-41_1	NODE_89_length_62597_cov_25_1_27	4	+	NODE_89_length_62597_cov_25_1	27	AGCTAACCGCCATCATTTGCGTTACAGCAAATGC
49B_MAG.16.fa	Bifidobacterium	Bifidobacterium polysaccharolyticum cl.-41_1	NODE_89_length_62597_cov_25_1_28	4	+	NODE_89_length_62597_cov_25_1	28	TTGGCAGGTGGGGCAACGGTCGTCCACAAAATAGA
49B_MAG.16.fa	Bifidobacterium	Bifidobacterium polysaccharolyticum cl.-41_1	NODE_89_length_62597_cov_25_1_29	4	+	NODE_89_length_62597_cov_25_1	29	CGCACCTATGCGGAAAAATGGCTGGCCACAGTGG
49B_MAG.16.fa	Bifidobacterium	Bifidobacterium polysaccharolyticum cl.-41_1	NODE_89_length_62597_cov_25_1_30	4	+	NODE_89_length_62597_cov_25_1	30	TTACAGACGGTGGCACACACCACGCCGGACAGCT
49B_MAG.16.fa	Bifidobacterium	Bifidobacterium polysaccharolyticum cl.-41_1	NODE_89_length_62597_cov_25_1_31	4	+	NODE_89_length_62597_cov_25_1	31	ATGCTGCCCTCCTCGCCAGGACCAGGCCCGCTCC
49B_MAG.16.fa	Bifidobacterium	Bifidobacterium polysaccharolyticum cl.-41_1	NODE_89_length_62597_cov_25_1_32	4	+	NODE_89_length_62597_cov_25_1	32	CGCTAATGCCGAGGTCGCGAATGACTGTTTATAGG
49B_MAG.16.fa	Bifidobacterium	Bifidobacterium polysaccharolyticum cl.-41_1	NODE_89_length_62597_cov_25_1_33	4	+	NODE_89_length_62597_cov_25_1	33	ATGCATGACAGCCCTGACGGCTGGCATGCGCGGAT
49B_MAG.16.fa	Bifidobacterium	Bifidobacterium polysaccharolyticum cl.-41_1	NODE_89_length_62597_cov_25_1_34	4	+	NODE_89_length_62597_cov_25_1	34	GTGGCTGATCTGGCAGCCACCATATTGACCTTTT
49B_MAG.16.fa	Bifidobacterium	Bifidobacterium polysaccharolyticum cl.-41_1	NODE_89_length_62597_cov_25_1_35	4	+	NODE_89_length_62597_cov_25_1	35	GATAGGCTCCCACCCGTCCGGCAAATAGCCAATA
49B_MAG.16.fa	Bifidobacterium	Bifidobacterium polysaccharolyticum cl.-41_1	NODE_89_length_62597_cov_25_1_36	4	+	NODE_89_length_62597_cov_25_1	36	GGCATGCTCACGGTGATAGGGCCGGTCAGGCCATG
49B_MAG.16.fa	Bifidobacterium	Bifidobacterium polysaccharolyticum cl.-41_1	NODE_89_length_62597_cov_25_1_37	4	+	NODE_89_length_62597_cov_25_1	37	CAACTCATACGCGAAATCGTCGGCCACTCATCAG
49B_MAG.16.fa	Bifidobacterium	Bifidobacterium polysaccharolyticum cl.-41_1	NODE_89_length_62597_cov_25_1_38	4	+	NODE_89_length_62597_cov_25_1	38	CGAGTACCTGCAGTCGCACATGGACAAGCAGCAA
49B_MAG.16.fa	Bifidobacterium	Bifidobacterium polysaccharolyticum cl.-41_1	NODE_89_length_62597_cov_25_1_39	4	+	NODE_89_length_62597_cov_25_1	39	TTGAGCTTTCGTTTCTGGAGCTGGGAGAGATTAG
49B_MAG.16.fa	Bifidobacterium	Bifidobacterium polysaccharolyticum cl.-41_1	NODE_89_length_62597_cov_25_1_40	4	+	NODE_89_length_62597_cov_25_1	40	ACCAGCATGAGCCAGCTGGAAGAGTGGCGGAAGG
49B_MAG.16.fa	Bifidobacterium	Bifidobacterium polysaccharolyticum cl.-41_1	NODE_89_length_62597_cov_25_1_41	4	+	NODE_89_length_62597_cov_25_1	41	CTCATGAGGCAGGTAGTTGATTCCCAACTTGTTG
49B_MAG.16.fa	Bifidobacterium	Bifidobacterium polysaccharolyticum cl.-41_1	NODE_89_length_62597_cov_25_1_42	4	+	NODE_89_length_62597_cov_25_1	42	GGCTATGACGGCAAATGGTCCGGATACGCCAAGA
49B_MAG.16.fa	Bifidobacterium	Bifidobacterium polysaccharolyticum cl.-41_1	NODE_89_length_62597_cov_25_1_43	4	+	NODE_89_length_62597_cov_25_1	43	CCGGAACCGGGTCGACTTCGATCTCGAGACAGAT
49B_MAG.16.fa	Bifidobacterium	Bifidobacterium polysaccharolyticum cl.-41_1	NODE_89_length_62597_cov_25_1_44	4	+	NODE_89_length_62597_cov_25_1	44	ATCGACGGTCGGTGTGCAGTCGGAAGCCCTGAAAC
49B_MAG.16.fa	Bifidobacterium	Bifidobacterium polysaccharolyticum cl.-41_1	NODE_89_length_62597_cov_25_1_45	4	+	NODE_89_length_62597_cov_25_1	45	ATCGGCAAAGGTATTAACATAGTCCTTGCCATCG
49B_MAG.16.fa	Bifidobacterium	Bifidobacterium polysaccharolyticum cl.-41_1	NODE_89_length_62597_cov_25_1_46	4	+	NODE_89_length_62597_cov_25_1	46	AGGGACGGTATACGCTTGGTCCTACACCAGCGTTGC
49B_MAG.16.fa	Bifidobacterium	Bifidobacterium polysaccharolyticum cl.-41_1	NODE_89_length_62597_cov_25_1_47	4	+	NODE_89_length_62597_cov_25_1	47	CACAACGCTTGGGATAATGTAGTCGGGTGGCTCGG
49B_MAG.16.fa	Bifidobacterium	Bifidobacterium polysaccharolyticum cl.-41_1	NODE_89_length_62597_cov_25_1_48	4	+	NODE_89_length_62597_cov_25_1	48	AGCAAGATCAAAGATCATGCGACGGTGGGTTGGAAC
49B_MAG.16.fa	Bifidobacterium	Bifidobacterium polysaccharolyticum cl.-41_1	NODE_89_length_62597_cov_25_1_49	4	+	NODE_89_length_62597_cov_25_1	49	TGATACTCTCTGGCGCATAGTATGAGCGTCGGATA
49B_MAG.16.fa	Bifidobacterium	Bifidobacterium polysaccharolyticum cl.-41_1	NODE_89_length_62597_cov_25_1_50	4	+	NODE_89_length_62597_cov_25_1	50	GACTGCCCGGAGGTCGAGATGGCCCCCGAATGGG
49B_MAG.16.fa	Bifidobacterium	Bifidobacterium polysaccharolyticum cl.-41_1	NODE_89_length_62597_cov_25_1_51	4	+	NODE_89_length_62597_cov_25_1	51	CCCTTGACTCATTACATTTTAGGTGCATCAATCGG
49B_MAG.16.fa	Bifidobacterium	Bifidobacterium polysaccharolyticum cl.-41_1	NODE_89_length_62597_cov_25_1_52	4	+	NODE_89_length_62597_cov_25_1	52	ACAGATTGGACTGATTGGCAGTTCTATGATTCTT
49B_MAG.16.fa	Bifidobacterium	Bifidobacterium polysaccharolyticum cl.-41_1	NODE_89_length_62597_cov_25_1_53	4	+	NODE_89_length_62597_cov_25_1	53	TGGATGCCTTGCAGATAGTGGGCGAGCGCGCAATA
49B_MAG.16.fa	Bifidobacterium	Bifidobacterium polysaccharolyticum cl.-41_1	NODE_89_length_62597_cov_25_1_54	4	+	NODE_89_length_62597_cov_25_1	54	ACATTGCCCACCACACCGACAACCATGCACTGCAC
49B_MAG.16.fa	Bifidobacterium	Bifidobacterium polysaccharolyticum cl.-41_1	NODE_89_length_62597_cov_25_1_55	4	+	NODE_89_length_62597_cov_25_1	55	GATTGTCTGCCATACGCTGGTGATGACTGTGATGA
49B_MAG.16.fa	Bifidobacterium	Bifidobacterium polysaccharolyticum cl.-41_1	NODE_89_length_62597_cov_25_1_56	4	+	NODE_89_length_62597_cov_25_1	56	ATCGCGTTATACAAATCCATCTGGTTGGCTTTGTC
49B_MAG.16.fa	Bifidobacterium	Bifidobacterium polysaccharolyticum cl.-41_1	NODE_89_length_62597_cov_25_1_57	4	+	NODE_89_length_62597_cov_25_1	57	TTGATACTGCCCCAGACCCCTGAGAAGAAATCACC
49B_MAG.16.fa	Bifidobacterium	Bifidobacterium polysaccharolyticum cl.-41_1	NODE_89_length_62597_cov_25_1_58	4	+	NODE_89_length_62597_cov_25_1	58	ATCCTTGAACAGCCTGACAAGTTCGTCCATCGAAT
49B_MAG.16.fa	Bifidobacterium	Bifidobacterium polysaccharolyticum cl.-41_1	NODE_89_length_62597_cov_25_1_59	4	+	NODE_89_length_62597_cov_25_1	59	TTGCTGTATCTGCTGTGCTGGCTGACTCATGACG
49B_MAG.16.fa	Bifidobacterium	Bifidobacterium polysaccharolyticum cl.-41_1	NODE_89_length_62597_cov_25_1_60	4	+	NODE_89_length_62597_cov_25_1	60	ATATACCTGCATACGAGCAGATCATTGCGTTTCAT
49B_MAG.16.fa	Bifidobacterium	Bifidobacterium polysaccharolyticum cl.-41_1	NODE_89_length_62597_cov_25_1_61	4	+	NODE_89_length_62597_cov_25_1	61	AATGGGTTGGAATGCTGGAAGGGCATGTGGCGGCA
49B_MAG.16.fa	Bifidobacterium	Bifidobacterium polysaccharolyticum cl.-41_1	NODE_89_length_62597_cov_25_1_62	4	+	NODE_89_length_62597_cov_25_1	62	GTGTCGAACTTGACGATCCGCAGCCTGGGGGTCAT
49B_MAG.16.fa	Bifidobacterium	Bifidobacterium polysaccharolyticum cl.-41_1	NODE_89_length_62597_cov_25_1_63	4	+	NODE_89_length_62597_cov_25_1	63	GATCAAGCACTCAAATACTTAAAGGATCATCGCG
49B_MAG.16.fa	Bifidobacterium	Bifidobacterium polysaccharolyticum cl.-41_1	NODE_89_length_62597_cov_25_1_64	4	+	NODE_89_length_62597_cov_25_1	64	TTGAGCGGGTTGAAGTCCGGCGGGGTGTTGAACA
49B_MAG.16.fa	Bifidobacterium	Bifidobacterium polysaccharolyticum cl.-41_1	NODE_89_length_62597_cov_25_1_65	4	+	NODE_89_length_62597_cov_25_1	65	ACCGCCATCATCCAACTCCTTACTTGTGGGGCGA
49B_MAG.16.fa	Bifidobacterium	Bifidobacterium polysaccharolyticum cl.-41_1	NODE_89_length_62597_cov_25_1_66	4	+	NODE_89_length_62597_cov_25_1	66	TGCTGTCAACTCGCCGTCCGGATCATCGTTGGCAT
49B_MAG.16.fa	Bifidobacterium	Bifidobacterium polysaccharolyticum cl.-41_1	NODE_89_length_62597_cov_25_1_67	4	+	NODE_89_length_62597_cov_25_1	67	CAGCATGATTGTGGCGGATTCGAGGTCGTCGCCG
49B_MAG.16.fa	Bifidobacterium	Bifidobacterium polysaccharolyticum cl.-41_1	NODE_89_length_62597_cov_25_1_68	4	+	NODE_89_length_62597_cov_25_1	68	GTTTTGACCAACATCGGCAAAAACCCGCCTTCGA
49B_MAG.16.fa	Bifidobacterium	Bifidobacterium polysaccharolyticum cl.-41_1	NODE_89_length_62597_cov_25_1_69	4	+	NODE_89_length_62597_cov_25_1	69	CAGTGCAGGAGCCACCCGGCATGCCTGACCAGGC
49B_MAG.16.fa	Bifidobacterium	Bifidobacterium polysaccharolyticum cl.-41_1	NODE_89_length_62597_cov_25_1_70	4	+	NODE_89_length_62597_cov_25_1	70	ATTGTTTGATCTTCAATGCGACTCTGAACACTGGC
49B_MAG.16.fa	Bifidobacterium	Bifidobacterium polysaccharolyticum cl.-41_1	NODE_89_length_62597_cov_25_1_71	4	+	NODE_89_length_62597_cov_25_1	71	GGATTACACGAGGGTCGATGTGCATGTGAGCGCTT
49B_MAG.16.fa	Bifidobacterium	Bifidobacterium polysaccharolyticum cl.-41_1	NODE_89_length_62597_cov_25_1_72	4	+	NODE_89_length_62597_cov_25_1	72	ATGTTGAATGCCATGGAAAGCACTTTGACCATCA
49B_MAG.16.fa	Bifidobacterium	Bifidobacterium polysaccharolyticum cl.-41_1	NODE_89_length_62597_cov_25_1_73	4	+	NODE_89_length_62597_cov_25_1	73	CGATACCATGGTGAACACCACGCCAAGCGTGGATG
49B_MAG.16.fa	Bifidobacterium	Bifidobacterium polysaccharolyticum cl.-41_1	NODE_89_length_62597_cov_25_1_74	4	+	NODE_89_length_62597_cov_25_1	74	TCAGCAGTGACTAAAACAGACGGCCTGACTCTCAC
49B_MAG.16.fa	Bifidobacterium	Bifidobacterium polysaccharolyticum cl.-41_1	NODE_89_length_62597_cov_25_1_75	4	+	NODE_89_length_62597_cov_25_1	75	CGGTTGTATACATGGTCGTCGGCGTGTGAAGCGT
49B_MAG.16.fa	Bifidobacterium	Bifidobacterium polysaccharolyticum cl.-41_1	NODE_89_length_62597_cov_25_1_76	4	+	NODE_89_length_62597_cov_25_1	76	CAAGGGCCATAAGCCCTCCATGCCGTCCGGCTT
49B_MAG.16.fa	Bifidobacterium	Bifidobacterium polysaccharolyticum cl.-41_1	NODE_89_length_62597_cov_25_1_77	4	+	NODE_89_length_62597_cov_25_1	77	AGCATGTCGTAAATCTCGATACCGAAATCAATC
49B_MAG.16.fa	Bifidobacterium	Bifidobacterium polysaccharolyticum cl.-41_1	NODE_89_length_62597_cov_25_1_78	4	+	NODE_89_length_62597_cov_25_1	78	GTTCAGATGGATGGAATCAGTGTCCGAATACAT
49B_MAG.16.fa	Bifidobacterium	Bifidobacterium polysaccharolyticum cl.-41_1	NODE_89_length_62597_cov_25_1_79	4	+	NODE_89_length_62597_cov_25_1	79	TGGTTTGAATTGTAGCCGACCGTGGCGTCCAACGT
49B_MAG.16.fa	Bifidobacterium	Bifidobacterium polysaccharolyticum cl.-41_1	NODE_89_length_62597_cov_25_1_80	4	+	NODE_89_length_62597_cov_25_1	80	CATTATACGCGACAACCGTCACCGATGGTGTATG
49B_MAG.16.fa	Bifidobacterium	Bifidobacterium polysaccharolyticum cl.-41_1	NODE_89_length_62597_cov_25_1_81	4	+	NODE_89_length_62597_cov_25_1	81	GCAATGGACCCTGAAATGGAGAAACTGGACGACG
49B_MAG.16.fa	Bifidobacterium	Bifidobacterium polysaccharolyticum cl.-41_1	NODE_89_length_62597_cov_25_1_82	4	+	NODE_89_length_62597_cov_25_1	82	GTGGAAAAGCCGGATGTCACCAACGTCACCGTCA
49B_MAG.16.fa	Bifidobacterium	Bifidobacterium polysaccharolyticum cl.-41_1	NODE_89_length_62597_cov_25_1_83	4	+	NODE_89_length_62597_cov_25_1	83	ACAGGGAGGCAATCGGGGTGAATCCGTTCAAGAAC
49B_MAG.16.fa	Bifidobacterium	Bifidobacterium polysaccharolyticum cl.-41_1	NODE_89_length_62597_cov_25_1_84	4	+	NODE_89_length_62597_cov_25_1	84	GAATCAAGCCTTAACAAGGCGGTAGAAGCCCAG
49B_MAG.16.fa	Bifidobacterium	Bifidobacterium polysaccharolyticum cl.-41_1	NODE_89_length_62597_cov_25_1_85	4	+	NODE_89_length_62597_cov_25_1	85	GGTAAATATGTCTATTAGTCCGTCGCTGTGTTGA
49B_MAG.16.fa	Bifidobacterium	Bifidobacterium polysaccharolyticum cl.-41_1	NODE_89_length_62597_cov_25_1_86	4	+	NODE_89_length_62597_cov_25_1	86	AACAATCAGGTACGGACCGCAATCTACATCCTG
49B_MAG.16.fa	Bifidobacterium	Bifidobacterium polysaccharolyticum cl.-41_1	NODE_89_length_62597_cov_25_1_87	4	+	NODE_89_length_62597_cov_25_1	87	GTTGCCTGAGTCAATATCCGGCGATTTATATACTG
49B_MAG.16.fa	Bifidobacterium	Bifidobacterium polysaccharolyticum cl.-41_1	NODE_89_length_62597_cov_25_1_88	4	+	NODE_89_length_62597_cov_25_1	88	ATAAGCTGGTAGATGCTTTGAGGCATGGACATTAT
49B_MAG.16.fa	Bifidobacterium	Bifidobacterium polysaccharolyticum cl.-41_1	NODE_89_length_62597_cov_25_1_89	4	+	NODE_89_length_62597_cov_25_1	89	CAGCTTTTGCCATCCACATATCCAGTCGGCAGTAG
49B_MAG.16.fa	Bifidobacterium	Bifidobacterium polysaccharolyticum cl.-41_1	NODE_89_length_62597_cov_25_1_90	4	+	NODE_89_length_62597_cov_25_1	90	CTTCGCGTAGTTTTGCTCCGAGAGCCCTTGCTTTTA
49B_MAG.16.fa	Bifidobacterium	Bifidobacterium polysaccharolyticum cl.-41_1	NODE_89_length_62597_cov_25_1_91	4	+	NODE_89_length_62597_cov_25_1	91	CCGTTTATCCAGTCAGGCAAGCACATATGGACGG
49B_MAG.16.fa	Bifidobacterium	Bifidobacterium polysaccharolyticum cl.-41_1	NODE_89_length_62597_cov_25_1_92	4	+	NODE_89_length_62597_cov_25_1	92	CATGACGGTGACGGTAATCGGAGCGGGGGCGTGCA
49B_MAG.16.fa	Bifidobacterium	Bifidobacterium polysaccharolyticum cl.-41_1	NODE_89_length_62597_cov_25_2_0	4	-	NODE_89_length_62597_cov_25_2	0	TCGGTCGCGCCCGGGTCCAAGGACGAGACCGCCATCG
49B_MAG.16.fa	Bifidobacterium	Bifidobacterium polysaccharolyticum cl.-41_1	NODE_89_length_62597_cov_25_2_1	4	-	NODE_89_length_62597_cov_25_2	1	CGAGACTCTCTTGCGAGTCTCTTGAGAGTCTCTTG
49B_MAG.16.fa	Bifidobacterium	Bifidobacterium polysaccharolyticum cl.-41_1	NODE_89_length_62597_cov_25_2_2	4	-	NODE_89_length_62597_cov_25_2	2	GCGGTGGAGATCACCTCAGGGACGACGAGGGAGGCC
49B_MAG.16.fa	Bifidobacterium	Bifidobacterium polysaccharolyticum cl.-41_1	NODE_89_length_62597_cov_25_2_3	4	-	NODE_89_length_62597_cov_25_2	3	CCGTGGCACAGGGGATACGGTCGCGGTCAGCAAG
49B_MAG.16.fa	Bifidobacterium	Bifidobacterium polysaccharolyticum cl.-41_1	NODE_89_length_62597_cov_25_2_4	4	-	NODE_89_length_62597_cov_25_2	4	CTGAAGGGGGCGGCCAGGCCGTCCACGCCGGTG
49B_MAG.16.fa	Bifidobacterium	Bifidobacterium polysaccharolyticum cl.-41_1	NODE_89_length_62597_cov_25_2_5	4	-	NODE_89_length_62597_cov_25_2	5	CACTGGATGGCCCGCTTGCCGGCGATGTCCTCCTC
49B_MAG.16.fa	Bifidobacterium	Bifidobacterium polysaccharolyticum cl.-41_1	NODE_89_length_62597_cov_25_2_6	4	-	NODE_89_length_62597_cov_25_2	6	ACTCCAGTACGCTGCTGGACTCTGCTCACCCACTG
49B_MAG.16.fa	Bifidobacterium	Bifidobacterium polysaccharolyticum cl.-41_1	NODE_89_length_62597_cov_25_2_7	4	-	NODE_89_length_62597_cov_25_2	7	CACGTGTTGGAGCGTGGATCCGACGATTCGTGGCAT
49B_MAG.16.fa	Bifidobacterium	Bifidobacterium polysaccharolyticum cl.-41_1	NODE_89_length_62597_cov_25_2_8	4	-	NODE_89_length_62597_cov_25_2	8	TTGACTGGGAGCCATCACAGCCATGGCGTACCG
49B_MAG.16.fa	Bifidobacterium	Bifidobacterium polysaccharolyticum cl.-41_1	NODE_89_length_62597_cov_25_2_9	4	-	NODE_89_length_62597_cov_25_2	9	TAATAGGCGTTTTGGTCGTAAGTATTGGTTTTTGT
49B_MAG.16.fa	Bifidobacterium	Bifidobacterium polysaccharolyticum cl.-41_1	NODE_89_length_62597_cov_25_2_10	4	-	NODE_89_length_62597_cov_25_2	10	ATACAATCCGGTAAACACATCTGGACTGCTGAAAC
49B_MAG.16.fa	Bifidobacterium	Bifidobacterium polysaccharolyticum cl.-41_1	NODE_89_length_62597_cov_25_2_11	4	-	NODE_89_length_62597_cov_25_2	11	ATAGGACGTGTCAGGGTCGCCTCTACGCGTCGGAG
49B_MAG.16.fa	Bifidobacterium	Bifidobacterium polysaccharolyticum cl.-41_1	NODE_89_length_62597_cov_25_2_12	4	-	NODE_89_length_62597_cov_25_2	12	ACTTGGCAGAACTATGACCTTCGCGACGCTGAT
49B_MAG.16.fa	Bifidobacterium	Bifidobacterium polysaccharolyticum cl.-41_1	NODE_89_length_62597_cov_25_2_13	4	-	NODE_89_length_62597_cov_25_2	13	ATACAATCCGGTAAACACATCTGGACTGCTGAAAC
49B_MAG.16.fa	Bifidobacterium	Bifidobacterium polysaccharolyticum cl.-41_1	NODE_89_length_62597_cov_25_2_14	4	-	NODE_89_length_62597_cov_25_2	14	CAGAACGACGGCACAAGACGATTCGTCATGTGGA
49B_MAG.16.fa	Bifidobacterium	Bifidobacterium polysaccharolyticum cl.-41_1	NODE_89_length_62597_cov_25_2_15	4	-	NODE_89_length_62597_cov_25_2	15	CGGCAAGGAGTTCATGCACGATCCAGCCACAGGG
49B_MAG.16.fa	Bifidobacterium	Bifidobacterium polysaccharolyticum cl.-41_1	NODE_89_length_62597_cov_25_2_16	4	-	NODE_89_length_62597_cov_25_2	16	TCGTTCGGGTCCAGCGTGTAGCTCCCCTGGAGC
49B_MAG.16.fa	Bifidobacterium	Bifidobacterium polysaccharolyticum cl.-41_1	NODE_89_length_62597_cov_25_2_17	4	-	NODE_89_length_62597_cov_25_2	17	ACCTGGTGTTGCGCCTGGTAGGCCCGATACATCTT
49B_MAG.16.fa	Bifidobacterium	Bifidobacterium polysaccharolyticum cl.-41_1	NODE_89_length_62597_cov_25_2_18	4	-	NODE_89_length_62597_cov_25_2	18	ATCAGATTCCATTTGGATCACCACCATATGCGTA
49B_MAG.16.fa	Bifidobacterium	Bifidobacterium polysaccharolyticum cl.-41_1	NODE_89_length_62597_cov_25_2_19	4	-	NODE_89_length_62597_cov_25_2	19	GCCAGCTTGCTGTCTACGATCATTGCCGCACCTG
49B_MAG.16.fa	Bifidobacterium	Bifidobacterium polysaccharolyticum cl.-41_1	NODE_89_length_62597_cov_25_2_20	4	-	NODE_89_length_62597_cov_25_2	20	GATTATGCTCAATCACAAGACGACGATATGGCAC
31B_MAG.12.fa	Gilliamella	Gilliamella sp. cl.-30_1	NODE_52_length_122794_cov_9_1_0	4	+	NODE_52_length_122794_cov_9_1	0	GCGCCAAAAACATCGCCCCAAATCGAGCAAGC
31B_MAG.12.fa	Gilliamella	Gilliamella sp. cl.-30_1	NODE_52_length_122794_cov_9_1_1	4	+	NODE_52_length_122794_cov_9_1	1	TGATTATGATATTACGGATGTTCTTACTCGTT
31B_MAG.12.fa	Gilliamella	Gilliamella sp. cl.-30_1	NODE_52_length_122794_cov_9_1_2	4	+	NODE_52_length_122794_cov_9_1	2	TGATGAAGATGAACGAAAATACAAACAGATTT
31B_MAG.12.fa	Gilliamella	Gilliamella sp. cl.-30_1	NODE_52_length_122794_cov_9_1_3	4	+	NODE_52_length_122794_cov_9_1	3	TGCTTTTCTATCTCTGCTTCAATTGCTTTTCT
31B_MAG.12.fa	Gilliamella	Gilliamella sp. cl.-30_1	NODE_52_length_122794_cov_9_1_4	4	+	NODE_52_length_122794_cov_9_1	4	ACTAAAAAAATAAAAACTGCAGGGCCGCGACAA
31B_MAG.12.fa	Gilliamella	Gilliamella sp. cl.-30_1	NODE_52_length_122794_cov_9_1_5	4	+	NODE_52_length_122794_cov_9_1	5	TTGTTATCCACATCGATATGATAACTAAGAAA
31B_MAG.12.fa	Gilliamella	Gilliamella sp. cl.-30_1	NODE_52_length_122794_cov_9_1_6	4	+	NODE_52_length_122794_cov_9_1	6	AAACTACTTATTCAGTAGTAATTTCCCCGAAG
31B_MAG.12.fa	Gilliamella	Gilliamella sp. cl.-30_1	NODE_52_length_122794_cov_9_1_7	4	+	NODE_52_length_122794_cov_9_1	7	CCGTTGCTGATGCGTTATTGATAGCTCGTCAT
31B_MAG.12.fa	Gilliamella	Gilliamella sp. cl.-30_1	NODE_52_length_122794_cov_9_1_8	4	+	NODE_52_length_122794_cov_9_1	8	CACTATTGGCGGGTTAATCGGTAAATTCGCAA
31B_MAG.12.fa	Gilliamella	Gilliamella sp. cl.-30_1	NODE_52_length_122794_cov_9_1_9	4	+	NODE_52_length_122794_cov_9_1	9	AATTGTCTCTTGTTTTACTTTCTGCTGTTGTC
31B_MAG.12.fa	Gilliamella	Gilliamella sp. cl.-30_1	NODE_52_length_122794_cov_9_1_10	4	+	NODE_52_length_122794_cov_9_1	10	TCGTTATATAAATAACCTCCGGGTGACGCATA
31B_MAG.12.fa	Gilliamella	Gilliamella sp. cl.-30_1	NODE_52_length_122794_cov_9_1_11	4	+	NODE_52_length_122794_cov_9_1	11	AACCGAAAAGGTATAAAGGTTTTGGTTAAAAA
31B_MAG.12.fa	Gilliamella	Gilliamella sp. cl.-30_1	NODE_52_length_122794_cov_9_1_12	4	+	NODE_52_length_122794_cov_9_1	12	TAGTTGCCATGTTTGCACCTATCTTTTAGCTG
31B_MAG.12.fa	Gilliamella	Gilliamella sp. cl.-30_1	NODE_52_length_122794_cov_9_1_13	4	+	NODE_52_length_122794_cov_9_1	13	GAAAGTATTTATATTTCTATGGCTCGTTAGAA
31B_MAG.12.fa	Gilliamella	Gilliamella sp. cl.-30_1	NODE_52_length_122794_cov_9_1_14	4	+	NODE_52_length_122794_cov_9_1	14	AAATAAGAACAGAAGCGCAAAGTTTAGCTTAC
31B_MAG.12.fa	Gilliamella	Gilliamella sp. cl.-30_1	NODE_68_length_98841_cov_10_1_0	4	+	NODE_68_length_98841_cov_10_1	0	AAATGGATCGGTATTGTCACTGTGGCGCTTCT
31B_MAG.12.fa	Gilliamella	Gilliamella sp. cl.-30_1	NODE_68_length_98841_cov_10_1_1	4	+	NODE_68_length_98841_cov_10_1	1	TAAAGGTGGAATGGGGATAGACAAGTTTTTCA
31B_MAG.12.fa	Gilliamella	Gilliamella sp. cl.-30_1	NODE_68_length_98841_cov_10_1_2	4	+	NODE_68_length_98841_cov_10_1	2	GCTAACCTAAATTTCATGCCCTCAAACTTAAA
31B_MAG.12.fa	Gilliamella	Gilliamella sp. cl.-30_1	NODE_68_length_98841_cov_10_1_3	4	+	NODE_68_length_98841_cov_10_1	3	CACTCCAAAAACTCACCGACCCCCCGGCTTGT
31B_MAG.12.fa	Gilliamella	Gilliamella sp. cl.-30_1	NODE_68_length_98841_cov_10_1_4	4	+	NODE_68_length_98841_cov_10_1	4	CTATCTTATCAACGTTACTGATTAATATTTTT
31B_MAG.12.fa	Gilliamella	Gilliamella sp. cl.-30_1	NODE_68_length_98841_cov_10_1_5	4	+	NODE_68_length_98841_cov_10_1	5	GATCCGCGCGTCGGGCTTGCTAGGCAATAAGA
31B_MAG.12.fa	Gilliamella	Gilliamella sp. cl.-30_1	NODE_68_length_98841_cov_10_1_6	4	+	NODE_68_length_98841_cov_10_1	6	TCAGGAGGTAGTAGATTTAGGGAAAATAAACC
31B_MAG.12.fa	Gilliamella	Gilliamella sp. cl.-30_1	NODE_68_length_98841_cov_10_1_7	4	+	NODE_68_length_98841_cov_10_1	7	TATTTGGGATTTAGTACATGATAGAAAATTCA
31B_MAG.12.fa	Gilliamella	Gilliamella sp. cl.-30_1	NODE_68_length_98841_cov_10_1_8	4	+	NODE_68_length_98841_cov_10_1	8	TATTGGACCCTCGATTTGACCTTCTCCAATAA
31B_MAG.12.fa	Gilliamella	Gilliamella sp. cl.-30_1	NODE_68_length_98841_cov_10_1_9	4	+	NODE_68_length_98841_cov_10_1	9	TACCACCGCTTTCATTAAAAAGATGCTTTTGTAAA
31B_MAG.12.fa	Gilliamella	Gilliamella sp. cl.-30_1	NODE_68_length_98841_cov_10_1_10	4	+	NODE_68_length_98841_cov_10_1	10	ATTCAAGAATTGAAAATACTCGAATATATACA
31B_MAG.12.fa	Gilliamella	Gilliamella sp. cl.-30_1	NODE_68_length_98841_cov_10_1_11	4	+	NODE_68_length_98841_cov_10_1	11	TGATGGTGTTATAAAGTAAGAACCTACTTTTA
31B_MAG.12.fa	Gilliamella	Gilliamella sp. cl.-30_1	NODE_68_length_98841_cov_10_1_12	4	+	NODE_68_length_98841_cov_10_1	12	AACGTCAGAACTAATCGCGCCAGTACTCAATA
31B_MAG.12.fa	Gilliamella	Gilliamella sp. cl.-30_1	NODE_68_length_98841_cov_10_1_13	4	+	NODE_68_length_98841_cov_10_1	13	GAAATGCGGAAAAAACAAGACGAGGCATTAAC
31B_MAG.12.fa	Gilliamella	Gilliamella sp. cl.-30_1	NODE_68_length_98841_cov_10_1_14	4	+	NODE_68_length_98841_cov_10_1	14	TGCGCTAGCTGTAATATTTAAAACTTCAATTT
31B_MAG.12.fa	Gilliamella	Gilliamella sp. cl.-30_1	NODE_68_length_98841_cov_10_1_15	4	+	NODE_68_length_98841_cov_10_1	15	CTTTTCTTGTAGTTTTTTTATAGCCGTTCTTT
31B_MAG.12.fa	Gilliamella	Gilliamella sp. cl.-30_1	NODE_68_length_98841_cov_10_1_16	4	+	NODE_68_length_98841_cov_10_1	16	TTATTTTCCCTAAAATACCTGTTTTTATATAC
31B_MAG.12.fa	Gilliamella	Gilliamella sp. cl.-30_1	NODE_68_length_98841_cov_10_1_17	4	+	NODE_68_length_98841_cov_10_1	17	TGAAGATTCGTTAGATTCACTAATTCGTAAAT
31B_MAG.12.fa	Gilliamella	Gilliamella sp. cl.-30_1	NODE_95_length_77591_cov_11_1_0	4	+	NODE_95_length_77591_cov_11_1	0	GCCAAGGCTTGCGTTTTTCAGTGCTCGATCCA
31B_MAG.12.fa	Gilliamella	Gilliamella sp. cl.-30_1	NODE_95_length_77591_cov_11_1_1	4	+	NODE_95_length_77591_cov_11_1	1	TCTGGGCTTCCCGCCATTTCCGCGATTGGCGG
31B_MAG.12.fa	Gilliamella	Gilliamella sp. cl.-30_1	NODE_95_length_77591_cov_11_1_2	4	+	NODE_95_length_77591_cov_11_1	2	AACCCGATCGGCAATATCAAGCAATTCAAAAC
31B_MAG.12.fa	Gilliamella	Gilliamella sp. cl.-30_1	NODE_95_length_77591_cov_11_1_3	4	+	NODE_95_length_77591_cov_11_1	3	AATGTTGCCATGGCTTTAGCACCGGTATATAA
31B_MAG.12.fa	Gilliamella	Gilliamella sp. cl.-30_1	NODE_95_length_77591_cov_11_1_4	4	+	NODE_95_length_77591_cov_11_1	4	ATACGCAAGCCGTACTTGCGTTGGTGAATGGA
31B_MAG.12.fa	Gilliamella	Gilliamella sp. cl.-30_1	NODE_95_length_77591_cov_11_1_5	4	+	NODE_95_length_77591_cov_11_1	5	GCCGCTTTGTTTGCGAACGCTCATTAAGTAAG
31B_MAG.12.fa	Gilliamella	Gilliamella sp. cl.-30_1	NODE_95_length_77591_cov_11_1_6	4	+	NODE_95_length_77591_cov_11_1	6	TGAATTATTGAGATATCTTTTTTTAATTTTGA
31B_MAG.12.fa	Gilliamella	Gilliamella sp. cl.-30_1	NODE_95_length_77591_cov_11_1_7	4	+	NODE_95_length_77591_cov_11_1	7	TAAAGGTTGGATCGAAACGCCGAGCGGACGAG
31B_MAG.12.fa	Gilliamella	Gilliamella sp. cl.-30_1	NODE_95_length_77591_cov_11_1_8	4	+	NODE_95_length_77591_cov_11_1	8	ACGCCAAGTGGCGCAAGAATTAGGCGATCTAC
31B_MAG.12.fa	Gilliamella	Gilliamella sp. cl.-30_1	NODE_95_length_77591_cov_11_1_9	4	+	NODE_95_length_77591_cov_11_1	9	GATTGGGCAGGAGTATAACCATGGATAGCGGA
31B_MAG.12.fa	Gilliamella	Gilliamella sp. cl.-30_1	NODE_95_length_77591_cov_11_1_10	4	+	NODE_95_length_77591_cov_11_1	10	TGATTTTTTGAGCGACAGTTATCACAGACCCA
31B_MAG.12.fa	Gilliamella	Gilliamella sp. cl.-30_1	NODE_95_length_77591_cov_11_1_11	4	+	NODE_95_length_77591_cov_11_1	11	CTGCTCCCATCTTTGCCAAGTGCGCACATGGC
31B_MAG.12.fa	Gilliamella	Gilliamella sp. cl.-30_1	NODE_95_length_77591_cov_11_1_12	4	+	NODE_95_length_77591_cov_11_1	12	GAGCTCATTAGCTATTATTGCCGTCTTTGCTA
31B_MAG.12.fa	Gilliamella	Gilliamella sp. cl.-30_1	NODE_95_length_77591_cov_11_1_13	4	+	NODE_95_length_77591_cov_11_1	13	ATTGCCAGCGGTCAGCAATCGCGGGCGGTTTA
31B_MAG.12.fa	Gilliamella	Gilliamella sp. cl.-30_1	NODE_95_length_77591_cov_11_1_14	4	+	NODE_95_length_77591_cov_11_1	14	TAGTTGATTTTATGAAAAAAAAATATAACGAA
31B_MAG.12.fa	Gilliamella	Gilliamella sp. cl.-30_1	NODE_95_length_77591_cov_11_1_15	4	+	NODE_95_length_77591_cov_11_1	15	AACACTCCATTAAATAGATATCAAATAATACA
31B_MAG.12.fa	Gilliamella	Gilliamella sp. cl.-30_1	NODE_95_length_77591_cov_11_1_16	4	+	NODE_95_length_77591_cov_11_1	16	AGTCCTGATAAAGATATCCACCAGGGGAAGCA
31B_MAG.12.fa	Gilliamella	Gilliamella sp. cl.-30_1	NODE_95_length_77591_cov_11_1_17	4	+	NODE_95_length_77591_cov_11_1	17	AACTGATTAAAATATGTAAAACATGATACAAT
31B_MAG.12.fa	Gilliamella	Gilliamella sp. cl.-30_1	NODE_95_length_77591_cov_11_1_18	4	+	NODE_95_length_77591_cov_11_1	18	ATCTAGTTATTTTAGATAGTTTGAAGACATGG
A9G37.fna	Gilliamella	Gilliamella sp. cl.-29_1	LZHJ01000016_1_0	4	-	LZHJ01000016_1	0	CTAGCCAGGCGAGGGACATTCAGAAACATATT
A9G37.fna	Gilliamella	Gilliamella sp. cl.-29_1	LZHJ01000016_1_1	4	-	LZHJ01000016_1	1	TCAATTTAATTGTTCGACCTTTTAATTCCGAC
A9G37.fna	Gilliamella	Gilliamella sp. cl.-29_1	LZHJ01000016_1_2	4	-	LZHJ01000016_1	2	TAATAAACCTCAGCACGCTTACTGGGCGTTGT
A9G37.fna	Gilliamella	Gilliamella sp. cl.-29_1	LZHJ01000016_1_3	4	-	LZHJ01000016_1	3	AATGCAATGGTAACAAAGGGAACCACGATACA
A9G37.fna	Gilliamella	Gilliamella sp. cl.-29_1	LZHJ01000016_1_4	4	-	LZHJ01000016_1	4	TCGGCATACCGTCAATTGATTTGAGCGTGTCG
A9G37.fna	Gilliamella	Gilliamella sp. cl.-29_1	LZHJ01000016_1_5	4	-	LZHJ01000016_1	5	GGACGATAAAAGTCCTGCTGTTTTTGAGTTTT
A9G37.fna	Gilliamella	Gilliamella sp. cl.-29_1	LZHJ01000016_1_6	4	-	LZHJ01000016_1	6	CGAAAGAGCTCGGAAGAGCTAAGGCTTATAAT
A9G37.fna	Gilliamella	Gilliamella sp. cl.-29_1	LZHJ01000016_1_7	4	-	LZHJ01000016_1	7	TAACTCAAGCGCAAAGCATTTATTCAAAAGTG
A9G37.fna	Gilliamella	Gilliamella sp. cl.-29_1	LZHJ01000016_1_8	4	-	LZHJ01000016_1	8	GAAATGCTCGGCAGTTTATCAGAAATTTCAGA
A9G37.fna	Gilliamella	Gilliamella sp. cl.-29_1	LZHJ01000016_1_9	4	-	LZHJ01000016_1	9	TTTCTAAAGTTTTAACCCGAAAAAATGCTCAC
A9G37.fna	Gilliamella	Gilliamella sp. cl.-29_1	LZHJ01000016_1_10	4	-	LZHJ01000016_1	10	TATGTAATTGTACTTTTTAGGAGGCGTAATAT
A9G37.fna	Gilliamella	Gilliamella sp. cl.-29_1	LZHJ01000016_1_11	4	-	LZHJ01000016_1	11	AAGTGCGCCAGTTCGAACTGGACGCTTGAGGC
A9G37.fna	Gilliamella	Gilliamella sp. cl.-29_1	LZHJ01000016_1_12	4	-	LZHJ01000016_1	12	AGGTAATACCGTATTTACCTTTGTTAACGATG
A9G37.fna	Gilliamella	Gilliamella sp. cl.-29_1	LZHJ01000016_1_13	4	-	LZHJ01000016_1	13	AATTTTGACCCCACAAATCAATTAAACCATTC
A9G37.fna	Gilliamella	Gilliamella sp. cl.-29_1	LZHJ01000028_1_0	4	+	LZHJ01000028_1	0	AGTTAAGAAAGAGCGTAAATATGCGAGAGCAG
A9G37.fna	Gilliamella	Gilliamella sp. cl.-29_1	LZHJ01000028_1_1	4	+	LZHJ01000028_1	1	TCATATTATCAAATGCTCAAGAATGACAAAAC
A9G37.fna	Gilliamella	Gilliamella sp. cl.-29_1	LZHJ01000028_1_2	4	+	LZHJ01000028_1	2	TTTTTTGCTCGAGCCTTTCATTAAGTGCTTAC
A9G37.fna	Gilliamella	Gilliamella sp. cl.-29_1	LZHJ01000028_1_3	4	+	LZHJ01000028_1	3	GGTTGATAGTCCTATCTTTACTTTAAGTAACA
A9G37.fna	Gilliamella	Gilliamella sp. cl.-29_1	LZHJ01000028_1_4	4	+	LZHJ01000028_1	4	AACCGCATCTGCAAATTTTTCATTAAGCTCAC
A9G37.fna	Gilliamella	Gilliamella sp. cl.-29_1	LZHJ01000028_1_5	4	+	LZHJ01000028_1	5	AACCGCGCGGCAAATTAAAAGCAGTTTCAATA
A9G37.fna	Gilliamella	Gilliamella sp. cl.-29_1	LZHJ01000028_1_6	4	+	LZHJ01000028_1	6	AATCCACTTCCCTGAAGAGATGAGCCTATTAT
A9G37.fna	Gilliamella	Gilliamella sp. cl.-29_1	LZHJ01000028_1_7	4	+	LZHJ01000028_1	7	TATTGCCTGACAATTCAAATGTTACATTTAAA
A9G37.fna	Gilliamella	Gilliamella sp. cl.-29_1	LZHJ01000028_1_8	4	+	LZHJ01000028_1	8	AACCAAGTTCTGCTGCAATATCTGATTTACTA
A9G37.fna	Gilliamella	Gilliamella sp. cl.-29_1	LZHJ01000028_1_9	4	+	LZHJ01000028_1	9	GTCTTCTAACGTTTTGCCGTGCGATAAATACC
A9G37.fna	Gilliamella	Gilliamella sp. cl.-29_1	LZHJ01000028_1_10	4	+	LZHJ01000028_1	10	AGATCCCGGTTTGATACGCACCGACGGAATTC
A9G37.fna	Gilliamella	Gilliamella sp. cl.-29_1	LZHJ01000028_1_11	4	+	LZHJ01000028_1	11	GTTGCATTTTAGCCACCCTTGCGGCGGTGTTG
A9G37.fna	Gilliamella	Gilliamella sp. cl.-29_1	LZHJ01000028_1_12	4	+	LZHJ01000028_1	12	ATCTGTGCTTAGTTTTGTGTAAATGTTTGTAT
A9G37.fna	Gilliamella	Gilliamella sp. cl.-29_1	LZHJ01000028_1_13	4	+	LZHJ01000028_1	13	GTTAGCATCAGCAAACGAAAGCCCCAGCTCTT
A9G37.fna	Gilliamella	Gilliamella sp. cl.-29_1	LZHJ01000028_1_14	4	+	LZHJ01000028_1	14	TCGTATGTCAGGTGGCGCAACAGCTTCCTATG
A9G37.fna	Gilliamella	Gilliamella sp. cl.-29_1	LZHJ01000077_1_0	4	-	LZHJ01000077_1	0	ATTTAAATAGTGATAGACATCATCTAAATCCT
A9G37.fna	Gilliamella	Gilliamella sp. cl.-29_1	LZHJ01000077_1_1	4	-	LZHJ01000077_1	1	ATGTTATCCGCCTTGATTTTTTAAAATTAAAT
A9G37.fna	Gilliamella	Gilliamella sp. cl.-29_1	LZHJ01000077_1_2	4	-	LZHJ01000077_1	2	AAGACTTACCCGCTAGCAAATTTGATAAGGCT
A9G37.fna	Gilliamella	Gilliamella sp. cl.-29_1	LZHJ01000077_1_3	4	-	LZHJ01000077_1	3	AAGACTTACCCGCTAGCAAATTTGATAAGGCT
A9G37.fna	Gilliamella	Gilliamella sp. cl.-29_1	LZHJ01000077_1_4	4	-	LZHJ01000077_1	4	ACCCCACAATCGAAAACGCTGGAGCAAGCCCC
A9G37.fna	Gilliamella	Gilliamella sp. cl.-29_1	LZHJ01000077_1_5	4	-	LZHJ01000077_1	5	CGATACAATTAATCCAATTGCTGGTAAAAATG
A9G37.fna	Gilliamella	Gilliamella sp. cl.-29_1	LZHJ01000077_1_6	4	-	LZHJ01000077_1	6	TTAGCTCTTCCGAGCTCTTTCGTAAACATATC
A9G37.fna	Gilliamella	Gilliamella sp. cl.-29_1	LZHJ01000077_1_7	4	-	LZHJ01000077_1	7	AAGCATCCCCCCATCAATTGATTGTTTTATTA
A9G37.fna	Gilliamella	Gilliamella sp. cl.-29_1	LZHJ01000151_1_0	4	-	LZHJ01000151_1	0	TTGAACGAAGCGATCGGCTCGCTGGTACAGAT
A9G37.fna	Gilliamella	Gilliamella sp. cl.-29_1	LZHJ01000151_1_1	4	-	LZHJ01000151_1	1	TTGAGGTTCAATCATTAATCCCAAACCAAATA
A9G37.fna	Gilliamella	Gilliamella sp. cl.-29_1	LZHJ01000151_1_2	4	-	LZHJ01000151_1	2	TGTTTTTAGCAGGTTTTTTTTTCGGGATTGCG
A9G37.fna	Gilliamella	Gilliamella sp. cl.-29_1	LZHJ01000151_1_3	4	-	LZHJ01000151_1	3	AAACCCAACAGGATTAATTGGTCCTACACTTT
A9G37.fna	Gilliamella	Gilliamella sp. cl.-29_1	LZHJ01000151_1_4	4	-	LZHJ01000151_1	4	TAGCAATGAAAGCAACGTCTTTTGCTGCTAAT
A9G37.fna	Gilliamella	Gilliamella sp. cl.-29_1	LZHJ01000151_1_5	4	-	LZHJ01000151_1	5	AATTGTTACCGCATTAAACTTCATCGGAGGAT
A9G37.fna	Gilliamella	Gilliamella sp. cl.-29_1	LZHJ01000151_1_6	4	-	LZHJ01000151_1	6	AATATGTTATCAAAAGCTACCGGCGAGAGTGT
A9G37.fna	Gilliamella	Gilliamella sp. cl.-29_1	LZHJ01000151_1_7	4	-	LZHJ01000151_1	7	ATTTTAGCCAGCCGCGTGGCGGCGTTGTAGTT
A9G37.fna	Gilliamella	Gilliamella sp. cl.-29_1	LZHJ01000151_1_8	4	-	LZHJ01000151_1	8	GATGCGCGTGCGCATGATGATGACACTTTACC
A9G37.fna	Gilliamella	Gilliamella sp. cl.-29_1	LZHJ01000151_1_9	4	-	LZHJ01000151_1	9	CGGCTTAGAAAAGAAAATCGACCAACCGAAAA
A9G37.fna	Gilliamella	Gilliamella sp. cl.-29_1	LZHJ01000151_1_10	4	-	LZHJ01000151_1	10	GAAGCCTGTATGCGAAAATATTGGGTTAAGTT
A9G37.fna	Gilliamella	Gilliamella sp. cl.-29_1	LZHJ01000151_1_11	4	-	LZHJ01000151_1	11	TTAAAAATCAAGCTGCCGGTGTGGATGAATCG
A9G37.fna	Gilliamella	Gilliamella sp. cl.-29_1	LZHJ01000151_1_12	4	-	LZHJ01000151_1	12	AAAAAATGTTTGAAAAAATTCTACACGATCAT
A9G37.fna	Gilliamella	Gilliamella sp. cl.-29_1	LZHJ01000151_1_13	4	-	LZHJ01000151_1	13	GCGATTTAGATTTAATGTTAGCATCCCAAAAA
6B_MAG.30.fa	Bifidobacterium	Bifidobacterium polysaccharolyticum cl.-41_1	NODE_37_length_119125_cov_28_1_0	4	-	NODE_37_length_119125_cov_28_1	0	TGACCTGGGTGCCAGATACTCACGCAGAATCCA
6B_MAG.30.fa	Bifidobacterium	Bifidobacterium polysaccharolyticum cl.-41_1	NODE_37_length_119125_cov_28_1_1	4	-	NODE_37_length_119125_cov_28_1	1	CATCCACATATCGACGATCCATGACTGGCATTA
6B_MAG.30.fa	Bifidobacterium	Bifidobacterium polysaccharolyticum cl.-41_1	NODE_37_length_119125_cov_28_1_2	4	-	NODE_37_length_119125_cov_28_1	2	ACCGGTCCGACCGTGTTGGCCTTGGCGTACTTG
6B_MAG.30.fa	Bifidobacterium	Bifidobacterium polysaccharolyticum cl.-41_1	NODE_37_length_119125_cov_28_1_3	4	-	NODE_37_length_119125_cov_28_1	3	AATCGCTGAAAGTCCTGCACCCCCTCATGACCA
6B_MAG.30.fa	Bifidobacterium	Bifidobacterium polysaccharolyticum cl.-41_1	NODE_37_length_119125_cov_28_1_4	4	-	NODE_37_length_119125_cov_28_1	4	CTGCATTAAAATGCGGAAAATCCGGAGTTATCG
6B_MAG.30.fa	Bifidobacterium	Bifidobacterium polysaccharolyticum cl.-41_1	NODE_37_length_119125_cov_28_1_5	4	-	NODE_37_length_119125_cov_28_1	5	CCATACTGAGAGGATAGCTATGACATCGTATGA
6B_MAG.30.fa	Bifidobacterium	Bifidobacterium polysaccharolyticum cl.-41_1	NODE_37_length_119125_cov_28_1_6	4	-	NODE_37_length_119125_cov_28_1	6	AATATCACTAGCAGTAAACGTAAACTGCCTGAAG
6B_MAG.30.fa	Bifidobacterium	Bifidobacterium polysaccharolyticum cl.-41_1	NODE_37_length_119125_cov_28_1_7	4	-	NODE_37_length_119125_cov_28_1	7	GTCAAGACCGATGATACGACCATGCTGCGGGAC
6B_MAG.30.fa	Bifidobacterium	Bifidobacterium polysaccharolyticum cl.-41_1	NODE_37_length_119125_cov_28_1_8	4	-	NODE_37_length_119125_cov_28_1	8	CCATGGTCTCTCCTTGTGATGCGCCGTGGTTGA
6B_MAG.30.fa	Bifidobacterium	Bifidobacterium polysaccharolyticum cl.-41_1	NODE_37_length_119125_cov_28_1_9	4	-	NODE_37_length_119125_cov_28_1	9	GCAGGCATCGATCTGCCCATCGACTACCAGTGG
6B_MAG.30.fa	Bifidobacterium	Bifidobacterium polysaccharolyticum cl.-41_1	NODE_37_length_119125_cov_28_1_10	4	-	NODE_37_length_119125_cov_28_1	10	TGCTGCCATTTGAATCGGTTCTCGATCTGCGAA
6B_MAG.30.fa	Bifidobacterium	Bifidobacterium polysaccharolyticum cl.-41_1	NODE_37_length_119125_cov_28_1_11	4	-	NODE_37_length_119125_cov_28_1	11	CCGATCCAGGCCATGACCGGCACCGCCATGCTG
6B_MAG.30.fa	Bifidobacterium	Bifidobacterium polysaccharolyticum cl.-41_1	NODE_37_length_119125_cov_28_1_12	4	-	NODE_37_length_119125_cov_28_1	12	GAATTTCTCTCCGGCCTCGCTGGTGAGCTGGTC
6B_MAG.30.fa	Bifidobacterium	Bifidobacterium polysaccharolyticum cl.-41_1	NODE_37_length_119125_cov_28_1_13	4	-	NODE_37_length_119125_cov_28_1	13	ATTCTGAGTAGGGGACCATGCAATGTTCCCGAA
6B_MAG.30.fa	Bifidobacterium	Bifidobacterium polysaccharolyticum cl.-41_1	NODE_37_length_119125_cov_28_1_14	4	-	NODE_37_length_119125_cov_28_1	14	GGAGGCACGGCCACATGGGATGCCACATACCGG
6B_MAG.30.fa	Bifidobacterium	Bifidobacterium polysaccharolyticum cl.-41_1	NODE_37_length_119125_cov_28_1_15	4	-	NODE_37_length_119125_cov_28_1	15	CTGTTCATTGTGTTTGTCATCATCACTCCTATA
6B_MAG.30.fa	Bifidobacterium	Bifidobacterium polysaccharolyticum cl.-41_1	NODE_37_length_119125_cov_28_1_16	4	-	NODE_37_length_119125_cov_28_1	16	GATGCGCACCACGGCGTTGCGGTTCACCAGCAC
6B_MAG.30.fa	Bifidobacterium	Bifidobacterium polysaccharolyticum cl.-41_1	NODE_37_length_119125_cov_28_1_17	4	-	NODE_37_length_119125_cov_28_1	17	GGAAGCGATGTCACGAACTGCTCAAACGGTGAA
6B_MAG.30.fa	Bifidobacterium	Bifidobacterium polysaccharolyticum cl.-41_1	NODE_37_length_119125_cov_28_1_18	4	-	NODE_37_length_119125_cov_28_1	18	GGTGATGGATCGGGGCATGGCTTCCGTCCTACA
6B_MAG.30.fa	Bifidobacterium	Bifidobacterium polysaccharolyticum cl.-41_1	NODE_37_length_119125_cov_28_1_19	4	-	NODE_37_length_119125_cov_28_1	19	CCATAAAGCAGTGTATGAGAGGACAGAGGATGA
6B_MAG.30.fa	Bifidobacterium	Bifidobacterium polysaccharolyticum cl.-41_1	NODE_37_length_119125_cov_28_1_20	4	-	NODE_37_length_119125_cov_28_1	20	ACGCAATCACACGATGCACATCTACGGGTCCAG
6B_MAG.30.fa	Bifidobacterium	Bifidobacterium polysaccharolyticum cl.-41_1	NODE_37_length_119125_cov_28_1_21	4	-	NODE_37_length_119125_cov_28_1	21	CGTGACAGTCAGCGGCTATCTCACAGTCAAAGC
6B_MAG.30.fa	Bifidobacterium	Bifidobacterium polysaccharolyticum cl.-41_1	NODE_37_length_119125_cov_28_1_22	4	-	NODE_37_length_119125_cov_28_1	22	GATAGCGTCGTCGTAGCTGGGCCATCCTGACCA
6B_MAG.30.fa	Bifidobacterium	Bifidobacterium polysaccharolyticum cl.-41_1	NODE_37_length_119125_cov_28_1_23	4	-	NODE_37_length_119125_cov_28_1	23	TTGTAGTCGGTAAGGGCCTGGCCTTCGGCAAGG
6B_MAG.30.fa	Bifidobacterium	Bifidobacterium polysaccharolyticum cl.-41_1	NODE_37_length_119125_cov_28_1_24	4	-	NODE_37_length_119125_cov_28_1	24	CGTAGAGCGTCCATCAGATGGTCGTCACCGTCC
6B_MAG.30.fa	Bifidobacterium	Bifidobacterium polysaccharolyticum cl.-41_1	NODE_37_length_119125_cov_28_1_25	4	-	NODE_37_length_119125_cov_28_1	25	ATGATGTCTCCGCCTGAGTGGAGCTTGCAGGGG
6B_MAG.30.fa	Bifidobacterium	Bifidobacterium polysaccharolyticum cl.-41_1	NODE_37_length_119125_cov_28_1_26	4	-	NODE_37_length_119125_cov_28_1	26	CCTTGCTTTTCATGCGTCCAAGCTCCCGCAGGA
6B_MAG.30.fa	Bifidobacterium	Bifidobacterium polysaccharolyticum cl.-41_1	NODE_37_length_119125_cov_28_1_27	4	-	NODE_37_length_119125_cov_28_1	27	CCGGCCAGACCTGCCGTAATTCCTTTGATGATG
6B_MAG.30.fa	Bifidobacterium	Bifidobacterium polysaccharolyticum cl.-41_1	NODE_37_length_119125_cov_28_1_28	4	-	NODE_37_length_119125_cov_28_1	28	GAGGATCCTCATGGTACGGCCATTCGCCTTTGGG
6B_MAG.30.fa	Bifidobacterium	Bifidobacterium polysaccharolyticum cl.-41_1	NODE_37_length_119125_cov_28_1_29	4	-	NODE_37_length_119125_cov_28_1	29	CTCCTTTCAGTCCTTGCTCGCCCTGCGGGCCGG
6B_MAG.30.fa	Bifidobacterium	Bifidobacterium polysaccharolyticum cl.-41_1	NODE_37_length_119125_cov_28_1_30	4	-	NODE_37_length_119125_cov_28_1	30	AAGAACTCGTACCGTCCGTCATGGAAGCCGCCG
6B_MAG.30.fa	Bifidobacterium	Bifidobacterium polysaccharolyticum cl.-41_1	NODE_37_length_119125_cov_28_1_31	4	-	NODE_37_length_119125_cov_28_1	31	GCATCGTCAAAGACCTGGGCGGTGGCGAGAGGG
6B_MAG.30.fa	Bifidobacterium	Bifidobacterium polysaccharolyticum cl.-41_1	NODE_37_length_119125_cov_28_1_32	4	-	NODE_37_length_119125_cov_28_1	32	TGGGCCTGCGACAACTGCCGATTAGCGTCAGTG
6B_MAG.30.fa	Bifidobacterium	Bifidobacterium polysaccharolyticum cl.-41_1	NODE_37_length_119125_cov_28_1_33	4	-	NODE_37_length_119125_cov_28_1	33	AGGTGTTGGACTCCACCGGGGCGTTCAATGGGG
6B_MAG.30.fa	Bifidobacterium	Bifidobacterium polysaccharolyticum cl.-41_1	NODE_37_length_119125_cov_28_1_34	4	-	NODE_37_length_119125_cov_28_1	34	GATATAGGCGGGCGCGGAGTATGGCAGGCCGCA
6B_MAG.30.fa	Bifidobacterium	Bifidobacterium polysaccharolyticum cl.-41_1	NODE_37_length_119125_cov_28_1_35	4	-	NODE_37_length_119125_cov_28_1	35	CTCCACATCATACAGGTTTTCGCCATCGGCGTG
6B_MAG.30.fa	Bifidobacterium	Bifidobacterium polysaccharolyticum cl.-41_1	NODE_37_length_119125_cov_28_1_36	4	-	NODE_37_length_119125_cov_28_1	36	GTTTGGAATAATCAGTAGTTCCTGTAAACAGGA
6B_MAG.30.fa	Bifidobacterium	Bifidobacterium polysaccharolyticum cl.-41_1	NODE_37_length_119125_cov_28_1_37	4	-	NODE_37_length_119125_cov_28_1	37	TAGATCAGGTGTATGGGCCGCCAGTGCAAAGAG
6B_MAG.30.fa	Bifidobacterium	Bifidobacterium polysaccharolyticum cl.-41_1	NODE_37_length_119125_cov_28_1_38	4	-	NODE_37_length_119125_cov_28_1	38	CCAACGGGAGGGTATACAGCTGGCCATACGGTG
6B_MAG.30.fa	Bifidobacterium	Bifidobacterium polysaccharolyticum cl.-41_1	NODE_37_length_119125_cov_28_1_39	4	-	NODE_37_length_119125_cov_28_1	39	CCATTACATCGTCAATTCGCTGACCTATGACGA
6B_MAG.30.fa	Bifidobacterium	Bifidobacterium polysaccharolyticum cl.-41_1	NODE_37_length_119125_cov_28_1_40	4	-	NODE_37_length_119125_cov_28_1	40	CAGGGCAACATCTACGGGGATCATCTCAATGAG
6B_MAG.30.fa	Bifidobacterium	Bifidobacterium polysaccharolyticum cl.-41_1	NODE_37_length_119125_cov_28_1_41	4	-	NODE_37_length_119125_cov_28_1	41	TGGCAAACCCATGCCGTCACGTGTCGCTGAACA
6B_MAG.30.fa	Bifidobacterium	Bifidobacterium polysaccharolyticum cl.-41_1	NODE_37_length_119125_cov_28_1_42	4	-	NODE_37_length_119125_cov_28_1	42	CGTCAGGGACACCAGGACGGGTACCTGGATTGG
6B_MAG.30.fa	Bifidobacterium	Bifidobacterium polysaccharolyticum cl.-41_1	NODE_37_length_119125_cov_28_1_43	4	-	NODE_37_length_119125_cov_28_1	43	CGAGCTGCATATCGCCACATATAATGGCGACTA
6B_MAG.30.fa	Bifidobacterium	Bifidobacterium polysaccharolyticum cl.-41_1	NODE_37_length_119125_cov_28_1_44	4	-	NODE_37_length_119125_cov_28_1	44	GCATTTTGTAGACTGCTTCATCATCTTTGCTCA
6B_MAG.30.fa	Bifidobacterium	Bifidobacterium polysaccharolyticum cl.-41_1	NODE_37_length_119125_cov_28_1_45	4	-	NODE_37_length_119125_cov_28_1	45	ACCCCTTGTGCCACTTGCGCTAGCACCAAGCCA
6B_MAG.30.fa	Bifidobacterium	Bifidobacterium polysaccharolyticum cl.-41_1	NODE_37_length_119125_cov_28_1_46	4	-	NODE_37_length_119125_cov_28_1	46	CGTTGATGGCGTGGGCGGCCATGGTCTCAAGGA
6B_MAG.30.fa	Bifidobacterium	Bifidobacterium polysaccharolyticum cl.-41_1	NODE_37_length_119125_cov_28_1_47	4	-	NODE_37_length_119125_cov_28_1	47	GGGCCGGGATTGTCAGCGGCCAGATCACCGTTC
6B_MAG.30.fa	Bifidobacterium	Bifidobacterium polysaccharolyticum cl.-41_1	NODE_37_length_119125_cov_28_1_48	4	-	NODE_37_length_119125_cov_28_1	48	TCACGCGCCTGCTTTTTTGCGGCCCGCGCCTGG
6B_MAG.30.fa	Bifidobacterium	Bifidobacterium polysaccharolyticum cl.-41_1	NODE_37_length_119125_cov_28_1_49	4	-	NODE_37_length_119125_cov_28_1	49	CATGTCCAGCGTGGCCATCAGCATCGCTTTCAA
6B_MAG.30.fa	Bifidobacterium	Bifidobacterium polysaccharolyticum cl.-41_1	NODE_37_length_119125_cov_28_1_50	4	-	NODE_37_length_119125_cov_28_1	50	TGAACTCGGTGACCACGCAGAACCTACAGGCAC
6B_MAG.30.fa	Bifidobacterium	Bifidobacterium polysaccharolyticum cl.-41_1	NODE_37_length_119125_cov_28_1_51	4	-	NODE_37_length_119125_cov_28_1	51	ACGGGGGAAGGACGCCGGCCTGCGGCCGGCCGGCTGG
6B_MAG.30.fa	Bifidobacterium	Bifidobacterium polysaccharolyticum cl.-41_1	NODE_37_length_119125_cov_28_1_52	4	-	NODE_37_length_119125_cov_28_1	52	AAAAGTCAGCGTGTGGCCTTGTGGGATGGCTGG
6B_MAG.30.fa	Bifidobacterium	Bifidobacterium polysaccharolyticum cl.-41_1	NODE_37_length_119125_cov_28_1_53	4	-	NODE_37_length_119125_cov_28_1	53	TTACCTACCGGGTTTGTCGTTTGACAAAGGTGG
6B_MAG.30.fa	Bifidobacterium	Bifidobacterium polysaccharolyticum cl.-41_1	NODE_37_length_119125_cov_28_1_54	4	-	NODE_37_length_119125_cov_28_1	54	GGAGACAGGCGACGGCACCGAATGGGTCCCCGA
6B_MAG.30.fa	Bifidobacterium	Bifidobacterium polysaccharolyticum cl.-41_1	NODE_37_length_119125_cov_28_1_55	4	-	NODE_37_length_119125_cov_28_1	55	TCGCATTGATCTTCTGGCTGGCAACGTCGCAAA
6B_MAG.30.fa	Bifidobacterium	Bifidobacterium polysaccharolyticum cl.-41_1	NODE_37_length_119125_cov_28_1_56	4	-	NODE_37_length_119125_cov_28_1	56	CTGATCAGATCAGAAAAGGCGATATGGTGGCGC
6B_MAG.30.fa	Bifidobacterium	Bifidobacterium polysaccharolyticum cl.-41_1	NODE_37_length_119125_cov_28_1_57	4	-	NODE_37_length_119125_cov_28_1	57	ATCATACTCCAGGTGTGTACAAACAGTGTACTA
6B_MAG.30.fa	Bifidobacterium	Bifidobacterium polysaccharolyticum cl.-41_1	NODE_37_length_119125_cov_28_1_58	4	-	NODE_37_length_119125_cov_28_1	58	CGTCTATCAGGGCTTGGATCTCTGCCTGATCCA
6B_MAG.30.fa	Bifidobacterium	Bifidobacterium polysaccharolyticum cl.-41_1	NODE_37_length_119125_cov_28_1_59	4	-	NODE_37_length_119125_cov_28_1	59	GCCCAACCCCAATAAAATCGCCGCGACCGGATG
6B_MAG.30.fa	Bifidobacterium	Bifidobacterium polysaccharolyticum cl.-41_1	NODE_37_length_119125_cov_28_1_60	4	-	NODE_37_length_119125_cov_28_1	60	GCGGTGATGATGATGGCGATAACGACTCAGCAG
6B_MAG.30.fa	Bifidobacterium	Bifidobacterium polysaccharolyticum cl.-41_1	NODE_37_length_119125_cov_28_1_61	4	-	NODE_37_length_119125_cov_28_1	61	TACATGGCAGGCATTCACGAAAGATTCGGCCTG
6B_MAG.30.fa	Bifidobacterium	Bifidobacterium polysaccharolyticum cl.-41_1	NODE_37_length_119125_cov_28_1_62	4	-	NODE_37_length_119125_cov_28_1	62	GTTGTACAAGACTTATAGCCTTTCGCGTCCGGA
6B_MAG.30.fa	Bifidobacterium	Bifidobacterium polysaccharolyticum cl.-41_1	NODE_37_length_119125_cov_28_1_63	4	-	NODE_37_length_119125_cov_28_1	63	GATCTACGCTCCCGACGTGACCGACATAGGCAA
6B_MAG.30.fa	Bifidobacterium	Bifidobacterium polysaccharolyticum cl.-41_1	NODE_37_length_119125_cov_28_1_64	4	-	NODE_37_length_119125_cov_28_1	64	TACTATCCGTCATCACGATGCCTGACGAGATTG
6B_MAG.30.fa	Bifidobacterium	Bifidobacterium polysaccharolyticum cl.-41_1	NODE_37_length_119125_cov_28_1_65	4	-	NODE_37_length_119125_cov_28_1	65	TCGGCTGCTTGCGATAAGCCAGCAGCTAGACAG
6B_MAG.30.fa	Bifidobacterium	Bifidobacterium polysaccharolyticum cl.-41_1	NODE_37_length_119125_cov_28_1_66	4	-	NODE_37_length_119125_cov_28_1	66	AAGGTGAAACCCCCTGACGGGTCAATCAGGGGG
6B_MAG.30.fa	Bifidobacterium	Bifidobacterium polysaccharolyticum cl.-41_1	NODE_37_length_119125_cov_28_1_67	4	-	NODE_37_length_119125_cov_28_1	67	GCCCTTGCTTGGTTAAGTCCTATAAGGTAGCGG
6B_MAG.30.fa	Bifidobacterium	Bifidobacterium polysaccharolyticum cl.-41_1	NODE_37_length_119125_cov_28_1_68	4	-	NODE_37_length_119125_cov_28_1	68	TCCCCGTTCTCGTTGACGCTGTTCCATGAAACG
6B_MAG.30.fa	Bifidobacterium	Bifidobacterium polysaccharolyticum cl.-41_1	NODE_37_length_119125_cov_28_1_69	4	-	NODE_37_length_119125_cov_28_1	69	TATCAGGAGCCATCACCTATGACACGCTAGGCC
6B_MAG.30.fa	Bifidobacterium	Bifidobacterium polysaccharolyticum cl.-41_1	NODE_37_length_119125_cov_28_1_70	4	-	NODE_37_length_119125_cov_28_1	70	AACAGAAGTCAGCGTGAATTGGTTGACTCCCGG
6B_MAG.30.fa	Bifidobacterium	Bifidobacterium polysaccharolyticum cl.-41_1	NODE_37_length_119125_cov_28_1_71	4	-	NODE_37_length_119125_cov_28_1	71	TGAGATGGACTTTATTTTTGACGATCCTACGCG
6B_MAG.30.fa	Bifidobacterium	Bifidobacterium polysaccharolyticum cl.-41_1	NODE_37_length_119125_cov_28_1_72	4	-	NODE_37_length_119125_cov_28_1	72	CATGATCTGCTGCGGGAGATGGCGATTGCCCAT
6B_MAG.30.fa	Bifidobacterium	Bifidobacterium polysaccharolyticum cl.-41_1	NODE_37_length_119125_cov_28_1_73	4	-	NODE_37_length_119125_cov_28_1	73	TGCTCGCAGACCTTGAGCCCCAGCTGTGTGGCG
6B_MAG.30.fa	Bifidobacterium	Bifidobacterium polysaccharolyticum cl.-41_1	NODE_37_length_119125_cov_28_1_74	4	-	NODE_37_length_119125_cov_28_1	74	CCAGTCGTTCCCGATCCGCAGACCGTCATTAAG
6B_MAG.30.fa	Bifidobacterium	Bifidobacterium polysaccharolyticum cl.-41_1	NODE_37_length_119125_cov_28_1_75	4	-	NODE_37_length_119125_cov_28_1	75	GTGATACTGAGCCATTTTGTACCTCCTGGGTCG
6B_MAG.30.fa	Bifidobacterium	Bifidobacterium polysaccharolyticum cl.-41_1	NODE_37_length_119125_cov_28_1_76	4	-	NODE_37_length_119125_cov_28_1	76	AAGGAGGCTTTTGGTCAGGCTCTGCTCAAAGGG
6B_MAG.30.fa	Bifidobacterium	Bifidobacterium polysaccharolyticum cl.-41_1	NODE_37_length_119125_cov_28_1_77	4	-	NODE_37_length_119125_cov_28_1	77	AAACGGACGGTCCGAAGATTCCTGATCCAACCA
6B_MAG.30.fa	Bifidobacterium	Bifidobacterium polysaccharolyticum cl.-41_1	NODE_37_length_119125_cov_28_1_78	4	-	NODE_37_length_119125_cov_28_1	78	AGCTCCAAAGCTGTATCACCCTGTGCACCGATG
6B_MAG.30.fa	Bifidobacterium	Bifidobacterium polysaccharolyticum cl.-41_1	NODE_37_length_119125_cov_28_1_79	4	-	NODE_37_length_119125_cov_28_1	79	CCATGCTTGGAGCGACGCAAGCCGCAGACGGCA
6B_MAG.30.fa	Bifidobacterium	Bifidobacterium polysaccharolyticum cl.-41_1	NODE_37_length_119125_cov_28_1_80	4	-	NODE_37_length_119125_cov_28_1	80	CGAGGTGGTCATACTGTGCAGCGGAACCGGAAG
6B_MAG.30.fa	Bifidobacterium	Bifidobacterium polysaccharolyticum cl.-41_1	NODE_37_length_119125_cov_28_1_81	4	-	NODE_37_length_119125_cov_28_1	81	TAGGTCTTCGGTGATTGTCGTATCGGTCATGTG
6B_MAG.30.fa	Bifidobacterium	Bifidobacterium polysaccharolyticum cl.-41_1	NODE_37_length_119125_cov_28_1_82	4	-	NODE_37_length_119125_cov_28_1	82	GCGAAAATGCTACGCATATCAGTAGCCACATGC
6B_MAG.30.fa	Bifidobacterium	Bifidobacterium polysaccharolyticum cl.-41_1	NODE_37_length_119125_cov_28_1_83	4	-	NODE_37_length_119125_cov_28_1	83	AGCAACAGAGTGATCACCGCCGTCAAATTTCAA
6B_MAG.30.fa	Bifidobacterium	Bifidobacterium polysaccharolyticum cl.-41_1	NODE_37_length_119125_cov_28_1_84	4	-	NODE_37_length_119125_cov_28_1	84	GTCGGTATCAGATAGCTGCCTGAGATCGGATGG
6B_MAG.30.fa	Bifidobacterium	Bifidobacterium polysaccharolyticum cl.-41_1	NODE_37_length_119125_cov_28_1_85	4	-	NODE_37_length_119125_cov_28_1	85	GTCTGCTCCAAAGCGTTGTCCAGCAACTCCACG
6B_MAG.30.fa	Bifidobacterium	Bifidobacterium polysaccharolyticum cl.-41_1	NODE_37_length_119125_cov_28_1_86	4	-	NODE_37_length_119125_cov_28_1	86	ATATCGAGTCCATATTTAGCTAAAGCTAGATGA
6B_MAG.30.fa	Bifidobacterium	Bifidobacterium polysaccharolyticum cl.-41_1	NODE_37_length_119125_cov_28_1_87	4	-	NODE_37_length_119125_cov_28_1	87	TGCTTAACCAACAAACGATTGCCCAACGCATGG
6B_MAG.30.fa	Bifidobacterium	Bifidobacterium polysaccharolyticum cl.-41_1	NODE_37_length_119125_cov_28_1_88	4	-	NODE_37_length_119125_cov_28_1	88	TCGAGACGGTCATAGGTGATGTGCAAGTACAGA
6B_MAG.30.fa	Bifidobacterium	Bifidobacterium polysaccharolyticum cl.-41_1	NODE_37_length_119125_cov_28_1_89	4	-	NODE_37_length_119125_cov_28_1	89	GACGTCGGCCAGCAGAACCGGCAGCCGTTGCAG
6B_MAG.30.fa	Bifidobacterium	Bifidobacterium polysaccharolyticum cl.-41_1	NODE_37_length_119125_cov_28_1_90	4	-	NODE_37_length_119125_cov_28_1	90	CTGGGCGCTTTGGCGGTTTGGCTTTTGTGCCTG
6B_MAG.30.fa	Bifidobacterium	Bifidobacterium polysaccharolyticum cl.-41_1	NODE_37_length_119125_cov_28_1_91	4	-	NODE_37_length_119125_cov_28_1	91	TCTATGCTGAGGTCGTCGTTAGGGTCTGTGGAC
6B_MAG.30.fa	Bifidobacterium	Bifidobacterium polysaccharolyticum cl.-41_1	NODE_37_length_119125_cov_28_1_92	4	-	NODE_37_length_119125_cov_28_1	92	TACCGGCACCGGGTTTCGCCTGAATCGAAGACG
6B_MAG.30.fa	Bifidobacterium	Bifidobacterium polysaccharolyticum cl.-41_1	NODE_37_length_119125_cov_28_1_93	4	-	NODE_37_length_119125_cov_28_1	93	GCCTCCGGCGAGGCGAAGACCTCCATGCAGGAG
6B_MAG.30.fa	Bifidobacterium	Bifidobacterium polysaccharolyticum cl.-41_1	NODE_37_length_119125_cov_28_1_94	4	-	NODE_37_length_119125_cov_28_1	94	CCTATCGTCAATCTCTACATTGAAATCTACATG
6B_MAG.30.fa	Bifidobacterium	Bifidobacterium polysaccharolyticum cl.-41_1	NODE_37_length_119125_cov_28_1_95	4	-	NODE_37_length_119125_cov_28_1	95	CAGTTGCGATTGTGCTTGGCCGGCATTGACCAG
6B_MAG.30.fa	Bifidobacterium	Bifidobacterium polysaccharolyticum cl.-41_1	NODE_37_length_119125_cov_28_1_96	4	-	NODE_37_length_119125_cov_28_1	96	CATTTTGACTGTAAATCGCTTGTCAGGTCCTGA
6B_MAG.30.fa	Bifidobacterium	Bifidobacterium polysaccharolyticum cl.-41_1	NODE_37_length_119125_cov_28_1_97	4	-	NODE_37_length_119125_cov_28_1	97	TTCGGCTGTGAACCGTCCTCGTAGTAGAAGTTG
6B_MAG.30.fa	Bifidobacterium	Bifidobacterium polysaccharolyticum cl.-41_1	NODE_37_length_119125_cov_28_1_98	4	-	NODE_37_length_119125_cov_28_1	98	TGGATGACCGCTTGCCGAAGGTGAAGGTCAGGA
A9G15.fna	Gilliamella	Gilliamella apis cl.-36_1	LZGI01000003_1_0	4	-	LZGI01000003_1	0	TGCAACTAATTTAAATTTTGCCATTATTTAGTC
A9G15.fna	Gilliamella	Gilliamella apis cl.-36_1	LZGI01000003_1_1	4	-	LZGI01000003_1	1	TGAATCAGCAAATATTAAATAATCTGGTTTTT
A9G15.fna	Gilliamella	Gilliamella apis cl.-36_1	LZGI01000003_1_2	4	-	LZGI01000003_1	2	ATCAAATAAACCAGACATATTATCTATGGCTG
A9G15.fna	Gilliamella	Gilliamella apis cl.-36_1	LZGI01000003_1_3	4	-	LZGI01000003_1	3	GCATTAACAAGCTTGACGTGCTGAATAACCAAG
A9G15.fna	Gilliamella	Gilliamella apis cl.-36_1	LZGI01000003_1_4	4	-	LZGI01000003_1	4	ATTTGAAAAGTTATTTAGTGGCATTTGTGGTA
A9G15.fna	Gilliamella	Gilliamella apis cl.-36_1	LZGI01000003_1_5	4	-	LZGI01000003_1	5	AGCATTAGTGACTGATTTATGTATTAAATGTG
A9G15.fna	Gilliamella	Gilliamella apis cl.-36_1	LZGI01000003_1_6	4	-	LZGI01000003_1	6	GATGATTTTAGTATTGCTCTTGTAGACTGTAG
A9G15.fna	Gilliamella	Gilliamella apis cl.-36_1	LZGI01000003_1_7	4	-	LZGI01000003_1	7	TTACGGATTCATTAGAAAGCCTGTATACATCA
A9G15.fna	Gilliamella	Gilliamella apis cl.-36_1	LZGI01000003_1_8	4	-	LZGI01000003_1	8	AATCAAATCCGCCTTAGCTCTGGCAAAAACGG
A9G15.fna	Gilliamella	Gilliamella apis cl.-36_1	LZGI01000003_2_0	4	+	LZGI01000003_2	0	CCTCCAGCGTGGGGAAATTGTGCAGGCACATCA
A9G15.fna	Gilliamella	Gilliamella apis cl.-36_1	LZGI01000003_2_1	4	+	LZGI01000003_2	1	GCTTTAGGGCTGCTGTTGAGTTTCAACTGATT
A9G15.fna	Gilliamella	Gilliamella apis cl.-36_1	LZGI01000003_2_2	4	+	LZGI01000003_2	2	CAGAAAAAGATAGAGCAATAGCATTAGCTAAGC
A9G15.fna	Gilliamella	Gilliamella apis cl.-36_1	LZGI01000003_2_3	4	+	LZGI01000003_2	3	GGCTTGGCAAACTTCTATTGATGGCAATGTGC
35B_MAG.25.fa	Gilliamella	Gilliamella sp. cl.-30_1	NODE_610_length_15376_cov_1_1_0	4	-	NODE_610_length_15376_cov_1_1	0	GTAAGCTAAACTTTGCGCTTCTGTTCTTATTT
35B_MAG.25.fa	Gilliamella	Gilliamella sp. cl.-30_1	NODE_610_length_15376_cov_1_1_1	4	-	NODE_610_length_15376_cov_1_1	1	TTCTAACGAGCCATAGAAATATAAATACTTTC
35B_MAG.25.fa	Gilliamella	Gilliamella sp. cl.-30_1	NODE_610_length_15376_cov_1_1_2	4	-	NODE_610_length_15376_cov_1_1	2	CAGCTAAAAGATAGGTGCAAACATGGCAACTA
35B_MAG.25.fa	Gilliamella	Gilliamella sp. cl.-30_1	NODE_610_length_15376_cov_1_1_3	4	-	NODE_610_length_15376_cov_1_1	3	TTTTTAACCAAAACCTTTATACCTTTTCGGTT
35B_MAG.25.fa	Gilliamella	Gilliamella sp. cl.-30_1	NODE_610_length_15376_cov_1_1_4	4	-	NODE_610_length_15376_cov_1_1	4	TATGCGTCACCCGGAGGTTATTTATATAACGA
35B_MAG.25.fa	Gilliamella	Gilliamella sp. cl.-30_1	NODE_610_length_15376_cov_1_1_5	4	-	NODE_610_length_15376_cov_1_1	5	GACAACAGCAGAAAGTAAAACAAGAGACAATT
35B_MAG.25.fa	Gilliamella	Gilliamella sp. cl.-30_1	NODE_610_length_15376_cov_1_1_6	4	-	NODE_610_length_15376_cov_1_1	6	TTGCGAATTTACCGATTAACCCGCCAATAGTG
35B_MAG.25.fa	Gilliamella	Gilliamella sp. cl.-30_1	NODE_610_length_15376_cov_1_1_7	4	-	NODE_610_length_15376_cov_1_1	7	ATGACGAGCTATCAATAACGCATCAGCAACGG
35B_MAG.25.fa	Gilliamella	Gilliamella sp. cl.-30_1	NODE_610_length_15376_cov_1_1_8	4	-	NODE_610_length_15376_cov_1_1	8	CTTCGGGGAAATTACTACTGAATAAGTAGTTT
35B_MAG.25.fa	Gilliamella	Gilliamella sp. cl.-30_1	NODE_610_length_15376_cov_1_1_9	4	-	NODE_610_length_15376_cov_1_1	9	TTTCTTAGTTATCATATCGATGTGGATAACAA
35B_MAG.25.fa	Gilliamella	Gilliamella sp. cl.-30_1	NODE_610_length_15376_cov_1_1_10	4	-	NODE_610_length_15376_cov_1_1	10	TTGTCGCGGCCCTGCAGTTTTTATTTTTTTAGT
35B_MAG.25.fa	Gilliamella	Gilliamella sp. cl.-30_1	NODE_610_length_15376_cov_1_1_11	4	-	NODE_610_length_15376_cov_1_1	11	AGAAAAGCAATTGAAGCAGAGATAGAAAAGCA
35B_MAG.25.fa	Gilliamella	Gilliamella sp. cl.-30_1	NODE_610_length_15376_cov_1_1_12	4	-	NODE_610_length_15376_cov_1_1	12	AAATCTGTTTGTATTTTCGTTCATCTTCATCA
35B_MAG.25.fa	Gilliamella	Gilliamella sp. cl.-30_1	NODE_610_length_15376_cov_1_1_13	4	-	NODE_610_length_15376_cov_1_1	13	AACGAGTAAGAACATCCGTAATATCATAATCA
35B_MAG.25.fa	Gilliamella	Gilliamella sp. cl.-30_1	NODE_610_length_15376_cov_1_1_14	4	-	NODE_610_length_15376_cov_1_1	14	GCTTGCTCGATTTGGGGCGATGTTTTTGGCGC
35B_MAG.25.fa	Gilliamella	Gilliamella sp. cl.-30_1	NODE_1366_length_7146_cov_1_1_0	4	+	NODE_1366_length_7146_cov_1_1	0	GCCAAGGCTTGCGTTTTTCAGTGCTCGATCCA
35B_MAG.25.fa	Gilliamella	Gilliamella sp. cl.-30_1	NODE_1366_length_7146_cov_1_1_1	4	+	NODE_1366_length_7146_cov_1_1	1	TCTGGGCTTCCCGCCATTTCCGCGATTGGCGG
35B_MAG.25.fa	Gilliamella	Gilliamella sp. cl.-30_1	NODE_1366_length_7146_cov_1_1_2	4	+	NODE_1366_length_7146_cov_1_1	2	AACCCGATCGGCAATATCAAGCAATTCAAAAC
35B_MAG.25.fa	Gilliamella	Gilliamella sp. cl.-30_1	NODE_1366_length_7146_cov_1_1_3	4	+	NODE_1366_length_7146_cov_1_1	3	AATGTTGCCATGGCTTTAGCACCGGTATATAA
35B_MAG.25.fa	Gilliamella	Gilliamella sp. cl.-30_1	NODE_1366_length_7146_cov_1_1_4	4	+	NODE_1366_length_7146_cov_1_1	4	ATACGCAAGCCGTACTTGCGTTGGTGAATGGA
35B_MAG.25.fa	Gilliamella	Gilliamella sp. cl.-30_1	NODE_1366_length_7146_cov_1_1_5	4	+	NODE_1366_length_7146_cov_1_1	5	GCCGCTTTGTTTGCGAACGCTCATTAAGTAAG
35B_MAG.25.fa	Gilliamella	Gilliamella sp. cl.-30_1	NODE_1366_length_7146_cov_1_1_6	4	+	NODE_1366_length_7146_cov_1_1	6	TGAATTATTGAGATATCTTTTTTTAATTTTGA
35B_MAG.25.fa	Gilliamella	Gilliamella sp. cl.-30_1	NODE_1366_length_7146_cov_1_1_7	4	+	NODE_1366_length_7146_cov_1_1	7	TAAAGGTTGGATCGAAACGCCGAGCGGACGAG
35B_MAG.25.fa	Gilliamella	Gilliamella sp. cl.-30_1	NODE_1366_length_7146_cov_1_1_8	4	+	NODE_1366_length_7146_cov_1_1	8	ACGCCAAGTGGCGCAAGAATTAGGCGATCTAC
35B_MAG.25.fa	Gilliamella	Gilliamella sp. cl.-30_1	NODE_1366_length_7146_cov_1_1_9	4	+	NODE_1366_length_7146_cov_1_1	9	GATTGGGCAGGAGTATAACCATGGATAGCGGA
35B_MAG.25.fa	Gilliamella	Gilliamella sp. cl.-30_1	NODE_1366_length_7146_cov_1_1_10	4	+	NODE_1366_length_7146_cov_1_1	10	TGATTTTTTGAGCGACAGTTATCACAGACCCA
35B_MAG.25.fa	Gilliamella	Gilliamella sp. cl.-30_1	NODE_1366_length_7146_cov_1_1_11	4	+	NODE_1366_length_7146_cov_1_1	11	CTGCTCCCATCTTTGCCAAGTGCGCACATGGC
35B_MAG.25.fa	Gilliamella	Gilliamella sp. cl.-30_1	NODE_1366_length_7146_cov_1_1_12	4	+	NODE_1366_length_7146_cov_1_1	12	GAGCTCATTAGCTATTATTGCCGTCTTTGCTA
35B_MAG.25.fa	Gilliamella	Gilliamella sp. cl.-30_1	NODE_1366_length_7146_cov_1_1_13	4	+	NODE_1366_length_7146_cov_1_1	13	ATTGCCAGCGGTCAGCAATCGCGGGCGGTTTA
35B_MAG.25.fa	Gilliamella	Gilliamella sp. cl.-30_1	NODE_1366_length_7146_cov_1_1_14	4	+	NODE_1366_length_7146_cov_1_1	14	TAGTTGATTTTATGAAAAAAAAATATAACGAA
35B_MAG.25.fa	Gilliamella	Gilliamella sp. cl.-30_1	NODE_1366_length_7146_cov_1_1_15	4	+	NODE_1366_length_7146_cov_1_1	15	AACACTCCATTAAATAGATATCAAATAATACA
35B_MAG.25.fa	Gilliamella	Gilliamella sp. cl.-30_1	NODE_1366_length_7146_cov_1_1_16	4	+	NODE_1366_length_7146_cov_1_1	16	AGTCCTGATAAAGATATCCACCAGGGGAAGCA
35B_MAG.25.fa	Gilliamella	Gilliamella sp. cl.-30_1	NODE_1366_length_7146_cov_1_1_17	4	+	NODE_1366_length_7146_cov_1_1	17	AACTGATTAAAATATGTAAAACATGATACAAT
35B_MAG.25.fa	Gilliamella	Gilliamella sp. cl.-30_1	NODE_1366_length_7146_cov_1_1_18	4	+	NODE_1366_length_7146_cov_1_1	18	ATCTAGTTATTTTAGATAGTTTGAAGACATGG
35B_MAG.25.fa	Gilliamella	Gilliamella sp. cl.-30_1	NODE_2145_length_4943_cov_1_1_0	4	+	NODE_2145_length_4943_cov_1_1	0	AAATGGATCGGTATTGTCACTGTGGCGCTTCT
35B_MAG.25.fa	Gilliamella	Gilliamella sp. cl.-30_1	NODE_2145_length_4943_cov_1_1_1	4	+	NODE_2145_length_4943_cov_1_1	1	TAAAGGTGGAATGGGGATAGACAAGTTTTTCA
35B_MAG.25.fa	Gilliamella	Gilliamella sp. cl.-30_1	NODE_2145_length_4943_cov_1_1_2	4	+	NODE_2145_length_4943_cov_1_1	2	GCTAACCTAAATTTCATGCCCTCAAACTTAAA
35B_MAG.25.fa	Gilliamella	Gilliamella sp. cl.-30_1	NODE_2145_length_4943_cov_1_1_3	4	+	NODE_2145_length_4943_cov_1_1	3	CACTCCAAAAACTCACCGACCCCCCGGCTTGT
35B_MAG.25.fa	Gilliamella	Gilliamella sp. cl.-30_1	NODE_2145_length_4943_cov_1_1_4	4	+	NODE_2145_length_4943_cov_1_1	4	CTATCTTATCAACGTTACTGATTAATATTTTT
35B_MAG.25.fa	Gilliamella	Gilliamella sp. cl.-30_1	NODE_2145_length_4943_cov_1_1_5	4	+	NODE_2145_length_4943_cov_1_1	5	GATCCGCGCGTCGGGCTTGCTAGGCAATAAGA
35B_MAG.25.fa	Gilliamella	Gilliamella sp. cl.-30_1	NODE_2145_length_4943_cov_1_1_6	4	+	NODE_2145_length_4943_cov_1_1	6	TCAGGAGGTAGTAGATTTAGGGAAAATAAACC
35B_MAG.25.fa	Gilliamella	Gilliamella sp. cl.-30_1	NODE_2145_length_4943_cov_1_1_7	4	+	NODE_2145_length_4943_cov_1_1	7	TATTTGGGATTTAGTACATGATAGAAAATTCA
35B_MAG.25.fa	Gilliamella	Gilliamella sp. cl.-30_1	NODE_2145_length_4943_cov_1_1_8	4	+	NODE_2145_length_4943_cov_1_1	8	TATTGGACCCTCGATTTGACCTTCTCCAATAA
35B_MAG.25.fa	Gilliamella	Gilliamella sp. cl.-30_1	NODE_2145_length_4943_cov_1_1_9	4	+	NODE_2145_length_4943_cov_1_1	9	TACCACCGCTTTCATTAAAAAGATGCTTTTGTAAA
35B_MAG.25.fa	Gilliamella	Gilliamella sp. cl.-30_1	NODE_2145_length_4943_cov_1_1_10	4	+	NODE_2145_length_4943_cov_1_1	10	ATTCAAGAATTGAAAATACTCGAATATATACA
35B_MAG.25.fa	Gilliamella	Gilliamella sp. cl.-30_1	NODE_2145_length_4943_cov_1_1_11	4	+	NODE_2145_length_4943_cov_1_1	11	TGATGGTGTTATAAAGTAAGAACCTACTTTTA
35B_MAG.25.fa	Gilliamella	Gilliamella sp. cl.-30_1	NODE_2145_length_4943_cov_1_1_12	4	+	NODE_2145_length_4943_cov_1_1	12	AACGTCAGAACTAATCGCGCCAGTACTCAATA
35B_MAG.25.fa	Gilliamella	Gilliamella sp. cl.-30_1	NODE_2145_length_4943_cov_1_1_13	4	+	NODE_2145_length_4943_cov_1_1	13	GAAATGCGGAAAAAACAAGACGAGGCATTAAC
35B_MAG.25.fa	Gilliamella	Gilliamella sp. cl.-30_1	NODE_2145_length_4943_cov_1_1_14	4	+	NODE_2145_length_4943_cov_1_1	14	TGCGCTAGCTGTAATATTTAAAACTTCAATTT
35B_MAG.25.fa	Gilliamella	Gilliamella sp. cl.-30_1	NODE_2145_length_4943_cov_1_1_15	4	+	NODE_2145_length_4943_cov_1_1	15	CTTTTCTTGTAGTTTTTTTATAGCCGTTCTTT
35B_MAG.25.fa	Gilliamella	Gilliamella sp. cl.-30_1	NODE_2145_length_4943_cov_1_1_16	4	+	NODE_2145_length_4943_cov_1_1	16	TTATTTTCCCTAAAATACCTGTTTTTATATAC
35B_MAG.25.fa	Gilliamella	Gilliamella sp. cl.-30_1	NODE_2145_length_4943_cov_1_1_17	4	+	NODE_2145_length_4943_cov_1_1	17	TGAAGATTCGTTAGATTCACTAATTCGTAAAT
9B_MAG.7.fa	Gilliamella	Gilliamella apicola cl.-35_1	NODE_180_length_43408_cov_37_2_0	4	+	NODE_180_length_43408_cov_37_2	0	TGATACGTCATGGATAAACAACCTTGATGGAG
9B_MAG.7.fa	Gilliamella	Gilliamella apicola cl.-35_1	NODE_180_length_43408_cov_37_2_1	4	+	NODE_180_length_43408_cov_37_2	1	CCACCTCGTTTTACGTCAATAAAGTTTTGCAT
9B_MAG.7.fa	Gilliamella	Gilliamella apicola cl.-35_1	NODE_180_length_43408_cov_37_2_2	4	+	NODE_180_length_43408_cov_37_2	2	CATTTATCGGTAAATGTGGTGAGGATTACCAG
9B_MAG.7.fa	Gilliamella	Gilliamella apicola cl.-35_1	NODE_180_length_43408_cov_37_2_3	4	+	NODE_180_length_43408_cov_37_2	3	GGAAAAATTATAAACGGAATATAGCTGACAAA
9B_MAG.7.fa	Gilliamella	Gilliamella apicola cl.-35_1	NODE_180_length_43408_cov_37_2_4	4	+	NODE_180_length_43408_cov_37_2	4	AATCTCAAGGGAAAAAATTTCCCGTACCTAAA
9B_MAG.7.fa	Gilliamella	Gilliamella apicola cl.-35_1	NODE_180_length_43408_cov_37_2_5	4	+	NODE_180_length_43408_cov_37_2	5	AAATGGGAACACAAAGAAACAATACAGATCTG
9B_MAG.7.fa	Gilliamella	Gilliamella apicola cl.-35_1	NODE_180_length_43408_cov_37_2_6	4	+	NODE_180_length_43408_cov_37_2	6	TGGTAACGAACGATTACCGCTAACAACTAATG
9B_MAG.7.fa	Gilliamella	Gilliamella apicola cl.-35_1	NODE_180_length_43408_cov_37_2_7	4	+	NODE_180_length_43408_cov_37_2	7	AATGTACGCCAGCCCAGCCGATACTGTTAACT
9B_MAG.7.fa	Gilliamella	Gilliamella apicola cl.-35_1	NODE_180_length_43408_cov_37_2_8	4	+	NODE_180_length_43408_cov_37_2	8	GCGCATCGGTATTTGACAGGGCGTTCATTTCA
9B_MAG.7.fa	Gilliamella	Gilliamella apicola cl.-35_1	NODE_1712_length_6424_cov_40_1_0	4	-	NODE_1712_length_6424_cov_40_1	0	ATCCAGTACTGGTGGGTTAGTCATATTTTTTC
9B_MAG.7.fa	Gilliamella	Gilliamella apicola cl.-35_1	NODE_1712_length_6424_cov_40_1_1	4	-	NODE_1712_length_6424_cov_40_1	1	GCCCATGTTGTCAGCCAGCCGTCCTGTCTCAT
9B_MAG.7.fa	Gilliamella	Gilliamella apicola cl.-35_1	NODE_1712_length_6424_cov_40_1_2	4	-	NODE_1712_length_6424_cov_40_1	2	TTAGATTGCCCGCTCACACAAAAATCAAGTTA
9B_MAG.7.fa	Gilliamella	Gilliamella apicola cl.-35_1	NODE_1712_length_6424_cov_40_1_3	4	-	NODE_1712_length_6424_cov_40_1	3	CTGGATGTGTGCTGTGGCTCTCGTATGTTTTA
9B_MAG.7.fa	Gilliamella	Gilliamella apicola cl.-35_1	NODE_1712_length_6424_cov_40_1_4	4	-	NODE_1712_length_6424_cov_40_1	4	ATAGAAACTGTACCTAGTAATACCCTACCAGC
9B_MAG.7.fa	Gilliamella	Gilliamella apicola cl.-35_1	NODE_1712_length_6424_cov_40_1_5	4	-	NODE_1712_length_6424_cov_40_1	5	AAACAATGAGCCAATGCGATCGAATATTAATT
9B_MAG.7.fa	Gilliamella	Gilliamella apicola cl.-35_1	NODE_1712_length_6424_cov_40_1_6	4	-	NODE_1712_length_6424_cov_40_1	6	TTTTATTTGTCGGTATTGTCGATATAATGCGA
9B_MAG.7.fa	Gilliamella	Gilliamella apicola cl.-35_1	NODE_1712_length_6424_cov_40_1_7	4	-	NODE_1712_length_6424_cov_40_1	7	ATAACACTTTGAATTCTTTAATCATGTTTAAC
9B_MAG.7.fa	Gilliamella	Gilliamella apicola cl.-35_1	NODE_1712_length_6424_cov_40_1_8	4	-	NODE_1712_length_6424_cov_40_1	8	CGCATTACTCAAGTCGGCATGCCTTAAGATCG
H3R25.fna	Lactobacillus	Lactobacillus apis cl.-54_1	JACFPH010000001_1_0	4	-	JACFPH010000001_1	0	TTAACACCTAGATTACAGACAACCAAGCTG
H3R25.fna	Lactobacillus	Lactobacillus apis cl.-54_1	JACFPH010000001_1_1	4	-	JACFPH010000001_1	1	AAAATCGTGAGGACAAACACGGTGGCAATA
H3R25.fna	Lactobacillus	Lactobacillus apis cl.-54_1	JACFPH010000001_1_2	4	-	JACFPH010000001_1	2	ATGCTATTGGCGAACCCGGTATTTACTTTA
H3R25.fna	Lactobacillus	Lactobacillus apis cl.-54_1	JACFPH010000001_1_3	4	-	JACFPH010000001_1	3	GCAACCGCAGAGAATGTTAAGCGATTTTTC
H3R25.fna	Lactobacillus	Lactobacillus apis cl.-54_1	JACFPH010000001_1_4	4	-	JACFPH010000001_1	4	CTCGCGTAATATAGACATCTTTTGCTGAAA
H3R25.fna	Lactobacillus	Lactobacillus apis cl.-54_1	JACFPH010000003_1_0	4	-	JACFPH010000003_1	0	TTTATATCAGATTCATCATAAGGTTGACTA
H3R25.fna	Lactobacillus	Lactobacillus apis cl.-54_1	JACFPH010000003_1_1	4	-	JACFPH010000003_1	1	TAACTCTTGTTCAAGCTTAGACAGCTTGGC
H3R25.fna	Lactobacillus	Lactobacillus apis cl.-54_1	JACFPH010000003_1_2	4	-	JACFPH010000003_1	2	TAGGCTTACAAGATAACGTTAAGTATTTAG
H3R25.fna	Lactobacillus	Lactobacillus apis cl.-54_1	JACFPH010000003_1_3	4	-	JACFPH010000003_1	3	TCTAAGAAAATTATCCTTTGTAATGTCAGG
H3R25.fna	Lactobacillus	Lactobacillus apis cl.-54_1	JACFPH010000003_1_4	4	-	JACFPH010000003_1	4	TTTCCCTGTATATCCACTTTCATTAGGGTA
H3R25.fna	Lactobacillus	Lactobacillus apis cl.-54_1	JACFPH010000003_1_5	4	-	JACFPH010000003_1	5	AATTGCCATATCATTCGTAAAAGTAAACGG
H3R25.fna	Lactobacillus	Lactobacillus apis cl.-54_1	JACFPH010000003_1_6	4	-	JACFPH010000003_1	6	AATTGCTAGGCACTGTTAACGATACTAATA
H3R25.fna	Lactobacillus	Lactobacillus apis cl.-54_1	JACFPH010000003_1_7	4	-	JACFPH010000003_1	7	CTCGTTCCGTTTGATAGTATTCCTTGATTT
33B_MAG.33.fa	Gilliamella	Gilliamella apis cl.-36_1	NODE_113_length_68077_cov_94_1_0	4	ND	NODE_113_length_68077_cov_94_1	0	GGGGTCTAATGCCCGCAGCATCTAATAGCAAT
33B_MAG.33.fa	Gilliamella	Gilliamella apis cl.-36_1	NODE_113_length_68077_cov_94_1_1	4	ND	NODE_113_length_68077_cov_94_1	1	GTAAACACAGACATATTGTTTAAATTCGCTGA
33B_MAG.33.fa	Gilliamella	Gilliamella apis cl.-36_1	NODE_113_length_68077_cov_94_1_2	4	ND	NODE_113_length_68077_cov_94_1	2	AATCATTGTTGTGCGTTGCTGTATCCCCGCTG
33B_MAG.33.fa	Gilliamella	Gilliamella apis cl.-36_1	NODE_113_length_68077_cov_94_1_3	4	ND	NODE_113_length_68077_cov_94_1	3	CACTGTGTCGTCTTCAAACTCGATCAATGTTT
33B_MAG.33.fa	Gilliamella	Gilliamella apis cl.-36_1	NODE_113_length_68077_cov_94_1_4	4	ND	NODE_113_length_68077_cov_94_1	4	GCTTTTTAGTGTCTTTATCTGCGACCTGTTCA
33B_MAG.33.fa	Gilliamella	Gilliamella apis cl.-36_1	NODE_113_length_68077_cov_94_1_5	4	ND	NODE_113_length_68077_cov_94_1	5	TCACCGTCCCAGCTATCAAACTCGCTGGCTGG
33B_MAG.33.fa	Gilliamella	Gilliamella apis cl.-36_1	NODE_113_length_68077_cov_94_1_6	4	ND	NODE_113_length_68077_cov_94_1	6	GACTGGTATAACTTCTACTGTCATGCTCATTC
31B_MAG.17.fa	Gilliamella	Gilliamella apicola cl.-35_1	NODE_41_length_136535_cov_35_4_0	4	-	NODE_41_length_136535_cov_35_4	0	AAATATAAACCAGCGAATTTAAACCATGCCGC
31B_MAG.17.fa	Gilliamella	Gilliamella apicola cl.-35_1	NODE_41_length_136535_cov_35_4_1	4	-	NODE_41_length_136535_cov_35_4	1	CATGTTCCATTCCACTCGCCCACTAACGTGGG
31B_MAG.17.fa	Gilliamella	Gilliamella apicola cl.-35_1	NODE_41_length_136535_cov_35_4_2	4	-	NODE_41_length_136535_cov_35_4	2	GTGAAACGTGGGCGTTTAAAATGCTCGCCGGCG
31B_MAG.17.fa	Gilliamella	Gilliamella apicola cl.-35_1	NODE_41_length_136535_cov_35_4_3	4	-	NODE_41_length_136535_cov_35_4	3	CGTTAGGGTTGAGCCGATTTTGATTGATAGTG
31B_MAG.17.fa	Gilliamella	Gilliamella apicola cl.-35_1	NODE_41_length_136535_cov_35_4_4	4	-	NODE_41_length_136535_cov_35_4	4	ATTCTCTTGATTACGCAGGATGTTATTAAAAA
31B_MAG.17.fa	Gilliamella	Gilliamella apicola cl.-35_1	NODE_41_length_136535_cov_35_4_5	4	-	NODE_41_length_136535_cov_35_4	5	TTTTGCTATCGTCTCATTATTTTCTAATCCAC
31B_MAG.17.fa	Gilliamella	Gilliamella apicola cl.-35_1	NODE_41_length_136535_cov_35_4_6	4	-	NODE_41_length_136535_cov_35_4	6	AATGGTTTCATAGCCTAATTTGGCTATCATTA
31B_MAG.17.fa	Gilliamella	Gilliamella apicola cl.-35_1	NODE_41_length_136535_cov_35_5_0	4	-	NODE_41_length_136535_cov_35_5	0	ACGAGCTATGATTTTACGCCATGCTAAATAGG
31B_MAG.17.fa	Gilliamella	Gilliamella apicola cl.-35_1	NODE_41_length_136535_cov_35_5_1	4	-	NODE_41_length_136535_cov_35_5	1	TCTGAATCATACCAATCCATGTCAATAAAATG
31B_MAG.17.fa	Gilliamella	Gilliamella apicola cl.-35_1	NODE_41_length_136535_cov_35_5_2	4	-	NODE_41_length_136535_cov_35_5	2	TATCTCATTAATATCAGCATTTATTTTAATTT
31B_MAG.17.fa	Gilliamella	Gilliamella apicola cl.-35_1	NODE_41_length_136535_cov_35_5_3	4	-	NODE_41_length_136535_cov_35_5	3	CTGTTAAATAAAACACTCGGTGCCGGTGCTGA
31B_MAG.17.fa	Gilliamella	Gilliamella apicola cl.-35_1	NODE_41_length_136535_cov_35_5_4	4	-	NODE_41_length_136535_cov_35_5	4	TCCATGAAGACGAAATCAGTGTCTGGGTGTTG
31B_MAG.17.fa	Gilliamella	Gilliamella apicola cl.-35_1	NODE_41_length_136535_cov_35_5_5	4	-	NODE_41_length_136535_cov_35_5	5	TCCCTTTGTTTTGATAAATGTTATTCGCCCGT
31B_MAG.17.fa	Gilliamella	Gilliamella apicola cl.-35_1	NODE_41_length_136535_cov_35_5_6	4	-	NODE_41_length_136535_cov_35_5	6	CGATAGAGTACCGCAATGATCCAGAGGTCGTG
31B_MAG.17.fa	Gilliamella	Gilliamella apicola cl.-35_1	NODE_41_length_136535_cov_35_6_0	4	-	NODE_41_length_136535_cov_35_6	0	TTTTTTTGTGTTCCGCAAATTGAGGCTAGCTC
31B_MAG.17.fa	Gilliamella	Gilliamella apicola cl.-35_1	NODE_41_length_136535_cov_35_6_1	4	-	NODE_41_length_136535_cov_35_6	1	GCAATTTTGTTAATGATGTTATCAGTATCCAC
31B_MAG.17.fa	Gilliamella	Gilliamella apicola cl.-35_1	NODE_41_length_136535_cov_35_6_2	4	-	NODE_41_length_136535_cov_35_6	2	TTACTACCAGTCTTAACGCCTCACTAGTAATT
31B_MAG.17.fa	Gilliamella	Gilliamella apicola cl.-35_1	NODE_41_length_136535_cov_35_6_3	4	-	NODE_41_length_136535_cov_35_6	3	ATTGCTGTCGTTTTTATCAGTAACACGCAATC
31B_MAG.17.fa	Gilliamella	Gilliamella apicola cl.-35_1	NODE_41_length_136535_cov_35_6_4	4	-	NODE_41_length_136535_cov_35_6	4	TATGATGGTTGGTGCGGAAGCTGCCCTAGGCG
31B_MAG.17.fa	Gilliamella	Gilliamella apicola cl.-35_1	NODE_41_length_136535_cov_35_6_5	4	-	NODE_41_length_136535_cov_35_6	5	CGCAATCCATATAATTTTCGACCCGTTGAACG
31B_MAG.17.fa	Gilliamella	Gilliamella apicola cl.-35_1	NODE_41_length_136535_cov_35_6_6	4	-	NODE_41_length_136535_cov_35_6	6	CAATCAAAGACCTCTAATATTTCACGTGTGCG
31B_MAG.17.fa	Gilliamella	Gilliamella apicola cl.-35_1	NODE_41_length_136535_cov_35_6_7	4	-	NODE_41_length_136535_cov_35_6	7	TCCATTTCGTCGTTCAGAGCATAGAATACAAA
31B_MAG.17.fa	Gilliamella	Gilliamella apicola cl.-35_1	NODE_142_length_55337_cov_43_1_0	4	+	NODE_142_length_55337_cov_43_1	0	TGCTTGAGCGTTAGTTGCATTTTTCTGCTCTT
31B_MAG.17.fa	Gilliamella	Gilliamella apicola cl.-35_1	NODE_142_length_55337_cov_43_1_1	4	+	NODE_142_length_55337_cov_43_1	1	TCATTATCAGGAATAGTCGAGTAAACTAAAT
31B_MAG.17.fa	Gilliamella	Gilliamella apicola cl.-35_1	NODE_142_length_55337_cov_43_1_2	4	+	NODE_142_length_55337_cov_43_1	2	TATTCTTTTCATAATTTTTATACGTTCAGCA
31B_MAG.17.fa	Gilliamella	Gilliamella apicola cl.-35_1	NODE_142_length_55337_cov_43_1_3	4	+	NODE_142_length_55337_cov_43_1	3	AGATTGACTTTTAGCATAGGCGATCTGTTTG
31B_MAG.17.fa	Gilliamella	Gilliamella apicola cl.-35_1	NODE_142_length_55337_cov_43_1_4	4	+	NODE_142_length_55337_cov_43_1	4	CGCAGAGGACATACAGGAGGGCGACATCATT
31B_MAG.17.fa	Gilliamella	Gilliamella apicola cl.-35_1	NODE_142_length_55337_cov_43_1_5	4	+	NODE_142_length_55337_cov_43_1	5	TATTGTTACTGGAAATGCTCACGCATTAAAC
31B_MAG.17.fa	Gilliamella	Gilliamella apicola cl.-35_1	NODE_142_length_55337_cov_43_1_6	4	+	NODE_142_length_55337_cov_43_1	6	CGCTAAAGCATGGGCGGAATCGCAAAGCCGG
31B_MAG.17.fa	Gilliamella	Gilliamella apicola cl.-35_1	NODE_142_length_55337_cov_43_1_7	4	+	NODE_142_length_55337_cov_43_1	7	CAGGTGGTGTAACGATTGATGCGGATAATTT
31B_MAG.17.fa	Gilliamella	Gilliamella apicola cl.-35_1	NODE_142_length_55337_cov_43_1_8	4	+	NODE_142_length_55337_cov_43_1	8	AGAATTTGAAACGTTCCCGATATCGAGCTGA
H3V16.fna	Bartonella	Bartonella apis cl.-22_6	JACFSN010000002_3_0	4	-	JACFSN010000002_3	0	GAAACTCCACGTGATAAAACCGCTATTGA
H3V16.fna	Bartonella	Bartonella apis cl.-22_6	JACFSN010000002_3_1	4	-	JACFSN010000002_3	1	AGATAAGGCGCGTATCGCATCACCGGATG
H3V16.fna	Bartonella	Bartonella apis cl.-22_6	JACFSN010000002_3_2	4	-	JACFSN010000002_3	2	TGTCTTTTATATGATAAAGGTTCCGGATGC
H3V16.fna	Bartonella	Bartonella apis cl.-22_6	JACFSN010000002_3_3	4	-	JACFSN010000002_3	3	GAAACTGGACGCTCTCCACAAACGACAAT
H3V16.fna	Bartonella	Bartonella apis cl.-22_6	JACFSN010000002_3_4	4	-	JACFSN010000002_3	4	ACGGTGCGACGTTGCCGACGCTTGTCTGT
H3V16.fna	Bartonella	Bartonella apis cl.-22_6	JACFSN010000002_4_0	4	+	JACFSN010000002_4	0	TCAGAAACGCGCGAAATCTTTGAAGACACTA
H3V16.fna	Bartonella	Bartonella apis cl.-22_6	JACFSN010000002_4_1	4	+	JACFSN010000002_4	1	CAAAAACAAGAGGAGCATTTCCACCTAACG
H3V16.fna	Bartonella	Bartonella apis cl.-22_6	JACFSN010000002_4_2	4	+	JACFSN010000002_4	2	CGATGGGCTGGTTGGTGATGACGGGCTTGT
H3V16.fna	Bartonella	Bartonella apis cl.-22_6	JACFSN010000002_4_3	4	+	JACFSN010000002_4	3	TTCTTCATCGAACAATGATTTCAAACTCTG
H3V16.fna	Bartonella	Bartonella apis cl.-22_6	JACFSN010000002_4_4	4	+	JACFSN010000002_4	4	TAAGTCAAAGCAAGTGCGATTATGCCGAGT
H3V16.fna	Bartonella	Bartonella apis cl.-22_6	JACFSN010000002_4_5	4	+	JACFSN010000002_4	5	ATTGATGTGAGCGACTAACTCTTTCATGGG
H3V16.fna	Bartonella	Bartonella apis cl.-22_6	JACFSN010000002_4_6	4	+	JACFSN010000002_4	6	CCGCGCAGGCTTTGGGTGTCAAATAATACC
H3V16.fna	Bartonella	Bartonella apis cl.-22_6	JACFSN010000002_4_7	4	+	JACFSN010000002_4	7	TAGCCGCGACGACCCCAAAAGTCAACAGAA
H3V16.fna	Bartonella	Bartonella apis cl.-22_6	JACFSN010000002_4_8	4	+	JACFSN010000002_4	8	TAATGATCTAAAGACGCGGTGCGAAAGTGAA
H3V16.fna	Bartonella	Bartonella apis cl.-22_6	JACFSN010000002_4_9	4	+	JACFSN010000002_4	9	ATAACAGGGCATCCGGTAATTTTTGACGCTG
H3V16.fna	Bartonella	Bartonella apis cl.-22_6	JACFSN010000002_4_10	4	+	JACFSN010000002_4	10	AACTAATTGTTCGAGAATATATCGGCAGTT
H3V16.fna	Bartonella	Bartonella apis cl.-22_6	JACFSN010000002_4_11	4	+	JACFSN010000002_4	11	AAAGCCAATGAGCCTGCGCAACCTTATCTC
H3V16.fna	Bartonella	Bartonella apis cl.-22_6	JACFSN010000002_5_0	4	+	JACFSN010000002_5	0	GCTGCGCTGTGGCTGTGACTTTTCCGTTAA
H3V16.fna	Bartonella	Bartonella apis cl.-22_6	JACFSN010000002_5_1	4	+	JACFSN010000002_5	1	CGAACTGTCTGGCGTTTTGTCCCACCCGTA
H3V16.fna	Bartonella	Bartonella apis cl.-22_6	JACFSN010000002_5_2	4	+	JACFSN010000002_5	2	ACCAGCCACCCATGATGCCCAAAACAGTAT
H3V16.fna	Bartonella	Bartonella apis cl.-22_6	JACFSN010000002_5_3	4	+	JACFSN010000002_5	3	TAAAGGCCACAACTGTCAATATAAAAATGA
H3V16.fna	Bartonella	Bartonella apis cl.-22_6	JACFSN010000002_5_4	4	+	JACFSN010000002_5	4	TTGGACACTCAGTCAACGTTACAAACAAAT
H3V16.fna	Bartonella	Bartonella apis cl.-22_6	JACFSN010000002_5_5	4	+	JACFSN010000002_5	5	ATGAGCTGCTGGTCGGCATTCGACCGAACC
H3V16.fna	Bartonella	Bartonella apis cl.-22_6	JACFSN010000002_5_6	4	+	JACFSN010000002_5	6	GAATAGCTCTGATTGCTGTAGGTCTAGAAC
H3V16.fna	Bartonella	Bartonella apis cl.-22_6	JACFSN010000002_5_7	4	+	JACFSN010000002_5	7	GGAGTAGGGGCATCATCGAGAGAAAATGAGA
H3V16.fna	Bartonella	Bartonella apis cl.-22_6	JACFSN010000002_5_8	4	+	JACFSN010000002_5	8	TGAGCCGGTCGGTGTAACGTTCAAAATCAG
H3V16.fna	Bartonella	Bartonella apis cl.-22_6	JACFSN010000002_5_9	4	+	JACFSN010000002_5	9	TTATTCACCTTCCTTTTTGTCTGCTTGCTTT
H3V16.fna	Bartonella	Bartonella apis cl.-22_6	JACFSN010000002_5_10	4	+	JACFSN010000002_5	10	AAATGCTTGCGCTTTGCGTCATATAGACGT
46B_MAG.21.fa	Lactobacillus	Lactobacillus helsingborgensis cl.-56_1	NODE_1211_length_11712_cov_2_1_0	4	+	NODE_1211_length_11712_cov_2_1	0	TTACTCTGCCGGCTTTAAAGTCTTCACCAA
46B_MAG.21.fa	Lactobacillus	Lactobacillus helsingborgensis cl.-56_1	NODE_1211_length_11712_cov_2_1_1	4	+	NODE_1211_length_11712_cov_2_1	1	ACAACGAAGTTAAGAACAACAAGGTAATTA
46B_MAG.21.fa	Lactobacillus	Lactobacillus helsingborgensis cl.-56_1	NODE_1211_length_11712_cov_2_1_2	4	+	NODE_1211_length_11712_cov_2_1	2	TCATATTTGTAACAGTTAAATTACAATTTA
46B_MAG.21.fa	Lactobacillus	Lactobacillus helsingborgensis cl.-56_1	NODE_1211_length_11712_cov_2_1_3	4	+	NODE_1211_length_11712_cov_2_1	3	TAATATTCTGAAATCTTTGACCTTTAAGAA
46B_MAG.21.fa	Lactobacillus	Lactobacillus helsingborgensis cl.-56_1	NODE_1211_length_11712_cov_2_1_4	4	+	NODE_1211_length_11712_cov_2_1	4	GTCTAAATATAAACTGTCGGTATCACCATA
46B_MAG.21.fa	Lactobacillus	Lactobacillus helsingborgensis cl.-56_1	NODE_1211_length_11712_cov_2_1_5	4	+	NODE_1211_length_11712_cov_2_1	5	GACTTTAATTTAGGATCAGGTGCCTCTTTA
46B_MAG.21.fa	Lactobacillus	Lactobacillus helsingborgensis cl.-56_1	NODE_1211_length_11712_cov_2_1_6	4	+	NODE_1211_length_11712_cov_2_1	6	AGTATCTTAAGAAAGTGTGTAGAATTGAAT
46B_MAG.21.fa	Lactobacillus	Lactobacillus helsingborgensis cl.-56_1	NODE_1211_length_11712_cov_2_1_7	4	+	NODE_1211_length_11712_cov_2_1	7	AAAGAAAAAAGGAGATTAAAGATAAGGTCA
46B_MAG.21.fa	Lactobacillus	Lactobacillus helsingborgensis cl.-56_1	NODE_1211_length_11712_cov_2_1_8	4	+	NODE_1211_length_11712_cov_2_1	8	CAAGCGTCATAACGATCTGATTTCTAGAAT
46B_MAG.21.fa	Lactobacillus	Lactobacillus helsingborgensis cl.-56_1	NODE_1211_length_11712_cov_2_1_9	4	+	NODE_1211_length_11712_cov_2_1	9	AATTTCACATAACGTTTTATTTACATATTC
46B_MAG.21.fa	Lactobacillus	Lactobacillus helsingborgensis cl.-56_1	NODE_1211_length_11712_cov_2_1_10	4	+	NODE_1211_length_11712_cov_2_1	10	TGACAATTAAAGTAGAAGACGCTAATTATT
46B_MAG.21.fa	Lactobacillus	Lactobacillus helsingborgensis cl.-56_1	NODE_1211_length_11712_cov_2_1_11	4	+	NODE_1211_length_11712_cov_2_1	11	AAATATATAGCTTACTAGACATTCATTACT
46B_MAG.21.fa	Lactobacillus	Lactobacillus helsingborgensis cl.-56_1	NODE_1211_length_11712_cov_2_1_12	4	+	NODE_1211_length_11712_cov_2_1	12	AAGGGTATTCCCCTTGCCTATATTATTACG
Ga0133563.fna	Lactobacillus	Lactobacillus apis cl.-54_1	Ga0133563_11_1_0	4	ND	Ga0133563_11_1	0	CAGTAATGGTCTATTTAAACTTCTATCAT
Ga0133563.fna	Lactobacillus	Lactobacillus apis cl.-54_1	Ga0133563_11_1_1	4	ND	Ga0133563_11_1	1	AAAGGTCTTAATAAGGTTCTTGACGCACT
Ga0133563.fna	Lactobacillus	Lactobacillus apis cl.-54_1	Ga0133563_11_1_2	4	ND	Ga0133563_11_1	2	TGTTGATTTTGATAGAGCCTTAATTAAGG
Ga0133563.fna	Lactobacillus	Lactobacillus apis cl.-54_1	Ga0133563_11_1_3	4	ND	Ga0133563_11_1	3	CTACAGAGAGTGCTAAAAAAAGCGCTAAA
Ga0133563.fna	Lactobacillus	Lactobacillus apis cl.-54_1	Ga0133563_11_1_4	4	ND	Ga0133563_11_1	4	TTACAACGTAAACGTTGTAGCACCAGATA
Ga0133563.fna	Lactobacillus	Lactobacillus apis cl.-54_1	Ga0133563_11_1_5	4	ND	Ga0133563_11_1	5	TTCAAATTTGAATCGCTGCAACCGTCCCT
Ga0133563.fna	Lactobacillus	Lactobacillus apis cl.-54_1	Ga0133563_11_2_0	4	+	Ga0133563_11_2	0	TTATCGTGTGCATCACTTACTGATTTACC
Ga0133563.fna	Lactobacillus	Lactobacillus apis cl.-54_1	Ga0133563_11_2_1	4	+	Ga0133563_11_2	1	GGTAAATTGCTAAGCAAAGCAGGTGGCAT
Ga0133563.fna	Lactobacillus	Lactobacillus apis cl.-54_1	Ga0133563_11_2_2	4	+	Ga0133563_11_2	2	TAAGTAATATTGACGCGGATAGATATTTT
Ga0133563.fna	Lactobacillus	Lactobacillus apis cl.-54_1	Ga0133563_11_2_3	4	+	Ga0133563_11_2	3	CAGCAGCTATTAACGTACTAATTGCTCCA
Ga0133563.fna	Lactobacillus	Lactobacillus apis cl.-54_1	Ga0133563_11_2_4	4	+	Ga0133563_11_2	4	CTATATGAACCAAAAGGCGATTCGATATA
Ga0133563.fna	Lactobacillus	Lactobacillus apis cl.-54_1	Ga0133563_11_2_5	4	+	Ga0133563_11_2	5	CTATATGAACCAAAAGGCGATTCGATATA
Ga0133563.fna	Lactobacillus	Lactobacillus apis cl.-54_1	Ga0133563_11_2_6	4	+	Ga0133563_11_2	6	TCCCTACTGATACAGTCACTACCAGTTCC
Ga0133563.fna	Lactobacillus	Lactobacillus apis cl.-54_1	Ga0133563_11_2_7	4	+	Ga0133563_11_2	7	TCGTGATTATTGGAAACGCCGTTTTTTGT
Ga0133563.fna	Lactobacillus	Lactobacillus apis cl.-54_1	Ga0133563_11_2_8	4	+	Ga0133563_11_2	8	TTATCTTTATCGTACGAACGTTTAAAGTA
Ga0133563.fna	Lactobacillus	Lactobacillus apis cl.-54_1	Ga0133563_11_2_9	4	+	Ga0133563_11_2	9	AAATAAGCGGACTAAGTTGCGTTTAATAA
Ga0133563.fna	Lactobacillus	Lactobacillus apis cl.-54_1	Ga0133563_11_2_10	4	+	Ga0133563_11_2	10	GACACTATTAACTGCTGAGGAAGTAATGG
18B_MAG.31.fa	Lactobacillus	Lactobacillus apis cl.-54_1	NODE_169_length_37448_cov_17_1_0	4	ND	NODE_169_length_37448_cov_17_1	0	ACCACTCGTACCCGAAATAACAACTTTATTC
18B_MAG.31.fa	Lactobacillus	Lactobacillus apis cl.-54_1	NODE_169_length_37448_cov_17_1_1	4	ND	NODE_169_length_37448_cov_17_1	1	AATCAAGACACTTTAAACGTGGGTTATTAT
18B_MAG.31.fa	Lactobacillus	Lactobacillus apis cl.-54_1	NODE_169_length_37448_cov_17_1_2	4	ND	NODE_169_length_37448_cov_17_1	2	AAGATAGTCTTAGCTATGATGATGTCAAGG
18B_MAG.31.fa	Lactobacillus	Lactobacillus apis cl.-54_1	NODE_169_length_37448_cov_17_1_3	4	ND	NODE_169_length_37448_cov_17_1	3	TCGAAGATTTTACTAAATCAGGTAAAACAC
18B_MAG.31.fa	Lactobacillus	Lactobacillus apis cl.-54_1	NODE_169_length_37448_cov_17_1_4	4	ND	NODE_169_length_37448_cov_17_1	4	TTAGTCCACTAGATGGCAGTGTGGTTAGTG
19B_MAG.19.fa	Lactobacillus	Lactobacillus melliventris cl.-56_2	NODE_88_length_75095_cov_20_1_0	4	-	NODE_88_length_75095_cov_20_1	0	ATTTTTTCTGGCTAATTCAAGATTACCAG
19B_MAG.19.fa	Lactobacillus	Lactobacillus melliventris cl.-56_2	NODE_88_length_75095_cov_20_1_1	4	-	NODE_88_length_75095_cov_20_1	1	CAATGTCCTGACCACCATAATTTTTCAGGA
19B_MAG.19.fa	Lactobacillus	Lactobacillus melliventris cl.-56_2	NODE_88_length_75095_cov_20_1_2	4	-	NODE_88_length_75095_cov_20_1	2	TTAATTTTCTCCTTTAAAATATAAATCGAT
19B_MAG.19.fa	Lactobacillus	Lactobacillus melliventris cl.-56_2	NODE_88_length_75095_cov_20_1_3	4	-	NODE_88_length_75095_cov_20_1	3	TGAGATATTCCTCAGATGGTAAAACTATAA
19B_MAG.19.fa	Lactobacillus	Lactobacillus melliventris cl.-56_2	NODE_88_length_75095_cov_20_1_4	4	-	NODE_88_length_75095_cov_20_1	4	CAGAAAAAATATCAAATTTAAATTTTGCGT
19B_MAG.19.fa	Lactobacillus	Lactobacillus melliventris cl.-56_2	NODE_88_length_75095_cov_20_1_5	4	-	NODE_88_length_75095_cov_20_1	5	CAACTCGGGTGAGTATAAAAAGATGGAAGC
19B_MAG.19.fa	Lactobacillus	Lactobacillus melliventris cl.-56_2	NODE_88_length_75095_cov_20_1_6	4	-	NODE_88_length_75095_cov_20_1	6	GCCAATGTTGTTGATAAAATCCCGAAATGG
19B_MAG.19.fa	Lactobacillus	Lactobacillus melliventris cl.-56_2	NODE_88_length_75095_cov_20_1_7	4	-	NODE_88_length_75095_cov_20_1	7	CTTCGCCTTTATCGTTGAGCTTTACCTCAT
19B_MAG.19.fa	Lactobacillus	Lactobacillus melliventris cl.-56_2	NODE_88_length_75095_cov_20_1_8	4	-	NODE_88_length_75095_cov_20_1	8	TTCAAAAATGATGAGTTTGATCTAGTAATA
19B_MAG.19.fa	Lactobacillus	Lactobacillus melliventris cl.-56_2	NODE_88_length_75095_cov_20_1_9	4	-	NODE_88_length_75095_cov_20_1	9	CCACCCTTGTATCAGTAGCAGGTTATCAGA
19B_MAG.19.fa	Lactobacillus	Lactobacillus melliventris cl.-56_2	NODE_88_length_75095_cov_20_1_10	4	-	NODE_88_length_75095_cov_20_1	10	GTGCTATATTGGTAGTGTCGAGAGTTTGGG
19B_MAG.19.fa	Lactobacillus	Lactobacillus melliventris cl.-56_2	NODE_88_length_75095_cov_20_1_11	4	-	NODE_88_length_75095_cov_20_1	11	AGCGGCCGTCCAGTAATACCCTATACCGGC
19B_MAG.19.fa	Lactobacillus	Lactobacillus melliventris cl.-56_2	NODE_88_length_75095_cov_20_1_12	4	-	NODE_88_length_75095_cov_20_1	12	GCTTTTGCTTGCAGTTTTAGTGCTACTTGC
19B_MAG.19.fa	Lactobacillus	Lactobacillus melliventris cl.-56_2	NODE_88_length_75095_cov_20_1_13	4	-	NODE_88_length_75095_cov_20_1	13	CTTTTTGTCAAGTTCGCTAACAATTGGGTT
19B_MAG.19.fa	Lactobacillus	Lactobacillus melliventris cl.-56_2	NODE_88_length_75095_cov_20_1_14	4	-	NODE_88_length_75095_cov_20_1	14	TAACGGAATTCTTTGTTTCAAGGCTAATCC
19B_MAG.19.fa	Lactobacillus	Lactobacillus melliventris cl.-56_2	NODE_88_length_75095_cov_20_1_15	4	-	NODE_88_length_75095_cov_20_1	15	TTGTAATTATGTAAACTACATCAATTGCCA
19B_MAG.19.fa	Lactobacillus	Lactobacillus melliventris cl.-56_2	NODE_88_length_75095_cov_20_1_16	4	-	NODE_88_length_75095_cov_20_1	16	CACCAACACGTTCAGCTTCACGAACTGCAT
19B_MAG.19.fa	Lactobacillus	Lactobacillus melliventris cl.-56_2	NODE_88_length_75095_cov_20_1_17	4	-	NODE_88_length_75095_cov_20_1	17	AGCGTTTGGCAACTTGCTACTGAGGATCAG
19B_MAG.19.fa	Lactobacillus	Lactobacillus melliventris cl.-56_2	NODE_88_length_75095_cov_20_1_18	4	-	NODE_88_length_75095_cov_20_1	18	AAAGCATTCCATCGTTCGTAGGTAGCCCAA
19B_MAG.19.fa	Lactobacillus	Lactobacillus melliventris cl.-56_2	NODE_88_length_75095_cov_20_1_19	4	-	NODE_88_length_75095_cov_20_1	19	TTTGGGACATATTTTTTTCTTTACGCAAAA
19B_MAG.19.fa	Lactobacillus	Lactobacillus melliventris cl.-56_2	NODE_88_length_75095_cov_20_1_20	4	-	NODE_88_length_75095_cov_20_1	20	ACCACACATGAATTGCCAACCGCAAAAATA
19B_MAG.19.fa	Lactobacillus	Lactobacillus melliventris cl.-56_2	NODE_88_length_75095_cov_20_1_21	4	-	NODE_88_length_75095_cov_20_1	21	TAATATGCCACATGATGACAATGTGGACTC
26B_MAG.34.fa	NA	Lactobacillaceae sp. cl.-21_1	NODE_2740_length_5197_cov_1_1_0	4	-	NODE_2740_length_5197_cov_1_1	0	ACAAGTTTTTGCCTTGGATCGCTATGATCC
26B_MAG.34.fa	NA	Lactobacillaceae sp. cl.-21_1	NODE_2740_length_5197_cov_1_1_1	4	-	NODE_2740_length_5197_cov_1_1	1	GATATAAGCTCAAGACCTGTTGAAGTCTCA
26B_MAG.34.fa	NA	Lactobacillaceae sp. cl.-21_1	NODE_2740_length_5197_cov_1_1_2	4	-	NODE_2740_length_5197_cov_1_1	2	GTGTAGTAACCCAGGACGCGGGTGGCCTCG
26B_MAG.34.fa	NA	Lactobacillaceae sp. cl.-21_1	NODE_2740_length_5197_cov_1_1_3	4	-	NODE_2740_length_5197_cov_1_1	3	ATCAGAAGTTGCTTGATGGATTGATGCTAG
Ga0133555.fna	Gilliamella	Gilliamella apis cl.-36_1	Ga0133555_104_1_0	4	+	Ga0133555_104_1	0	TTTTACTGTCAAGTTCGGATAAACTCAAATCG
Ga0133555.fna	Gilliamella	Gilliamella apis cl.-36_1	Ga0133555_104_1_1	4	+	Ga0133555_104_1	1	ACGGTTTTAAATGGCATATCATTATTGGAAAC
Ga0133555.fna	Gilliamella	Gilliamella apis cl.-36_1	Ga0133555_104_1_2	4	+	Ga0133555_104_1	2	ATAAAGAAAATCAGATTGAGGGATGTTAAGTC
Ga0133555.fna	Gilliamella	Gilliamella apis cl.-36_1	Ga0133555_104_1_3	4	+	Ga0133555_104_1	3	AAAAAAGGTTTAATTCCTGAGCAAACTTTATA
Ga0133555.fna	Gilliamella	Gilliamella apis cl.-36_1	Ga0133555_104_1_4	4	+	Ga0133555_104_1	4	ATTTTTTAACGTTTGGCTTTAAAATTCCGCTA
Ga0133555.fna	Gilliamella	Gilliamella apis cl.-36_1	Ga0133555_104_1_5	4	+	Ga0133555_104_1	5	CGGTATGCATAGTTCCTGCCGTGTTATTAACC
Ga0133555.fna	Gilliamella	Gilliamella apis cl.-36_1	Ga0133555_104_1_6	4	+	Ga0133555_104_1	6	AAAAAATACTTAATTCATTTTATAGCGAATTA
Ga0133555.fna	Gilliamella	Gilliamella apis cl.-36_1	Ga0133555_104_1_7	4	+	Ga0133555_104_1	7	TGATTTCGTCAAATAATTCGAAAATTGCATTA
Ga0133555.fna	Gilliamella	Gilliamella apis cl.-36_1	Ga0133555_104_1_8	4	+	Ga0133555_104_1	8	CAGAGATTGATCATGCGAATTACTAGAACCTA
Ga0133555.fna	Gilliamella	Gilliamella apis cl.-36_1	Ga0133555_104_1_9	4	+	Ga0133555_104_1	9	TCTAAATTTTTATCGATAGTATGAAAACCTAG
Ga0133555.fna	Gilliamella	Gilliamella apis cl.-36_1	Ga0133555_104_1_10	4	+	Ga0133555_104_1	10	AAAATCTAAAAATTTATCAATAGGTGGGATAA
Ga0133555.fna	Gilliamella	Gilliamella apis cl.-36_1	Ga0133555_104_1_11	4	+	Ga0133555_104_1	11	GACAGTGTGATGAATGATGCTAAAGCGCGATT
Ga0133555.fna	Gilliamella	Gilliamella apis cl.-36_1	Ga0133555_104_1_12	4	+	Ga0133555_104_1	12	CATTTGATTTAAAATGGAATATCGTCATCAAA
Ga0133555.fna	Gilliamella	Gilliamella apis cl.-36_1	Ga0133555_104_1_13	4	+	Ga0133555_104_1	13	ACTCGCCCTTAACTAAGATTTTTACAGAATAT
Ga0133555.fna	Gilliamella	Gilliamella apis cl.-36_1	Ga0133555_104_1_14	4	+	Ga0133555_104_1	14	ATATATTTTTTTATTTAACACAGTTATTTCCT
Ga0133555.fna	Gilliamella	Gilliamella apis cl.-36_1	Ga0133555_105_2_0	4	-	Ga0133555_105_2	0	GCACAATGTTAAAAACGAAACTGACAAAATAT
Ga0133555.fna	Gilliamella	Gilliamella apis cl.-36_1	Ga0133555_105_2_1	4	-	Ga0133555_105_2	1	AGCAATCACATTATCGAGCATACTCTCGACCG
Ga0133555.fna	Gilliamella	Gilliamella apis cl.-36_1	Ga0133555_105_2_2	4	-	Ga0133555_105_2	2	GTACCGACAGCATTTTCCTCTGACGGGCGTGG
Ga0133555.fna	Gilliamella	Gilliamella apis cl.-36_1	Ga0133555_105_2_3	4	-	Ga0133555_105_2	3	AACCTTGGCTATCTCATTAGGATTACCAGTTC
Ga0133555.fna	Gilliamella	Gilliamella apis cl.-36_1	Ga0133555_105_2_4	4	-	Ga0133555_105_2	4	TTATTGAGAGCGTTATGCGCAACCAAAAAAGG
Ga0133555.fna	Gilliamella	Gilliamella apis cl.-36_1	Ga0133555_105_2_5	4	-	Ga0133555_105_2	5	GTTCGTAAAACGCTATATGTAAAAGTAATATAT
Ga0133555.fna	Gilliamella	Gilliamella apis cl.-36_1	Ga0133555_105_2_6	4	-	Ga0133555_105_2	6	TTTCACAAAAATTTTCAACTTCTCTTAATTTT
Ga0133555.fna	Gilliamella	Gilliamella apis cl.-36_1	Ga0133555_105_5_0	4	+	Ga0133555_105_5	0	TTTTCTTGGTTTTCTTAGTTTTCTTCTTATCA
Ga0133555.fna	Gilliamella	Gilliamella apis cl.-36_1	Ga0133555_105_5_1	4	+	Ga0133555_105_5	1	CTTTCATAGTCATTACGGGCATTGTGATAATA
Ga0133555.fna	Gilliamella	Gilliamella apis cl.-36_1	Ga0133555_105_5_2	4	+	Ga0133555_105_5	2	CTGCTGCGAACATTTTTGTTTTTCTGTGTTCG
Ga0133555.fna	Gilliamella	Gilliamella apis cl.-36_1	Ga0133555_105_5_3	4	+	Ga0133555_105_5	3	ATCAGTTTGTTAGAGATAGAACTCTGCCCGTT
Ga0133555.fna	Gilliamella	Gilliamella apis cl.-36_1	Ga0133555_105_5_4	4	+	Ga0133555_105_5	4	CCCCATGCGTGCCAACCGCCCACGTTTTGACG
44B_MAG.18.fa	Lactobacillus	Lactobacillus apis cl.-54_1	NODE_43_length_129348_cov_15_1_0	4	+	NODE_43_length_129348_cov_15_1	0	TCTTCCTTGCCTCTGCGCTTCCCGGCTGTA
44B_MAG.18.fa	Lactobacillus	Lactobacillus apis cl.-54_1	NODE_43_length_129348_cov_15_1_1	4	+	NODE_43_length_129348_cov_15_1	1	CTCTGGATAGTGAATTGCATTTTGGAATAG
44B_MAG.18.fa	Lactobacillus	Lactobacillus apis cl.-54_1	NODE_43_length_129348_cov_15_1_2	4	+	NODE_43_length_129348_cov_15_1	2	TTGCAGAATTCTACATCGCGTATATTAGTT
44B_MAG.18.fa	Lactobacillus	Lactobacillus apis cl.-54_1	NODE_43_length_129348_cov_15_1_3	4	+	NODE_43_length_129348_cov_15_1	3	GTAGTACAACCCTAAGCGGTTATATTACCA
44B_MAG.18.fa	Lactobacillus	Lactobacillus apis cl.-54_1	NODE_43_length_129348_cov_15_1_4	4	+	NODE_43_length_129348_cov_15_1	4	AATAAAGATTATCAATCTGGATTAACTTCA
44B_MAG.18.fa	Lactobacillus	Lactobacillus apis cl.-54_1	NODE_43_length_129348_cov_15_1_5	4	+	NODE_43_length_129348_cov_15_1	5	TATACGAAAAATTGGAAGATTATTTCCTTG
44B_MAG.18.fa	Lactobacillus	Lactobacillus apis cl.-54_1	NODE_43_length_129348_cov_15_1_6	4	+	NODE_43_length_129348_cov_15_1	6	ATCTAGCATCTGTCTAGCTTCATCAGCATC
44B_MAG.18.fa	Lactobacillus	Lactobacillus apis cl.-54_1	NODE_552_length_16558_cov_13_1_0	4	ND	NODE_552_length_16558_cov_13_1	0	CAGAACAAATTGATACTTTAACCACTTTTT
44B_MAG.18.fa	Lactobacillus	Lactobacillus apis cl.-54_1	NODE_552_length_16558_cov_13_1_1	4	ND	NODE_552_length_16558_cov_13_1	1	AGCTAGTGCAATATGTTACCAGTGATGGAA
44B_MAG.18.fa	Lactobacillus	Lactobacillus apis cl.-54_1	NODE_552_length_16558_cov_13_1_2	4	ND	NODE_552_length_16558_cov_13_1	2	TATTCCGAAGTCATATTCGAAGAAACGTAA
44B_MAG.18.fa	Lactobacillus	Lactobacillus apis cl.-54_1	NODE_552_length_16558_cov_13_1_3	4	ND	NODE_552_length_16558_cov_13_1	3	CCCCATAATGAAAGTCTGGATTGTCAATAG
44B_MAG.18.fa	Lactobacillus	Lactobacillus apis cl.-54_1	NODE_552_length_16558_cov_13_1_4	4	ND	NODE_552_length_16558_cov_13_1	4	ACAAAACATCGTAAATAATGCTACAGAAAA
44B_MAG.18.fa	Lactobacillus	Lactobacillus apis cl.-54_1	NODE_552_length_16558_cov_13_1_5	4	ND	NODE_552_length_16558_cov_13_1	5	GGGCAATGTAGTTGAAATTAAGCCAGACGG
44B_MAG.18.fa	Lactobacillus	Lactobacillus apis cl.-54_1	NODE_552_length_16558_cov_13_1_6	4	ND	NODE_552_length_16558_cov_13_1	6	TGCTATACGAAAAATTCTACTCAGATGAGA
44B_MAG.18.fa	Lactobacillus	Lactobacillus apis cl.-54_1	NODE_552_length_16558_cov_13_1_7	4	ND	NODE_552_length_16558_cov_13_1	7	TTCCTCCTATTCACTCTTACTCTGTGATGG
44B_MAG.18.fa	Lactobacillus	Lactobacillus apis cl.-54_1	NODE_552_length_16558_cov_13_1_8	4	ND	NODE_552_length_16558_cov_13_1	8	CTATACTAAATATAATTTATCTTTTGACCT
44B_MAG.18.fa	Lactobacillus	Lactobacillus apis cl.-54_1	NODE_552_length_16558_cov_13_1_9	4	ND	NODE_552_length_16558_cov_13_1	9	TATAAATTTCTCCGTCTTGTGTTTCATGTG
44B_MAG.18.fa	Lactobacillus	Lactobacillus apis cl.-54_1	NODE_552_length_16558_cov_13_1_10	4	ND	NODE_552_length_16558_cov_13_1	10	CGTGCGAAGGGCGAATTGTGATTTTCAATT
23B_MAG.8.fa	Gilliamella	Gilliamella apis cl.-36_5	NODE_37_length_130568_cov_92_1_0	4	+	NODE_37_length_130568_cov_92_1	0	GTTTGCTGGATATTTCGAAAACAGATAGGCGC
23B_MAG.8.fa	Gilliamella	Gilliamella apis cl.-36_5	NODE_37_length_130568_cov_92_1_1	4	+	NODE_37_length_130568_cov_92_1	1	CACAAAAACTTCAATAACATCAATTCATTATA
23B_MAG.8.fa	Gilliamella	Gilliamella apis cl.-36_5	NODE_37_length_130568_cov_92_1_2	4	+	NODE_37_length_130568_cov_92_1	2	AAAAACAAACCCAAACGGGCGGACACTGTTTT
23B_MAG.8.fa	Gilliamella	Gilliamella apis cl.-36_5	NODE_37_length_130568_cov_92_1_3	4	+	NODE_37_length_130568_cov_92_1	3	ATAAAATTTGAGGTCGAGCAATTAAATAATAA
23B_MAG.8.fa	Gilliamella	Gilliamella apis cl.-36_5	NODE_37_length_130568_cov_92_1_4	4	+	NODE_37_length_130568_cov_92_1	4	ATGTGCCAGAAGCTGTCTAGCTAACTCTTTTT
23B_MAG.8.fa	Gilliamella	Gilliamella apis cl.-36_5	NODE_48_length_111734_cov_90_1_0	4	+	NODE_48_length_111734_cov_90_1	0	TGTTGATGAAAATGCCGTGCGCACAAAATTTA
23B_MAG.8.fa	Gilliamella	Gilliamella apis cl.-36_5	NODE_48_length_111734_cov_90_1_1	4	+	NODE_48_length_111734_cov_90_1	1	CTCGAACGCATTGGCGCCCAATTTAATAACAT
23B_MAG.8.fa	Gilliamella	Gilliamella apis cl.-36_5	NODE_48_length_111734_cov_90_1_2	4	+	NODE_48_length_111734_cov_90_1	2	AGTTAGTTCATTGTAGAATGATGTTGAAATTT
23B_MAG.8.fa	Gilliamella	Gilliamella apis cl.-36_5	NODE_48_length_111734_cov_90_1_3	4	+	NODE_48_length_111734_cov_90_1	3	AATTGATTTTTTAATAAATTCATTTACTGTCA
23B_MAG.8.fa	Gilliamella	Gilliamella apis cl.-36_5	NODE_48_length_111734_cov_90_1_4	4	+	NODE_48_length_111734_cov_90_1	4	ACTTCGTAAACTCGATTCTTGCACTGTTGCTA
23B_MAG.8.fa	Gilliamella	Gilliamella apis cl.-36_5	NODE_48_length_111734_cov_90_1_5	4	+	NODE_48_length_111734_cov_90_1	5	AAAAATACAACTTTAATAAAAACATTTCCTGA
23B_MAG.8.fa	Gilliamella	Gilliamella apis cl.-36_5	NODE_48_length_111734_cov_90_1_6	4	+	NODE_48_length_111734_cov_90_1	6	TTTAAATGATAGTATTTCAAAACCTACTCAAG
23B_MAG.8.fa	Gilliamella	Gilliamella apis cl.-36_5	NODE_88_length_75419_cov_90_1_0	4	-	NODE_88_length_75419_cov_90_1	0	TACCATTTTGATAATCCCGTAAATATGGGGGT
23B_MAG.8.fa	Gilliamella	Gilliamella apis cl.-36_5	NODE_88_length_75419_cov_90_1_1	4	-	NODE_88_length_75419_cov_90_1	1	CGAAAGCTTAAAAAGCTCCCAAGTCAAAGATG
23B_MAG.8.fa	Gilliamella	Gilliamella apis cl.-36_5	NODE_88_length_75419_cov_90_1_2	4	-	NODE_88_length_75419_cov_90_1	2	GGCATACAAAGCGGTCTGTGGCATCATGGACT
23B_MAG.8.fa	Gilliamella	Gilliamella apis cl.-36_5	NODE_88_length_75419_cov_90_1_3	4	-	NODE_88_length_75419_cov_90_1	3	GACTCAATGAGCCCGAGAGTTCTTGAGGGCGA
23B_MAG.8.fa	Gilliamella	Gilliamella apis cl.-36_5	NODE_88_length_75419_cov_90_1_4	4	-	NODE_88_length_75419_cov_90_1	4	TAATTCAACCCGACCACGAAGTTTTTTCTCTA
23B_MAG.8.fa	Gilliamella	Gilliamella apis cl.-36_5	NODE_88_length_75419_cov_90_1_5	4	-	NODE_88_length_75419_cov_90_1	5	GGCATACAAAGCGGTCTGTGGCATCATGGACT
23B_MAG.8.fa	Gilliamella	Gilliamella apis cl.-36_5	NODE_88_length_75419_cov_90_1_6	4	-	NODE_88_length_75419_cov_90_1	6	AGATCAAGTGAGATCTTGGCCATCTTCGTTAA
23B_MAG.8.fa	Gilliamella	Gilliamella apis cl.-36_5	NODE_88_length_75419_cov_90_1_7	4	-	NODE_88_length_75419_cov_90_1	7	TGACTTTTTGGCTGATAGGCGTAAAAAATTTA
23B_MAG.8.fa	Gilliamella	Gilliamella apis cl.-36_5	NODE_88_length_75419_cov_90_1_8	4	-	NODE_88_length_75419_cov_90_1	8	TCAGTAAATGAATATGCAATGGTCTGTGGAAA
23B_MAG.8.fa	Gilliamella	Gilliamella apis cl.-36_5	NODE_88_length_75419_cov_90_1_9	4	-	NODE_88_length_75419_cov_90_1	9	TGATCAACGCATACTTATTTTTACCTCTACTA
23B_MAG.8.fa	Gilliamella	Gilliamella apis cl.-36_5	NODE_88_length_75419_cov_90_1_10	4	-	NODE_88_length_75419_cov_90_1	10	AATCAGGCGTTAGTAGCGATATTTTTTATGAT
23B_MAG.8.fa	Gilliamella	Gilliamella apis cl.-36_5	NODE_88_length_75419_cov_90_1_11	4	-	NODE_88_length_75419_cov_90_1	11	TGGTTGGCTTATTCCAATTATTGATGACATAT
23B_MAG.8.fa	Gilliamella	Gilliamella apis cl.-36_5	NODE_88_length_75419_cov_90_1_12	4	-	NODE_88_length_75419_cov_90_1	12	CAAAATTAATCAGTAATGTTATTTTATCTATT
23B_MAG.8.fa	Gilliamella	Gilliamella apis cl.-36_5	NODE_88_length_75419_cov_90_1_13	4	-	NODE_88_length_75419_cov_90_1	13	AGCGTTTTGTGGTGTCGAGGCCGGCCTTATTT
23B_MAG.8.fa	Gilliamella	Gilliamella apis cl.-36_5	NODE_88_length_75419_cov_90_1_14	4	-	NODE_88_length_75419_cov_90_1	14	GTAATAAATTTGATTTAGTTTGTCTGAAAGTT
23B_MAG.8.fa	Gilliamella	Gilliamella apis cl.-36_5	NODE_110_length_68228_cov_88_1_0	4	+	NODE_110_length_68228_cov_88_1	0	GCAATACACCATTCCCATGGCGCAGTTTACAA
23B_MAG.8.fa	Gilliamella	Gilliamella apis cl.-36_5	NODE_110_length_68228_cov_88_1_1	4	+	NODE_110_length_68228_cov_88_1	1	GAGTAACCATGTTTAATACAGATTCATTCAGT
23B_MAG.8.fa	Gilliamella	Gilliamella apis cl.-36_5	NODE_110_length_68228_cov_88_1_2	4	+	NODE_110_length_68228_cov_88_1	2	TCAAATCAGAAATTATAGACGTTCAAACAAAA
23B_MAG.8.fa	Gilliamella	Gilliamella apis cl.-36_5	NODE_110_length_68228_cov_88_1_3	4	+	NODE_110_length_68228_cov_88_1	3	CAAGAAAAAATTCATCGATTTAGCCGAGCACT
23B_MAG.8.fa	Gilliamella	Gilliamella apis cl.-36_5	NODE_110_length_68228_cov_88_1_4	4	+	NODE_110_length_68228_cov_88_1	4	CGGATTAAATAAATCTAATATTTATTACCTAA
23B_MAG.8.fa	Gilliamella	Gilliamella apis cl.-36_5	NODE_110_length_68228_cov_88_1_5	4	+	NODE_110_length_68228_cov_88_1	5	GTAATAAACAATGTTTTATTAATTCTAATCTA
23B_MAG.8.fa	Gilliamella	Gilliamella apis cl.-36_5	NODE_110_length_68228_cov_88_1_6	4	+	NODE_110_length_68228_cov_88_1	6	GGGCTAACATTTGAGTTGCCCACCGCTGATTA
23B_MAG.8.fa	Gilliamella	Gilliamella apis cl.-36_5	NODE_110_length_68228_cov_88_1_7	4	+	NODE_110_length_68228_cov_88_1	7	GAGACGTTACAGAATTCAATACATGCGATCGT
23B_MAG.8.fa	Gilliamella	Gilliamella apis cl.-36_5	NODE_110_length_68228_cov_88_1_8	4	+	NODE_110_length_68228_cov_88_1	8	CGGCTCAATAGCTGTTTTTTATAGGTGAATTA
23B_MAG.8.fa	Gilliamella	Gilliamella apis cl.-36_5	NODE_190_length_41923_cov_113_1_0	4	-	NODE_190_length_41923_cov_113_1	0	GCACTGAGTCACCCCTTGCGAAAGTACCTAAC
23B_MAG.8.fa	Gilliamella	Gilliamella apis cl.-36_5	NODE_190_length_41923_cov_113_1_1	4	-	NODE_190_length_41923_cov_113_1	1	GCACTGAGTCACCCCTTGCGAAAGTACCTAAC
23B_MAG.8.fa	Gilliamella	Gilliamella apis cl.-36_5	NODE_190_length_41923_cov_113_1_2	4	-	NODE_190_length_41923_cov_113_1	2	AGCGTGGCTAGATGATTTTTTTGCTGAGTTCT
23B_MAG.8.fa	Gilliamella	Gilliamella apis cl.-36_5	NODE_190_length_41923_cov_113_1_3	4	-	NODE_190_length_41923_cov_113_1	3	ATCTTCATCTGCGATACTAATATGCGCCCATAG
23B_MAG.8.fa	Gilliamella	Gilliamella apis cl.-36_5	NODE_190_length_41923_cov_113_1_4	4	-	NODE_190_length_41923_cov_113_1	4	CTAGTCTTTTAATTTTTTGTAATAATCTCTCT
23B_MAG.8.fa	Gilliamella	Gilliamella apis cl.-36_5	NODE_190_length_41923_cov_113_1_5	4	-	NODE_190_length_41923_cov_113_1	5	TATGCAACTCGTTGTGATGAATTCTGCAGAGT
23B_MAG.8.fa	Gilliamella	Gilliamella apis cl.-36_5	NODE_190_length_41923_cov_113_1_6	4	-	NODE_190_length_41923_cov_113_1	6	GATGTCTCGCTGAGAATAATCTTAGAACATGA
23B_MAG.8.fa	Gilliamella	Gilliamella apis cl.-36_5	NODE_190_length_41923_cov_113_1_7	4	-	NODE_190_length_41923_cov_113_1	7	AAAGGCGAGCATTTATTGCAACAGCGTGCCGA
23B_MAG.8.fa	Gilliamella	Gilliamella apis cl.-36_5	NODE_253_length_33801_cov_107_2_0	4	+	NODE_253_length_33801_cov_107_2	0	ACGATATCCTGCCGTTATATCAACTCTTAGG
23B_MAG.8.fa	Gilliamella	Gilliamella apis cl.-36_5	NODE_253_length_33801_cov_107_2_1	4	+	NODE_253_length_33801_cov_107_2	1	AGACAGGTAATGACCGAAAAATAGAGAAAAA
23B_MAG.8.fa	Gilliamella	Gilliamella apis cl.-36_5	NODE_253_length_33801_cov_107_2_2	4	+	NODE_253_length_33801_cov_107_2	2	TGCTACACGATAAATGCTATTTAGCGGGTCG
23B_MAG.8.fa	Gilliamella	Gilliamella apis cl.-36_5	NODE_253_length_33801_cov_107_2_3	4	+	NODE_253_length_33801_cov_107_2	3	AGTCTATCAGGTCATGGCGTAATGTTGAATT
23B_MAG.8.fa	Gilliamella	Gilliamella apis cl.-36_5	NODE_253_length_33801_cov_107_2_4	4	+	NODE_253_length_33801_cov_107_2	4	TCGAGTTACAATTCCTCAAATTGCAGAACAC
23B_MAG.8.fa	Gilliamella	Gilliamella apis cl.-36_5	NODE_302_length_28227_cov_114_1_0	4	ND	NODE_302_length_28227_cov_114_1	0	CAACAAATAGATCTAAAGCCTCTCTACCACGCA
23B_MAG.8.fa	Gilliamella	Gilliamella apis cl.-36_5	NODE_302_length_28227_cov_114_1_1	4	ND	NODE_302_length_28227_cov_114_1	1	CAGATAAAACATTTACACTCTTGCGTGTCATG
23B_MAG.8.fa	Gilliamella	Gilliamella apis cl.-36_5	NODE_302_length_28227_cov_114_1_2	4	ND	NODE_302_length_28227_cov_114_1	2	TCAAGAAGCGCTATTATTAACGAAGCTAAAGC
23B_MAG.8.fa	Gilliamella	Gilliamella apis cl.-36_5	NODE_302_length_28227_cov_114_1_3	4	ND	NODE_302_length_28227_cov_114_1	3	TCCTAATTTCATTTTCGCCTCCCGTTATATTT
23B_MAG.8.fa	Gilliamella	Gilliamella apis cl.-36_5	NODE_302_length_28227_cov_114_1_4	4	ND	NODE_302_length_28227_cov_114_1	4	TAACAAATCAATAGATTTTGATAACAAGTTGG
23B_MAG.8.fa	Gilliamella	Gilliamella apis cl.-36_5	NODE_302_length_28227_cov_114_1_5	4	ND	NODE_302_length_28227_cov_114_1	5	TATTTTAGTCTTATTATCTTTCTATTTTTTGA
23B_MAG.8.fa	Gilliamella	Gilliamella apis cl.-36_5	NODE_302_length_28227_cov_114_1_6	4	ND	NODE_302_length_28227_cov_114_1	6	GCCAGCTACCACAACATTAACATTTACTGCTG
23B_MAG.8.fa	Gilliamella	Gilliamella apis cl.-36_5	NODE_302_length_28227_cov_114_1_7	4	ND	NODE_302_length_28227_cov_114_1	7	CAATGTAATGTATGGAATATTCATAATTTTGA
23B_MAG.8.fa	Gilliamella	Gilliamella apis cl.-36_5	NODE_302_length_28227_cov_114_1_8	4	ND	NODE_302_length_28227_cov_114_1	8	TATTTTTACACCGTCCTCGTTTACAGTTGATA
23B_MAG.8.fa	Gilliamella	Gilliamella apis cl.-36_5	NODE_302_length_28227_cov_114_1_9	4	ND	NODE_302_length_28227_cov_114_1	9	CTACTGACGCTGATAAAATTTTATTAGAAATG
23B_MAG.8.fa	Gilliamella	Gilliamella apis cl.-36_5	NODE_302_length_28227_cov_114_1_10	4	ND	NODE_302_length_28227_cov_114_1	10	ATGGGCACGTGAATGTGCAGGTGTGACACGAG
23B_MAG.8.fa	Gilliamella	Gilliamella apis cl.-36_5	NODE_302_length_28227_cov_114_1_11	4	ND	NODE_302_length_28227_cov_114_1	11	ATGGGCACGTGAATGTGCAGGTGTGACACGAG
23B_MAG.8.fa	Gilliamella	Gilliamella apis cl.-36_5	NODE_302_length_28227_cov_114_1_12	4	ND	NODE_302_length_28227_cov_114_1	12	TAACACATTTTAATCAGTTGGCGGCGTAATTA
23B_MAG.8.fa	Gilliamella	Gilliamella apis cl.-36_5	NODE_302_length_28227_cov_114_1_13	4	ND	NODE_302_length_28227_cov_114_1	13	CCATAGGAATTACGAATTGTTGTATACCATTT
23B_MAG.8.fa	Gilliamella	Gilliamella apis cl.-36_5	NODE_302_length_28227_cov_114_1_14	4	ND	NODE_302_length_28227_cov_114_1	14	CCAACTATGATTCTCGCTAAAATTAAAAATTT
23B_MAG.8.fa	Gilliamella	Gilliamella apis cl.-36_5	NODE_302_length_28227_cov_114_1_15	4	ND	NODE_302_length_28227_cov_114_1	15	AATCTCTTGATTGGGAAACCTTAAAATCAATG
23B_MAG.8.fa	Gilliamella	Gilliamella apis cl.-36_5	NODE_302_length_28227_cov_114_1_16	4	ND	NODE_302_length_28227_cov_114_1	16	TGCATAATATTGTCTCTATTTCTTTAATCTGA
23B_MAG.8.fa	Gilliamella	Gilliamella apis cl.-36_5	NODE_302_length_28227_cov_114_1_17	4	ND	NODE_302_length_28227_cov_114_1	17	CTAGTCAATTATCGGCTGATGATGTGCGTTTG
23B_MAG.8.fa	Gilliamella	Gilliamella apis cl.-36_5	NODE_302_length_28227_cov_114_1_18	4	ND	NODE_302_length_28227_cov_114_1	18	GAGTTATTAGCTCGCTCTCATTAAGTTTTGGC
23B_MAG.8.fa	Gilliamella	Gilliamella apis cl.-36_5	NODE_302_length_28227_cov_114_1_19	4	ND	NODE_302_length_28227_cov_114_1	19	TATCAATGGATAAACCAACACAACGCTATGCG
23B_MAG.8.fa	Gilliamella	Gilliamella apis cl.-36_5	NODE_302_length_28227_cov_114_1_20	4	ND	NODE_302_length_28227_cov_114_1	20	TAACCATACCTGAAAACTTTCGTTTACTGCCT
23B_MAG.8.fa	Gilliamella	Gilliamella apis cl.-36_5	NODE_302_length_28227_cov_114_1_21	4	ND	NODE_302_length_28227_cov_114_1	21	ATGAGAGGGCAAACGGATGTAGTAAGCGCTGT
23B_MAG.8.fa	Gilliamella	Gilliamella apis cl.-36_5	NODE_302_length_28227_cov_114_1_22	4	ND	NODE_302_length_28227_cov_114_1	22	GTTCGTCGGTTTCCTCATCAACACCGCCATAA
23B_MAG.8.fa	Gilliamella	Gilliamella apis cl.-36_5	NODE_302_length_28227_cov_114_1_23	4	ND	NODE_302_length_28227_cov_114_1	23	GACAAGCAGATTTTTTCAAAGCCAACAAATAC
23B_MAG.8.fa	Gilliamella	Gilliamella apis cl.-36_5	NODE_302_length_28227_cov_114_1_24	4	ND	NODE_302_length_28227_cov_114_1	24	TTGTGCTAATCGATGGCCAATTGGTTCGTCCA
23B_MAG.8.fa	Gilliamella	Gilliamella apis cl.-36_5	NODE_302_length_28227_cov_114_1_25	4	ND	NODE_302_length_28227_cov_114_1	25	AAACGTGGAACCTTGGCCAAAATCCGATAGAA
23B_MAG.8.fa	Gilliamella	Gilliamella apis cl.-36_5	NODE_302_length_28227_cov_114_1_26	4	ND	NODE_302_length_28227_cov_114_1	26	TTATTTAGATGTTAAAAAAGTTAAAAATATTT
23B_MAG.8.fa	Gilliamella	Gilliamella apis cl.-36_5	NODE_302_length_28227_cov_114_1_27	4	ND	NODE_302_length_28227_cov_114_1	27	GGGATATTAACGACGCCCTAATGGGAGGAACG
23B_MAG.8.fa	Gilliamella	Gilliamella apis cl.-36_5	NODE_302_length_28227_cov_114_1_28	4	ND	NODE_302_length_28227_cov_114_1	28	TGGTCAAATATTGGTGTCGGCATTTGCAGGCG
23B_MAG.8.fa	Gilliamella	Gilliamella apis cl.-36_5	NODE_302_length_28227_cov_114_1_29	4	ND	NODE_302_length_28227_cov_114_1	29	CATAACGAGCATTGCGATACAAATTACCGGCG
23B_MAG.8.fa	Gilliamella	Gilliamella apis cl.-36_5	NODE_302_length_28227_cov_114_1_30	4	ND	NODE_302_length_28227_cov_114_1	30	ATTTGTGGTCGTGGGTTGCTTCATGATAAATA
23B_MAG.8.fa	Gilliamella	Gilliamella apis cl.-36_5	NODE_302_length_28227_cov_114_1_31	4	ND	NODE_302_length_28227_cov_114_1	31	AGGCCCGGATACGGAGCGGAGCGAATGAATAA
23B_MAG.8.fa	Gilliamella	Gilliamella apis cl.-36_5	NODE_302_length_28227_cov_114_1_32	4	ND	NODE_302_length_28227_cov_114_1	32	TTTTAAATCAAATGTTTAACTAAACACAACCG
23B_MAG.8.fa	Gilliamella	Gilliamella apis cl.-36_5	NODE_302_length_28227_cov_114_1_33	4	ND	NODE_302_length_28227_cov_114_1	33	ATCCATATAAGTTATAAATCATCAAGTTTAGG
23B_MAG.8.fa	Gilliamella	Gilliamella apis cl.-36_5	NODE_302_length_28227_cov_114_1_34	4	ND	NODE_302_length_28227_cov_114_1	34	TTTTACGCTCTTTTGCAAATCAACTATACTGG
23B_MAG.8.fa	Gilliamella	Gilliamella apis cl.-36_5	NODE_302_length_28227_cov_114_1_35	4	ND	NODE_302_length_28227_cov_114_1	35	AGCGAAATCCTGACCATAAGCATGGCGAGTTT
23B_MAG.8.fa	Gilliamella	Gilliamella apis cl.-36_5	NODE_302_length_28227_cov_114_1_36	4	ND	NODE_302_length_28227_cov_114_1	36	GTTCTATTAATTTTTCTTCTTCTGATGAAATG
23B_MAG.8.fa	Gilliamella	Gilliamella apis cl.-36_5	NODE_302_length_28227_cov_114_1_37	4	ND	NODE_302_length_28227_cov_114_1	37	TCGTGTCGTTTTTTTTAGCTCTTGTCGGCGAG
23B_MAG.8.fa	Gilliamella	Gilliamella apis cl.-36_5	NODE_302_length_28227_cov_114_1_38	4	ND	NODE_302_length_28227_cov_114_1	38	AGACATAAACGATCTAATCAATAATTGGCTTG
23B_MAG.8.fa	Gilliamella	Gilliamella apis cl.-36_5	NODE_302_length_28227_cov_114_1_39	4	ND	NODE_302_length_28227_cov_114_1	39	CATAAAACCTTATTCAATAATGGTTTAATCGT
23B_MAG.8.fa	Gilliamella	Gilliamella apis cl.-36_5	NODE_302_length_28227_cov_114_1_40	4	ND	NODE_302_length_28227_cov_114_1	40	TAATTATAAAGATTTTGCAACTGGTAAAAGTG
23B_MAG.8.fa	Gilliamella	Gilliamella apis cl.-36_5	NODE_302_length_28227_cov_114_1_41	4	ND	NODE_302_length_28227_cov_114_1	41	GGCAAAACTGCACAAGAGTCTGTTTTAGTTAA
23B_MAG.8.fa	Gilliamella	Gilliamella apis cl.-36_5	NODE_302_length_28227_cov_114_1_42	4	ND	NODE_302_length_28227_cov_114_1	42	TTAACTAATGCTTTTTCATTATAGTTTTTTTG
23B_MAG.8.fa	Gilliamella	Gilliamella apis cl.-36_5	NODE_302_length_28227_cov_114_1_43	4	ND	NODE_302_length_28227_cov_114_1	43	TTGATTAGCAAGCATATTGCAAGCATATATTT
23B_MAG.8.fa	Gilliamella	Gilliamella apis cl.-36_5	NODE_302_length_28227_cov_114_1_44	4	ND	NODE_302_length_28227_cov_114_1	44	ATAATACTTCATAGAAAATTCCTCTATCTTAT
23B_MAG.8.fa	Gilliamella	Gilliamella apis cl.-36_5	NODE_302_length_28227_cov_114_1_45	4	ND	NODE_302_length_28227_cov_114_1	45	GGGTTTCCGGCATACGTTAAAACACCACGAAA
23B_MAG.8.fa	Gilliamella	Gilliamella apis cl.-36_5	NODE_302_length_28227_cov_114_1_46	4	ND	NODE_302_length_28227_cov_114_1	46	TCCGTGCTCTTTAACTAGTGGTCTCCAACAGC
23B_MAG.8.fa	Gilliamella	Gilliamella apis cl.-36_5	NODE_302_length_28227_cov_114_1_47	4	ND	NODE_302_length_28227_cov_114_1	47	GTTTTTCCATACAGTTGAATTTAATTTAATTG
23B_MAG.8.fa	Gilliamella	Gilliamella apis cl.-36_5	NODE_302_length_28227_cov_114_1_48	4	ND	NODE_302_length_28227_cov_114_1	48	TTCCAGAACTGGTAAAAAAGAAGATTTAAGAA
23B_MAG.8.fa	Gilliamella	Gilliamella apis cl.-36_5	NODE_302_length_28227_cov_114_1_49	4	ND	NODE_302_length_28227_cov_114_1	49	AAACAGTACATTAAAAGCGATCGGTAAAACAC
23B_MAG.8.fa	Gilliamella	Gilliamella apis cl.-36_5	NODE_302_length_28227_cov_114_1_50	4	ND	NODE_302_length_28227_cov_114_1	50	TTTAATATAATCATCTGTGTATTCGGCAGGTT
23B_MAG.8.fa	Gilliamella	Gilliamella apis cl.-36_5	NODE_302_length_28227_cov_114_1_51	4	ND	NODE_302_length_28227_cov_114_1	51	GCTATACGGAGCTTGCATAAAATATAGAAAAT
23B_MAG.8.fa	Gilliamella	Gilliamella apis cl.-36_5	NODE_302_length_28227_cov_114_1_52	4	ND	NODE_302_length_28227_cov_114_1	52	GATTTTAGTTAGATTTCCTAAGTTTTCGCTTT
23B_MAG.8.fa	Gilliamella	Gilliamella apis cl.-36_5	NODE_302_length_28227_cov_114_1_53	4	ND	NODE_302_length_28227_cov_114_1	53	AAAGCCTATCACCTGATTCAGCAAGCTGTCTT
23B_MAG.8.fa	Gilliamella	Gilliamella apis cl.-36_5	NODE_302_length_28227_cov_114_1_54	4	ND	NODE_302_length_28227_cov_114_1	54	GTCAACCGTATGGCGACGATCAGCGAAAAGGA
23B_MAG.8.fa	Gilliamella	Gilliamella apis cl.-36_5	NODE_302_length_28227_cov_114_1_55	4	ND	NODE_302_length_28227_cov_114_1	55	AATGCAAGCCAATTCACCATTATTTACGATGG
23B_MAG.8.fa	Gilliamella	Gilliamella apis cl.-36_5	NODE_302_length_28227_cov_114_1_56	4	ND	NODE_302_length_28227_cov_114_1	56	AGTGAGTTAACCTAATCGCAATTAGATGATAA
23B_MAG.8.fa	Gilliamella	Gilliamella apis cl.-36_5	NODE_302_length_28227_cov_114_1_57	4	ND	NODE_302_length_28227_cov_114_1	57	CCTGTCGAGAAAGCAAGCAAAGTTTTGTCTTG
23B_MAG.8.fa	Gilliamella	Gilliamella apis cl.-36_5	NODE_302_length_28227_cov_114_1_58	4	ND	NODE_302_length_28227_cov_114_1	58	ACCGCCGAAACAATTAAAGGCCTCGATGCTGG
23B_MAG.8.fa	Gilliamella	Gilliamella apis cl.-36_5	NODE_302_length_28227_cov_114_1_59	4	ND	NODE_302_length_28227_cov_114_1	59	ATTTATATACATAAAAACCGACTACATACGGA
23B_MAG.8.fa	Gilliamella	Gilliamella apis cl.-36_5	NODE_302_length_28227_cov_114_1_60	4	ND	NODE_302_length_28227_cov_114_1	60	TAGTTCTCTCCATGTTATTACTGGAATTAATT
23B_MAG.8.fa	Gilliamella	Gilliamella apis cl.-36_5	NODE_302_length_28227_cov_114_1_61	4	ND	NODE_302_length_28227_cov_114_1	61	TATTTCAAGTTTGTGTTCTTCAGGTATGTTTT
23B_MAG.8.fa	Gilliamella	Gilliamella apis cl.-36_5	NODE_302_length_28227_cov_114_1_62	4	ND	NODE_302_length_28227_cov_114_1	62	GGTAAAAATCTATCACGCCCCGATAGTGAATT
23B_MAG.8.fa	Gilliamella	Gilliamella apis cl.-36_5	NODE_302_length_28227_cov_114_1_63	4	ND	NODE_302_length_28227_cov_114_1	63	GTAACTGAGGGTGTGCTAAATTTTCAATTTTT
23B_MAG.8.fa	Gilliamella	Gilliamella apis cl.-36_5	NODE_302_length_28227_cov_114_1_64	4	ND	NODE_302_length_28227_cov_114_1	64	TTATATTTTCATCACATAACCATTCATTTAGA
23B_MAG.8.fa	Gilliamella	Gilliamella apis cl.-36_5	NODE_302_length_28227_cov_114_1_65	4	ND	NODE_302_length_28227_cov_114_1	65	AATACCGTTGCCATCCTAGAGCGTACGAGGGG
23B_MAG.8.fa	Gilliamella	Gilliamella apis cl.-36_5	NODE_302_length_28227_cov_114_1_66	4	ND	NODE_302_length_28227_cov_114_1	66	ATTTAGTGGGCGTTGATAAAGTTAGTCGCCCC
23B_MAG.8.fa	Gilliamella	Gilliamella apis cl.-36_5	NODE_302_length_28227_cov_114_1_67	4	ND	NODE_302_length_28227_cov_114_1	67	CTGTTAGTAGATAAACTCACATTAAAAAAGCA
23B_MAG.8.fa	Gilliamella	Gilliamella apis cl.-36_5	NODE_302_length_28227_cov_114_1_68	4	ND	NODE_302_length_28227_cov_114_1	68	CCACCTGAAAACGAGAGATAAATTTTAGGAAA
23B_MAG.8.fa	Gilliamella	Gilliamella apis cl.-36_5	NODE_302_length_28227_cov_114_1_69	4	ND	NODE_302_length_28227_cov_114_1	69	GCACCAGTATATGCACCGGCAAGAAGTGGGTG
23B_MAG.8.fa	Gilliamella	Gilliamella apis cl.-36_5	NODE_302_length_28227_cov_114_1_70	4	ND	NODE_302_length_28227_cov_114_1	70	CAAGTTAAAGCTTTCAACTCGACCAATAATAC
23B_MAG.8.fa	Gilliamella	Gilliamella apis cl.-36_5	NODE_302_length_28227_cov_114_1_71	4	ND	NODE_302_length_28227_cov_114_1	71	AATTTATAATCAGTATCCAGATGAGTTTCATT
23B_MAG.8.fa	Gilliamella	Gilliamella apis cl.-36_5	NODE_302_length_28227_cov_114_1_72	4	ND	NODE_302_length_28227_cov_114_1	72	TACGTTCGTGTTTCAAATGCGGAAGGTTGGAA
23B_MAG.8.fa	Gilliamella	Gilliamella apis cl.-36_5	NODE_302_length_28227_cov_114_1_73	4	ND	NODE_302_length_28227_cov_114_1	73	AAACAAATATCGAGTTTATGCAATCAAGGGGG
23B_MAG.8.fa	Gilliamella	Gilliamella apis cl.-36_5	NODE_302_length_28227_cov_114_1_74	4	ND	NODE_302_length_28227_cov_114_1	74	ATTCATTATCATTCCAATGACGATCGCAATCG
23B_MAG.8.fa	Gilliamella	Gilliamella apis cl.-36_5	NODE_302_length_28227_cov_114_1_75	4	ND	NODE_302_length_28227_cov_114_1	75	TTCAAGAACTATTCGGGCCGTCAATTCCTCAG
23B_MAG.8.fa	Gilliamella	Gilliamella apis cl.-36_5	NODE_302_length_28227_cov_114_1_76	4	ND	NODE_302_length_28227_cov_114_1	76	TTTCTTATTTTGCTTATTTTACCCCATTTTGC
23B_MAG.8.fa	Gilliamella	Gilliamella apis cl.-36_5	NODE_302_length_28227_cov_114_1_77	4	ND	NODE_302_length_28227_cov_114_1	77	TGACGAGGTGGAATAATTGAGGTTGGTATTTG
23B_MAG.8.fa	Gilliamella	Gilliamella apis cl.-36_5	NODE_302_length_28227_cov_114_1_78	4	ND	NODE_302_length_28227_cov_114_1	78	GGGCAGCAATAAAAATAAAGGCTGACGAAAGC
23B_MAG.8.fa	Gilliamella	Gilliamella apis cl.-36_5	NODE_302_length_28227_cov_114_1_79	4	ND	NODE_302_length_28227_cov_114_1	79	CTTTTTGTGTTGCTTTCCCCATGATTTAACTC
23B_MAG.8.fa	Gilliamella	Gilliamella apis cl.-36_5	NODE_302_length_28227_cov_114_1_80	4	ND	NODE_302_length_28227_cov_114_1	80	AGATACGTTTATTTCAAATCGTCGAATGTTTG
23B_MAG.8.fa	Gilliamella	Gilliamella apis cl.-36_5	NODE_302_length_28227_cov_114_1_81	4	ND	NODE_302_length_28227_cov_114_1	81	TATTGTATGATAAAAGTGGGTGAATTCACCCA
23B_MAG.8.fa	Gilliamella	Gilliamella apis cl.-36_5	NODE_302_length_28227_cov_114_1_82	4	ND	NODE_302_length_28227_cov_114_1	82	GCCAAAGGGTCAACCTGATAAAGTTGCGCTAG
23B_MAG.8.fa	Gilliamella	Gilliamella apis cl.-36_5	NODE_302_length_28227_cov_114_1_83	4	ND	NODE_302_length_28227_cov_114_1	83	TTTGCATTACTAAAATTAACAAGAGTTGATAG
23B_MAG.8.fa	Gilliamella	Gilliamella apis cl.-36_5	NODE_302_length_28227_cov_114_1_84	4	ND	NODE_302_length_28227_cov_114_1	84	GGTTGTCGACCGTTGTTAAAGTAAATAAAAAT
23B_MAG.8.fa	Gilliamella	Gilliamella apis cl.-36_5	NODE_302_length_28227_cov_114_1_85	4	ND	NODE_302_length_28227_cov_114_1	85	AGATACCCATTTTTGCAATTCTTCAATTGTGC
23B_MAG.8.fa	Gilliamella	Gilliamella apis cl.-36_5	NODE_302_length_28227_cov_114_1_86	4	ND	NODE_302_length_28227_cov_114_1	86	TCACGGATTGCCGGATGCACCTGTTGATTGGG
23B_MAG.8.fa	Gilliamella	Gilliamella apis cl.-36_5	NODE_302_length_28227_cov_114_1_87	4	ND	NODE_302_length_28227_cov_114_1	87	AATTAGCAATATCGACCAAGGGAAATATCAGG
23B_MAG.8.fa	Gilliamella	Gilliamella apis cl.-36_5	NODE_315_length_27137_cov_105_1_0	4	-	NODE_315_length_27137_cov_105_1	0	ATTAGCGTTAGCAGTGACCCGGTCCATATCA
23B_MAG.8.fa	Gilliamella	Gilliamella apis cl.-36_5	NODE_315_length_27137_cov_105_1_1	4	-	NODE_315_length_27137_cov_105_1	1	CGAGCTAGGCTTCGTTTGCCGCTCAAAATTT
23B_MAG.8.fa	Gilliamella	Gilliamella apis cl.-36_5	NODE_315_length_27137_cov_105_1_2	4	-	NODE_315_length_27137_cov_105_1	2	CGGGTGGAATTTAGCAAGTTGGGGACAAAAT
23B_MAG.8.fa	Gilliamella	Gilliamella apis cl.-36_5	NODE_315_length_27137_cov_105_1_3	4	-	NODE_315_length_27137_cov_105_1	3	TTCAATATCAATAAACTGACGTGGAAACTGA
23B_MAG.8.fa	Gilliamella	Gilliamella apis cl.-36_5	NODE_315_length_27137_cov_105_1_4	4	-	NODE_315_length_27137_cov_105_1	4	TACTCGTCGCTGACGAGCAACCCTTTGATTC
23B_MAG.8.fa	Gilliamella	Gilliamella apis cl.-36_5	NODE_396_length_20844_cov_122_1_0	4	+	NODE_396_length_20844_cov_122_1	0	ATGATGAATTCAGTGAAGCATGGGAACCTGAG
23B_MAG.8.fa	Gilliamella	Gilliamella apis cl.-36_5	NODE_396_length_20844_cov_122_1_1	4	+	NODE_396_length_20844_cov_122_1	1	AACGCATCAAATATAGTACTGAAAAAGACCCA
23B_MAG.8.fa	Gilliamella	Gilliamella apis cl.-36_5	NODE_396_length_20844_cov_122_1_2	4	+	NODE_396_length_20844_cov_122_1	2	AATTAAAGATTGATAAAAAATTATATGAAGCG
23B_MAG.8.fa	Gilliamella	Gilliamella apis cl.-36_5	NODE_396_length_20844_cov_122_1_3	4	+	NODE_396_length_20844_cov_122_1	3	GTTGGCGCTTTAAGTGAATATTCTTTAATCAAT
23B_MAG.8.fa	Gilliamella	Gilliamella apis cl.-36_5	NODE_396_length_20844_cov_122_1_4	4	+	NODE_396_length_20844_cov_122_1	4	CTGAGTTTTAGCGGTAGCTAGAGCTAGAATAG
23B_MAG.8.fa	Gilliamella	Gilliamella apis cl.-36_5	NODE_396_length_20844_cov_122_1_5	4	+	NODE_396_length_20844_cov_122_1	5	AAATCGGTGAAAATGGTGAAATTGTTTCTATT
23B_MAG.8.fa	Gilliamella	Gilliamella apis cl.-36_5	NODE_396_length_20844_cov_122_1_6	4	+	NODE_396_length_20844_cov_122_1	6	ATGAAATCTAATACACCAGTTATAATCAGAGA
23B_MAG.8.fa	Gilliamella	Gilliamella apis cl.-36_5	NODE_396_length_20844_cov_122_1_7	4	+	NODE_396_length_20844_cov_122_1	7	CGATGAAGAACGAAACTTCCTAAATTGTGCAC
23B_MAG.8.fa	Gilliamella	Gilliamella apis cl.-36_5	NODE_396_length_20844_cov_122_1_8	4	+	NODE_396_length_20844_cov_122_1	8	GTTTTTTTTTTATCTTCAGTTGAAAATAAAAA
10B_MAG.19.fa	Bifidobacterium	Bifidobacterium choladohabitans cl.-41_6	NODE_413_length_18204_cov_10_1_0	4	-	NODE_413_length_18204_cov_10_1	0	TCCCAGACGGTGACCGTTTTCTATCCTGATTGCG
10B_MAG.19.fa	Bifidobacterium	Bifidobacterium choladohabitans cl.-41_6	NODE_413_length_18204_cov_10_1_1	4	-	NODE_413_length_18204_cov_10_1	1	TCAGCCTCTCTTAGCTGTATTAGACGGGCCTCTT
10B_MAG.19.fa	Bifidobacterium	Bifidobacterium choladohabitans cl.-41_6	NODE_413_length_18204_cov_10_1_2	4	-	NODE_413_length_18204_cov_10_1	2	TGGGTGGTCTCCAAAGCCACCGATACCCCTAGGA
10B_MAG.19.fa	Bifidobacterium	Bifidobacterium choladohabitans cl.-41_6	NODE_413_length_18204_cov_10_1_3	4	-	NODE_413_length_18204_cov_10_1	3	CGCGCATACTCAGTATCAGAGGTGACCGGATTATG
10B_MAG.19.fa	Bifidobacterium	Bifidobacterium choladohabitans cl.-41_6	NODE_413_length_18204_cov_10_1_4	4	-	NODE_413_length_18204_cov_10_1	4	TGCATTGTCAAAAAATATGTCGCTGGGGATGGAA
10B_MAG.19.fa	Bifidobacterium	Bifidobacterium choladohabitans cl.-41_6	NODE_413_length_18204_cov_10_1_5	4	-	NODE_413_length_18204_cov_10_1	5	GTCCTGCATCCGGGGCACCGGTAGGGCCCGCCCAG
10B_MAG.19.fa	Bifidobacterium	Bifidobacterium choladohabitans cl.-41_6	NODE_413_length_18204_cov_10_1_6	4	-	NODE_413_length_18204_cov_10_1	6	GTTGGTTGCATGCCGGGCGTCGTTGTGTGCCTT
10B_MAG.19.fa	Bifidobacterium	Bifidobacterium choladohabitans cl.-41_6	NODE_413_length_18204_cov_10_1_7	4	-	NODE_413_length_18204_cov_10_1	7	AAGGCATCCATCCATACAGGGCTTGAATACGCCA
10B_MAG.19.fa	Bifidobacterium	Bifidobacterium choladohabitans cl.-41_6	NODE_413_length_18204_cov_10_1_8	4	-	NODE_413_length_18204_cov_10_1	8	TGTTTGACATGCCTTGGCACGCTGATGGGGTGAA
10B_MAG.19.fa	Bifidobacterium	Bifidobacterium choladohabitans cl.-41_6	NODE_413_length_18204_cov_10_1_9	4	-	NODE_413_length_18204_cov_10_1	9	TCTGCATGACCGATGCCAATACTTATAAACAAAA
10B_MAG.19.fa	Bifidobacterium	Bifidobacterium choladohabitans cl.-41_6	NODE_413_length_18204_cov_10_1_10	4	-	NODE_413_length_18204_cov_10_1	10	ATGGAGGCGATCCGTGGGGCAATCGTCAGCGGC
10B_MAG.19.fa	Bifidobacterium	Bifidobacterium choladohabitans cl.-41_6	NODE_413_length_18204_cov_10_1_11	4	-	NODE_413_length_18204_cov_10_1	11	TGCTGACTGGGACGACGGATGCCGCCAAGCAGGC
10B_MAG.19.fa	Bifidobacterium	Bifidobacterium choladohabitans cl.-41_6	NODE_413_length_18204_cov_10_1_12	4	-	NODE_413_length_18204_cov_10_1	12	AGCCCCAAGGACGCACAGGAAGTCGAAGGCAGAA
10B_MAG.19.fa	Bifidobacterium	Bifidobacterium choladohabitans cl.-41_6	NODE_413_length_18204_cov_10_1_13	4	-	NODE_413_length_18204_cov_10_1	13	TACGACCAGTCCAAGACCGAGGTGCAGCTGTCGGC
10B_MAG.19.fa	Bifidobacterium	Bifidobacterium choladohabitans cl.-41_6	NODE_413_length_18204_cov_10_1_14	4	-	NODE_413_length_18204_cov_10_1	14	TGATGACCGATCTCCCATGGCAGCCCATGAAGGA
10B_MAG.19.fa	Bifidobacterium	Bifidobacterium choladohabitans cl.-41_6	NODE_413_length_18204_cov_10_1_15	4	-	NODE_413_length_18204_cov_10_1	15	GCTGACAACGCTGAAACGGTATATGCATGCCAAG
10B_MAG.19.fa	Bifidobacterium	Bifidobacterium choladohabitans cl.-41_6	NODE_413_length_18204_cov_10_1_16	4	-	NODE_413_length_18204_cov_10_1	16	CTGCGCTGTTCGGCCTGGGATACGCAGTATCAT
10B_MAG.19.fa	Bifidobacterium	Bifidobacterium choladohabitans cl.-41_6	NODE_413_length_18204_cov_10_1_17	4	-	NODE_413_length_18204_cov_10_1	17	GCTGACTCGGTGGGTCTGTCCTCGGGACGTGTCA
10B_MAG.19.fa	Bifidobacterium	Bifidobacterium choladohabitans cl.-41_6	NODE_413_length_18204_cov_10_1_18	4	-	NODE_413_length_18204_cov_10_1	18	CATGTCATCAGCCACGCCAATGACAATCCGTCCAA
10B_MAG.19.fa	Bifidobacterium	Bifidobacterium choladohabitans cl.-41_6	NODE_413_length_18204_cov_10_1_19	4	-	NODE_413_length_18204_cov_10_1	19	TTTGCTAGCTCGTCATACGTCAGACCGCTGACCG
10B_MAG.19.fa	Bifidobacterium	Bifidobacterium choladohabitans cl.-41_6	NODE_413_length_18204_cov_10_1_20	4	-	NODE_413_length_18204_cov_10_1	20	CTCCGCTGTTCGGCCTGGGATACGCAGTATCAT
10B_MAG.19.fa	Bifidobacterium	Bifidobacterium choladohabitans cl.-41_6	NODE_413_length_18204_cov_10_1_21	4	-	NODE_413_length_18204_cov_10_1	21	CCTGGCTGCCGCAACCGTATCAGGGACCTGCGGGGT
10B_MAG.19.fa	Bifidobacterium	Bifidobacterium choladohabitans cl.-41_6	NODE_413_length_18204_cov_10_1_22	4	-	NODE_413_length_18204_cov_10_1	22	TGCAACGCCTGTGGCAGGCCCTGGGTCGACATGTC
10B_MAG.19.fa	Bifidobacterium	Bifidobacterium choladohabitans cl.-41_6	NODE_413_length_18204_cov_10_1_23	4	-	NODE_413_length_18204_cov_10_1	23	TACTCGCAGGACGACAAGGGCCGGTGGATGCAGG
10B_MAG.19.fa	Bifidobacterium	Bifidobacterium choladohabitans cl.-41_6	NODE_413_length_18204_cov_10_1_24	4	-	NODE_413_length_18204_cov_10_1	24	ACAACCACCCTGATGACGCCGTGGAGCTGAGCAA
10B_MAG.19.fa	Bifidobacterium	Bifidobacterium choladohabitans cl.-41_6	NODE_413_length_18204_cov_10_1_25	4	-	NODE_413_length_18204_cov_10_1	25	TTAGAGGTGAAGACTAGTGGCTGGCGATACTTACG
10B_MAG.19.fa	Bifidobacterium	Bifidobacterium choladohabitans cl.-41_6	NODE_413_length_18204_cov_10_1_26	4	-	NODE_413_length_18204_cov_10_1	26	CCGCAAATCTATCTCATCAGCGCTGCCACAAACAT
10B_MAG.19.fa	Bifidobacterium	Bifidobacterium choladohabitans cl.-41_6	NODE_413_length_18204_cov_10_1_27	4	-	NODE_413_length_18204_cov_10_1	27	AGCGTTGACGTAATCGGCAAGAATTTCGAGACC
10B_MAG.19.fa	Bifidobacterium	Bifidobacterium choladohabitans cl.-41_6	NODE_413_length_18204_cov_10_1_28	4	-	NODE_413_length_18204_cov_10_1	28	CTCCGGCCACATCGCCCGGCCCGAGTTCAAGCAACA
10B_MAG.19.fa	Bifidobacterium	Bifidobacterium choladohabitans cl.-41_6	NODE_413_length_18204_cov_10_1_29	4	-	NODE_413_length_18204_cov_10_1	29	CTGAACTGCTGCACAGCGATACGCCGTTCTTTGTT
10B_MAG.19.fa	Bifidobacterium	Bifidobacterium choladohabitans cl.-41_6	NODE_413_length_18204_cov_10_1_30	4	-	NODE_413_length_18204_cov_10_1	30	ACTCAGAGCCATGGGATCGCCAAAAGCGTGCAT
10B_MAG.19.fa	Bifidobacterium	Bifidobacterium choladohabitans cl.-41_6	NODE_413_length_18204_cov_10_1_31	4	-	NODE_413_length_18204_cov_10_1	31	CATGCTGTCGGAACTGTGGCTGCATATGCATGACG
10B_MAG.19.fa	Bifidobacterium	Bifidobacterium choladohabitans cl.-41_6	NODE_413_length_18204_cov_10_1_32	4	-	NODE_413_length_18204_cov_10_1	32	ACTCGCTGGCATCAGTACTCCAATCCTGTCTGCT
10B_MAG.19.fa	Bifidobacterium	Bifidobacterium choladohabitans cl.-41_6	NODE_413_length_18204_cov_10_1_33	4	-	NODE_413_length_18204_cov_10_1	33	GAAGAGGGCAGGAGACTGGTTACACCACCTGCG
10B_MAG.19.fa	Bifidobacterium	Bifidobacterium choladohabitans cl.-41_6	NODE_413_length_18204_cov_10_1_34	4	-	NODE_413_length_18204_cov_10_1	34	ACCACTAGGGGCTGGCTGCATCAAAGCTATGACGC
10B_MAG.19.fa	Bifidobacterium	Bifidobacterium choladohabitans cl.-41_6	NODE_413_length_18204_cov_10_1_35	4	-	NODE_413_length_18204_cov_10_1	35	AGGTCAAATACCAGCTTTTTGGTTTTGTCCTTG
10B_MAG.19.fa	Bifidobacterium	Bifidobacterium choladohabitans cl.-41_6	NODE_413_length_18204_cov_10_1_36	4	-	NODE_413_length_18204_cov_10_1	36	CGTAGATTGCTTACCAGAGTGGGGATGTGGGTGA
10B_MAG.19.fa	Bifidobacterium	Bifidobacterium choladohabitans cl.-41_6	NODE_413_length_18204_cov_10_1_37	4	-	NODE_413_length_18204_cov_10_1	37	CCATCGCGTGGACGGTCGGCGGGCACGTGGGACA
10B_MAG.19.fa	Bifidobacterium	Bifidobacterium choladohabitans cl.-41_6	NODE_413_length_18204_cov_10_1_38	4	-	NODE_413_length_18204_cov_10_1	38	AGGCCTGACCCAGGCCGAGTTTGCGGCCCGGGCCG
10B_MAG.19.fa	Bifidobacterium	Bifidobacterium choladohabitans cl.-41_6	NODE_413_length_18204_cov_10_1_39	4	-	NODE_413_length_18204_cov_10_1	39	CGGTAGCACAACCGTAAGCAACCTGATATTAGGCG
10B_MAG.19.fa	Bifidobacterium	Bifidobacterium choladohabitans cl.-41_6	NODE_413_length_18204_cov_10_1_40	4	-	NODE_413_length_18204_cov_10_1	40	TACAAAGATACGCTGGGTGAGTTTTGGGCCAGGT
10B_MAG.19.fa	Bifidobacterium	Bifidobacterium choladohabitans cl.-41_6	NODE_413_length_18204_cov_10_1_41	4	-	NODE_413_length_18204_cov_10_1	41	TGGGCCATCATCATTAACCCCCTTTACGCGAGTG
10B_MAG.19.fa	Bifidobacterium	Bifidobacterium choladohabitans cl.-41_6	NODE_413_length_18204_cov_10_1_42	4	-	NODE_413_length_18204_cov_10_1	42	GTATCCAATCATCATGGATGGCGACCCTAAGAAAG
10B_MAG.19.fa	Bifidobacterium	Bifidobacterium choladohabitans cl.-41_6	NODE_413_length_18204_cov_10_1_43	4	-	NODE_413_length_18204_cov_10_1	43	CTGCAATCCGGCAAGCATATATGGTCGGAGGAAG
10B_MAG.19.fa	Bifidobacterium	Bifidobacterium choladohabitans cl.-41_6	NODE_413_length_18204_cov_10_1_44	4	-	NODE_413_length_18204_cov_10_1	44	CAGACCGTGGTGCCCTGGCGCAGGATGCTGGTCAGG
10B_MAG.19.fa	Bifidobacterium	Bifidobacterium choladohabitans cl.-41_6	NODE_413_length_18204_cov_10_1_45	4	-	NODE_413_length_18204_cov_10_1	45	ATAATCGAAGATCAGGCGAAACGGTATCTGGACA
10B_MAG.19.fa	Bifidobacterium	Bifidobacterium choladohabitans cl.-41_6	NODE_413_length_18204_cov_10_1_46	4	-	NODE_413_length_18204_cov_10_1	46	TCCACGGTGGCGTTGGACCCCTGGGGCAGCGTGG
10B_MAG.19.fa	Bifidobacterium	Bifidobacterium choladohabitans cl.-41_6	NODE_413_length_18204_cov_10_1_47	4	-	NODE_413_length_18204_cov_10_1	47	AATAACCGCCATGTTGGGTTGTCGCTGCTATCAC
10B_MAG.19.fa	Bifidobacterium	Bifidobacterium choladohabitans cl.-41_6	NODE_413_length_18204_cov_10_1_48	4	-	NODE_413_length_18204_cov_10_1	48	TCGACCTGTGCAGGTTGGTCGGGCGGGAGCGTGG
10B_MAG.19.fa	Bifidobacterium	Bifidobacterium choladohabitans cl.-41_6	NODE_413_length_18204_cov_10_1_49	4	-	NODE_413_length_18204_cov_10_1	49	TTGTTCAACGCATCCTTGGCGTAGCGACGTTTCGG
10B_MAG.19.fa	Bifidobacterium	Bifidobacterium choladohabitans cl.-41_6	NODE_413_length_18204_cov_10_1_50	4	-	NODE_413_length_18204_cov_10_1	50	AGGCTGCAAATGGATCACATCGAACACATCCACGT
10B_MAG.19.fa	Bifidobacterium	Bifidobacterium choladohabitans cl.-41_6	NODE_413_length_18204_cov_10_1_51	4	-	NODE_413_length_18204_cov_10_1	51	AGACAACAAGAATGAAGATTCAGACGACTTTCAG
10B_MAG.19.fa	Bifidobacterium	Bifidobacterium choladohabitans cl.-41_6	NODE_413_length_18204_cov_10_1_52	4	-	NODE_413_length_18204_cov_10_1	52	CTGCCCATAGCTATAACTATACACTTCACAGCGC
10B_MAG.19.fa	Bifidobacterium	Bifidobacterium choladohabitans cl.-41_6	NODE_413_length_18204_cov_10_1_53	4	-	NODE_413_length_18204_cov_10_1	53	GATAAGGCTTGCGCGATCCTTGACCCGGAATGGCTC
10B_MAG.19.fa	Bifidobacterium	Bifidobacterium choladohabitans cl.-41_6	NODE_413_length_18204_cov_10_1_54	4	-	NODE_413_length_18204_cov_10_1	54	GATTGGGTTAAGAGCCTCATCAGCAATCTGGGCC
10B_MAG.19.fa	Bifidobacterium	Bifidobacterium choladohabitans cl.-41_6	NODE_413_length_18204_cov_10_1_55	4	-	NODE_413_length_18204_cov_10_1	55	ATAGATGGGGCACACATAGTAGAGATCATTGGTGC
10B_MAG.19.fa	Bifidobacterium	Bifidobacterium choladohabitans cl.-41_6	NODE_413_length_18204_cov_10_1_56	4	-	NODE_413_length_18204_cov_10_1	56	ATTGGTGTGGTGGGTCCCAAACTGGGATGGACCC
10B_MAG.19.fa	Bifidobacterium	Bifidobacterium choladohabitans cl.-41_6	NODE_413_length_18204_cov_10_1_57	4	-	NODE_413_length_18204_cov_10_1	57	ATGTCGGAAACAGGTGTTGCGAATTATCTGATC
10B_MAG.19.fa	Bifidobacterium	Bifidobacterium choladohabitans cl.-41_6	NODE_413_length_18204_cov_10_1_58	4	-	NODE_413_length_18204_cov_10_1	58	CTACGATTGGTCGCCCGTCGTGAGGCAGAATTACGG
10B_MAG.19.fa	Bifidobacterium	Bifidobacterium choladohabitans cl.-41_6	NODE_413_length_18204_cov_10_1_59	4	-	NODE_413_length_18204_cov_10_1	59	TGACCGGTAATCCCAAAACCTCGGGGTCGGCCAT
10B_MAG.19.fa	Bifidobacterium	Bifidobacterium choladohabitans cl.-41_6	NODE_413_length_18204_cov_10_1_60	4	-	NODE_413_length_18204_cov_10_1	60	TCAATGTTTGTTGGTTTCTGCTCGCTCATAATCC
10B_MAG.19.fa	Bifidobacterium	Bifidobacterium choladohabitans cl.-41_6	NODE_413_length_18204_cov_10_1_61	4	-	NODE_413_length_18204_cov_10_1	61	ACAGATCACATACTGGCGCGCATACAAGGCCAC
10B_MAG.19.fa	Bifidobacterium	Bifidobacterium choladohabitans cl.-41_6	NODE_413_length_18204_cov_10_1_62	4	-	NODE_413_length_18204_cov_10_1	62	GATGTTATATAAGCTGACTTATCCACATTTCCCG
10B_MAG.19.fa	Bifidobacterium	Bifidobacterium choladohabitans cl.-41_6	NODE_413_length_18204_cov_10_1_63	4	-	NODE_413_length_18204_cov_10_1	63	GGCGGCGGATGGTTCATCGTCTCCGCCCAGCTG
10B_MAG.19.fa	Bifidobacterium	Bifidobacterium choladohabitans cl.-41_6	NODE_413_length_18204_cov_10_1_64	4	-	NODE_413_length_18204_cov_10_1	64	TTGGTTGAATATGTACATACGTTATCCACCAGTGT
10B_MAG.19.fa	Bifidobacterium	Bifidobacterium choladohabitans cl.-41_6	NODE_413_length_18204_cov_10_1_65	4	-	NODE_413_length_18204_cov_10_1	65	CTTGAGTGAGGCCGTATTTTTCGGCAGTCGCCAG
10B_MAG.19.fa	Bifidobacterium	Bifidobacterium choladohabitans cl.-41_6	NODE_413_length_18204_cov_10_1_66	4	-	NODE_413_length_18204_cov_10_1	66	ATTACCCGTGAAACCAGATCATCACCAACCGGGT
10B_MAG.19.fa	Bifidobacterium	Bifidobacterium choladohabitans cl.-41_6	NODE_413_length_18204_cov_10_1_67	4	-	NODE_413_length_18204_cov_10_1	67	TCACCGGCAGTGAATGAGGGACCTATTTCCGTTGT
10B_MAG.19.fa	Bifidobacterium	Bifidobacterium choladohabitans cl.-41_6	NODE_413_length_18204_cov_10_1_68	4	-	NODE_413_length_18204_cov_10_1	68	CAAGGGTAATGAAGACTCTAATCGAATTCGGCAA
10B_MAG.19.fa	Bifidobacterium	Bifidobacterium choladohabitans cl.-41_6	NODE_413_length_18204_cov_10_1_69	4	-	NODE_413_length_18204_cov_10_1	69	CCACACGGCGGCTAGGCTTTAGAGCCAATCCTAAA
10B_MAG.19.fa	Bifidobacterium	Bifidobacterium choladohabitans cl.-41_6	NODE_413_length_18204_cov_10_1_70	4	-	NODE_413_length_18204_cov_10_1	70	CGTCGACATGATCGGGAAGAATTTCGGTACGGA
10B_MAG.19.fa	Bifidobacterium	Bifidobacterium choladohabitans cl.-41_6	NODE_413_length_18204_cov_10_1_71	4	-	NODE_413_length_18204_cov_10_1	71	CGGGGCACACGTCCCAGCGTGGACGACCTGCCC
10B_MAG.19.fa	Bifidobacterium	Bifidobacterium choladohabitans cl.-41_6	NODE_413_length_18204_cov_10_1_72	4	-	NODE_413_length_18204_cov_10_1	72	AACGCGTGGGAGGTTGAGCATGAAGCGGTGCAGAT
10B_MAG.19.fa	Bifidobacterium	Bifidobacterium choladohabitans cl.-41_6	NODE_413_length_18204_cov_10_1_73	4	-	NODE_413_length_18204_cov_10_1	73	GGTTTCAGCCTGGCAAAGATCACAGCCTACGAAAG
10B_MAG.19.fa	Bifidobacterium	Bifidobacterium choladohabitans cl.-41_6	NODE_413_length_18204_cov_10_1_74	4	-	NODE_413_length_18204_cov_10_1	74	TGCCTGGCCTTGTTTATCTTGGCCTTGCGCTGTGCA
10B_MAG.19.fa	Bifidobacterium	Bifidobacterium choladohabitans cl.-41_6	NODE_413_length_18204_cov_10_1_75	4	-	NODE_413_length_18204_cov_10_1	75	ACTGATGATCCTGGTCTTAATCAGGTGTTCCGG
10B_MAG.19.fa	Bifidobacterium	Bifidobacterium choladohabitans cl.-41_6	NODE_413_length_18204_cov_10_1_76	4	-	NODE_413_length_18204_cov_10_1	76	CGGTCGAGATCGTCAAGGATAATCGCTGAATCAT
10B_MAG.19.fa	Bifidobacterium	Bifidobacterium choladohabitans cl.-41_6	NODE_413_length_18204_cov_10_1_77	4	-	NODE_413_length_18204_cov_10_1	77	CTGCGCTGCTCGGCCTGGGATACGCAGTATCAT
10B_MAG.19.fa	Bifidobacterium	Bifidobacterium choladohabitans cl.-41_6	NODE_413_length_18204_cov_10_1_78	4	-	NODE_413_length_18204_cov_10_1	78	ATCCATGTGTTTGCTGCGAACAACCGTAGAACCGT
10B_MAG.19.fa	Bifidobacterium	Bifidobacterium choladohabitans cl.-41_6	NODE_413_length_18204_cov_10_1_79	4	-	NODE_413_length_18204_cov_10_1	79	AGGGGGGCGTACCTGTGACGGTGATGATGGGTTT
10B_MAG.19.fa	Bifidobacterium	Bifidobacterium choladohabitans cl.-41_6	NODE_413_length_18204_cov_10_1_80	4	-	NODE_413_length_18204_cov_10_1	80	CGATGGGACACCAACGGCATCATCTCCTGCACCGT
10B_MAG.19.fa	Bifidobacterium	Bifidobacterium choladohabitans cl.-41_6	NODE_413_length_18204_cov_10_1_81	4	-	NODE_413_length_18204_cov_10_1	81	GAGTGTTCCAGGGCCTTGTAGACGGTGCCTCGGC
10B_MAG.19.fa	Bifidobacterium	Bifidobacterium choladohabitans cl.-41_6	NODE_413_length_18204_cov_10_1_82	4	-	NODE_413_length_18204_cov_10_1	82	ATGGAGCACCTTGCGGATTCCTCACTCATGATG
10B_MAG.19.fa	Bifidobacterium	Bifidobacterium choladohabitans cl.-41_6	NODE_413_length_18204_cov_10_1_83	4	-	NODE_413_length_18204_cov_10_1	83	GTGATGCCCGCGCTGCCCACGACGCCTTCGGCAT
4B_MAG.24.fa	Gilliamella	Gilliamella sp. cl.-36_4	NODE_8_length_281837_cov_17_1_0	4	-	NODE_8_length_281837_cov_17_1	0	ATTTGCAATAGCGTCTGTAATATTTGTTTACA
4B_MAG.24.fa	Gilliamella	Gilliamella sp. cl.-36_4	NODE_8_length_281837_cov_17_1_1	4	-	NODE_8_length_281837_cov_17_1	1	GCGGGCAGAATGCGGACAAGATCTATCGTGAA
4B_MAG.24.fa	Gilliamella	Gilliamella sp. cl.-36_4	NODE_8_length_281837_cov_17_1_2	4	-	NODE_8_length_281837_cov_17_1	2	GAATGGAGAAAAAATACTATAAATGCGCTTCA
4B_MAG.24.fa	Gilliamella	Gilliamella sp. cl.-36_4	NODE_8_length_281837_cov_17_1_3	4	-	NODE_8_length_281837_cov_17_1	3	GCCCATTTTGCTTATTCTTAACTATTATATTT
4B_MAG.24.fa	Gilliamella	Gilliamella sp. cl.-36_4	NODE_8_length_281837_cov_17_1_4	4	-	NODE_8_length_281837_cov_17_1	4	TAAGAAATAATTTACTAGCTTAATACCACTTT
4B_MAG.24.fa	Gilliamella	Gilliamella sp. cl.-36_4	NODE_8_length_281837_cov_17_1_5	4	-	NODE_8_length_281837_cov_17_1	5	CACGAGTATCACACATCATAACCTTACCGCGA
4B_MAG.24.fa	Gilliamella	Gilliamella sp. cl.-36_4	NODE_8_length_281837_cov_17_1_6	4	-	NODE_8_length_281837_cov_17_1	6	TCTCTTTTGAAATCAATTTATGGTTGCATTTT
4B_MAG.24.fa	Gilliamella	Gilliamella sp. cl.-36_4	NODE_8_length_281837_cov_17_1_7	4	-	NODE_8_length_281837_cov_17_1	7	TTGCAGGTGCAGTAATGGTCGTTGTTGGTGCGC
4B_MAG.24.fa	Gilliamella	Gilliamella sp. cl.-36_4	NODE_64_length_90287_cov_19_1_0	4	-	NODE_64_length_90287_cov_19_1	0	TATCGGCACAAATTCATGTATATTTGCTGTAG
4B_MAG.24.fa	Gilliamella	Gilliamella sp. cl.-36_4	NODE_64_length_90287_cov_19_1_1	4	-	NODE_64_length_90287_cov_19_1	1	TCGCCGAAACTATTTAATCAAAGGCATGATAC
4B_MAG.24.fa	Gilliamella	Gilliamella sp. cl.-36_4	NODE_64_length_90287_cov_19_1_2	4	-	NODE_64_length_90287_cov_19_1	2	GATAAAAGTTAAAATACCGTCATCATAAACAA
4B_MAG.24.fa	Gilliamella	Gilliamella sp. cl.-36_4	NODE_64_length_90287_cov_19_1_3	4	-	NODE_64_length_90287_cov_19_1	3	CCCATCTTCTGACATATCAAAATCAATTGCGT
4B_MAG.24.fa	Gilliamella	Gilliamella sp. cl.-36_4	NODE_64_length_90287_cov_19_1_4	4	-	NODE_64_length_90287_cov_19_1	4	ACTTTGTTACGGATTAACAAAAATCGGCTCTA
4B_MAG.24.fa	Gilliamella	Gilliamella sp. cl.-36_4	NODE_64_length_90287_cov_19_1_5	4	-	NODE_64_length_90287_cov_19_1	5	TCTAACAGAAGCTTGATATTTTCCCTCATCAA
4B_MAG.24.fa	Gilliamella	Gilliamella sp. cl.-36_4	NODE_64_length_90287_cov_19_1_6	4	-	NODE_64_length_90287_cov_19_1	6	TGATAAAGGAACTTGCTAATGCAGGGTGTGTT
4B_MAG.24.fa	Gilliamella	Gilliamella sp. cl.-36_4	NODE_64_length_90287_cov_19_1_7	4	-	NODE_64_length_90287_cov_19_1	7	AAGTGCATTTAATATTGCAGTTCGCCCAGTTA
4B_MAG.24.fa	Gilliamella	Gilliamella sp. cl.-36_4	NODE_216_length_36571_cov_17_1_0	4	-	NODE_216_length_36571_cov_17_1	0	CCAATGTCGGTGATTTTTCTTTTAATTACATG
4B_MAG.24.fa	Gilliamella	Gilliamella sp. cl.-36_4	NODE_216_length_36571_cov_17_1_1	4	-	NODE_216_length_36571_cov_17_1	1	TAGCAGACGTTTTATATAGCGGTGATCTGACA
4B_MAG.24.fa	Gilliamella	Gilliamella sp. cl.-36_4	NODE_216_length_36571_cov_17_1_2	4	-	NODE_216_length_36571_cov_17_1	2	CCCGACCAAAAGCCTTTGTACTCTCTCGTTTC
4B_MAG.24.fa	Gilliamella	Gilliamella sp. cl.-36_4	NODE_216_length_36571_cov_17_1_3	4	-	NODE_216_length_36571_cov_17_1	3	TTGAACGAGAATTCACACCCGCAATAGAATGT
4B_MAG.24.fa	Gilliamella	Gilliamella sp. cl.-36_4	NODE_216_length_36571_cov_17_1_4	4	-	NODE_216_length_36571_cov_17_1	4	CTTAATTGTTTATCCAGCGTGGACCACAAAAT
4B_MAG.24.fa	Gilliamella	Gilliamella sp. cl.-36_4	NODE_216_length_36571_cov_17_1_5	4	-	NODE_216_length_36571_cov_17_1	5	ACAAATACAAATTAGCGGTACCCGGGCCACGG
4B_MAG.24.fa	Gilliamella	Gilliamella sp. cl.-36_4	NODE_1301_length_7675_cov_18_1_0	4	-	NODE_1301_length_7675_cov_18_1	0	TAAACGGCGGCATTTTGTAGCCTCATTAACCG
4B_MAG.24.fa	Gilliamella	Gilliamella sp. cl.-36_4	NODE_1301_length_7675_cov_18_1_1	4	-	NODE_1301_length_7675_cov_18_1	1	AAAGGAAATCGCCAAAGCTCTGAATCTGCCAA
4B_MAG.24.fa	Gilliamella	Gilliamella sp. cl.-36_4	NODE_1301_length_7675_cov_18_1_2	4	-	NODE_1301_length_7675_cov_18_1	2	AGTAAAATCCTTGCATTCAATTCTAGCTATTT
4B_MAG.24.fa	Gilliamella	Gilliamella sp. cl.-36_4	NODE_1301_length_7675_cov_18_1_3	4	-	NODE_1301_length_7675_cov_18_1	3	TACACGGCAGTGAACAGTTCTCTGTGATATCG
4B_MAG.24.fa	Gilliamella	Gilliamella sp. cl.-36_4	NODE_1301_length_7675_cov_18_1_4	4	-	NODE_1301_length_7675_cov_18_1	4	AACAATTAAATCTGGTGCAAATGTATTCGTTG
4B_MAG.24.fa	Gilliamella	Gilliamella sp. cl.-36_4	NODE_1301_length_7675_cov_18_1_5	4	-	NODE_1301_length_7675_cov_18_1	5	TCTCGTTCCTTCAGTGAGAAATTACCTTTTTC
4B_MAG.24.fa	Gilliamella	Gilliamella sp. cl.-36_4	NODE_1301_length_7675_cov_18_1_6	4	-	NODE_1301_length_7675_cov_18_1	6	TTTTAAAAGAGGATTGCCGAGTATGGGACGGT
4B_MAG.24.fa	Gilliamella	Gilliamella sp. cl.-36_4	NODE_1301_length_7675_cov_18_1_7	4	-	NODE_1301_length_7675_cov_18_1	7	TTCTCGATCACTATTTTCAAATGCATCACGTT
4B_MAG.24.fa	Gilliamella	Gilliamella sp. cl.-36_4	NODE_1301_length_7675_cov_18_1_8	4	-	NODE_1301_length_7675_cov_18_1	8	ATGCTTAAAAACTTTTATTGAAAAATATCGTT
4B_MAG.24.fa	Gilliamella	Gilliamella sp. cl.-36_4	NODE_1301_length_7675_cov_18_1_9	4	-	NODE_1301_length_7675_cov_18_1	9	ATTGAAACAACATAAATAAACCGCCGAATGTT
49B_MAG.17.fa	Gilliamella	Gilliamella apis cl.-36_2	NODE_2120_length_5770_cov_56_2_0	4	-	NODE_2120_length_5770_cov_56_2	0	CTGGGGATCCGTATATTTCTTGATTTTCATTC
49B_MAG.17.fa	Gilliamella	Gilliamella apis cl.-36_2	NODE_2120_length_5770_cov_56_2_1	4	-	NODE_2120_length_5770_cov_56_2	1	GGACTCTCCAGATTTTTAAAAATGGCGCTGAC
49B_MAG.17.fa	Gilliamella	Gilliamella apis cl.-36_2	NODE_2120_length_5770_cov_56_2_2	4	-	NODE_2120_length_5770_cov_56_2	2	GGCGTCACATCTGACGAACAAACTACAGCACA
49B_MAG.17.fa	Gilliamella	Gilliamella apis cl.-36_2	NODE_2120_length_5770_cov_56_2_3	4	-	NODE_2120_length_5770_cov_56_2	3	TATTTTGACCAATCCTGAGTGCAATCCGCGAT
49B_MAG.17.fa	Gilliamella	Gilliamella apis cl.-36_2	NODE_2120_length_5770_cov_56_2_4	4	-	NODE_2120_length_5770_cov_56_2	4	TGGGTGTTATGCCCATTAATGATGGCGGCACT
H3S73.fna	Gilliamella	Gilliamella apicola cl.-35_2	JACFPU010000010_5_0	4	-	JACFPU010000010_5	0	CGGTTTTTGCCAGAGCCAAAGCCGATCTGATT
H3S73.fna	Gilliamella	Gilliamella apicola cl.-35_2	JACFPU010000010_5_1	4	-	JACFPU010000010_5	1	GTATACGGGAGGCTGTAAACAGCACCGTTAAT
H3S73.fna	Gilliamella	Gilliamella apicola cl.-35_2	JACFPU010000010_5_2	4	-	JACFPU010000010_5	2	GTTTTCACCCCGCTCCACATATTTTTTATAAA
H3S73.fna	Gilliamella	Gilliamella apicola cl.-35_2	JACFPU010000010_5_3	4	-	JACFPU010000010_5	3	CGATTACAATAAAAGCACGGAGCCACTTGAATG
H3S73.fna	Gilliamella	Gilliamella apicola cl.-35_2	JACFPU010000010_5_4	4	-	JACFPU010000010_5	4	GGCGATCTTTACATCGAGAGGAGAGGAACAGAA
H3S73.fna	Gilliamella	Gilliamella apicola cl.-35_2	JACFPU010000010_5_5	4	-	JACFPU010000010_5	5	CAAACTCCAACGGTGAGTAATACTGAAAATCC
H3S73.fna	Gilliamella	Gilliamella apicola cl.-35_2	JACFPU010000010_5_6	4	-	JACFPU010000010_5	6	GCAATTTCTCACTGAGGGAACGCGAAGCATTGC
H3S73.fna	Gilliamella	Gilliamella apicola cl.-35_2	JACFPU010000010_5_7	4	-	JACFPU010000010_5	7	TCCGAGTCAGTAGGAACGCTGGTTTATGATTT
H3S73.fna	Gilliamella	Gilliamella apicola cl.-35_2	JACFPU010000013_2_0	4	-	JACFPU010000013_2	0	AAAAATAAAGATTTGGAATCAATAATGTGGGA
H3S73.fna	Gilliamella	Gilliamella apicola cl.-35_2	JACFPU010000013_2_1	4	-	JACFPU010000013_2	1	GGTTGAGTTCAATCGTGGATTCATCCGTTATT
H3S73.fna	Gilliamella	Gilliamella apicola cl.-35_2	JACFPU010000013_2_2	4	-	JACFPU010000013_2	2	TCATCTAAGAAAAATCAACTACTCGCTGAAGC
H3S73.fna	Gilliamella	Gilliamella apicola cl.-35_2	JACFPU010000013_2_3	4	-	JACFPU010000013_2	3	AAAAAAATGTATCATCAATTAATGATTGTTCT
H3S73.fna	Gilliamella	Gilliamella apicola cl.-35_2	JACFPU010000013_2_4	4	-	JACFPU010000013_2	4	GAGAATATTCCCAAAACGCTCACGATTAATGC
H3S73.fna	Gilliamella	Gilliamella apicola cl.-35_2	JACFPU010000013_2_5	4	-	JACFPU010000013_2	5	GTTATTTCACCATTTTTTACTCTATCAATTGG
H3S73.fna	Gilliamella	Gilliamella apicola cl.-35_2	JACFPU010000018_1_0	4	-	JACFPU010000018_1	0	AGGATAGGATTAGTACAGAATCAATTCCATTA
H3S73.fna	Gilliamella	Gilliamella apicola cl.-35_2	JACFPU010000018_1_1	4	-	JACFPU010000018_1	1	GTCTGCCGAAAGGCCCGTAAGAGGCAAATGCA
H3S73.fna	Gilliamella	Gilliamella apicola cl.-35_2	JACFPU010000018_1_2	4	-	JACFPU010000018_1	2	GGCTTTATTGATTACACCAATACTAGTCTGAA
H3S73.fna	Gilliamella	Gilliamella apicola cl.-35_2	JACFPU010000018_1_3	4	-	JACFPU010000018_1	3	TAATTCAGTTAGTTCTTCTTGACTCATTTGAC
H3S73.fna	Gilliamella	Gilliamella apicola cl.-35_2	JACFPU010000018_1_4	4	-	JACFPU010000018_1	4	TAACTAAATTTATATTGCAGGCATTAAAAAAC
H3S73.fna	Gilliamella	Gilliamella apicola cl.-35_2	JACFPU010000018_1_5	4	-	JACFPU010000018_1	5	GTCCCACTTGCCGACCAAAAACTCATTAGTTA
H3S73.fna	Gilliamella	Gilliamella apicola cl.-35_2	JACFPU010000018_1_6	4	-	JACFPU010000018_1	6	AACTCAATTCCGTTAATCCGAGTTGTGACGCA
H3S73.fna	Gilliamella	Gilliamella apicola cl.-35_2	JACFPU010000018_1_7	4	-	JACFPU010000018_1	7	TTCAAAACGTAATATTCAGCACCAAACGCCCG
H3S73.fna	Gilliamella	Gilliamella apicola cl.-35_2	JACFPU010000018_1_8	4	-	JACFPU010000018_1	8	AGTGACGACGAAACAACGCACACAATCGATTA
H3S73.fna	Gilliamella	Gilliamella apicola cl.-35_2	JACFPU010000018_1_9	4	-	JACFPU010000018_1	9	TCCTACACCTGCCGCATTAGCAGCTAGTTTAC
H3S73.fna	Gilliamella	Gilliamella apicola cl.-35_2	JACFPU010000018_3_0	4	-	JACFPU010000018_3	0	CATCTTCATTGATGTATTGGGTAGACCATTG
H3S73.fna	Gilliamella	Gilliamella apicola cl.-35_2	JACFPU010000018_3_1	4	-	JACFPU010000018_3	1	TTGATGAGCTATTTGGCATTGGATTAACAGG
H3S73.fna	Gilliamella	Gilliamella apicola cl.-35_2	JACFPU010000018_3_2	4	-	JACFPU010000018_3	2	CCAATCGCTCTGCGAACGGCCGAGTTTTCAT
H3S73.fna	Gilliamella	Gilliamella apicola cl.-35_2	JACFPU010000018_3_3	4	-	JACFPU010000018_3	3	AAATTTATTATTTTTAGTTTTGGTATCACGC
H3S73.fna	Gilliamella	Gilliamella apicola cl.-35_2	JACFPU010000018_3_4	4	-	JACFPU010000018_3	4	AACAATTCAAACATATCCTGTACATTAAAAC
H3S73.fna	Gilliamella	Gilliamella apicola cl.-35_2	JACFPU010000024_1_0	4	+	JACFPU010000024_1	0	CTGCTGTTGCATAACTCAATGTTTTCTTACTTC
H3S73.fna	Gilliamella	Gilliamella apicola cl.-35_2	JACFPU010000024_1_1	4	+	JACFPU010000024_1	1	GCGCAATTTTTATAACAGTGTTGGGCAATATTT
H3S73.fna	Gilliamella	Gilliamella apicola cl.-35_2	JACFPU010000024_1_2	4	+	JACFPU010000024_1	2	GCGTTCCTCCTCTACGACATCCACCATTTTTAA
H3S73.fna	Gilliamella	Gilliamella apicola cl.-35_2	JACFPU010000024_1_3	4	+	JACFPU010000024_1	3	GACGAATGGTTATTCGCGGGCATTTTGATGATA
H3S73.fna	Gilliamella	Gilliamella apicola cl.-35_2	JACFPU010000024_1_4	4	+	JACFPU010000024_1	4	TGATAACGGATTGACAATTTCGGCTGGGTGGGA
H3S73.fna	Gilliamella	Gilliamella apicola cl.-35_2	JACFPU010000024_1_5	4	+	JACFPU010000024_1	5	TGATAACGGATTGACAATTTCGGCTGGGTGGGA
30B_MAG.14.fa	Lactobacillus	Lactobacillus kullabergensis cl.-55_2	NODE_233_length_29024_cov_6_1_0	4	ND	NODE_233_length_29024_cov_6_1	0	GATGCCAGCGTGGATGAATCGCAAAAACAA
30B_MAG.14.fa	Lactobacillus	Lactobacillus kullabergensis cl.-55_2	NODE_233_length_29024_cov_6_1_1	4	ND	NODE_233_length_29024_cov_6_1	1	TTTTGATAATACCAATGGCGAAGGATGTGC
30B_MAG.14.fa	Lactobacillus	Lactobacillus kullabergensis cl.-55_2	NODE_233_length_29024_cov_6_1_2	4	ND	NODE_233_length_29024_cov_6_1	2	TGGAAACACACTTAAATTAAACATACCCTC
30B_MAG.14.fa	Lactobacillus	Lactobacillus kullabergensis cl.-55_2	NODE_233_length_29024_cov_6_1_3	4	ND	NODE_233_length_29024_cov_6_1	3	TCCCCAACATACTTTGCACGAGCTTTAGCT
30B_MAG.14.fa	Lactobacillus	Lactobacillus kullabergensis cl.-55_2	NODE_233_length_29024_cov_6_1_4	4	ND	NODE_233_length_29024_cov_6_1	4	GGCTCCAGAATATTCTTCAAGAATGGCAAG
30B_MAG.14.fa	Lactobacillus	Lactobacillus kullabergensis cl.-55_2	NODE_233_length_29024_cov_6_1_5	4	ND	NODE_233_length_29024_cov_6_1	5	TGCTTGCCGAATATGGCAAAGAAATTTTTAA
30B_MAG.14.fa	Lactobacillus	Lactobacillus kullabergensis cl.-55_2	NODE_233_length_29024_cov_6_1_6	4	ND	NODE_233_length_29024_cov_6_1	6	TTCTCGGCAGTACACGACAATTTAATTTTC
30B_MAG.14.fa	Lactobacillus	Lactobacillus kullabergensis cl.-55_2	NODE_233_length_29024_cov_6_1_7	4	ND	NODE_233_length_29024_cov_6_1	7	AGGCCAGTCTTCAGTTAAGAAATTAGCTAA
30B_MAG.14.fa	Lactobacillus	Lactobacillus kullabergensis cl.-55_2	NODE_233_length_29024_cov_6_1_8	4	ND	NODE_233_length_29024_cov_6_1	8	CTAATTTATAGCTTTTACTGTTGCTTAAGG
30B_MAG.14.fa	Lactobacillus	Lactobacillus kullabergensis cl.-55_2	NODE_233_length_29024_cov_6_1_9	4	ND	NODE_233_length_29024_cov_6_1	9	TCACGTTTGGGCAGTAGGAAGATTTCATAA
30B_MAG.14.fa	Lactobacillus	Lactobacillus kullabergensis cl.-55_2	NODE_233_length_29024_cov_6_1_10	4	ND	NODE_233_length_29024_cov_6_1	10	TCGACTTACCCTCAATAAACTTCTTATCGC
30B_MAG.14.fa	Lactobacillus	Lactobacillus kullabergensis cl.-55_2	NODE_233_length_29024_cov_6_1_11	4	ND	NODE_233_length_29024_cov_6_1	11	CTTTTGTTAAACCGTCAACTAATGGTGTAG
30B_MAG.14.fa	Lactobacillus	Lactobacillus kullabergensis cl.-55_2	NODE_233_length_29024_cov_6_1_12	4	ND	NODE_233_length_29024_cov_6_1	12	AGAGGTGGTAGCGTGCATGATGTGACTAGC
30B_MAG.14.fa	Lactobacillus	Lactobacillus kullabergensis cl.-55_2	NODE_233_length_29024_cov_6_1_13	4	ND	NODE_233_length_29024_cov_6_1	13	GTAAATGTTCCAGTGAGTTTTAATAAGTTA
30B_MAG.14.fa	Lactobacillus	Lactobacillus kullabergensis cl.-55_2	NODE_233_length_29024_cov_6_1_14	4	ND	NODE_233_length_29024_cov_6_1	14	ATAAGATAGAATTTTGGGGCTATCATGATA
30B_MAG.14.fa	Lactobacillus	Lactobacillus kullabergensis cl.-55_2	NODE_233_length_29024_cov_6_1_15	4	ND	NODE_233_length_29024_cov_6_1	15	ATATGGGCGAAACTGTACACAGTACCAAAC
30B_MAG.14.fa	Lactobacillus	Lactobacillus kullabergensis cl.-55_2	NODE_233_length_29024_cov_6_1_16	4	ND	NODE_233_length_29024_cov_6_1	16	TATCTGGTATTGCTAGCGTGCCGTATTTAG
30B_MAG.14.fa	Lactobacillus	Lactobacillus kullabergensis cl.-55_2	NODE_233_length_29024_cov_6_1_17	4	ND	NODE_233_length_29024_cov_6_1	17	ATAGTATTGATCCAGCAAACCTTACCGGTT
30B_MAG.14.fa	Lactobacillus	Lactobacillus kullabergensis cl.-55_2	NODE_233_length_29024_cov_6_1_18	4	ND	NODE_233_length_29024_cov_6_1	18	ATAGTCTGATACTCTGTTTCAAATCGCCAA
30B_MAG.14.fa	Lactobacillus	Lactobacillus kullabergensis cl.-55_2	NODE_233_length_29024_cov_6_1_19	4	ND	NODE_233_length_29024_cov_6_1	19	CGCTATCAAAGCGGTTAAGCAAGATTTTGA
30B_MAG.14.fa	Lactobacillus	Lactobacillus kullabergensis cl.-55_2	NODE_233_length_29024_cov_6_1_20	4	ND	NODE_233_length_29024_cov_6_1	20	TCGAGATGAAAGCAATAATGTTGTAAAAAG
30B_MAG.14.fa	Lactobacillus	Lactobacillus kullabergensis cl.-55_2	NODE_233_length_29024_cov_6_1_21	4	ND	NODE_233_length_29024_cov_6_1	21	TGGGAAAACTGGGAAAAAGAACATCCAAAC
30B_MAG.14.fa	Lactobacillus	Lactobacillus kullabergensis cl.-55_2	NODE_233_length_29024_cov_6_1_22	4	ND	NODE_233_length_29024_cov_6_1	22	AAAGATGAAAGTCATAAAAACAATTACAGA
30B_MAG.14.fa	Lactobacillus	Lactobacillus kullabergensis cl.-55_2	NODE_233_length_29024_cov_6_1_23	4	ND	NODE_233_length_29024_cov_6_1	23	TAAAAACTATGTTGCTAGATTAAAAGCTGA
30B_MAG.14.fa	Lactobacillus	Lactobacillus kullabergensis cl.-55_2	NODE_233_length_29024_cov_6_1_24	4	ND	NODE_233_length_29024_cov_6_1	24	CTTAACAAAAATTCAAAAGTTTTGAGAGCA
30B_MAG.14.fa	Lactobacillus	Lactobacillus kullabergensis cl.-55_2	NODE_233_length_29024_cov_6_1_25	4	ND	NODE_233_length_29024_cov_6_1	25	TGAGTTAAGGGGATAAATTATGACTAGACC
30B_MAG.14.fa	Lactobacillus	Lactobacillus kullabergensis cl.-55_2	NODE_233_length_29024_cov_6_1_26	4	ND	NODE_233_length_29024_cov_6_1	26	CGTCAATTACCATGTTATTAGATAACTGCA
30B_MAG.14.fa	Lactobacillus	Lactobacillus kullabergensis cl.-55_2	NODE_233_length_29024_cov_6_1_27	4	ND	NODE_233_length_29024_cov_6_1	27	TCATTTTTTAGGTTCCTTTCTTTCTATATC
30B_MAG.14.fa	Lactobacillus	Lactobacillus kullabergensis cl.-55_2	NODE_233_length_29024_cov_6_1_28	4	ND	NODE_233_length_29024_cov_6_1	28	CGTTGTACAGCTCTATTTTTGGTATCACTA
30B_MAG.14.fa	Lactobacillus	Lactobacillus kullabergensis cl.-55_2	NODE_233_length_29024_cov_6_1_29	4	ND	NODE_233_length_29024_cov_6_1	29	TATTAGAGAGGCTTCAATTTCTGCTACTGA
30B_MAG.14.fa	Lactobacillus	Lactobacillus kullabergensis cl.-55_2	NODE_233_length_29024_cov_6_1_30	4	ND	NODE_233_length_29024_cov_6_1	30	CCTGTTTAGGTTTTGCCAATATAGGCTTTG
30B_MAG.14.fa	Lactobacillus	Lactobacillus kullabergensis cl.-55_2	NODE_233_length_29024_cov_6_1_31	4	ND	NODE_233_length_29024_cov_6_1	31	ATATCGTAGAAATGCCGCCACAACATGGAA
30B_MAG.14.fa	Lactobacillus	Lactobacillus kullabergensis cl.-55_2	NODE_233_length_29024_cov_6_1_32	4	ND	NODE_233_length_29024_cov_6_1	32	TAACAGTTGGTGATTGTGTTTTCCATCTGT
30B_MAG.14.fa	Lactobacillus	Lactobacillus kullabergensis cl.-55_2	NODE_233_length_29024_cov_6_1_33	4	ND	NODE_233_length_29024_cov_6_1	33	AATTGAACAGGACATTAACTCATTGATTAA
30B_MAG.14.fa	Lactobacillus	Lactobacillus kullabergensis cl.-55_2	NODE_233_length_29024_cov_6_1_34	4	ND	NODE_233_length_29024_cov_6_1	34	ACCATGACGGACTAGACAACAGCACGCTGT
30B_MAG.14.fa	Lactobacillus	Lactobacillus kullabergensis cl.-55_2	NODE_233_length_29024_cov_6_1_35	4	ND	NODE_233_length_29024_cov_6_1	35	CTTTTTCTGACAAATTAACCAATAGCTTGG
30B_MAG.14.fa	Lactobacillus	Lactobacillus kullabergensis cl.-55_2	NODE_233_length_29024_cov_6_1_36	4	ND	NODE_233_length_29024_cov_6_1	36	ATGGTGTCATGTATAAATTTTGCGGACTAA
30B_MAG.14.fa	Lactobacillus	Lactobacillus kullabergensis cl.-55_2	NODE_233_length_29024_cov_6_1_37	4	ND	NODE_233_length_29024_cov_6_1	37	AAATTATACGGCTTAAATAGTGAACAAGTT
30B_MAG.14.fa	Lactobacillus	Lactobacillus kullabergensis cl.-55_2	NODE_233_length_29024_cov_6_1_38	4	ND	NODE_233_length_29024_cov_6_1	38	ACGTAACCGTGCAAAAAAGCGATAGCAAGG
30B_MAG.14.fa	Lactobacillus	Lactobacillus kullabergensis cl.-55_2	NODE_233_length_29024_cov_6_1_39	4	ND	NODE_233_length_29024_cov_6_1	39	GGCTACGTTATCTATCCACCTAGGTGAGAT
30B_MAG.14.fa	Lactobacillus	Lactobacillus kullabergensis cl.-55_2	NODE_233_length_29024_cov_6_1_40	4	ND	NODE_233_length_29024_cov_6_1	40	CTGCGTTGCGTCCTTATTATAATTATTTTC
BBC0244.fna	Bartonella	Bartonella apis cl.-22_2	CP015821_1_0	4	-	CP015821_1	0	CTTCGCCGATTTGTTCGACCACACTTGCGCC
BBC0244.fna	Bartonella	Bartonella apis cl.-22_2	CP015821_1_1	4	-	CP015821_1	1	GCGATGTAAATATGGTCACCTGCTTGGACA
BBC0244.fna	Bartonella	Bartonella apis cl.-22_2	CP015821_1_2	4	-	CP015821_1	2	GAAATTTCGCACGTTCTCATTGACGTTTTC
BBC0244.fna	Bartonella	Bartonella apis cl.-22_2	CP015821_1_3	4	-	CP015821_1	3	CCGGTTCTATATCCAAAAGGGTGTATATGA
BBC0244.fna	Bartonella	Bartonella apis cl.-22_2	CP015821_1_4	4	-	CP015821_1	4	TGTTGATAGGCGTGTGGCGCGTGGCAATCA
BBC0244.fna	Bartonella	Bartonella apis cl.-22_2	CP015821_1_5	4	-	CP015821_1	5	TAGCCACGAGTTTACAGTCGGGTCCGTCTT
BBC0244.fna	Bartonella	Bartonella apis cl.-22_2	CP015821_1_6	4	-	CP015821_1	6	TTGACACCCGAAGCTCCGTTTGAGGGGATA
BBC0244.fna	Bartonella	Bartonella apis cl.-22_2	CP015821_1_7	4	-	CP015821_1	7	AAAGAATTTGAAGATGTCCTGCGCGATGCAG
BBC0244.fna	Bartonella	Bartonella apis cl.-22_2	CP015821_1_8	4	-	CP015821_1	8	GCACCGAAGCTAAATAACAGTATAGGTTTT
BBC0244.fna	Bartonella	Bartonella apis cl.-22_2	CP015821_1_9	4	-	CP015821_1	9	AATCATTGAATCGTCAACAGTGTAATAAAT
BBC0244.fna	Bartonella	Bartonella apis cl.-22_2	CP015821_1_10	4	-	CP015821_1	10	CCTGCCAAGCTATCGAGTGCCTCATGGAAT
BBC0244.fna	Bartonella	Bartonella apis cl.-22_2	CP015821_1_11	4	-	CP015821_1	11	GACATGATGAATGCGGTGAGCGGAACCCCA
BBC0244.fna	Bartonella	Bartonella apis cl.-22_2	CP015821_2_0	4	-	CP015821_2	0	AAATTTTTATGTGCTGCAGTCATATCGTTC
BBC0244.fna	Bartonella	Bartonella apis cl.-22_2	CP015821_2_1	4	-	CP015821_2	1	CCAGCAGCATATCGCACGCCGACCGACGAT
BBC0244.fna	Bartonella	Bartonella apis cl.-22_2	CP015821_2_2	4	-	CP015821_2	2	TTTTCCAATCGCCGAAATTAGCGAACGAAT
BBC0244.fna	Bartonella	Bartonella apis cl.-22_2	CP015821_2_3	4	-	CP015821_2	3	CATATCCGAAAAGCCGGTTTATTCACCCGA
BBC0244.fna	Bartonella	Bartonella apis cl.-22_2	CP015821_2_4	4	-	CP015821_2	4	GCGTGCTCAAATAAATACGGTCTTTATATA
BBC0244.fna	Bartonella	Bartonella apis cl.-22_2	CP015821_2_5	4	-	CP015821_2	5	ACCTGATGGGCACGGCATCGGGCTTCCGGA
BBC0244.fna	Bartonella	Bartonella apis cl.-22_2	CP015821_3_0	4	-	CP015821_3	0	CGTGATCTCTTGCAGCCTTGGGTCATTCGT
BBC0244.fna	Bartonella	Bartonella apis cl.-22_2	CP015821_3_1	4	-	CP015821_3	1	TTTCTTTGAAAGCATGGCAACAAAGGTTCC
BBC0244.fna	Bartonella	Bartonella apis cl.-22_2	CP015821_3_2	4	-	CP015821_3	2	CTTCTGTGCCATGTATATGGGTTCCAGAGA
BBC0244.fna	Bartonella	Bartonella apis cl.-22_2	CP015821_3_3	4	-	CP015821_3	3	TGGCCTGCTACATTGGCGATGCCAAGCGCA
BBC0244.fna	Bartonella	Bartonella apis cl.-22_2	CP015821_3_4	4	-	CP015821_3	4	TTTTCGTATCGGGGATCACGCTGTGCTTCTA
BBC0244.fna	Bartonella	Bartonella apis cl.-22_2	CP015821_3_5	4	-	CP015821_3	5	TTTATGCAACATTTGTTTTCGTTTTGTTCT
BBC0244.fna	Bartonella	Bartonella apis cl.-22_2	CP015821_3_6	4	-	CP015821_3	6	CGGCGCGTTCATCTTTTGCAAAATGTTCGA
BBC0244.fna	Bartonella	Bartonella apis cl.-22_2	CP015821_4_0	4	-	CP015821_4	0	CAGGCTGCAATAATGGCTTTCTTGACCATG
BBC0244.fna	Bartonella	Bartonella apis cl.-22_2	CP015821_4_1	4	-	CP015821_4	1	TTTCATTAGCATGTGTTAGAAAGGTGTTGA
BBC0244.fna	Bartonella	Bartonella apis cl.-22_2	CP015821_4_2	4	-	CP015821_4	2	TTTTGGCGCGCACATAGATTGCATCATTCT
BBC0244.fna	Bartonella	Bartonella apis cl.-22_2	CP015821_4_3	4	-	CP015821_4	3	AGCGCAGCTTTATGAAGTGTTGTTTCCGGT
BBC0244.fna	Bartonella	Bartonella apis cl.-22_2	CP015821_4_4	4	-	CP015821_4	4	CAGAGGGCTTCAAGCGCGTTTGACAGGTCTT
BBC0244.fna	Bartonella	Bartonella apis cl.-22_2	CP015821_4_5	4	-	CP015821_4	5	GGAAACAAAGTGCTAGCGAACGACATTATC
BBC0244.fna	Bartonella	Bartonella apis cl.-22_2	CP015821_4_6	4	-	CP015821_4	6	CTGGTGTTGCTGCACGTTCATCACGTGAGG
BBC0244.fna	Bartonella	Bartonella apis cl.-22_2	CP015821_4_7	4	-	CP015821_4	7	AGTTCGGTCGAATGCCGACCAGCAGCTCAT
BBC0244.fna	Bartonella	Bartonella apis cl.-22_2	CP015821_4_8	4	-	CP015821_4	8	TAACACATCGACCTGCTGCCCGACGACCGG
BBC0244.fna	Bartonella	Bartonella apis cl.-22_2	CP015821_4_9	4	-	CP015821_4	9	AAACACGCATGATATTTGCATAATCTTTTA
BBC0244.fna	Bartonella	Bartonella apis cl.-22_2	CP015821_4_10	4	-	CP015821_4	10	GAACGTCTCGAGGCACAACAGATCCGTACGC
BBC0244.fna	Bartonella	Bartonella apis cl.-22_2	CP015821_4_11	4	-	CP015821_4	11	TTACGTGACATATTTTAGCCCTTTCCTTTTA
BBC0244.fna	Bartonella	Bartonella apis cl.-22_2	CP015821_4_12	4	-	CP015821_4	12	ATTGGAAAGCGATTGACACGTTACCAACCCC
41B_MAG.26.fa	Gilliamella	Gilliamella sp. cl.-30_1	NODE_49_length_93714_cov_3_1_0	4	-	NODE_49_length_93714_cov_3_1	0	ATTTACGAATTAGTGAATCTAACGAATCTTCA
41B_MAG.26.fa	Gilliamella	Gilliamella sp. cl.-30_1	NODE_49_length_93714_cov_3_1_1	4	-	NODE_49_length_93714_cov_3_1	1	GTATATAAAAACAGGTATTTTAGGGAAAATAA
41B_MAG.26.fa	Gilliamella	Gilliamella sp. cl.-30_1	NODE_49_length_93714_cov_3_1_2	4	-	NODE_49_length_93714_cov_3_1	2	AAAGAACGGCTATAAAAAAACTACAAGAAAAG
41B_MAG.26.fa	Gilliamella	Gilliamella sp. cl.-30_1	NODE_49_length_93714_cov_3_1_3	4	-	NODE_49_length_93714_cov_3_1	3	AAATTGAAGTTTTAAATATTACAGCTAGCGCA
41B_MAG.26.fa	Gilliamella	Gilliamella sp. cl.-30_1	NODE_49_length_93714_cov_3_1_4	4	-	NODE_49_length_93714_cov_3_1	4	GTTAATGCCTCGTCTTGTTTTTTCCGCATTTC
41B_MAG.26.fa	Gilliamella	Gilliamella sp. cl.-30_1	NODE_49_length_93714_cov_3_1_5	4	-	NODE_49_length_93714_cov_3_1	5	TATTGAGTACTGGCGCGATTAGTTCTGACGTT
41B_MAG.26.fa	Gilliamella	Gilliamella sp. cl.-30_1	NODE_49_length_93714_cov_3_1_6	4	-	NODE_49_length_93714_cov_3_1	6	TAAAAGTAGGTTCTTACTTTATAACACCATCA
41B_MAG.26.fa	Gilliamella	Gilliamella sp. cl.-30_1	NODE_49_length_93714_cov_3_1_7	4	-	NODE_49_length_93714_cov_3_1	7	TGTATATATTCGAGTATTTTCAATTCTTGAAT
41B_MAG.26.fa	Gilliamella	Gilliamella sp. cl.-30_1	NODE_49_length_93714_cov_3_1_8	4	-	NODE_49_length_93714_cov_3_1	8	TTTACAAAAGCATCTTTTTAATGAAAGCGGTGGTA
41B_MAG.26.fa	Gilliamella	Gilliamella sp. cl.-30_1	NODE_49_length_93714_cov_3_1_9	4	-	NODE_49_length_93714_cov_3_1	9	TTATTGGAGAAGGTCAAATCGAGGGTCCAATA
41B_MAG.26.fa	Gilliamella	Gilliamella sp. cl.-30_1	NODE_49_length_93714_cov_3_1_10	4	-	NODE_49_length_93714_cov_3_1	10	TGAATTTTCTATCATGTACTAAATCCCAAATA
41B_MAG.26.fa	Gilliamella	Gilliamella sp. cl.-30_1	NODE_49_length_93714_cov_3_1_11	4	-	NODE_49_length_93714_cov_3_1	11	GGTTTATTTTCCCTAAATCTACTACCTCCTGA
41B_MAG.26.fa	Gilliamella	Gilliamella sp. cl.-30_1	NODE_49_length_93714_cov_3_1_12	4	-	NODE_49_length_93714_cov_3_1	12	TCTTATTGCCTAGCAAGCCCGACGCGCGGATC
41B_MAG.26.fa	Gilliamella	Gilliamella sp. cl.-30_1	NODE_49_length_93714_cov_3_1_13	4	-	NODE_49_length_93714_cov_3_1	13	AAAAATATTAATCAGTAACGTTGATAAGATAG
41B_MAG.26.fa	Gilliamella	Gilliamella sp. cl.-30_1	NODE_49_length_93714_cov_3_1_14	4	-	NODE_49_length_93714_cov_3_1	14	ACAAGCCGGGGGGTCGGTGAGTTTTTGGAGTG
41B_MAG.26.fa	Gilliamella	Gilliamella sp. cl.-30_1	NODE_49_length_93714_cov_3_1_15	4	-	NODE_49_length_93714_cov_3_1	15	TTTAAGTTTGAGGGCATGAAATTTAGGTTAGC
41B_MAG.26.fa	Gilliamella	Gilliamella sp. cl.-30_1	NODE_49_length_93714_cov_3_1_16	4	-	NODE_49_length_93714_cov_3_1	16	TGAAAAACTTGTCTATCCCCATTCCACCTTTA
41B_MAG.26.fa	Gilliamella	Gilliamella sp. cl.-30_1	NODE_49_length_93714_cov_3_1_17	4	-	NODE_49_length_93714_cov_3_1	17	AGAAGCGCCACAGTGACAATACCGATCCATTT
41B_MAG.26.fa	Gilliamella	Gilliamella sp. cl.-30_1	NODE_64_length_77563_cov_3_1_0	4	+	NODE_64_length_77563_cov_3_1	0	GCCAAGGCTTGCGTTTTTCAGTGCTCGATCCA
41B_MAG.26.fa	Gilliamella	Gilliamella sp. cl.-30_1	NODE_64_length_77563_cov_3_1_1	4	+	NODE_64_length_77563_cov_3_1	1	TCTGGGCTTCCCGCCATTTCCGCGATTGGCGG
41B_MAG.26.fa	Gilliamella	Gilliamella sp. cl.-30_1	NODE_64_length_77563_cov_3_1_2	4	+	NODE_64_length_77563_cov_3_1	2	AACCCGATCGGCAATATCAAGCAATTCAAAAC
41B_MAG.26.fa	Gilliamella	Gilliamella sp. cl.-30_1	NODE_64_length_77563_cov_3_1_3	4	+	NODE_64_length_77563_cov_3_1	3	AATGTTGCCATGGCTTTAGCACCGGTATATAA
41B_MAG.26.fa	Gilliamella	Gilliamella sp. cl.-30_1	NODE_64_length_77563_cov_3_1_4	4	+	NODE_64_length_77563_cov_3_1	4	ATACGCAAGCCGTACTTGCGTTGGTGAATGGA
41B_MAG.26.fa	Gilliamella	Gilliamella sp. cl.-30_1	NODE_64_length_77563_cov_3_1_5	4	+	NODE_64_length_77563_cov_3_1	5	GCCGCTTTGTTTGCGAACGCTCATTAAGTAAG
41B_MAG.26.fa	Gilliamella	Gilliamella sp. cl.-30_1	NODE_64_length_77563_cov_3_1_6	4	+	NODE_64_length_77563_cov_3_1	6	TGAATTATTGAGATATCTTTTTTTAATTTTGA
41B_MAG.26.fa	Gilliamella	Gilliamella sp. cl.-30_1	NODE_64_length_77563_cov_3_1_7	4	+	NODE_64_length_77563_cov_3_1	7	TAAAGGTTGGATCGAAACGCCGAGCGGACGAG
41B_MAG.26.fa	Gilliamella	Gilliamella sp. cl.-30_1	NODE_64_length_77563_cov_3_1_8	4	+	NODE_64_length_77563_cov_3_1	8	ACGCCAAGTGGCGCAAGAATTAGGCGATCTAC
41B_MAG.26.fa	Gilliamella	Gilliamella sp. cl.-30_1	NODE_64_length_77563_cov_3_1_9	4	+	NODE_64_length_77563_cov_3_1	9	GATTGGGCAGGAGTATAACCATGGATAGCGGA
41B_MAG.26.fa	Gilliamella	Gilliamella sp. cl.-30_1	NODE_64_length_77563_cov_3_1_10	4	+	NODE_64_length_77563_cov_3_1	10	TGATTTTTTGAGCGACAGTTATCACAGACCCA
41B_MAG.26.fa	Gilliamella	Gilliamella sp. cl.-30_1	NODE_64_length_77563_cov_3_1_11	4	+	NODE_64_length_77563_cov_3_1	11	CTGCTCCCATCTTTGCCAAGTGCGCACATGGC
41B_MAG.26.fa	Gilliamella	Gilliamella sp. cl.-30_1	NODE_64_length_77563_cov_3_1_12	4	+	NODE_64_length_77563_cov_3_1	12	GAGCTCATTAGCTATTATTGCCGTCTTTGCTA
41B_MAG.26.fa	Gilliamella	Gilliamella sp. cl.-30_1	NODE_64_length_77563_cov_3_1_13	4	+	NODE_64_length_77563_cov_3_1	13	ATTGCCAGCGGTCAGCAATCGCGGGCGGTTTA
41B_MAG.26.fa	Gilliamella	Gilliamella sp. cl.-30_1	NODE_64_length_77563_cov_3_1_14	4	+	NODE_64_length_77563_cov_3_1	14	TAGTTGATTTTATGAAAAAAAAATATAACGAA
41B_MAG.26.fa	Gilliamella	Gilliamella sp. cl.-30_1	NODE_64_length_77563_cov_3_1_15	4	+	NODE_64_length_77563_cov_3_1	15	AACACTCCATTAAATAGATATCAAATAATACA
41B_MAG.26.fa	Gilliamella	Gilliamella sp. cl.-30_1	NODE_64_length_77563_cov_3_1_16	4	+	NODE_64_length_77563_cov_3_1	16	AGTCCTGATAAAGATATCCACCAGGGGAAGCA
41B_MAG.26.fa	Gilliamella	Gilliamella sp. cl.-30_1	NODE_64_length_77563_cov_3_1_17	4	+	NODE_64_length_77563_cov_3_1	17	AACTGATTAAAATATGTAAAACATGATACAAT
41B_MAG.26.fa	Gilliamella	Gilliamella sp. cl.-30_1	NODE_64_length_77563_cov_3_1_18	4	+	NODE_64_length_77563_cov_3_1	18	ATCTAGTTATTTTAGATAGTTTGAAGACATGG
41B_MAG.26.fa	Gilliamella	Gilliamella sp. cl.-30_1	NODE_109_length_54662_cov_3_1_0	4	+	NODE_109_length_54662_cov_3_1	0	GCGCCAAAAACATCGCCCCAAATCGAGCAAGC
41B_MAG.26.fa	Gilliamella	Gilliamella sp. cl.-30_1	NODE_109_length_54662_cov_3_1_1	4	+	NODE_109_length_54662_cov_3_1	1	TGATTATGATATTACGGATGTTCTTACTCGTT
41B_MAG.26.fa	Gilliamella	Gilliamella sp. cl.-30_1	NODE_109_length_54662_cov_3_1_2	4	+	NODE_109_length_54662_cov_3_1	2	TGATGAAGATGAACGAAAATACAAACAGATTT
41B_MAG.26.fa	Gilliamella	Gilliamella sp. cl.-30_1	NODE_109_length_54662_cov_3_1_3	4	+	NODE_109_length_54662_cov_3_1	3	TGCTTTTCTATCTCTGCTTCAATTGCTTTTCT
41B_MAG.26.fa	Gilliamella	Gilliamella sp. cl.-30_1	NODE_109_length_54662_cov_3_1_4	4	+	NODE_109_length_54662_cov_3_1	4	ACTAAAAAAATAAAAACTGCAGGGCCGCGACAA
41B_MAG.26.fa	Gilliamella	Gilliamella sp. cl.-30_1	NODE_109_length_54662_cov_3_1_5	4	+	NODE_109_length_54662_cov_3_1	5	TTGTTATCCACATCGATATGATAACTAAGAAA
41B_MAG.26.fa	Gilliamella	Gilliamella sp. cl.-30_1	NODE_109_length_54662_cov_3_1_6	4	+	NODE_109_length_54662_cov_3_1	6	AAACTACTTATTCAGTAGTAATTTCCCCGAAG
41B_MAG.26.fa	Gilliamella	Gilliamella sp. cl.-30_1	NODE_109_length_54662_cov_3_1_7	4	+	NODE_109_length_54662_cov_3_1	7	CCGTTGCTGATGCGTTATTGATAGCTCGTCAT
41B_MAG.26.fa	Gilliamella	Gilliamella sp. cl.-30_1	NODE_109_length_54662_cov_3_1_8	4	+	NODE_109_length_54662_cov_3_1	8	CACTATTGGCGGGTTAATCGGTAAATTCGCAA
41B_MAG.26.fa	Gilliamella	Gilliamella sp. cl.-30_1	NODE_109_length_54662_cov_3_1_9	4	+	NODE_109_length_54662_cov_3_1	9	AATTGTCTCTTGTTTTACTTTCTGCTGTTGTC
41B_MAG.26.fa	Gilliamella	Gilliamella sp. cl.-30_1	NODE_109_length_54662_cov_3_1_10	4	+	NODE_109_length_54662_cov_3_1	10	TCGTTATATAAATAACCTCCGGGTGACGCATA
41B_MAG.26.fa	Gilliamella	Gilliamella sp. cl.-30_1	NODE_109_length_54662_cov_3_1_11	4	+	NODE_109_length_54662_cov_3_1	11	AACCGAAAAGGTATAAAGGTTTTGGTTAAAAA
41B_MAG.26.fa	Gilliamella	Gilliamella sp. cl.-30_1	NODE_109_length_54662_cov_3_1_12	4	+	NODE_109_length_54662_cov_3_1	12	TAGTTGCCATGTTTGCACCTATCTTTTAGCTG
41B_MAG.26.fa	Gilliamella	Gilliamella sp. cl.-30_1	NODE_109_length_54662_cov_3_1_13	4	+	NODE_109_length_54662_cov_3_1	13	GAAAGTATTTATATTTCTATGGCTCGTTAGAA
41B_MAG.26.fa	Gilliamella	Gilliamella sp. cl.-30_1	NODE_109_length_54662_cov_3_1_14	4	+	NODE_109_length_54662_cov_3_1	14	AAATAAGAACAGAAGCGCAAAGTTTAGCTTAC
BBC0178.fna	Bartonella	Bartonella apis cl.-22_2	CP015820_1_0	4	-	CP015820_1	0	TTTTTGGAAATGGATGCGGATCTCGTTTT
BBC0178.fna	Bartonella	Bartonella apis cl.-22_2	CP015820_1_1	4	-	CP015820_1	1	GCGGTTTTAATTGCCTCAATTGGTTTCATA
BBC0178.fna	Bartonella	Bartonella apis cl.-22_2	CP015820_1_2	4	-	CP015820_1	2	CAACTGGGCACGTACTGAACCCGATTGATT
BBC0178.fna	Bartonella	Bartonella apis cl.-22_2	CP015820_1_3	4	-	CP015820_1	3	CGCCGCCTTGCACGAGCACCATATGACCCTG
BBC0178.fna	Bartonella	Bartonella apis cl.-22_2	CP015820_1_4	4	-	CP015820_1	4	ATGCGATCGTAAATTGTTTCGGTCATATGC
BBC0178.fna	Bartonella	Bartonella apis cl.-22_2	CP015820_1_5	4	-	CP015820_1	5	TTTAATGCGAAATGGCGTTTGTATTTTCAT
BBC0178.fna	Bartonella	Bartonella apis cl.-22_2	CP015820_1_6	4	-	CP015820_1	6	CATTTGGTTCGTACAATTCTTACTGTTTT
BBC0178.fna	Bartonella	Bartonella apis cl.-22_2	CP015820_1_7	4	-	CP015820_1	7	GAGGGCATTTCGAATACGGGTAAATCCGT
BBC0178.fna	Bartonella	Bartonella apis cl.-22_2	CP015820_1_8	4	-	CP015820_1	8	AGAATGAAAAACGGGGATAAGTCAAGTGGA
BBC0178.fna	Bartonella	Bartonella apis cl.-22_2	CP015820_1_9	4	-	CP015820_1	9	TTGCCGAACAGCCGTAGGCGTTTACGATGCA
BBC0178.fna	Bartonella	Bartonella apis cl.-22_2	CP015820_1_10	4	-	CP015820_1	10	TTTTATCCCACCGATCTTGTGCATCCATCA
BBC0178.fna	Bartonella	Bartonella apis cl.-22_2	CP015820_1_11	4	-	CP015820_1	11	TGGCCAGTGAAAAAAAAAGTTAGCTTTGTTA
BBC0178.fna	Bartonella	Bartonella apis cl.-22_2	CP015820_1_12	4	-	CP015820_1	12	GAGCACATCCAATACCTCTGTGCGGTCACC
BBC0178.fna	Bartonella	Bartonella apis cl.-22_2	CP015820_2_0	4	-	CP015820_2	0	ACGGAATTAAAACGACACCATACAAAATATT
BBC0178.fna	Bartonella	Bartonella apis cl.-22_2	CP015820_2_1	4	-	CP015820_2	1	GTCACCGTCTTAAGAGACAGTGTGACTTCT
BBC0178.fna	Bartonella	Bartonella apis cl.-22_2	CP015820_2_2	4	-	CP015820_2	2	CTATTAGCGAAAATGGTAGCACGCAAATAC
BBC0178.fna	Bartonella	Bartonella apis cl.-22_2	CP015820_2_3	4	-	CP015820_2	3	TAAACTGATTGTTAATATTACCCATGTTGT
BBC0178.fna	Bartonella	Bartonella apis cl.-22_2	CP015820_2_4	4	-	CP015820_2	4	CCCGGTGGGTTGTCTGAATGTGTCGAAAGGT
BBC0178.fna	Bartonella	Bartonella apis cl.-22_2	CP015820_2_5	4	-	CP015820_2	5	ATTTCAGCAGAAAAATTCGACGAACTTATT
BBC0178.fna	Bartonella	Bartonella apis cl.-22_2	CP015820_2_6	4	-	CP015820_2	6	CTGCTCGGCTGGACGGCAGTTCATGCGATGG
BBC0178.fna	Bartonella	Bartonella apis cl.-22_2	CP015820_2_7	4	-	CP015820_2	7	CGGCCGCAACAATAACTATTTTTGTTTCTC
BBC0178.fna	Bartonella	Bartonella apis cl.-22_2	CP015820_2_8	4	-	CP015820_2	8	AAATTCGGCGTTCAGGTCAAAACAGAATGG
BBC0178.fna	Bartonella	Bartonella apis cl.-22_2	CP015820_5_0	4	-	CP015820_5	0	CAAATAAATATGTCAGCCGTTGGTTCTCA
BBC0178.fna	Bartonella	Bartonella apis cl.-22_2	CP015820_5_1	4	-	CP015820_5	1	ATTTTTTGGCATTGGGTCTGTTTACACGTA
BBC0178.fna	Bartonella	Bartonella apis cl.-22_2	CP015820_5_2	4	-	CP015820_5	2	GCTCTTTGCCTACACCGACTGTACGTATTT
BBC0178.fna	Bartonella	Bartonella apis cl.-22_2	CP015820_5_3	4	-	CP015820_5	3	CGTTCGTACGATCACCCGTTAGCCTAATAT
BBC0178.fna	Bartonella	Bartonella apis cl.-22_2	CP015820_5_4	4	-	CP015820_5	4	ACAACAAGTGATGGAACAGTTGTCGCCGAA
H3V06.fna	Bifidobacterium	Bifidobacterium polysaccharolyticum cl.-41_1	JACFSC010000002_1_0	4	+	JACFSC010000002_1	0	TGCCAAAAATGGATAACTGTTCAGGCTTAAAAGT
H3V06.fna	Bifidobacterium	Bifidobacterium polysaccharolyticum cl.-41_1	JACFSC010000002_1_1	4	+	JACFSC010000002_1	1	ACCAGGCCGACGACTCTGGACATGTCACTATCCTT
H3V06.fna	Bifidobacterium	Bifidobacterium polysaccharolyticum cl.-41_1	JACFSC010000002_1_2	4	+	JACFSC010000002_1	2	GTGGACGAAAACGAACATATGGAGGATGTGTTCAA
H3V06.fna	Bifidobacterium	Bifidobacterium polysaccharolyticum cl.-41_1	JACFSC010000002_1_3	4	+	JACFSC010000002_1	3	GGCTCAGGTGAGGTATCAACTCAGTATGGTATCTG
H3V06.fna	Bifidobacterium	Bifidobacterium polysaccharolyticum cl.-41_1	JACFSC010000002_1_4	4	+	JACFSC010000002_1	4	ACCATGAGCCAAGGCGACCCGACTACTCTCGACG
H3V06.fna	Bifidobacterium	Bifidobacterium polysaccharolyticum cl.-41_1	JACFSC010000002_1_5	4	+	JACFSC010000002_1	5	CGAAAGTCACGTATTAGCCGGCCTGCAAAGGGCAT
H3V06.fna	Bifidobacterium	Bifidobacterium polysaccharolyticum cl.-41_1	JACFSC010000002_1_6	4	+	JACFSC010000002_1	6	TTCGTGGAGCCTCTGGCGAAGACCGGGGCCAGCGA
H3V06.fna	Bifidobacterium	Bifidobacterium polysaccharolyticum cl.-41_1	JACFSC010000002_1_7	4	+	JACFSC010000002_1	7	CAAGCTGTTTTGAGCGCGAGCCCGTGGGGCGTGG
H3V06.fna	Bifidobacterium	Bifidobacterium polysaccharolyticum cl.-41_1	JACFSC010000002_1_8	4	+	JACFSC010000002_1	8	ATCTTCTGGTGTGATGGATCTCTTGCCGCTCTCGT
H3V06.fna	Bifidobacterium	Bifidobacterium polysaccharolyticum cl.-41_1	JACFSC010000002_1_9	4	+	JACFSC010000002_1	9	ACGCCCTATCGGTATCCAAAAAACCGTGACAGTGG
H3V06.fna	Bifidobacterium	Bifidobacterium polysaccharolyticum cl.-41_1	JACFSC010000002_1_10	4	+	JACFSC010000002_1	10	ATCCAGCACCAGGCTTCTGCCCGAATCGTCTGTGA
H3V06.fna	Bifidobacterium	Bifidobacterium polysaccharolyticum cl.-41_1	JACFSC010000002_1_11	4	+	JACFSC010000002_1	11	GATAGCGTCGTCATAGCTGGGCCATCCTGACCA
H3V06.fna	Bifidobacterium	Bifidobacterium polysaccharolyticum cl.-41_1	JACFSC010000002_1_12	4	+	JACFSC010000002_1	12	TGCTGGTTTATCCACAGTTTTGTCCACAGATGT
H3V06.fna	Bifidobacterium	Bifidobacterium polysaccharolyticum cl.-41_1	JACFSC010000002_1_13	4	+	JACFSC010000002_1	13	TGGTGGGTAGTGGTGTCACCCCGTGCCCGTGAAAC
H3V06.fna	Bifidobacterium	Bifidobacterium polysaccharolyticum cl.-41_1	JACFSC010000002_1_14	4	+	JACFSC010000002_1	14	AATGCTTTATCAGTGAGCGAGTACGTATCACGCTT
H3V06.fna	Bifidobacterium	Bifidobacterium polysaccharolyticum cl.-41_1	JACFSC010000002_1_15	4	+	JACFSC010000002_1	15	CCGTCATGCTCACCGGGGCGACCCTCAAGCCGGA
H3V06.fna	Bifidobacterium	Bifidobacterium polysaccharolyticum cl.-41_1	JACFSC010000002_1_16	4	+	JACFSC010000002_1	16	GCCTATCGTGGCGGGCTGGGACACGTAATACCCAC
H3V06.fna	Bifidobacterium	Bifidobacterium polysaccharolyticum cl.-41_1	JACFSC010000002_1_17	4	+	JACFSC010000002_1	17	ATGTATTCCGACACCGATTCCATACACCTATCCGA
H3V06.fna	Bifidobacterium	Bifidobacterium polysaccharolyticum cl.-41_1	JACFSC010000002_1_18	4	+	JACFSC010000002_1	18	ATGGCGTGCCTGCTGGCGCCGCTGGCCGTGTCGG
H3V06.fna	Bifidobacterium	Bifidobacterium polysaccharolyticum cl.-41_1	JACFSC010000002_1_19	4	+	JACFSC010000002_1	19	GCAGTAGGAGACCCCGCTGACCGTGGTCACCACGC
H3V06.fna	Bifidobacterium	Bifidobacterium polysaccharolyticum cl.-41_1	JACFSC010000002_1_20	4	+	JACFSC010000002_1	20	TGGGCCGTGTCGTTGGCGCCACCGGCAATGAGG
H3V06.fna	Bifidobacterium	Bifidobacterium polysaccharolyticum cl.-41_1	JACFSC010000002_1_21	4	+	JACFSC010000002_1	21	ACATTGCGCGGTACACCGGCCAGACCTCGACAC
H3V06.fna	Bifidobacterium	Bifidobacterium polysaccharolyticum cl.-41_1	JACFSC010000002_1_22	4	+	JACFSC010000002_1	22	CTCGACGTCCTGCGCGGCAACTGGTCCGGCGCTTG
H3V06.fna	Bifidobacterium	Bifidobacterium polysaccharolyticum cl.-41_1	JACFSC010000002_1_23	4	+	JACFSC010000002_1	23	CGACTGGTGGGATGCCAAATGGCAGGCGATATCCG
H3V06.fna	Bifidobacterium	Bifidobacterium polysaccharolyticum cl.-41_1	JACFSC010000002_1_24	4	+	JACFSC010000002_1	24	GCGATGGCTGGATCTGCCGTTCGACCTGCCCTG
H3V06.fna	Bifidobacterium	Bifidobacterium polysaccharolyticum cl.-41_1	JACFSC010000002_1_25	4	+	JACFSC010000002_1	25	ATGATTGTTTCACCTTTAGTTTTGGGATTGTAATA
H3V06.fna	Bifidobacterium	Bifidobacterium polysaccharolyticum cl.-41_1	JACFSC010000002_1_26	4	+	JACFSC010000002_1	26	TTCAAAGTCGGAACTGAATAAGGCCAAAGAGTTG
H3V06.fna	Bifidobacterium	Bifidobacterium polysaccharolyticum cl.-41_1	JACFSC010000002_1_27	4	+	JACFSC010000002_1	27	CCTGGCCCGCAACCCTCGAGCGGCGCGCATCCA
H3V06.fna	Bifidobacterium	Bifidobacterium polysaccharolyticum cl.-41_1	JACFSC010000002_1_28	4	+	JACFSC010000002_1	28	CGGAAAACCCGTTTGTCTGCCCGATCTTCGTTTG
H3V06.fna	Bifidobacterium	Bifidobacterium polysaccharolyticum cl.-41_1	JACFSC010000002_1_29	4	+	JACFSC010000002_1	29	ATGTAGGAAATCGATCAGCCCGATGTGCTGTGTC
H3V06.fna	Bifidobacterium	Bifidobacterium polysaccharolyticum cl.-41_1	JACFSC010000002_1_30	4	+	JACFSC010000002_1	30	TCATGCGTCCAAGCTCCCGCAGGATTCCAGCCGT
H3V06.fna	Bifidobacterium	Bifidobacterium polysaccharolyticum cl.-41_1	JACFSC010000002_1_31	4	+	JACFSC010000002_1	31	ACATTACTGACAGCATGAAGCAACGAGGCTATA
H3V06.fna	Bifidobacterium	Bifidobacterium polysaccharolyticum cl.-41_1	JACFSC010000002_1_32	4	+	JACFSC010000002_1	32	AGCAGGTCGGTGAGCTTCTGGAGGCAAGCTCTG
H3V06.fna	Bifidobacterium	Bifidobacterium polysaccharolyticum cl.-41_1	JACFSC010000002_1_33	4	+	JACFSC010000002_1	33	AGTCCGGACGGCAGGCATGTGAGCCTGGCCGCCT
H3V06.fna	Bifidobacterium	Bifidobacterium polysaccharolyticum cl.-41_1	JACFSC010000002_1_34	4	+	JACFSC010000002_1	34	TTGACAAGAAAGACATGGGGGTGGCCGCATGAGC
H3V06.fna	Bifidobacterium	Bifidobacterium polysaccharolyticum cl.-41_1	JACFSC010000002_1_35	4	+	JACFSC010000002_1	35	AGATTATCTTTTTGCTGATGTAACTCGCGCGAG
H3V06.fna	Bifidobacterium	Bifidobacterium polysaccharolyticum cl.-41_1	JACFSC010000002_1_36	4	+	JACFSC010000002_1	36	AGCCCCAAGGACGCGCAGGAAGTCGAAGGCAGAA
H3V06.fna	Bifidobacterium	Bifidobacterium polysaccharolyticum cl.-41_1	JACFSC010000002_1_37	4	+	JACFSC010000002_1	37	CTGCCCGCGCTGACGGGAGTGCTGAAATGGTTTGT
H3V06.fna	Bifidobacterium	Bifidobacterium polysaccharolyticum cl.-41_1	JACFSC010000002_1_38	4	+	JACFSC010000002_1	38	TCGCGCAGCCCAGTGGCGCTGATGGGCAGGTGCAA
H3V06.fna	Bifidobacterium	Bifidobacterium polysaccharolyticum cl.-41_1	JACFSC010000002_1_39	4	+	JACFSC010000002_1	39	AAGGAGGCCCAGCAAGCTACTACCTTGGCTCAA
H3V06.fna	Bifidobacterium	Bifidobacterium polysaccharolyticum cl.-41_1	JACFSC010000002_1_40	4	+	JACFSC010000002_1	40	ACCGATATATCCTTGGGTTTGTTGGACGAAAAA
H3V06.fna	Bifidobacterium	Bifidobacterium polysaccharolyticum cl.-41_1	JACFSC010000002_1_41	4	+	JACFSC010000002_1	41	TTAACAGCGTCTACGGCACTCGAAAATCCCCGG
H3V06.fna	Bifidobacterium	Bifidobacterium polysaccharolyticum cl.-41_1	JACFSC010000002_1_42	4	+	JACFSC010000002_1	42	ACTGCGACCGATCTGCCGACTTAACGCCCTTCCT
H3V06.fna	Bifidobacterium	Bifidobacterium polysaccharolyticum cl.-41_1	JACFSC010000002_1_43	4	+	JACFSC010000002_1	43	GCGATGGAATACAAAAATAGGGTGTCCGGGCGTGT
H3V06.fna	Bifidobacterium	Bifidobacterium polysaccharolyticum cl.-41_1	JACFSC010000002_1_44	4	+	JACFSC010000002_1	44	TTGCTTCTGAGCTGACATCGGCGGCGTGGGATCGGG
H3V06.fna	Bifidobacterium	Bifidobacterium polysaccharolyticum cl.-41_1	JACFSC010000002_1_45	4	+	JACFSC010000002_1	45	GCTGCTCTTGGTATCTACCCTGACCCTGATGATG
H3V06.fna	Bifidobacterium	Bifidobacterium polysaccharolyticum cl.-41_1	JACFSC010000002_1_46	4	+	JACFSC010000002_1	46	ACCGTGTCAGACGTAGTGTCAATATCCGAAGTC
H3V06.fna	Bifidobacterium	Bifidobacterium polysaccharolyticum cl.-41_1	JACFSC010000002_1_47	4	+	JACFSC010000002_1	47	AGCATCAGCATGGAGACAGGCACGGTGGTGGAG
H3V06.fna	Bifidobacterium	Bifidobacterium polysaccharolyticum cl.-41_1	JACFSC010000002_1_48	4	+	JACFSC010000002_1	48	CGTCTCGGCTGGCCATCGGTATAGTAGCCGACCG
H3V06.fna	Bifidobacterium	Bifidobacterium polysaccharolyticum cl.-41_1	JACFSC010000002_1_49	4	+	JACFSC010000002_1	49	GCCAGGGAGTGGGATTGAAATGGTTTGTTGCTATT
H3V06.fna	Bifidobacterium	Bifidobacterium polysaccharolyticum cl.-41_1	JACFSC010000002_1_50	4	+	JACFSC010000002_1	50	TCGTTCGCCTTCTCCTGTCCGGGGAAGGATTTCA
H3V06.fna	Bifidobacterium	Bifidobacterium polysaccharolyticum cl.-41_1	JACFSC010000002_1_51	4	+	JACFSC010000002_1	51	CAGAACACCAGCTACACGACCGGCATCAGCACCG
H3V06.fna	Bifidobacterium	Bifidobacterium polysaccharolyticum cl.-41_1	JACFSC010000002_1_52	4	+	JACFSC010000002_1	52	AGAAGCAGAACCGCTATCTGATGGCCAAGGTGCAG
H3V06.fna	Bifidobacterium	Bifidobacterium polysaccharolyticum cl.-41_1	JACFSC010000002_1_53	4	+	JACFSC010000002_1	53	TCTTATGCTCGCTATCCCAAAGGCGCCATTTGCC
H3V06.fna	Bifidobacterium	Bifidobacterium polysaccharolyticum cl.-41_1	JACFSC010000002_1_54	4	+	JACFSC010000002_1	54	TTCCGGTATCGTCATACTAAGCTCAGACATCATT
H3V06.fna	Bifidobacterium	Bifidobacterium polysaccharolyticum cl.-41_1	JACFSC010000002_1_55	4	+	JACFSC010000002_1	55	CCGGCGTTGGCTATCGCCGTTGCGCCGTCAACG
H3V06.fna	Bifidobacterium	Bifidobacterium polysaccharolyticum cl.-41_1	JACFSC010000002_1_56	4	+	JACFSC010000002_1	56	CCGATATAACCCCGGGTGTTGGTAACGAAAAAA
H3V06.fna	Bifidobacterium	Bifidobacterium polysaccharolyticum cl.-41_1	JACFSC010000002_1_57	4	+	JACFSC010000002_1	57	TATTGCACCCTTGTCAGTGATGATGAAAAATCT
H3V06.fna	Bifidobacterium	Bifidobacterium polysaccharolyticum cl.-41_1	JACFSC010000002_1_58	4	+	JACFSC010000002_1	58	AAGGAAAGAACACATTATAGGGAAAGGCAATATG
H3V06.fna	Bifidobacterium	Bifidobacterium polysaccharolyticum cl.-41_1	JACFSC010000002_1_59	4	+	JACFSC010000002_1	59	CGCCCTACAGTTCCTACCAGCCGGACCGTGGAT
H3V06.fna	Bifidobacterium	Bifidobacterium polysaccharolyticum cl.-41_1	JACFSC010000002_1_60	4	+	JACFSC010000002_1	60	TGGCCGGGGTAGACGACCTTGCCGTCCACGCTG
H3V06.fna	Bifidobacterium	Bifidobacterium polysaccharolyticum cl.-41_1	JACFSC010000002_1_61	4	+	JACFSC010000002_1	61	ACCTGGTCGATGGCCGCCTGCAAGGCGTTCGCCG
H3V06.fna	Bifidobacterium	Bifidobacterium polysaccharolyticum cl.-41_1	JACFSC010000002_1_62	4	+	JACFSC010000002_1	62	ACGCTGACTAGTATCTATTCGTCAGGCGGTTATGC
H3V06.fna	Bifidobacterium	Bifidobacterium polysaccharolyticum cl.-41_1	JACFSC010000002_1_63	4	+	JACFSC010000002_1	63	ATGGACCCGAGCATCACCATCATCAAGGCAGAG
H3V06.fna	Bifidobacterium	Bifidobacterium polysaccharolyticum cl.-41_1	JACFSC010000002_1_64	4	+	JACFSC010000002_1	64	CGTTATCGTGACCCGCTTGGTGATACGGTCGAAA
H3V06.fna	Bifidobacterium	Bifidobacterium polysaccharolyticum cl.-41_1	JACFSC010000002_1_65	4	+	JACFSC010000002_1	65	CTGGGTGCCGTGACTGCCGCGCATACCATTACCAA
H3V06.fna	Bifidobacterium	Bifidobacterium polysaccharolyticum cl.-41_1	JACFSC010000002_1_66	4	+	JACFSC010000002_1	66	TATGCGCCGTCTGACAGTCATTTCCGGACTACTC
H3V06.fna	Bifidobacterium	Bifidobacterium polysaccharolyticum cl.-41_1	JACFSC010000002_1_67	4	+	JACFSC010000002_1	67	ATGGGGAGCACTACCTGGTCGCTTTTGCCAAAAT
H3V06.fna	Bifidobacterium	Bifidobacterium polysaccharolyticum cl.-41_1	JACFSC010000002_1_68	4	+	JACFSC010000002_1	68	AGCCTGGCCTTCGCGTCCCGGTAGTTCCCGCTCC
H3V06.fna	Bifidobacterium	Bifidobacterium polysaccharolyticum cl.-41_1	JACFSC010000002_1_69	4	+	JACFSC010000002_1	69	CGTTGATATGATAGCCAGGAACTTCGATACGAAG
H3V06.fna	Bifidobacterium	Bifidobacterium polysaccharolyticum cl.-41_1	JACFSC010000002_1_70	4	+	JACFSC010000002_1	70	CCTGACCATGCGGTATATGCACACATCATCGAA
H3V06.fna	Bifidobacterium	Bifidobacterium polysaccharolyticum cl.-41_1	JACFSC010000002_1_71	4	+	JACFSC010000002_1	71	CGCGCACAGCTACGTAAATTAAAGGCCCAGCACG
H3V06.fna	Bifidobacterium	Bifidobacterium polysaccharolyticum cl.-41_1	JACFSC010000002_1_72	4	+	JACFSC010000002_1	72	TCTGAGATACGGGTACTCTGTCCAAAGGTTTGCCA
H3V06.fna	Bifidobacterium	Bifidobacterium polysaccharolyticum cl.-41_1	JACFSC010000002_1_73	4	+	JACFSC010000002_1	73	GAGGTCAAGCAGTGAGGATAAGACACAATCCAAG
H3V06.fna	Bifidobacterium	Bifidobacterium polysaccharolyticum cl.-41_1	JACFSC010000002_1_74	4	+	JACFSC010000002_1	74	GACTCAGGTATATGGTGACCGAATGCTCATATA
H3V06.fna	Bifidobacterium	Bifidobacterium polysaccharolyticum cl.-41_1	JACFSC010000002_1_75	4	+	JACFSC010000002_1	75	ATAGGCTATAACGCGGTCTGTGCCGCGTGTGGGG
H3V06.fna	Bifidobacterium	Bifidobacterium polysaccharolyticum cl.-41_1	JACFSC010000002_1_76	4	+	JACFSC010000002_1	76	ACCGGCCCGGCGTGGGTGTCCCGGCTGTCGGGG
H3V06.fna	Bifidobacterium	Bifidobacterium polysaccharolyticum cl.-41_1	JACFSC010000002_1_77	4	+	JACFSC010000002_1	77	AACCGGCCCCGCTCATCGGCGGGGCTATTCCAT
H3V06.fna	Bifidobacterium	Bifidobacterium polysaccharolyticum cl.-41_1	JACFSC010000002_1_78	4	+	JACFSC010000002_1	78	TGTTCTTCGCGGCTCATGAGGCTGCCGATGGCCT
H3V06.fna	Bifidobacterium	Bifidobacterium polysaccharolyticum cl.-41_1	JACFSC010000002_1_79	4	+	JACFSC010000002_1	79	CCCAACGTTCGCTACATTATATTTGACGAAATTT
H3V06.fna	Bifidobacterium	Bifidobacterium polysaccharolyticum cl.-41_1	JACFSC010000002_1_80	4	+	JACFSC010000002_1	80	TGTATTACACCGAGAGAAAGAGGCCCATTATGGGG
H3V06.fna	Bifidobacterium	Bifidobacterium polysaccharolyticum cl.-41_1	JACFSC010000002_1_81	4	+	JACFSC010000002_1	81	ACGCTGATCCTGTACGCGCCCGACCCTCACAAGT
H3V06.fna	Bifidobacterium	Bifidobacterium polysaccharolyticum cl.-41_1	JACFSC010000002_1_82	4	+	JACFSC010000002_1	82	CCATGGGAGCCGAACGCCCTGCATCCGACGCAGAA
H3V06.fna	Bifidobacterium	Bifidobacterium polysaccharolyticum cl.-41_1	JACFSC010000002_1_83	4	+	JACFSC010000002_1	83	CCGGTCTTTGGGTCGTCATGCTCGCCTGGGTCCAG
H3V06.fna	Bifidobacterium	Bifidobacterium polysaccharolyticum cl.-41_1	JACFSC010000002_1_84	4	+	JACFSC010000002_1	84	TGCTGGCTGCGGCTGTGCTGCTTGCCTGGATGGGA
H3V06.fna	Bifidobacterium	Bifidobacterium polysaccharolyticum cl.-41_1	JACFSC010000002_1_85	4	+	JACFSC010000002_1	85	ACGATGTTCTGCTGTTGTGCATAATCAATCAGC
H3V06.fna	Bifidobacterium	Bifidobacterium polysaccharolyticum cl.-41_1	JACFSC010000002_1_86	4	+	JACFSC010000002_1	86	ATCCACAATCCGTACTTTTCCTACTACGGAGTGA
H3V06.fna	Bifidobacterium	Bifidobacterium polysaccharolyticum cl.-41_1	JACFSC010000002_1_87	4	+	JACFSC010000002_1	87	ATCAAATCCGTCACGACCATGGTGGATCAGGGTG
H3V06.fna	Bifidobacterium	Bifidobacterium polysaccharolyticum cl.-41_1	JACFSC010000002_1_88	4	+	JACFSC010000002_1	88	CTTTCATCCATGTATCTTTCTTGATACACCTTTAAT
H3V06.fna	Bifidobacterium	Bifidobacterium polysaccharolyticum cl.-41_1	JACFSC010000002_1_89	4	+	JACFSC010000002_1	89	ATCGGGGTGCCCGCCAGGTTGTTGATGGTGGTT
H3V06.fna	Bifidobacterium	Bifidobacterium polysaccharolyticum cl.-41_1	JACFSC010000002_1_90	4	+	JACFSC010000002_1	90	TATATCTGTTCTCGCGCAGCCCGTCCTTGGTGGT
H3V06.fna	Bifidobacterium	Bifidobacterium polysaccharolyticum cl.-41_1	JACFSC010000002_1_91	4	+	JACFSC010000002_1	91	CTTGGCGTGGAGCCGGAGCTGTTCCGGGATAAGG
H3V06.fna	Bifidobacterium	Bifidobacterium polysaccharolyticum cl.-41_1	JACFSC010000002_1_92	4	+	JACFSC010000002_1	92	TCGCATATCAGTATGTACAACGGTTTGAATCAAT
H3V06.fna	Bifidobacterium	Bifidobacterium polysaccharolyticum cl.-41_1	JACFSC010000002_1_93	4	+	JACFSC010000002_1	93	CTGACCGGTGCGCTAGTGCGATACATCCGGCCGG
H3V06.fna	Bifidobacterium	Bifidobacterium polysaccharolyticum cl.-41_1	JACFSC010000002_1_94	4	+	JACFSC010000002_1	94	AGCGGTGCCGGTGGTTGGTTTGCTGGGGTCTTTA
H3V06.fna	Bifidobacterium	Bifidobacterium polysaccharolyticum cl.-41_1	JACFSC010000002_1_95	4	+	JACFSC010000002_1	95	GCTTATACTTTCAAATATGGTAAGAATGCTCTAC
H3V06.fna	Bifidobacterium	Bifidobacterium polysaccharolyticum cl.-41_1	JACFSC010000002_1_96	4	+	JACFSC010000002_1	96	AAGGTGGTGCCCCGCAACGCGGCTTCGGACGGGG
H3V06.fna	Bifidobacterium	Bifidobacterium polysaccharolyticum cl.-41_1	JACFSC010000002_1_97	4	+	JACFSC010000002_1	97	ACCAGGACATTGAACCCTCTTTTGGCCAGGGAG
H3V06.fna	Bifidobacterium	Bifidobacterium polysaccharolyticum cl.-41_1	JACFSC010000002_1_98	4	+	JACFSC010000002_1	98	TTTCAACACGAAGGCAAACGGCTTATAGAGCAG
H3V06.fna	Bifidobacterium	Bifidobacterium polysaccharolyticum cl.-41_1	JACFSC010000002_1_99	4	+	JACFSC010000002_1	99	TGGGAGGCCTACATATGATCGAGGATTACCAGTG
42B_MAG.4.fa	Gilliamella	Gilliamella apicola cl.-35_1	NODE_131_length_60324_cov_121_1_0	4	-	NODE_131_length_60324_cov_121_1	0	AGGTGTAAGTTTACGCCATGCCATTTCGGAAA
42B_MAG.4.fa	Gilliamella	Gilliamella apicola cl.-35_1	NODE_131_length_60324_cov_121_1_1	4	-	NODE_131_length_60324_cov_121_1	1	GCGCGGTGATATTTTTTAATATTAGCAAACTCGT
42B_MAG.4.fa	Gilliamella	Gilliamella apicola cl.-35_1	NODE_131_length_60324_cov_121_1_2	4	-	NODE_131_length_60324_cov_121_1	2	AGTATTATCCTATTTAAATCAATTCTTAACCA
42B_MAG.4.fa	Gilliamella	Gilliamella apicola cl.-35_1	NODE_131_length_60324_cov_121_1_3	4	-	NODE_131_length_60324_cov_121_1	3	AATTAGTCAGAATTCAAAATCGTATTGCAGAA
42B_MAG.4.fa	Gilliamella	Gilliamella apicola cl.-35_1	NODE_131_length_60324_cov_121_1_4	4	-	NODE_131_length_60324_cov_121_1	4	GGCATGATTACTTAGCGTAATAATGTCGCCGC
42B_MAG.4.fa	Gilliamella	Gilliamella apicola cl.-35_1	NODE_131_length_60324_cov_121_2_0	4	-	NODE_131_length_60324_cov_121_2	0	ATAATGCTAAATAAAAAGAGACTTGATATACC
42B_MAG.4.fa	Gilliamella	Gilliamella apicola cl.-35_1	NODE_131_length_60324_cov_121_2_1	4	-	NODE_131_length_60324_cov_121_2	1	AATCAATTTCTACTTCTGTAGGTTTCTCTCCG
42B_MAG.4.fa	Gilliamella	Gilliamella apicola cl.-35_1	NODE_131_length_60324_cov_121_2_2	4	-	NODE_131_length_60324_cov_121_2	2	GATCTTTTTCTCATTTAACAACTCGGTCTGCG
42B_MAG.4.fa	Gilliamella	Gilliamella apicola cl.-35_1	NODE_131_length_60324_cov_121_2_3	4	-	NODE_131_length_60324_cov_121_2	3	CCGTATTTCCGCAAAATAGCCTCCTCATGCGA
42B_MAG.4.fa	Gilliamella	Gilliamella apicola cl.-35_1	NODE_131_length_60324_cov_121_2_4	4	-	NODE_131_length_60324_cov_121_2	4	GGAGCACCGTCAATCCATGTCCCTGAACCCAA
42B_MAG.4.fa	Gilliamella	Gilliamella apicola cl.-35_1	NODE_131_length_60324_cov_121_2_5	4	-	NODE_131_length_60324_cov_121_2	5	TCTTCTGGTGGCACGCAGGGAGAGAAAGCAGA
42B_MAG.4.fa	Gilliamella	Gilliamella apicola cl.-35_1	NODE_131_length_60324_cov_121_2_6	4	-	NODE_131_length_60324_cov_121_2	6	ATTTTACGGTTAAATTCAGCTAGCAAATTTGA
42B_MAG.4.fa	Gilliamella	Gilliamella apicola cl.-35_1	NODE_131_length_60324_cov_121_2_7	4	-	NODE_131_length_60324_cov_121_2	7	CATTTTTTCCGCCTCCTGTTCGAGCAGTTCGG
42B_MAG.4.fa	Gilliamella	Gilliamella apicola cl.-35_1	NODE_131_length_60324_cov_121_2_8	4	-	NODE_131_length_60324_cov_121_2	8	ATCAGTTTGCGCATTTATCGATATAATTTTCC
42B_MAG.4.fa	Gilliamella	Gilliamella apicola cl.-35_1	NODE_131_length_60324_cov_121_2_9	4	-	NODE_131_length_60324_cov_121_2	9	GAAGCTAACACCAAAGTAATTACTACTGTTCG
42B_MAG.4.fa	Gilliamella	Gilliamella apicola cl.-35_1	NODE_131_length_60324_cov_121_3_0	4	-	NODE_131_length_60324_cov_121_3	0	GACGGTGTCATCAGGTCTAATGACCGTTATTT
42B_MAG.4.fa	Gilliamella	Gilliamella apicola cl.-35_1	NODE_131_length_60324_cov_121_3_1	4	-	NODE_131_length_60324_cov_121_3	1	TATTTTTTCTAGCTTCGCTAAAGACGGGTTTG
42B_MAG.4.fa	Gilliamella	Gilliamella apicola cl.-35_1	NODE_131_length_60324_cov_121_3_2	4	-	NODE_131_length_60324_cov_121_3	2	AAACAAGGATTTATTGGGGGTGCAACTCAGGA
42B_MAG.4.fa	Gilliamella	Gilliamella apicola cl.-35_1	NODE_131_length_60324_cov_121_3_3	4	-	NODE_131_length_60324_cov_121_3	3	TTGCTCCCAATATTTCACCATATCTGGATGTA
42B_MAG.4.fa	Gilliamella	Gilliamella apicola cl.-35_1	NODE_131_length_60324_cov_121_3_4	4	-	NODE_131_length_60324_cov_121_3	4	AGATTAAAGGACCTGTTAATGGTTGGCGGGGT
42B_MAG.4.fa	Gilliamella	Gilliamella apicola cl.-35_1	NODE_131_length_60324_cov_121_3_5	4	-	NODE_131_length_60324_cov_121_3	5	CCTGAGTTGTCCCTCAATATAAACTAAAGTCC
42B_MAG.4.fa	Gilliamella	Gilliamella apicola cl.-35_1	NODE_131_length_60324_cov_121_3_6	4	-	NODE_131_length_60324_cov_121_3	6	TGCCGACGGCAATAAACAATGTTTTATTAGTG
42B_MAG.4.fa	Gilliamella	Gilliamella apicola cl.-35_1	NODE_131_length_60324_cov_121_3_7	4	-	NODE_131_length_60324_cov_121_3	7	ATACCAGTAATACGGCGTCGATTTGTGTTTGC
42B_MAG.4.fa	Gilliamella	Gilliamella apicola cl.-35_1	NODE_156_length_53376_cov_99_1_0	4	ND	NODE_156_length_53376_cov_99_1	0	CTCCATTAACTGTGTACGAATATTTTACAGGA
42B_MAG.4.fa	Gilliamella	Gilliamella apicola cl.-35_1	NODE_156_length_53376_cov_99_1_1	4	ND	NODE_156_length_53376_cov_99_1	1	ATATTTCACCTTCAAATCCTTTAGTGAACATA
42B_MAG.4.fa	Gilliamella	Gilliamella apicola cl.-35_1	NODE_156_length_53376_cov_99_1_2	4	ND	NODE_156_length_53376_cov_99_1	2	GAGTCCAACGTCGCGCAGTACTCGCTCAATTT
42B_MAG.4.fa	Gilliamella	Gilliamella apicola cl.-35_1	NODE_156_length_53376_cov_99_1_3	4	ND	NODE_156_length_53376_cov_99_1	3	AGTGCTGTTGCTGTTTATCAGTATCCAAAACC
42B_MAG.4.fa	Gilliamella	Gilliamella apicola cl.-35_1	NODE_156_length_53376_cov_99_1_4	4	ND	NODE_156_length_53376_cov_99_1	4	ATTAGTTATCCCCCTTGGCTTTTTTTATCAGC
42B_MAG.4.fa	Gilliamella	Gilliamella apicola cl.-35_1	NODE_156_length_53376_cov_99_1_5	4	ND	NODE_156_length_53376_cov_99_1	5	GGTTATTGCTCGGACTAAATCCAATGTGAACC
42B_MAG.4.fa	Gilliamella	Gilliamella apicola cl.-35_1	NODE_156_length_53376_cov_99_1_6	4	ND	NODE_156_length_53376_cov_99_1	6	CTAAGAAACAAAAGAGACAATTGTTAACATTT
42B_MAG.4.fa	Gilliamella	Gilliamella apicola cl.-35_1	NODE_156_length_53376_cov_99_1_7	4	ND	NODE_156_length_53376_cov_99_1	7	TATTTAGAGGGAGTGGAAACGGTTCATAAATG
42B_MAG.4.fa	Gilliamella	Gilliamella apicola cl.-35_1	NODE_156_length_53376_cov_99_1_8	4	ND	NODE_156_length_53376_cov_99_1	8	ACGCCAAAATGCTCACAAAGCGCCTTCATTGT
42B_MAG.4.fa	Gilliamella	Gilliamella apicola cl.-35_1	NODE_158_length_52921_cov_90_2_0	4	-	NODE_158_length_52921_cov_90_2	0	GTTTCGTTTCTGACCCTGAAACGGCAGAGGCG
42B_MAG.4.fa	Gilliamella	Gilliamella apicola cl.-35_1	NODE_158_length_52921_cov_90_2_1	4	-	NODE_158_length_52921_cov_90_2	1	CCCTTCTTCATATAATAACCGTGAAACGAAAC
42B_MAG.4.fa	Gilliamella	Gilliamella apicola cl.-35_1	NODE_158_length_52921_cov_90_2_2	4	-	NODE_158_length_52921_cov_90_2	2	AAACCCATGGACATTCGATTGCGTGAGGCAAT
42B_MAG.4.fa	Gilliamella	Gilliamella apicola cl.-35_1	NODE_158_length_52921_cov_90_2_3	4	-	NODE_158_length_52921_cov_90_2	3	TTCCTCCTCCGCTTTAATTCGAGCTTGTTCGG
42B_MAG.4.fa	Gilliamella	Gilliamella apicola cl.-35_1	NODE_158_length_52921_cov_90_2_4	4	-	NODE_158_length_52921_cov_90_2	4	ATAACTGTTTATAAAATTGTTGGGCAACTAGG
42B_MAG.4.fa	Gilliamella	Gilliamella apicola cl.-35_1	NODE_158_length_52921_cov_90_2_5	4	-	NODE_158_length_52921_cov_90_2	5	AAAACTTGAACGCCTGTAATGTTCATGTTTAA
42B_MAG.4.fa	Gilliamella	Gilliamella apicola cl.-35_1	NODE_158_length_52921_cov_90_2_6	4	-	NODE_158_length_52921_cov_90_2	6	ACCTAAGAAATGCCGAATTGAAAGGCGCAGAC
42B_MAG.4.fa	Gilliamella	Gilliamella apicola cl.-35_1	NODE_158_length_52921_cov_90_4_0	4	-	NODE_158_length_52921_cov_90_4	0	TTCCATTCTCCTAACCTATCTAACTCATTGAA
42B_MAG.4.fa	Gilliamella	Gilliamella apicola cl.-35_1	NODE_158_length_52921_cov_90_4_1	4	-	NODE_158_length_52921_cov_90_4	1	TTGGCGCCAAATTGCTCTGTTGATACGCCGCT
42B_MAG.4.fa	Gilliamella	Gilliamella apicola cl.-35_1	NODE_158_length_52921_cov_90_4_2	4	-	NODE_158_length_52921_cov_90_4	2	GCCCCTCTCAGCGACGCAATTTATAGAAAATT
42B_MAG.4.fa	Gilliamella	Gilliamella apicola cl.-35_1	NODE_158_length_52921_cov_90_4_3	4	-	NODE_158_length_52921_cov_90_4	3	GTCAGAAAATGATAATCCTAACTCCCGGCCGG
42B_MAG.4.fa	Gilliamella	Gilliamella apicola cl.-35_1	NODE_158_length_52921_cov_90_4_4	4	-	NODE_158_length_52921_cov_90_4	4	ATTAAATCTCACCTGTTTACGTCATGTGACAG
42B_MAG.4.fa	Gilliamella	Gilliamella apicola cl.-35_1	NODE_158_length_52921_cov_90_4_5	4	-	NODE_158_length_52921_cov_90_4	5	GCGTGATTGCTCAATGTGATAATGTCGCCGCC
42B_MAG.4.fa	Gilliamella	Gilliamella apicola cl.-35_1	NODE_158_length_52921_cov_90_4_6	4	-	NODE_158_length_52921_cov_90_4	6	AGTTCAGCAAGGTCCCAAACGATTGGCTAAGA
42B_MAG.4.fa	Gilliamella	Gilliamella apicola cl.-35_1	NODE_158_length_52921_cov_90_4_7	4	-	NODE_158_length_52921_cov_90_4	7	TATAGCATTCGTTTTCATATTCATTACGCACA
42B_MAG.4.fa	Gilliamella	Gilliamella apicola cl.-35_1	NODE_158_length_52921_cov_90_4_8	4	-	NODE_158_length_52921_cov_90_4	8	TAAATTGTCCAAATCCCTATCTGACAAATAGT
42B_MAG.4.fa	Gilliamella	Gilliamella apicola cl.-35_1	NODE_158_length_52921_cov_90_4_9	4	-	NODE_158_length_52921_cov_90_4	9	TATCACGAGTGCGACTCGGATCGAAACCAGCC
42B_MAG.4.fa	Gilliamella	Gilliamella apicola cl.-35_1	NODE_158_length_52921_cov_90_6_0	4	-	NODE_158_length_52921_cov_90_6	0	AATGTTGGTTGTTCAAGCTCTTTAAGTAATTT
42B_MAG.4.fa	Gilliamella	Gilliamella apicola cl.-35_1	NODE_158_length_52921_cov_90_6_1	4	-	NODE_158_length_52921_cov_90_6	1	TTGTGTGCCTAAACTACCGCCTAAATCAATGA
42B_MAG.4.fa	Gilliamella	Gilliamella apicola cl.-35_1	NODE_158_length_52921_cov_90_6_2	4	-	NODE_158_length_52921_cov_90_6	2	ATCCCTATGCCAAAATCCCACTCATTTGACCG
42B_MAG.4.fa	Gilliamella	Gilliamella apicola cl.-35_1	NODE_158_length_52921_cov_90_6_3	4	-	NODE_158_length_52921_cov_90_6	3	ATCCCTACGCCAAAATCCCACTCATTTGACCG
42B_MAG.4.fa	Gilliamella	Gilliamella apicola cl.-35_1	NODE_158_length_52921_cov_90_6_4	4	-	NODE_158_length_52921_cov_90_6	4	TGCTGGGTAATTGCAAATACCCGTTTCTAAAT
42B_MAG.4.fa	Gilliamella	Gilliamella apicola cl.-35_1	NODE_158_length_52921_cov_90_6_5	4	-	NODE_158_length_52921_cov_90_6	5	GTGGTTAAAACCTGTGCGCCGCCGTTCCACTC
42B_MAG.4.fa	Gilliamella	Gilliamella apicola cl.-35_1	NODE_158_length_52921_cov_90_6_6	4	-	NODE_158_length_52921_cov_90_6	6	GGGACGTGGTTTTGCTAATCGCAGATGAAAACC
42B_MAG.4.fa	Gilliamella	Gilliamella apicola cl.-35_1	NODE_205_length_41334_cov_113_1_0	4	+	NODE_205_length_41334_cov_113_1	0	CCAGCTCTTTAGATTCGATTATTGGTAACTTA
42B_MAG.4.fa	Gilliamella	Gilliamella apicola cl.-35_1	NODE_205_length_41334_cov_113_1_1	4	+	NODE_205_length_41334_cov_113_1	1	AGATATTAGGCATTTTTCTCGTCTCCTTTTAA
42B_MAG.4.fa	Gilliamella	Gilliamella apicola cl.-35_1	NODE_205_length_41334_cov_113_1_2	4	+	NODE_205_length_41334_cov_113_1	2	AACTTTTATAAACCCCGGTAAAATACGCCTTA
42B_MAG.4.fa	Gilliamella	Gilliamella apicola cl.-35_1	NODE_205_length_41334_cov_113_1_3	4	+	NODE_205_length_41334_cov_113_1	3	TGATCGGATTGTCAGGCACTCCATTCGCAACA
42B_MAG.4.fa	Gilliamella	Gilliamella apicola cl.-35_1	NODE_205_length_41334_cov_113_1_4	4	+	NODE_205_length_41334_cov_113_1	4	ACCTGATCGCTAATGGCATTACAAAAATTATA
42B_MAG.4.fa	Gilliamella	Gilliamella apicola cl.-35_1	NODE_205_length_41334_cov_113_1_5	4	+	NODE_205_length_41334_cov_113_1	5	GCTAATAGAGGAATTAATCGAGTAATTTTAGT
42B_MAG.4.fa	Gilliamella	Gilliamella apicola cl.-35_1	NODE_205_length_41334_cov_113_1_6	4	+	NODE_205_length_41334_cov_113_1	6	TTTACGGGCTGCCGGATTATTTAGGTGGCGTT
42B_MAG.4.fa	Gilliamella	Gilliamella apicola cl.-35_1	NODE_205_length_41334_cov_113_1_7	4	+	NODE_205_length_41334_cov_113_1	7	ATCGAATATCGAGATCAAACTAAACATTATGC
42B_MAG.4.fa	Gilliamella	Gilliamella apicola cl.-35_1	NODE_205_length_41334_cov_113_1_8	4	+	NODE_205_length_41334_cov_113_1	8	AAAGAATATGAGCATCTACGTCGACCATTTAA
42B_MAG.4.fa	Gilliamella	Gilliamella apicola cl.-35_1	NODE_205_length_41334_cov_113_1_9	4	+	NODE_205_length_41334_cov_113_1	9	AGGATATTCTATATATGCACGCAGTGGTTGCT
42B_MAG.4.fa	Gilliamella	Gilliamella apicola cl.-35_1	NODE_205_length_41334_cov_113_1_10	4	+	NODE_205_length_41334_cov_113_1	10	TTGACATTGACGACCTCAGGGAATCAAACAGC
42B_MAG.4.fa	Gilliamella	Gilliamella apicola cl.-35_1	NODE_205_length_41334_cov_113_1_11	4	+	NODE_205_length_41334_cov_113_1	11	CAACTGGGATCAATTGGGGAATTTTGTCACCG
42B_MAG.4.fa	Gilliamella	Gilliamella apicola cl.-35_1	NODE_205_length_41334_cov_113_1_12	4	+	NODE_205_length_41334_cov_113_1	12	GAATAAAAAAAACCTCCGGCTTAGTTGGCGAT
42B_MAG.4.fa	Gilliamella	Gilliamella apicola cl.-35_1	NODE_205_length_41334_cov_113_1_13	4	+	NODE_205_length_41334_cov_113_1	13	TTACGGTATTCCGTGTTAGATGTGATCAATCA
42B_MAG.4.fa	Gilliamella	Gilliamella apicola cl.-35_1	NODE_205_length_41334_cov_113_1_14	4	+	NODE_205_length_41334_cov_113_1	14	TTACGGTATTCCGTGTTAGATGTGATCAATCA
42B_MAG.4.fa	Gilliamella	Gilliamella apicola cl.-35_1	NODE_205_length_41334_cov_113_1_15	4	+	NODE_205_length_41334_cov_113_1	15	CGATTAATTAAATCAAATTTGGATAGTACTAA
LACWKB8.fna	Lactobacillus	Lactobacillus helsingborgensis cl.-56_1	CP009531_2_0	4	-	CP009531_2	0	CTTTTTCTGGCCGCCTGAGTGGACTCTTTT
LACWKB8.fna	Lactobacillus	Lactobacillus helsingborgensis cl.-56_1	CP009531_2_1	4	-	CP009531_2	1	TGTACTATTCATAACAACGCATCCCCTTTT
LACWKB8.fna	Lactobacillus	Lactobacillus helsingborgensis cl.-56_1	CP009531_2_2	4	-	CP009531_2	2	TAGTAAGGTAAAAGGAACTCTATCTGAATT
LACWKB8.fna	Lactobacillus	Lactobacillus helsingborgensis cl.-56_1	CP009531_2_3	4	-	CP009531_2	3	ATAATTAATCATAATATAACTAGCCTTGAT
LACWKB8.fna	Lactobacillus	Lactobacillus helsingborgensis cl.-56_1	CP009531_2_4	4	-	CP009531_2	4	TTATAATCAGCATGCAGAAGTTCACCCATC
LACWKB8.fna	Lactobacillus	Lactobacillus helsingborgensis cl.-56_1	CP009531_2_5	4	-	CP009531_2	5	ATTCACGCAGGTGAGAACAGTTGGTTAAAG
LACWKB8.fna	Lactobacillus	Lactobacillus helsingborgensis cl.-56_1	CP009531_2_6	4	-	CP009531_2	6	GTTGCAGTCCTTCATAAAGATGATGAATTG
LACWKB8.fna	Lactobacillus	Lactobacillus helsingborgensis cl.-56_1	CP009531_2_7	4	-	CP009531_2	7	TGAAACACGTTTAGCATCTTTAACTAGTCA
LACWKB8.fna	Lactobacillus	Lactobacillus helsingborgensis cl.-56_1	CP009531_2_8	4	-	CP009531_2	8	TAGCCAGAGCAGACTCCGGAACACTGACAA
H3V17.fna	Bartonella	Bartonella apis cl.-22_3	JACFSK010000001_2_0	4	+	JACFSK010000001_2	0	ATTTCATCGACACGTGTGCAAATAGGGTCT
H3V17.fna	Bartonella	Bartonella apis cl.-22_3	JACFSK010000001_2_1	4	+	JACFSK010000001_2	1	AAAAATGTAAAGTGATGATACCGGCCAATG
H3V17.fna	Bartonella	Bartonella apis cl.-22_3	JACFSK010000001_2_2	4	+	JACFSK010000001_2	2	ATTAAAAACCTCATCAAAACTGATTTCAGC
H3V17.fna	Bartonella	Bartonella apis cl.-22_3	JACFSK010000001_2_3	4	+	JACFSK010000001_2	3	CCGCCGGAATAGCCTTTCAAGCGGTTGTGC
H3V17.fna	Bartonella	Bartonella apis cl.-22_3	JACFSK010000001_3_0	4	+	JACFSK010000001_3	0	CTCGTTGGTCATCTTTTTTCGCTGCTGCCT
H3V17.fna	Bartonella	Bartonella apis cl.-22_3	JACFSK010000001_3_1	4	+	JACFSK010000001_3	1	CATTCATCTGGCTCGTATTTCTGCCCTCCG
H3V17.fna	Bartonella	Bartonella apis cl.-22_3	JACFSK010000001_3_2	4	+	JACFSK010000001_3	2	TGAAGCCGCCCCGGAACCGACCCCAAAAAAG
H3V17.fna	Bartonella	Bartonella apis cl.-22_3	JACFSK010000001_3_3	4	+	JACFSK010000001_3	3	GATAAAAACGCGAACCTTGCCGCCCTTAAT
H3V17.fna	Bartonella	Bartonella apis cl.-22_3	JACFSK010000001_3_4	4	+	JACFSK010000001_3	4	GACAAGCTCAACGGGGTGACCGGTGGGTTG
H3V17.fna	Bartonella	Bartonella apis cl.-22_3	JACFSK010000001_3_5	4	+	JACFSK010000001_3	5	ATATTTGCATCAGGCCACTTGTCGGTTCGG
H3V17.fna	Bartonella	Bartonella apis cl.-22_3	JACFSK010000001_3_6	4	+	JACFSK010000001_3	6	CATGGTCAAGAAAGCCATTATTGCAGCCTG
H3V17.fna	Bartonella	Bartonella apis cl.-22_3	JACFSK010000001_6_0	4	+	JACFSK010000001_6	0	GTTATTATCTGAATGGTGTTTGCTGGTGTGG
H3V17.fna	Bartonella	Bartonella apis cl.-22_3	JACFSK010000001_6_1	4	+	JACFSK010000001_6	1	ATTCAAAAGACGCGGGCGGTTATGTTGCTG
H3V17.fna	Bartonella	Bartonella apis cl.-22_3	JACFSK010000001_6_2	4	+	JACFSK010000001_6	2	CAAAAGCGGGGAAGCACATATCGTCTATAAA
H3V17.fna	Bartonella	Bartonella apis cl.-22_3	JACFSK010000001_6_3	4	+	JACFSK010000001_6	3	AACGACACAACAATCCTGACTGATAAAAGT
H3V17.fna	Bartonella	Bartonella apis cl.-22_3	JACFSK010000001_6_4	4	+	JACFSK010000001_6	4	TAACAATGACATGGGCTGACATCGAAGGTT
H3V17.fna	Bartonella	Bartonella apis cl.-22_3	JACFSK010000001_6_5	4	+	JACFSK010000001_6	5	GGCGATCAAAAAGGGCTGTTTTTGGGATAT
H3V17.fna	Bartonella	Bartonella apis cl.-22_3	JACFSK010000001_6_6	4	+	JACFSK010000001_6	6	TGTCCAAATAGACGTTTGGTCGCGTGAAGT
H3V17.fna	Bartonella	Bartonella apis cl.-22_3	JACFSK010000001_7_0	4	-	JACFSK010000001_7	0	CGATGAAACAGATTGCCGACCGGAAAATTT
H3V17.fna	Bartonella	Bartonella apis cl.-22_3	JACFSK010000001_7_1	4	-	JACFSK010000001_7	1	GAATATATTCTCGCTTACAAGTTTATCAAT
H3V17.fna	Bartonella	Bartonella apis cl.-22_3	JACFSK010000001_7_2	4	-	JACFSK010000001_7	2	GCCATAAGTAGCGGCAAGAATGACAACAAT
H3V17.fna	Bartonella	Bartonella apis cl.-22_3	JACFSK010000001_7_3	4	-	JACFSK010000001_7	3	ACCGCCGCTTTCTCTACGTTTTCAGCTTCG
H3V17.fna	Bartonella	Bartonella apis cl.-22_3	JACFSK010000001_7_4	4	-	JACFSK010000001_7	4	ATGTATAAAAAGCTCCATAACAAAAAAGCC
H3V17.fna	Bartonella	Bartonella apis cl.-22_3	JACFSK010000001_7_5	4	-	JACFSK010000001_7	5	ACTGTTTCCCAAATAAACGACGCGCTAGAC
H3V17.fna	Bartonella	Bartonella apis cl.-22_3	JACFSK010000001_7_6	4	-	JACFSK010000001_7	6	TGAACAAGGGTTGAAGCCTCTCGATCCATG
19B_MAG.8.fa	Gilliamella	Gilliamella apicola cl.-35_2	NODE_229_length_38526_cov_97_1_0	4	-	NODE_229_length_38526_cov_97_1	0	CTGTGATCATGGCTTTGTTAATTATGTTAATG
19B_MAG.8.fa	Gilliamella	Gilliamella apicola cl.-35_2	NODE_229_length_38526_cov_97_1_1	4	-	NODE_229_length_38526_cov_97_1	1	GCTATGTGATAATCATGCGGCTATAACCAAGAA
19B_MAG.8.fa	Gilliamella	Gilliamella apicola cl.-35_2	NODE_229_length_38526_cov_97_1_2	4	-	NODE_229_length_38526_cov_97_1	2	TCCAATCGCTCTGCGAACGTCAGAGTTTTCGTC
19B_MAG.8.fa	Gilliamella	Gilliamella apicola cl.-35_2	NODE_229_length_38526_cov_97_1_3	4	-	NODE_229_length_38526_cov_97_1	3	CCTAATTCAGTCGCCCTAATTGTGATAGTTGC
19B_MAG.8.fa	Gilliamella	Gilliamella apicola cl.-35_2	NODE_229_length_38526_cov_97_1_4	4	-	NODE_229_length_38526_cov_97_1	4	TAAAGATGCCCCAACAATAACAGGATAGCGGA
19B_MAG.8.fa	Gilliamella	Gilliamella apicola cl.-35_2	NODE_229_length_38526_cov_97_1_5	4	-	NODE_229_length_38526_cov_97_1	5	ATTTCAAATTCAAGCCCACTTGTTTAAATGGG
19B_MAG.8.fa	Gilliamella	Gilliamella apicola cl.-35_2	NODE_229_length_38526_cov_97_1_6	4	-	NODE_229_length_38526_cov_97_1	6	CCACCAGTATCCAATATTTCGTTTCTCGGTGA
19B_MAG.8.fa	Gilliamella	Gilliamella apicola cl.-35_2	NODE_357_length_25062_cov_81_1_0	4	-	NODE_357_length_25062_cov_81_1	0	ACGAGTTGGTTAATTTTGTTAAACAATGGAAT
19B_MAG.8.fa	Gilliamella	Gilliamella apicola cl.-35_2	NODE_357_length_25062_cov_81_1_1	4	-	NODE_357_length_25062_cov_81_1	1	CCCCCGCAGTGAATCACCCCCCGAAGAAGTAC
19B_MAG.8.fa	Gilliamella	Gilliamella apicola cl.-35_2	NODE_357_length_25062_cov_81_1_2	4	-	NODE_357_length_25062_cov_81_1	2	GAATCAGGATCTAATAATGAAGCCATTGGGCA
19B_MAG.8.fa	Gilliamella	Gilliamella apicola cl.-35_2	NODE_357_length_25062_cov_81_1_3	4	-	NODE_357_length_25062_cov_81_1	3	CCCACGTCAGTGGGCAAAGGAGTAAAGGAAAT
19B_MAG.8.fa	Gilliamella	Gilliamella apicola cl.-35_2	NODE_357_length_25062_cov_81_1_4	4	-	NODE_357_length_25062_cov_81_1	4	ATTGTTCCGATTTTATTGCTGCTGCGAGCTGA
19B_MAG.8.fa	Gilliamella	Gilliamella apicola cl.-35_2	NODE_357_length_25062_cov_81_1_5	4	-	NODE_357_length_25062_cov_81_1	5	TCGGAATCTCTAGGAGACGCTGTTGCTCCATT
19B_MAG.8.fa	Gilliamella	Gilliamella apicola cl.-35_2	NODE_357_length_25062_cov_81_1_6	4	-	NODE_357_length_25062_cov_81_1	6	AAGATAGTCTTTGGCGGCAATCGTTAATTTGG
19B_MAG.8.fa	Gilliamella	Gilliamella apicola cl.-35_2	NODE_357_length_25062_cov_81_2_0	4	-	NODE_357_length_25062_cov_81_2	0	ACCCAGATCCTGCGCTGTCCCCTCCTGACACC
19B_MAG.8.fa	Gilliamella	Gilliamella apicola cl.-35_2	NODE_357_length_25062_cov_81_2_1	4	-	NODE_357_length_25062_cov_81_2	1	TTAAACATTAGCGGATTGATTGAGTATTCAACA
19B_MAG.8.fa	Gilliamella	Gilliamella apicola cl.-35_2	NODE_357_length_25062_cov_81_2_2	4	-	NODE_357_length_25062_cov_81_2	2	GGCGAATGGATCAAAATCCGGCGACACGAGCT
19B_MAG.8.fa	Gilliamella	Gilliamella apicola cl.-35_2	NODE_357_length_25062_cov_81_2_3	4	-	NODE_357_length_25062_cov_81_2	3	CAATTCAAATAATTATAGCAGATACGCCCACC
19B_MAG.8.fa	Gilliamella	Gilliamella apicola cl.-35_2	NODE_357_length_25062_cov_81_2_4	4	-	NODE_357_length_25062_cov_81_2	4	TTATCATGGAAATGTTTATCTCGATGAGTATT
19B_MAG.8.fa	Gilliamella	Gilliamella apicola cl.-35_2	NODE_357_length_25062_cov_81_2_5	4	-	NODE_357_length_25062_cov_81_2	5	CTCTATGTTTGGATTTCTGAGCCTAAACGATA
19B_MAG.8.fa	Gilliamella	Gilliamella apicola cl.-35_2	NODE_357_length_25062_cov_81_3_0	4	+	NODE_357_length_25062_cov_81_3	0	CCATGCACCAAATGAAATCAGTCCTGCTCCAA
19B_MAG.8.fa	Gilliamella	Gilliamella apicola cl.-35_2	NODE_357_length_25062_cov_81_3_1	4	+	NODE_357_length_25062_cov_81_3	1	TAACCATTATTTTATTTCCTCAATAATCACGC
19B_MAG.8.fa	Gilliamella	Gilliamella apicola cl.-35_2	NODE_357_length_25062_cov_81_3_2	4	+	NODE_357_length_25062_cov_81_3	2	TGACGGGCCATAGAAATTTAGGCACATTATGG
19B_MAG.8.fa	Gilliamella	Gilliamella apicola cl.-35_2	NODE_357_length_25062_cov_81_3_3	4	+	NODE_357_length_25062_cov_81_3	3	CAATGCCTCTCGAATGGCCGAATTAGCGTTAC
19B_MAG.8.fa	Gilliamella	Gilliamella apicola cl.-35_2	NODE_357_length_25062_cov_81_3_4	4	+	NODE_357_length_25062_cov_81_3	4	TTTGCAGCGGTAAAAACTACCTGATCGAATCA
19B_MAG.8.fa	Gilliamella	Gilliamella apicola cl.-35_2	NODE_357_length_25062_cov_81_6_0	4	-	NODE_357_length_25062_cov_81_6	0	CCCATTTTAGGGCTTTATATATAATTATTCCA
19B_MAG.8.fa	Gilliamella	Gilliamella apicola cl.-35_2	NODE_357_length_25062_cov_81_6_1	4	-	NODE_357_length_25062_cov_81_6	1	CATTGGCAATTTGAGGACGGTTCGGTTCTAGA
19B_MAG.8.fa	Gilliamella	Gilliamella apicola cl.-35_2	NODE_357_length_25062_cov_81_6_2	4	-	NODE_357_length_25062_cov_81_6	2	TTGTTGTGTCCAGTTTTTTATCAACGAGTTAT
19B_MAG.8.fa	Gilliamella	Gilliamella apicola cl.-35_2	NODE_357_length_25062_cov_81_6_3	4	-	NODE_357_length_25062_cov_81_6	3	AGTTAGGCGCTCTACTGGTACGACAGACAAAA
19B_MAG.8.fa	Gilliamella	Gilliamella apicola cl.-35_2	NODE_357_length_25062_cov_81_6_4	4	-	NODE_357_length_25062_cov_81_6	4	TTGCCCTCCAGCCTAAAACACGACGAAACAATC
19B_MAG.8.fa	Gilliamella	Gilliamella apicola cl.-35_2	NODE_357_length_25062_cov_81_6_5	4	-	NODE_357_length_25062_cov_81_6	5	CGGTAAATTTTGAGAACGGCAATAAATATGCT
19B_MAG.8.fa	Gilliamella	Gilliamella apicola cl.-35_2	NODE_885_length_9848_cov_53_1_0	4	ND	NODE_885_length_9848_cov_53_1	0	CATGTTACGTCCATCTTTAGTTCTCACTAATA
19B_MAG.8.fa	Gilliamella	Gilliamella apicola cl.-35_2	NODE_885_length_9848_cov_53_1_1	4	ND	NODE_885_length_9848_cov_53_1	1	ACGTACGCATTAGCTGTGCTACCATTATTATAG
19B_MAG.8.fa	Gilliamella	Gilliamella apicola cl.-35_2	NODE_885_length_9848_cov_53_1_2	4	ND	NODE_885_length_9848_cov_53_1	2	ATGTTGGGTGCGACGACCCAATTAAATGTTTC
19B_MAG.8.fa	Gilliamella	Gilliamella apicola cl.-35_2	NODE_885_length_9848_cov_53_1_3	4	ND	NODE_885_length_9848_cov_53_1	3	TTAAACGTCGAGAACAGGAAAAAAAATTATGT
19B_MAG.8.fa	Gilliamella	Gilliamella apicola cl.-35_2	NODE_885_length_9848_cov_53_1_4	4	ND	NODE_885_length_9848_cov_53_1	4	CCCTCGTAAGATAACACCGTTATAATGTAAAA
19B_MAG.8.fa	Gilliamella	Gilliamella apicola cl.-35_2	NODE_885_length_9848_cov_53_1_5	4	ND	NODE_885_length_9848_cov_53_1	5	GCTGACGGTCAAGAGCATTTGGGGCGTATTGAA
19B_MAG.8.fa	Gilliamella	Gilliamella apicola cl.-35_2	NODE_885_length_9848_cov_53_1_6	4	ND	NODE_885_length_9848_cov_53_1	6	CCGGGTTGGTTTTAATGGTACTCATGTGTCCA
19B_MAG.8.fa	Gilliamella	Gilliamella apicola cl.-35_2	NODE_885_length_9848_cov_53_1_7	4	ND	NODE_885_length_9848_cov_53_1	7	GCATCAACCGCATCCTGAAAAAAATTGATCTG
19B_MAG.8.fa	Gilliamella	Gilliamella apicola cl.-35_2	NODE_885_length_9848_cov_53_1_8	4	ND	NODE_885_length_9848_cov_53_1	8	AACTATTGACATTGGCGATGATTATGTTTATA
19B_MAG.8.fa	Gilliamella	Gilliamella apicola cl.-35_2	NODE_885_length_9848_cov_53_1_9	4	ND	NODE_885_length_9848_cov_53_1	9	AATCAGCAACATTAAATATTGAAATAGCACAA
H3U98.fna	Bifidobacterium	Bifidobacterium choladohabitans cl.-41_6	JACFSA010000001_1_0	4	-	JACFSA010000001_1	0	CGATAGTATTTGTATACTCTTAAGAAGCCATGGTCCACTGCTTG
H3U98.fna	Bifidobacterium	Bifidobacterium choladohabitans cl.-41_6	JACFSA010000001_1_1	4	-	JACFSA010000001_1	1	TGGTCGGCTCCGGCCTTGGCAGCCTTCGAGTCA
H3U98.fna	Bifidobacterium	Bifidobacterium choladohabitans cl.-41_6	JACFSA010000001_1_2	4	-	JACFSA010000001_1	2	TTCACATTATCCTTCTCAACCCTATACTGGACA
H3U98.fna	Bifidobacterium	Bifidobacterium choladohabitans cl.-41_6	JACFSA010000001_1_3	4	-	JACFSA010000001_1	3	AGCGAGTCCTGGACCACACGGTCACAGTCGGGG
H3U98.fna	Bifidobacterium	Bifidobacterium choladohabitans cl.-41_6	JACFSA010000001_1_4	4	-	JACFSA010000001_1	4	AAGAACAGTGGACATGCTCCATCCGATATCGAA
H3U98.fna	Bifidobacterium	Bifidobacterium choladohabitans cl.-41_6	JACFSA010000001_1_5	4	-	JACFSA010000001_1	5	GGCTCGCGTTCCTGCCTCTGCTGGGGGCCTTCG
H3U98.fna	Bifidobacterium	Bifidobacterium choladohabitans cl.-41_6	JACFSA010000001_1_6	4	-	JACFSA010000001_1	6	GTGTCGGAACCCAATGGCAGTAGGAAATTGCCG
H3U98.fna	Bifidobacterium	Bifidobacterium choladohabitans cl.-41_6	JACFSA010000001_1_7	4	-	JACFSA010000001_1	7	ATGACCGCGTATTCGGCTGACACGCTGATCCGT
H3U98.fna	Bifidobacterium	Bifidobacterium choladohabitans cl.-41_6	JACFSA010000001_1_8	4	-	JACFSA010000001_1	8	CCCCTGTTGCTGTGCCGCTATGTTGTTGCTTTCA
H3U98.fna	Bifidobacterium	Bifidobacterium choladohabitans cl.-41_6	JACFSA010000001_1_9	4	-	JACFSA010000001_1	9	TTGTCGATGTCCACTTCCTGTATGACACCCAGC
H3U98.fna	Bifidobacterium	Bifidobacterium choladohabitans cl.-41_6	JACFSA010000001_1_10	4	-	JACFSA010000001_1	10	GAGGCGTAATGGATCTCCCGCCGCTCCACCTGC
H3U98.fna	Bifidobacterium	Bifidobacterium choladohabitans cl.-41_6	JACFSA010000001_1_11	4	-	JACFSA010000001_1	11	AGGTAGACGTTGTGCAGGGTGACGTTGCCCGTG
H3U98.fna	Bifidobacterium	Bifidobacterium choladohabitans cl.-41_6	JACFSA010000001_1_12	4	-	JACFSA010000001_1	12	CTTCTCTGTCTCCATCATATGCAGTTTTGCAC
H3U98.fna	Bifidobacterium	Bifidobacterium choladohabitans cl.-41_6	JACFSA010000001_1_13	4	-	JACFSA010000001_1	13	GCAATGAACTGGTGAACAAGGAGACCGGCGAGA
H3U98.fna	Bifidobacterium	Bifidobacterium choladohabitans cl.-41_6	JACFSA010000001_1_14	4	-	JACFSA010000001_1	14	TTCATCCATATGGCCCGGGTCGGCAACGGCGCG
H3U98.fna	Bifidobacterium	Bifidobacterium choladohabitans cl.-41_6	JACFSA010000001_1_15	4	-	JACFSA010000001_1	15	GAGTTCAACGCTGAACATGGGGATTATGAGGGG
H3U98.fna	Bifidobacterium	Bifidobacterium choladohabitans cl.-41_6	JACFSA010000001_1_16	4	-	JACFSA010000001_1	16	GGCCACTGCTGCGCCGAAGGGGCTCTTGCCCAC
H3U98.fna	Bifidobacterium	Bifidobacterium choladohabitans cl.-41_6	JACFSA010000001_1_17	4	-	JACFSA010000001_1	17	GTAATAACAACTTGCGCGCCATCAAGAAAATGG
H3U98.fna	Bifidobacterium	Bifidobacterium choladohabitans cl.-41_6	JACFSA010000001_1_18	4	-	JACFSA010000001_1	18	GAGGACGCCAGCTTGGTGAAGAACTCGTAGCAG
H3U98.fna	Bifidobacterium	Bifidobacterium choladohabitans cl.-41_6	JACFSA010000001_1_19	4	-	JACFSA010000001_1	19	GGCTGGTTGGGGATGTCCCACACGTCACCCGGA
H3U98.fna	Bifidobacterium	Bifidobacterium choladohabitans cl.-41_6	JACFSA010000001_1_20	4	-	JACFSA010000001_1	20	ACCATGCTCCGGACCTTGATTGCCGGCCTGGCC
H3U98.fna	Bifidobacterium	Bifidobacterium choladohabitans cl.-41_6	JACFSA010000001_1_21	4	-	JACFSA010000001_1	21	GTATGGATGATACGGAAATAGGCGCCGTTCCTG
H3U98.fna	Bifidobacterium	Bifidobacterium choladohabitans cl.-41_6	JACFSA010000001_1_22	4	-	JACFSA010000001_1	22	TCAGCGTCGAGGCTGACCTCGTTCTCGCCCAGC
H3U98.fna	Bifidobacterium	Bifidobacterium choladohabitans cl.-41_6	JACFSA010000001_1_23	4	-	JACFSA010000001_1	23	TCCGGGGCAGGTCCTGCGCACTTCCGGGCGGTC
H3U98.fna	Bifidobacterium	Bifidobacterium choladohabitans cl.-41_6	JACFSA010000001_1_24	4	-	JACFSA010000001_1	24	TCAAAGTTGCGCATGGTCCAGTCACAGGTGATA
H3U98.fna	Bifidobacterium	Bifidobacterium choladohabitans cl.-41_6	JACFSA010000001_1_25	4	-	JACFSA010000001_1	25	ATGTGCATACTTTATCAACTAGTGGGTTTGTCG
H3U98.fna	Bifidobacterium	Bifidobacterium choladohabitans cl.-41_6	JACFSA010000001_1_26	4	-	JACFSA010000001_1	26	AAGCCGATCACCTTATACGGTATTTTTGCATAG
H3U98.fna	Bifidobacterium	Bifidobacterium choladohabitans cl.-41_6	JACFSA010000001_1_27	4	-	JACFSA010000001_1	27	GGCGTAGTGTTGATCTCCCACACGTCCCGCAGG
H3U98.fna	Bifidobacterium	Bifidobacterium choladohabitans cl.-41_6	JACFSA010000001_1_28	4	-	JACFSA010000001_1	28	GAAAACCATGGTCTGGACGTTGCCGAAAGTGGA
H3U98.fna	Bifidobacterium	Bifidobacterium choladohabitans cl.-41_6	JACFSA010000001_1_29	4	-	JACFSA010000001_1	29	ACGTCCTGACCAACGCTTTTGACGGGTACAGGG
H3U98.fna	Bifidobacterium	Bifidobacterium choladohabitans cl.-41_6	JACFSA010000001_1_30	4	-	JACFSA010000001_1	30	ACTGATATGGTCAAAATCATCAGGAATGCCGCC
H3U98.fna	Bifidobacterium	Bifidobacterium choladohabitans cl.-41_6	JACFSA010000001_1_31	4	-	JACFSA010000001_1	31	CCTTGAAACGAATCACATCAAACTCGTCACTCA
H3U98.fna	Bifidobacterium	Bifidobacterium choladohabitans cl.-41_6	JACFSA010000001_1_32	4	-	JACFSA010000001_1	32	ACCCGTATTTAGCTTTGGCTTGTGTGTAGAGAA
H3U98.fna	Bifidobacterium	Bifidobacterium choladohabitans cl.-41_6	JACFSA010000001_1_33	4	-	JACFSA010000001_1	33	TGGTAGGCCCGTAAAGCTCGGCGCTGAGATCGA
H3U98.fna	Bifidobacterium	Bifidobacterium choladohabitans cl.-41_6	JACFSA010000001_1_34	4	-	JACFSA010000001_1	34	CTCGGGTTGCCGTGCTTGTCGTAGGCCTGTGCA
H3U98.fna	Bifidobacterium	Bifidobacterium choladohabitans cl.-41_6	JACFSA010000001_1_35	4	-	JACFSA010000001_1	35	CAGCGGAGCCTGCGACCACCAGTCATCCTTCCA
H3U98.fna	Bifidobacterium	Bifidobacterium choladohabitans cl.-41_6	JACFSA010000001_1_36	4	-	JACFSA010000001_1	36	ATGATCTGCTCGTGCATCATCGTCCCGGTCCCG
H3U98.fna	Bifidobacterium	Bifidobacterium choladohabitans cl.-41_6	JACFSA010000001_1_37	4	-	JACFSA010000001_1	37	GTCTGGGCGTTGTAGCACCCCTGGTAGCTGGCG
H3U98.fna	Bifidobacterium	Bifidobacterium choladohabitans cl.-41_6	JACFSA010000001_1_38	4	-	JACFSA010000001_1	38	ATTTGCCGAGTGACGGCTTGTAGATCTCCAGGC
H3U98.fna	Bifidobacterium	Bifidobacterium choladohabitans cl.-41_6	JACFSA010000001_1_39	4	-	JACFSA010000001_1	39	ATGGTGAGAAAGTATGATTAGGTGGTTTGATTG
H3U98.fna	Bifidobacterium	Bifidobacterium choladohabitans cl.-41_6	JACFSA010000001_1_40	4	-	JACFSA010000001_1	40	AAAGCCTATCAAGGTTCAGGTGGTGCAAAAGCG
H3U98.fna	Bifidobacterium	Bifidobacterium choladohabitans cl.-41_6	JACFSA010000001_1_41	4	-	JACFSA010000001_1	41	GTCGATCAAGTATTGTGAAGTATTCGGAAATTG
H3U98.fna	Bifidobacterium	Bifidobacterium choladohabitans cl.-41_6	JACFSA010000001_1_42	4	-	JACFSA010000001_1	42	CAATGACGGCACCGTCACGGATGCCAGGCTGCA
H3U98.fna	Bifidobacterium	Bifidobacterium choladohabitans cl.-41_6	JACFSA010000001_1_43	4	-	JACFSA010000001_1	43	AGGAGCATGATTGTCTTGTTACCAGCAAAGGTG
H3U98.fna	Bifidobacterium	Bifidobacterium choladohabitans cl.-41_6	JACFSA010000001_1_44	4	-	JACFSA010000001_1	44	TATTGCCATTCGGTGGTCGTGGATACGCCTATG
H3U98.fna	Bifidobacterium	Bifidobacterium choladohabitans cl.-41_6	JACFSA010000001_1_45	4	-	JACFSA010000001_1	45	AAGTTAATATCAAAAGGCCCCGCGCCAGTCGAA
H3U98.fna	Bifidobacterium	Bifidobacterium choladohabitans cl.-41_6	JACFSA010000001_1_46	4	-	JACFSA010000001_1	46	GTCAACAGCGTCAAAGGTGATACCGGCTGGCGG
H3U98.fna	Bifidobacterium	Bifidobacterium choladohabitans cl.-41_6	JACFSA010000001_1_47	4	-	JACFSA010000001_1	47	CCCATGCAGCATGTCGCCAGCCATCTCGGCAAA
H3U98.fna	Bifidobacterium	Bifidobacterium choladohabitans cl.-41_6	JACFSA010000001_1_48	4	-	JACFSA010000001_1	48	TAATTCAGACCGTAATCATCATTCTGTTTGCCG
H3U98.fna	Bifidobacterium	Bifidobacterium choladohabitans cl.-41_6	JACFSA010000001_1_49	4	-	JACFSA010000001_1	49	TACGGCAAGTATTTGGATATCGCGCAGCTGCTA
H3U98.fna	Bifidobacterium	Bifidobacterium choladohabitans cl.-41_6	JACFSA010000001_1_50	4	-	JACFSA010000001_1	50	GCCGGGTCTGCAAGGCGGTGACGGTTTCGGTCA
H3U98.fna	Bifidobacterium	Bifidobacterium choladohabitans cl.-41_6	JACFSA010000001_1_51	4	-	JACFSA010000001_1	51	CCACGGGTGACATTGGTCGGCATGACCGCCGGA
H3U98.fna	Bifidobacterium	Bifidobacterium choladohabitans cl.-41_6	JACFSA010000001_1_52	4	-	JACFSA010000001_1	52	CCATTGAGTTAGGTATCCATTTCGCCAGCGTCC
H3U98.fna	Bifidobacterium	Bifidobacterium choladohabitans cl.-41_6	JACFSA010000001_1_53	4	-	JACFSA010000001_1	53	TGACCGCCGGATTACCATACTTTTGCAAACGAA
H3U98.fna	Bifidobacterium	Bifidobacterium choladohabitans cl.-41_6	JACFSA010000001_1_54	4	-	JACFSA010000001_1	54	GGTCTGGCATGGCGGGTACTGGACGCGCAGTAC
H3U98.fna	Bifidobacterium	Bifidobacterium choladohabitans cl.-41_6	JACFSA010000001_1_55	4	-	JACFSA010000001_1	55	TTTCCATTCTGAAAATCCTCAGACGCAATCGGA
H3U98.fna	Bifidobacterium	Bifidobacterium choladohabitans cl.-41_6	JACFSA010000001_1_56	4	-	JACFSA010000001_1	56	TATTTCTGTGCCTTTGTCAATTTTTGGTAAGAA
H3U98.fna	Bifidobacterium	Bifidobacterium choladohabitans cl.-41_6	JACFSA010000001_1_57	4	-	JACFSA010000001_1	57	CATGGCCAACCTGATGCCTTTGACTCCCGTGCA
H3U98.fna	Bifidobacterium	Bifidobacterium choladohabitans cl.-41_6	JACFSA010000001_1_58	4	-	JACFSA010000001_1	58	TCCAACCCCGATCGACCGCTCCTGGATGAGCGAG
H3U98.fna	Bifidobacterium	Bifidobacterium choladohabitans cl.-41_6	JACFSA010000001_1_59	4	-	JACFSA010000001_1	59	TTGACAGTACGATCTCTACGCTGGCTTTCGTAA
H3U98.fna	Bifidobacterium	Bifidobacterium choladohabitans cl.-41_6	JACFSA010000001_1_60	4	-	JACFSA010000001_1	60	CTGAAGTCACAGTCAAGTATGTCAGCCATGGCA
H3U98.fna	Bifidobacterium	Bifidobacterium choladohabitans cl.-41_6	JACFSA010000001_1_61	4	-	JACFSA010000001_1	61	ACCGAATCGTCGCTTGAAGACCATGTCACCATG
H3U98.fna	Bifidobacterium	Bifidobacterium choladohabitans cl.-41_6	JACFSA010000001_1_62	4	-	JACFSA010000001_1	62	CGCATTTTGAGTATCCTTTTGCACTGTTTGGAT
H3U98.fna	Bifidobacterium	Bifidobacterium choladohabitans cl.-41_6	JACFSA010000001_1_63	4	-	JACFSA010000001_1	63	CTGATGGCGGCCAGATCTGCTCTGATCTGCTGG
H3U98.fna	Bifidobacterium	Bifidobacterium choladohabitans cl.-41_6	JACFSA010000001_1_64	4	-	JACFSA010000001_1	64	TCGACGTATTGCACCCATCCCCAGTCGACGTTG
H3U98.fna	Bifidobacterium	Bifidobacterium choladohabitans cl.-41_6	JACFSA010000001_1_65	4	-	JACFSA010000001_1	65	TGGTGACGAATCGGGCGCCGCTTCTTGCGACGG
H3U98.fna	Bifidobacterium	Bifidobacterium choladohabitans cl.-41_6	JACFSA010000001_1_66	4	-	JACFSA010000001_1	66	CCAGGCTTTTGTAGTTCCATGCCGTGTCCAGGG
H3U98.fna	Bifidobacterium	Bifidobacterium choladohabitans cl.-41_6	JACFSA010000001_1_67	4	-	JACFSA010000001_1	67	TAACGTGCTTGACTATGTTGCCTCTGGAGTTGA
H3U98.fna	Bifidobacterium	Bifidobacterium choladohabitans cl.-41_6	JACFSA010000001_1_68	4	-	JACFSA010000001_1	68	GAACTGGTCACGAATTCCTGAAAGATTTTAAAG
H3U98.fna	Bifidobacterium	Bifidobacterium choladohabitans cl.-41_6	JACFSA010000001_1_69	4	-	JACFSA010000001_1	69	TTAATGTGGAGAAACCAATAGTTGACATGGATA
H3U98.fna	Bifidobacterium	Bifidobacterium choladohabitans cl.-41_6	JACFSA010000001_1_70	4	-	JACFSA010000001_1	70	TCGGGGCCGATGACCGTCCTGGTGCCGTCCTGG
H3U98.fna	Bifidobacterium	Bifidobacterium choladohabitans cl.-41_6	JACFSA010000001_1_71	4	-	JACFSA010000001_1	71	ACTATCGCGTCCAGATCGGACGGCCGGTAGTAG
H3U98.fna	Bifidobacterium	Bifidobacterium choladohabitans cl.-41_6	JACFSA010000001_1_72	4	-	JACFSA010000001_1	72	TCTGCGGCTCTTCCGCAACATCCTGAGCCTGAG
H3U98.fna	Bifidobacterium	Bifidobacterium choladohabitans cl.-41_6	JACFSA010000001_1_73	4	-	JACFSA010000001_1	73	TCCCCGTTGTCTCCGCTGGCGGCGATTGTGCGT
H3U98.fna	Bifidobacterium	Bifidobacterium choladohabitans cl.-41_6	JACFSA010000001_1_74	4	-	JACFSA010000001_1	74	CGTGCCGTCCTTGACTTTGCGTCTATAGTCACG
H3U98.fna	Bifidobacterium	Bifidobacterium choladohabitans cl.-41_6	JACFSA010000001_1_75	4	-	JACFSA010000001_1	75	GTGGACTGGGTGGTTGGGACGATTCTGCCGGCA
H3U98.fna	Bifidobacterium	Bifidobacterium choladohabitans cl.-41_6	JACFSA010000001_1_76	4	-	JACFSA010000001_1	76	ACCACGCGGTCGCAATCCGGGTTGACTTACCAA
H3U98.fna	Bifidobacterium	Bifidobacterium choladohabitans cl.-41_6	JACFSA010000001_1_77	4	-	JACFSA010000001_1	77	GGTCGCTGAGACGGAATCGACAAGCCACACGTA
H3U98.fna	Bifidobacterium	Bifidobacterium choladohabitans cl.-41_6	JACFSA010000001_1_78	4	-	JACFSA010000001_1	78	CCTACATGCGCTCTGTCATGAAGCAGAAGCACA
H3U98.fna	Bifidobacterium	Bifidobacterium choladohabitans cl.-41_6	JACFSA010000001_1_79	4	-	JACFSA010000001_1	79	TCCGATGCCGGATGTCGGGCATTCTCGCATACA
H3U98.fna	Bifidobacterium	Bifidobacterium choladohabitans cl.-41_6	JACFSA010000001_1_80	4	-	JACFSA010000001_1	80	TCTTCGAGCAGGGTAGGGAAGGCCGGCCAGCGG
H3U98.fna	Bifidobacterium	Bifidobacterium choladohabitans cl.-41_6	JACFSA010000001_1_81	4	-	JACFSA010000001_1	81	GATCAGACCATGCCGGGAAAGCGTTCCTAAACC
H3U98.fna	Bifidobacterium	Bifidobacterium choladohabitans cl.-41_6	JACFSA010000001_1_82	4	-	JACFSA010000001_1	82	GGCGTGGTGCGCATCTTGACCCTATGGAGCGCG
H3U98.fna	Bifidobacterium	Bifidobacterium choladohabitans cl.-41_6	JACFSA010000001_1_83	4	-	JACFSA010000001_1	83	AGCCCTCGCATCTGGAAGACCGACACCGCCGAA
H3U98.fna	Bifidobacterium	Bifidobacterium choladohabitans cl.-41_6	JACFSA010000001_1_84	4	-	JACFSA010000001_1	84	CAGATCCCGACCGGGGATACGCCCGTCGGTCAGA
H3U98.fna	Bifidobacterium	Bifidobacterium choladohabitans cl.-41_6	JACFSA010000001_1_85	4	-	JACFSA010000001_1	85	GTCGATATCATGCATACGGCCAGGGCGCGGCAG
H3U98.fna	Bifidobacterium	Bifidobacterium choladohabitans cl.-41_6	JACFSA010000001_1_86	4	-	JACFSA010000001_1	86	CGGAGACGGAACAGGCACAGCGCAAACCAACAA
H3U98.fna	Bifidobacterium	Bifidobacterium choladohabitans cl.-41_6	JACFSA010000001_1_87	4	-	JACFSA010000001_1	87	GGTCTGCGGCAGCCGGGGAATAGGACCTTGGGC
H3U98.fna	Bifidobacterium	Bifidobacterium choladohabitans cl.-41_6	JACFSA010000001_1_88	4	-	JACFSA010000001_1	88	TAAGCCGTATCATTGTTGGCGCCATAGGTCGCA
H3U98.fna	Bifidobacterium	Bifidobacterium choladohabitans cl.-41_6	JACFSA010000001_1_89	4	-	JACFSA010000001_1	89	CGTATCCTGGTGGTCAGGGGTATGCGCGCCATG
H3U98.fna	Bifidobacterium	Bifidobacterium choladohabitans cl.-41_6	JACFSA010000001_1_90	4	-	JACFSA010000001_1	90	CCACGAGGCCGCCCGGGCATGACCCCAGCCGAG
H3U98.fna	Bifidobacterium	Bifidobacterium choladohabitans cl.-41_6	JACFSA010000001_1_91	4	-	JACFSA010000001_1	91	ACTATGATGTGGCCGACAACTGTGAAGTGGATA
H3U98.fna	Bifidobacterium	Bifidobacterium choladohabitans cl.-41_6	JACFSA010000001_1_92	4	-	JACFSA010000001_1	92	GTGGTCGGCGTGATGATCTTGGACGGCTCGAAA
H3U98.fna	Bifidobacterium	Bifidobacterium choladohabitans cl.-41_6	JACFSA010000001_1_93	4	-	JACFSA010000001_1	93	CTGGATGTCGTCCAGGCCGGCTTTGTCCATCAG
H3U98.fna	Bifidobacterium	Bifidobacterium choladohabitans cl.-41_6	JACFSA010000001_1_94	4	-	JACFSA010000001_1	94	GGGCTGAAGTCCAAATTTGTCACAAATCCTGGA
H3U98.fna	Bifidobacterium	Bifidobacterium choladohabitans cl.-41_6	JACFSA010000001_1_95	4	-	JACFSA010000001_1	95	GGTCGGGGAGCGTAGGCCGCGTGCCCTTGG
H3U98.fna	Bifidobacterium	Bifidobacterium choladohabitans cl.-41_6	JACFSA010000001_1_96	4	-	JACFSA010000001_1	96	TGAGGACGTTTTCCTCTTGACCAGGAGCGAGCA
H3U98.fna	Bifidobacterium	Bifidobacterium choladohabitans cl.-41_6	JACFSA010000001_1_97	4	-	JACFSA010000001_1	97	GTCTGCCCTGAGTTTGCACGCGATGATGTCATG
H3U98.fna	Bifidobacterium	Bifidobacterium choladohabitans cl.-41_6	JACFSA010000001_1_98	4	-	JACFSA010000001_1	98	GCAATGTGATTAATCAGCGCGTCGTAAAACTCA
H3U98.fna	Bifidobacterium	Bifidobacterium choladohabitans cl.-41_6	JACFSA010000001_1_99	4	-	JACFSA010000001_1	99	GGTGCCGAATCTGGGTGACATCACCAAGATCGA
H3U98.fna	Bifidobacterium	Bifidobacterium choladohabitans cl.-41_6	JACFSA010000001_1_100	4	-	JACFSA010000001_1	100	CAGAACTGCTCGAATTGGGGCGTGTAGGAGCGG
H3U98.fna	Bifidobacterium	Bifidobacterium choladohabitans cl.-41_6	JACFSA010000001_1_101	4	-	JACFSA010000001_1	101	CTGACCGACAATCTGAAAGGCGACGTCGAGCAG
H3U98.fna	Bifidobacterium	Bifidobacterium choladohabitans cl.-41_6	JACFSA010000001_1_102	4	-	JACFSA010000001_1	102	TTTGCCGATTCTTGACTTGACCCATTCAACTAC
H3U98.fna	Bifidobacterium	Bifidobacterium choladohabitans cl.-41_6	JACFSA010000001_1_103	4	-	JACFSA010000001_1	103	AGATCAGATATTGACTTGTTGCTTGGGAGCAGTA
H3U98.fna	Bifidobacterium	Bifidobacterium choladohabitans cl.-41_6	JACFSA010000001_1_104	4	-	JACFSA010000001_1	104	GGGAAATGCGGGCCATGATGGACGCTTTGGGAA
H3U98.fna	Bifidobacterium	Bifidobacterium choladohabitans cl.-41_6	JACFSA010000001_1_105	4	-	JACFSA010000001_1	105	GGCCGATCGTATCCTGCGAGCACCTCCCGCCAG
H3U98.fna	Bifidobacterium	Bifidobacterium choladohabitans cl.-41_6	JACFSA010000001_1_106	4	-	JACFSA010000001_1	106	GCGCTCATGCTCTCCGGCGGCAGCACGCAGACC
H3U98.fna	Bifidobacterium	Bifidobacterium choladohabitans cl.-41_6	JACFSA010000001_1_107	4	-	JACFSA010000001_1	107	CCCAACCAGGTGGCCGTCAACGAAATGCAGCAG
H3U98.fna	Bifidobacterium	Bifidobacterium choladohabitans cl.-41_6	JACFSA010000001_1_108	4	-	JACFSA010000001_1	108	CAGCCCGGACCGCATGAGCGAGACCGCAGCCATG
H3U98.fna	Bifidobacterium	Bifidobacterium choladohabitans cl.-41_6	JACFSA010000001_1_109	4	-	JACFSA010000001_1	109	CTCATGTATTTCAAGATTGTTCTCCCCCACGTA
H3U98.fna	Bifidobacterium	Bifidobacterium choladohabitans cl.-41_6	JACFSA010000001_1_110	4	-	JACFSA010000001_1	110	AAGGCTTGGAACCGGTTGAGTTCACGGCTCACA
H3U98.fna	Bifidobacterium	Bifidobacterium choladohabitans cl.-41_6	JACFSA010000001_1_111	4	-	JACFSA010000001_1	111	GTGTCCTCTGCTGTTTTCACGTCCGGCGTGTCG
H3U98.fna	Bifidobacterium	Bifidobacterium choladohabitans cl.-41_6	JACFSA010000001_1_112	4	-	JACFSA010000001_1	112	AGCGAGATTGCCTCCTTGTGATGGAGAAAATAA
H3U98.fna	Bifidobacterium	Bifidobacterium choladohabitans cl.-41_6	JACFSA010000001_1_113	4	-	JACFSA010000001_1	113	GATGAGAGCTTATCAGCCTCATCCTTGTTCAAA
H3U98.fna	Bifidobacterium	Bifidobacterium choladohabitans cl.-41_6	JACFSA010000001_1_114	4	-	JACFSA010000001_1	114	CCGGCATCAATGTGCAGGCCGCGGATACGGATA
H3U98.fna	Bifidobacterium	Bifidobacterium choladohabitans cl.-41_6	JACFSA010000001_1_115	4	-	JACFSA010000001_1	115	GTGGCTGTGCCTGAGCAAACGGTCTCATGGCTG
H3U98.fna	Bifidobacterium	Bifidobacterium choladohabitans cl.-41_6	JACFSA010000001_1_116	4	-	JACFSA010000001_1	116	GGACATAGCACGACCATCTACTAAGCAAGCTGG
H3U98.fna	Bifidobacterium	Bifidobacterium choladohabitans cl.-41_6	JACFSA010000001_1_117	4	-	JACFSA010000001_1	117	GTGCCATGGATCGCAAAGCCGATAGATGGCCAG
H3U98.fna	Bifidobacterium	Bifidobacterium choladohabitans cl.-41_6	JACFSA010000001_1_118	4	-	JACFSA010000001_1	118	AGGCCGTACGATATGCGGCGGCATACAGATCGG
H3U98.fna	Bifidobacterium	Bifidobacterium choladohabitans cl.-41_6	JACFSA010000001_1_119	4	-	JACFSA010000001_1	119	AGGATCATCGTCGGAGAGACCAGAAACGAGGAG
H3U98.fna	Bifidobacterium	Bifidobacterium choladohabitans cl.-41_6	JACFSA010000001_1_120	4	-	JACFSA010000001_1	120	GACAGGGGAGGATCAGGCGATGACGAGCCCGAA
H3U98.fna	Bifidobacterium	Bifidobacterium choladohabitans cl.-41_6	JACFSA010000001_1_121	4	-	JACFSA010000001_1	121	TGGTGTTCTCCACGTCCTCGTCCGTGTAGGTCC
H3U98.fna	Bifidobacterium	Bifidobacterium choladohabitans cl.-41_6	JACFSA010000001_1_122	4	-	JACFSA010000001_1	122	CCGCTTTCACTTGGAAATACAACAAATCACCCA
H3U98.fna	Bifidobacterium	Bifidobacterium choladohabitans cl.-41_6	JACFSA010000001_1_123	4	-	JACFSA010000001_1	123	TGTCTCATTTCCGTTCCAGTTTGTTCCGTCTGC
H3U98.fna	Bifidobacterium	Bifidobacterium choladohabitans cl.-41_6	JACFSA010000001_1_124	4	-	JACFSA010000001_1	124	AAGGCTGGACCGCCACGGGTCAGCTGCGAGGCG
H3U98.fna	Bifidobacterium	Bifidobacterium choladohabitans cl.-41_6	JACFSA010000001_1_125	4	-	JACFSA010000001_1	125	TATACCTACAACTGGAATTCGCCGTTCGAACAG
H3U98.fna	Bifidobacterium	Bifidobacterium choladohabitans cl.-41_6	JACFSA010000001_1_126	4	-	JACFSA010000001_1	126	TCGCCTTTCGGGCCGGTGTCGCCCTTGTCGCCC
H3U98.fna	Bifidobacterium	Bifidobacterium choladohabitans cl.-41_6	JACFSA010000001_1_127	4	-	JACFSA010000001_1	127	AGGGGTGGACCGCCACCGGTCAGCTGCGCGGCG
H3U98.fna	Bifidobacterium	Bifidobacterium choladohabitans cl.-41_6	JACFSA010000001_1_128	4	-	JACFSA010000001_1	128	AGCCCCATCACTGCCAAGGAGGATACCGCGGAC
H3U98.fna	Bifidobacterium	Bifidobacterium choladohabitans cl.-41_6	JACFSA010000001_1_129	4	-	JACFSA010000001_1	129	AAACGCACTGATGCCATCATCAAACGACGGTCC
H3U98.fna	Bifidobacterium	Bifidobacterium choladohabitans cl.-41_6	JACFSA010000001_1_130	4	-	JACFSA010000001_1	130	CCCGCCGGAGCGGGGCTGATATGCAACGGTTGG
H3U98.fna	Bifidobacterium	Bifidobacterium choladohabitans cl.-41_6	JACFSA010000001_1_131	4	-	JACFSA010000001_1	131	CGACGTCCCATCACGGATCTGACCGGCAGGAGG
H3U98.fna	Bifidobacterium	Bifidobacterium choladohabitans cl.-41_6	JACFSA010000001_1_132	4	-	JACFSA010000001_1	132	ACCTGGAGACCGAACCCGCACCATTGACATCGA
H3U98.fna	Bifidobacterium	Bifidobacterium choladohabitans cl.-41_6	JACFSA010000001_1_133	4	-	JACFSA010000001_1	133	CCGGCCGAGGAGGTAATCCCTGGACGGCCACAC
H3U98.fna	Bifidobacterium	Bifidobacterium choladohabitans cl.-41_6	JACFSA010000001_1_134	4	-	JACFSA010000001_1	134	CCAGCAAAGGGCTGGACGAGGAGTCCTCCGCGC
H3U98.fna	Bifidobacterium	Bifidobacterium choladohabitans cl.-41_6	JACFSA010000001_1_135	4	-	JACFSA010000001_1	135	CGGGCCCAGGGTCGCCGTGCCCCTGACCCGCAG
H3U98.fna	Bifidobacterium	Bifidobacterium choladohabitans cl.-41_6	JACFSA010000001_1_136	4	-	JACFSA010000001_1	136	CTGATAGGCATGATGGCGCGGCATGTCCACCAG
H3U98.fna	Bifidobacterium	Bifidobacterium choladohabitans cl.-41_6	JACFSA010000001_1_137	4	-	JACFSA010000001_1	137	GACTGCCGGTCAGTGGGGCTATCTTCTGCACCA
H3U98.fna	Bifidobacterium	Bifidobacterium choladohabitans cl.-41_6	JACFSA010000001_1_138	4	-	JACFSA010000001_1	138	ATTTTGAAAATTCCTAGAAACTCGGGAATTGGG
H3U98.fna	Bifidobacterium	Bifidobacterium choladohabitans cl.-41_6	JACFSA010000001_1_139	4	-	JACFSA010000001_1	139	TATGGGATAAGGATCAATCACATGTCATACGGA
H3U98.fna	Bifidobacterium	Bifidobacterium choladohabitans cl.-41_6	JACFSA010000001_1_140	4	-	JACFSA010000001_1	140	GCCGAGCAGGGTGGCATTAAGCTGCCCGAGGTG
H3U98.fna	Bifidobacterium	Bifidobacterium choladohabitans cl.-41_6	JACFSA010000001_1_141	4	-	JACFSA010000001_1	141	GACGGTCAGGGTATGGTTGAAACAATATAAGGA
H3U98.fna	Bifidobacterium	Bifidobacterium choladohabitans cl.-41_6	JACFSA010000001_1_142	4	-	JACFSA010000001_1	142	AGGCGAAGATAATTGGCCAGTTCGGCTGGCGAG
H3U98.fna	Bifidobacterium	Bifidobacterium choladohabitans cl.-41_6	JACFSA010000001_1_143	4	-	JACFSA010000001_1	143	TGCCACAGGTCCTCCACCGGTTTTCTGAGCAGA
H3U98.fna	Bifidobacterium	Bifidobacterium choladohabitans cl.-41_6	JACFSA010000001_1_144	4	-	JACFSA010000001_1	144	GCCAGCAGCACGTAGTCGACGAAACTCTTGCCG
H3U98.fna	Bifidobacterium	Bifidobacterium choladohabitans cl.-41_6	JACFSA010000001_1_145	4	-	JACFSA010000001_1	145	CTCCCCTTACATCGGACCTGCCTGGTGCAGTAA
H3U98.fna	Bifidobacterium	Bifidobacterium choladohabitans cl.-41_6	JACFSA010000001_1_146	4	-	JACFSA010000001_1	146	GTCCGACGAAAGGCTCACACCGGTCAGGCAGGG
H3U98.fna	Bifidobacterium	Bifidobacterium choladohabitans cl.-41_6	JACFSA010000001_1_147	4	-	JACFSA010000001_1	147	CGGGTCCTGCATATGGGTGATCTCATCCATCTG
H3U98.fna	Bifidobacterium	Bifidobacterium choladohabitans cl.-41_6	JACFSA010000001_1_148	4	-	JACFSA010000001_1	148	GCCGGACGACAGCTGGATCGATCTGCAGCCGGG
H3U98.fna	Bifidobacterium	Bifidobacterium choladohabitans cl.-41_6	JACFSA010000001_1_149	4	-	JACFSA010000001_1	149	GGGGGCTTGGCCGACCCTGGACGCGAGGGCCCG
H3U98.fna	Bifidobacterium	Bifidobacterium choladohabitans cl.-41_6	JACFSA010000001_1_150	4	-	JACFSA010000001_1	150	TTCCGGGACGGCATCCATGCCATCGGCCAGGCG
H3U98.fna	Bifidobacterium	Bifidobacterium choladohabitans cl.-41_6	JACFSA010000001_1_151	4	-	JACFSA010000001_1	151	TCAGACCAGTCATTGGCAGATGGGTCGGTCTTG
H3U98.fna	Bifidobacterium	Bifidobacterium choladohabitans cl.-41_6	JACFSA010000001_1_152	4	-	JACFSA010000001_1	152	AAACCATCCATCCCGCAAGGCCACACGCTGACA
H3U98.fna	Bifidobacterium	Bifidobacterium choladohabitans cl.-41_6	JACFSA010000001_1_153	4	-	JACFSA010000001_1	153	CGAAGAAGCCAAGGTGTATATGAAGAGGGCGAT
H3U98.fna	Bifidobacterium	Bifidobacterium choladohabitans cl.-41_6	JACFSA010000001_1_154	4	-	JACFSA010000001_1	154	AATGCCGTTACCTACAAGCAGAACTCGGCACAG
H3U98.fna	Bifidobacterium	Bifidobacterium choladohabitans cl.-41_6	JACFSA010000001_1_155	4	-	JACFSA010000001_1	155	GCGCGTCAATAAGGTTCAGGACACCTCGAGTCG
H3U98.fna	Bifidobacterium	Bifidobacterium choladohabitans cl.-41_6	JACFSA010000001_1_156	4	-	JACFSA010000001_1	156	ATACCCGCTTAATAAGTAACCCCCTCACCGGGA
H3U98.fna	Bifidobacterium	Bifidobacterium choladohabitans cl.-41_6	JACFSA010000001_1_157	4	-	JACFSA010000001_1	157	GCAATCAGGCAAGCCGGGACTTTCAGCGCCGGA
H3U98.fna	Bifidobacterium	Bifidobacterium choladohabitans cl.-41_6	JACFSA010000001_1_158	4	-	JACFSA010000001_1	158	TAGGTATCTCAAATTCCAGTTCACTGAATTTGA
H3U98.fna	Bifidobacterium	Bifidobacterium choladohabitans cl.-41_6	JACFSA010000001_1_159	4	-	JACFSA010000001_1	159	AAATTCGGTCTGCCGATCGATCTGCCCATCGCG
H3U98.fna	Bifidobacterium	Bifidobacterium choladohabitans cl.-41_6	JACFSA010000001_1_160	4	-	JACFSA010000001_1	160	CTCTGAAACGATAAGCGCGTCATTGTCCGCCGG
H3U98.fna	Bifidobacterium	Bifidobacterium choladohabitans cl.-41_6	JACFSA010000001_1_161	4	-	JACFSA010000001_1	161	TTGACTGTGACTTTAGTCAGTATATCAAATATA
H3U98.fna	Bifidobacterium	Bifidobacterium choladohabitans cl.-41_6	JACFSA010000001_1_162	4	-	JACFSA010000001_1	162	GACCGACGCTCCCGCCAAGGACGTGATGGCCGG
H3U98.fna	Bifidobacterium	Bifidobacterium choladohabitans cl.-41_6	JACFSA010000001_1_163	4	-	JACFSA010000001_1	163	CGACAGGCGGCTTTGATCTCATATCATCGGGCA
H3U98.fna	Bifidobacterium	Bifidobacterium choladohabitans cl.-41_6	JACFSA010000001_1_164	4	-	JACFSA010000001_1	164	ATCCATCATTGCGCGCATTTCGCGCACTGACTG
H3U98.fna	Bifidobacterium	Bifidobacterium choladohabitans cl.-41_6	JACFSA010000001_1_165	4	-	JACFSA010000001_1	165	TTTGGGCATGTTAATGCAACAGTTGATGGATCA
H3U98.fna	Bifidobacterium	Bifidobacterium choladohabitans cl.-41_6	JACFSA010000001_1_166	4	-	JACFSA010000001_1	166	TGAGATTGTCAAGGGAGTTTCGGCTATTCGTGA
H3U98.fna	Bifidobacterium	Bifidobacterium choladohabitans cl.-41_6	JACFSA010000001_1_167	4	-	JACFSA010000001_1	167	AAATGTCTACAATAGGGCACAAAGAGCAATAGA
H3U98.fna	Bifidobacterium	Bifidobacterium choladohabitans cl.-41_6	JACFSA010000001_1_168	4	-	JACFSA010000001_1	168	ATTGTCGGCGTTCACATCCCCGCGCCATGACGG
H3U98.fna	Bifidobacterium	Bifidobacterium choladohabitans cl.-41_6	JACFSA010000001_1_169	4	-	JACFSA010000001_1	169	ATCCGTAAGCCCGTGTGCCATACCATTGCATCA
H3U98.fna	Bifidobacterium	Bifidobacterium choladohabitans cl.-41_6	JACFSA010000001_1_170	4	-	JACFSA010000001_1	170	CCCTCTGCTCTGGTAACGTACCGTGTGTTCCAG
[truncated: 13,626 more rows]
