# Supplementary material for: Phage diversity mirrors bacterial strain diversity in the honey bee gut microbiota
Source: Nat Commun. 2025 Nov 4;16:9738. doi: 10.1038/s41467-025-64706-2 (PMC12586679; doi:10.1038/s41467-025-64706-2)
Supplement: Supplementary file 8 — Supplementary Dataset 6 [file 41467_2025_64706_MOESM8_ESM.xlsx]

## Sheet: Tabelle1
Supplementary Data 6: Phage-host linkage information
virus	bacteria	id	genus	detection	state	vOTU	checkv_quality
10B_viral_contig_8313	15B_MAG.16.fa	Lactobacillus helsingborgensis cl.-56_1	Lactobacillus	CRISPR	uncertain	vOTU_2127	Complete
10B_viral_contig_8313	Ga0072400.fna	Lactobacillus helsingborgensis cl.-56_1	Lactobacillus	CRISPR	uncertain	vOTU_2127	Complete
10B_viral_contig_8313	Ga0226840.fna	Lactobacillus melliventris cl.-56_2	Lactobacillus	CRISPR	uncertain	vOTU_2127	Complete
10B_viral_contig_8314	Ga0072403.fna	Lactobacillus kimbladii cl.-55_1	Lactobacillus	CRISPR	uncertain	vOTU_2205	Complete
10B_viral_contig_8314	H3T47.fna	Lactobacillus helsingborgensis cl.-56_1	Lactobacillus	CRISPR	uncertain	vOTU_2205	Complete
10B_viral_contig_8314	48B_MAG.4.fa	Lactobacillus melliventris cl.-56_2	Lactobacillus	CRISPR	uncertain	vOTU_2205	Complete
10B_viral_contig_8314	16B_MAG.11.fa	Lactobacillus helsingborgensis cl.-56_1	Lactobacillus	CRISPR	uncertain	vOTU_2205	Complete
10B_viral_contig_8314	14B_MAG.16.fa	Lactobacillus helsingborgensis cl.-56_1	Lactobacillus	CRISPR	uncertain	vOTU_2205	Complete
10B_viral_contig_6	A9G14.fna	Gilliamella apicola cl.-35_1	Gilliamella	CRISPR	uncertain	vOTU_1634	High-quality
10B_viral_contig_6	49B_MAG.25.fa	Gilliamella apicola cl.-35_1	Gilliamella	CRISPR	uncertain	vOTU_1634	High-quality
10B_viral_contig_6	B6D22.fna	Gilliamella apicola cl.-35_2	Gilliamella	CRISPR	uncertain	vOTU_1634	High-quality
10B_viral_contig_6	23B_MAG.22.fa	Gilliamella apicola cl.-35_1	Gilliamella	CRISPR	uncertain	vOTU_1634	High-quality
10B_viral_contig_6	29B_MAG.21.fa	Gilliamella apicola cl.-35_1	Gilliamella	CRISPR	uncertain	vOTU_1634	High-quality
10B_viral_contig_6	H3U96.fna	Gilliamella apis cl.-36_1	Gilliamella	CRISPR	uncertain	vOTU_1634	High-quality
10B_viral_contig_6	B6C88.fna	Gilliamella apis cl.-36_1	Gilliamella	CRISPR	uncertain	vOTU_1634	High-quality
10B_viral_contig_6	H3T83.fna	Gilliamella apis cl.-36_1	Gilliamella	CRISPR	uncertain	vOTU_1634	High-quality
10B_viral_contig_6	B6C96.fna	Gilliamella apis cl.-36_1	Gilliamella	CRISPR	uncertain	vOTU_1634	High-quality
10B_viral_contig_6	50B_MAG.27.fa	Gilliamella apis cl.-36_5	Gilliamella	CRISPR	uncertain	vOTU_1634	High-quality
10B_viral_contig_6	25B_MAG.4.fa	Gilliamella apicola cl.-35_1	Gilliamella	CRISPR	uncertain	vOTU_1634	High-quality
10B_viral_contig_6	B6D19.fna	Gilliamella apicola cl.-35_1	Gilliamella	CRISPR	uncertain	vOTU_1634	High-quality
10B_viral_contig_6	B6D08.fna	Gilliamella apicola cl.-35_1	Gilliamella	CRISPR	uncertain	vOTU_1634	High-quality
10B_viral_contig_6	42B_MAG.4.fa	Gilliamella apicola cl.-35_1	Gilliamella	CRISPR	uncertain	vOTU_1634	High-quality
10B_viral_contig_6	9B_MAG.7.fa	Gilliamella apicola cl.-35_1	Gilliamella	CRISPR	uncertain	vOTU_1634	High-quality
10B_viral_contig_6	Ga0133559.fna	Gilliamella apicola cl.-35_1	Gilliamella	CRISPR	uncertain	vOTU_1634	High-quality
10B_viral_contig_6	B5S40.fna	Gilliamella apicola cl.-35_1	Gilliamella	CRISPR	uncertain	vOTU_1634	High-quality
10B_viral_contig_6	GAPWK.fna	Gilliamella apicola cl.-35_1	Gilliamella	CRISPR	uncertain	vOTU_1634	High-quality
10B_viral_contig_6	33B_MAG.24.fa	Gilliamella apicola cl.-35_1	Gilliamella	CRISPR	uncertain	vOTU_1634	High-quality
10B_viral_contig_6	12B_MAG.23.fa	Gilliamella apicola cl.-35_1	Gilliamella	CRISPR	uncertain	vOTU_1634	High-quality
10B_viral_contig_6	15B_MAG.13.fa	Gilliamella sp. cl.-36_4	Gilliamella	CRISPR	uncertain	vOTU_1634	High-quality
10B_viral_contig_6	B6D21.fna	Gilliamella apis cl.-36_1	Gilliamella	CRISPR	uncertain	vOTU_1634	High-quality
10B_viral_contig_6	B6D03.fna	Gilliamella apicola cl.-35_1	Gilliamella	CRISPR	uncertain	vOTU_1634	High-quality
10B_viral_contig_6	CP028561.1_1_162	Acinetobacter sp. WCHA45	Acinetobacter	CRISPR	uncertain	vOTU_1634	High-quality
10B_viral_contig_6	4B_MAG.18.fa	Gilliamella apicola cl.-35_2	Gilliamella	CRISPR	uncertain	vOTU_1634	High-quality
10B_viral_contig_6	21B_MAG.17.fa	Gilliamella apicola cl.-35_1	Gilliamella	CRISPR	uncertain	vOTU_1634	High-quality
10B_viral_contig_6	14B_MAG.4.fa	Gilliamella apicola cl.-35_2	Gilliamella	CRISPR	uncertain	vOTU_1634	High-quality
10B_viral_contig_6	28B_MAG.23.fa	Gilliamella apicola cl.-35_1	Gilliamella	CRISPR	uncertain	vOTU_1634	High-quality
10B_viral_contig_6	34B_MAG.20.fa	Gilliamella apicola cl.-35_2	Gilliamella	CRISPR	uncertain	vOTU_1634	High-quality
10B_viral_contig_6	A9G32.fna	Gilliamella sp. cl.-29_1	Gilliamella	CRISPR	uncertain	vOTU_1634	High-quality
10B_viral_contig_6	42B_MAG.2.fa	Gilliamella apis cl.-36_5	Gilliamella	CRISPR	uncertain	vOTU_1634	High-quality
10B_viral_contig_6	49B_MAG.2.fa	Gilliamella apicola cl.-35_2	Gilliamella	CRISPR	uncertain	vOTU_1634	High-quality
10B_viral_contig_6	43B_MAG.31.fa	Gilliamella sp. cl.-29_1	Gilliamella	CRISPR	uncertain	vOTU_1634	High-quality
10B_viral_contig_6	23B_MAG.8.fa	Gilliamella apis cl.-36_5	Gilliamella	CRISPR	uncertain	vOTU_1634	High-quality
10B_viral_contig_6	31B_MAG.17.fa	Gilliamella apicola cl.-35_1	Gilliamella	CRISPR	uncertain	vOTU_1634	High-quality
10B_viral_contig_6	Ga0133555.fna	Gilliamella apis cl.-36_1	Gilliamella	CRISPR	uncertain	vOTU_1634	High-quality
10B_viral_contig_6	Ga0133556.fna	Gilliamella apis cl.-36_2	Gilliamella	CRISPR	uncertain	vOTU_1634	High-quality
10B_viral_contig_6	51B_MAG.28.fa	Gilliamella apicola cl.-35_2	Gilliamella	CRISPR	uncertain	vOTU_1634	High-quality
10B_viral_contig_6	A9G16.fna	Gilliamella apis cl.-36_1	Gilliamella	CRISPR	uncertain	vOTU_1634	High-quality
10B_viral_contig_6	15B_MAG.21.fa	Gilliamella apis cl.-36_5	Gilliamella	CRISPR	uncertain	vOTU_1634	High-quality
10B_viral_contig_6	55B_MAG.13.fa	Gilliamella apis cl.-36_2	Gilliamella	CRISPR	uncertain	vOTU_1634	High-quality
10B_viral_contig_6	46B_MAG.17.fa	Gilliamella apis cl.-36_2	Gilliamella	CRISPR	uncertain	vOTU_1634	High-quality
10B_viral_contig_7	26B_MAG.3.fa	Lactobacillus helsingborgensis cl.-56_1	Lactobacillus	CRISPR	uncertain	vOTU_420	Complete
10B_viral_contig_7	37B_MAG.3.fa	Lactobacillus helsingborgensis cl.-56_1	Lactobacillus	CRISPR	uncertain	vOTU_420	Complete
10B_viral_contig_7	H3U49.fna	Lactobacillus kullabergensis cl.-55_3	Lactobacillus	CRISPR	uncertain	vOTU_420	Complete
10B_viral_contig_7	Ga0226839.fna	Lactobacillus kullabergensis cl.-55_2	Lactobacillus	CRISPR	uncertain	vOTU_420	Complete
10B_viral_contig_7	41B_MAG.17.fa	Lactobacillus melliventris cl.-56_2	Lactobacillus	CRISPR	uncertain	vOTU_420	Complete
10B_viral_contig_7	Ga0072403.fna	Lactobacillus kimbladii cl.-55_1	Lactobacillus	CRISPR	uncertain	vOTU_420	Complete
10B_viral_contig_7	30B_MAG.14.fa	Lactobacillus kullabergensis cl.-55_2	Lactobacillus	CRISPR	uncertain	vOTU_420	Complete
10B_viral_contig_7	6B_MAG.8.fa	Lactobacillus helsingborgensis cl.-56_1	Lactobacillus	CRISPR	uncertain	vOTU_420	Complete
10B_viral_contig_7	17B_MAG.18.fa	Lactobacillus helsingborgensis cl.-56_1	Lactobacillus	CRISPR	uncertain	vOTU_420	Complete
10B_viral_contig_7	19B_MAG.12.fa	Lactobacillus helsingborgensis cl.-56_1	Lactobacillus	CRISPR	uncertain	vOTU_420	Complete
10B_viral_contig_7	31B_MAG.25.fa	Lactobacillus helsingborgensis cl.-56_1	Lactobacillus	CRISPR	uncertain	vOTU_420	Complete
10B_viral_contig_7	17B_MAG.31.fa	Lactobacillus kimbladii cl.-55_1	Lactobacillus	CRISPR	uncertain	vOTU_420	Complete
10B_viral_contig_7	26B_MAG.32.fa	Lactobacillus kimbladii cl.-55_1	Lactobacillus	CRISPR	uncertain	vOTU_420	Complete
10B_viral_contig_7	Ga0070887.fna	Lactobacillus kullabergensis cl.-55_2	Lactobacillus	CRISPR	uncertain	vOTU_420	Complete
10B_viral_contig_7	45B_MAG.27.fa	Lactobacillus helsingborgensis cl.-56_1	Lactobacillus	CRISPR	uncertain	vOTU_420	Complete
10B_viral_contig_7	35B_MAG.32.fa	Lactobacillus helsingborgensis cl.-56_1	Lactobacillus	CRISPR	uncertain	vOTU_420	Complete
10B_viral_contig_9	25B_MAG.17.fa	Lactobacillus kimbladii cl.-55_1	Lactobacillus	CRISPR	uncertain	vOTU_2258	High-quality
10B_viral_contig_9	H3U49.fna	Lactobacillus kullabergensis cl.-55_3	Lactobacillus	CRISPR	uncertain	vOTU_2258	High-quality
10B_viral_contig_9	Ga0226839.fna	Lactobacillus kullabergensis cl.-55_2	Lactobacillus	CRISPR	uncertain	vOTU_2258	High-quality
10B_viral_contig_9	LACWKB10.fna	Lactobacillus kullabergensis cl.-55_2	Lactobacillus	CRISPR	uncertain	vOTU_2258	High-quality
10B_viral_contig_9	41B_MAG.17.fa	Lactobacillus melliventris cl.-56_2	Lactobacillus	CRISPR	uncertain	vOTU_2258	High-quality
10B_viral_contig_9	31B_MAG.21.fa	Lactobacillus melliventris cl.-56_2	Lactobacillus	CRISPR	uncertain	vOTU_2258	High-quality
10B_viral_contig_9	Ga0072403.fna	Lactobacillus kimbladii cl.-55_1	Lactobacillus	CRISPR	uncertain	vOTU_2258	High-quality
10B_viral_contig_9	H3T47.fna	Lactobacillus helsingborgensis cl.-56_1	Lactobacillus	CRISPR	uncertain	vOTU_2258	High-quality
10B_viral_contig_9	6B_MAG.8.fa	Lactobacillus helsingborgensis cl.-56_1	Lactobacillus	CRISPR	uncertain	vOTU_2258	High-quality
10B_viral_contig_9	17B_MAG.18.fa	Lactobacillus helsingborgensis cl.-56_1	Lactobacillus	CRISPR	uncertain	vOTU_2258	High-quality
10B_viral_contig_9	31B_MAG.25.fa	Lactobacillus helsingborgensis cl.-56_1	Lactobacillus	CRISPR	uncertain	vOTU_2258	High-quality
10B_viral_contig_9	45B_MAG.27.fa	Lactobacillus helsingborgensis cl.-56_1	Lactobacillus	CRISPR	uncertain	vOTU_2258	High-quality
10B_viral_contig_9	H3R22.fna	Lactobacillus melliventris cl.-56_2	Lactobacillus	CRISPR	uncertain	vOTU_2258	High-quality
10B_viral_contig_9	35B_MAG.32.fa	Lactobacillus helsingborgensis cl.-56_1	Lactobacillus	CRISPR	uncertain	vOTU_2258	High-quality
10B_viral_contig_9	Ga0072400.fna	Lactobacillus helsingborgensis cl.-56_1	Lactobacillus	CRISPR	uncertain	vOTU_2258	High-quality
10B_viral_contig_9	30B_MAG.14.fa	Lactobacillus kullabergensis cl.-55_2	Lactobacillus	CRISPR	uncertain	vOTU_2258	High-quality
10B_viral_contig_9	Ga0133564.fna	Lactobacillus kullabergensis cl.-55_2	Lactobacillus	CRISPR	uncertain	vOTU_2258	High-quality
10B_viral_contig_9	43B_MAG.32.fa	Lactobacillus melliventris cl.-56_2	Lactobacillus	CRISPR	uncertain	vOTU_2258	High-quality
10B_viral_contig_9	6B_MAG.5.fa	Lactobacillus melliventris cl.-56_2	Lactobacillus	CRISPR	uncertain	vOTU_2258	High-quality
10B_viral_contig_9	Ga0225908.fna	Lactobacillus melliventris cl.-56_2	Lactobacillus	CRISPR	uncertain	vOTU_2258	High-quality
10B_viral_contig_9	35B_MAG.28.fa	Lactobacillus melliventris cl.-56_2	Lactobacillus	CRISPR	uncertain	vOTU_2258	High-quality
10B_viral_contig_10	31B_MAG.21.fa	Lactobacillus melliventris cl.-56_2	Lactobacillus	CRISPR	uncertain	vOTU_2340	High-quality
10B_viral_contig_10	19B_MAG.19.fa	Lactobacillus melliventris cl.-56_2	Lactobacillus	CRISPR	uncertain	vOTU_2340	High-quality
10B_viral_contig_10	Ga0226840.fna	Lactobacillus melliventris cl.-56_2	Lactobacillus	CRISPR	uncertain	vOTU_2340	High-quality
10B_viral_contig_10	Ga0225908.fna	Lactobacillus melliventris cl.-56_2	Lactobacillus	CRISPR	uncertain	vOTU_2340	High-quality
10B_viral_contig_10	11B_MAG.26.fa	Lactobacillus melliventris cl.-56_2	Lactobacillus	CRISPR	uncertain	vOTU_2340	High-quality
10B_viral_contig_10	35B_MAG.28.fa	Lactobacillus melliventris cl.-56_2	Lactobacillus	CRISPR	uncertain	vOTU_2340	High-quality
10B_viral_contig_10	41B_MAG.17.fa	Lactobacillus melliventris cl.-56_2	Lactobacillus	CRISPR	uncertain	vOTU_2340	High-quality
10B_viral_contig_10	26B_MAG.36.fa	Lactobacillus melliventris cl.-56_2	Lactobacillus	CRISPR	uncertain	vOTU_2340	High-quality
10B_viral_contig_10	48B_MAG.4.fa	Lactobacillus melliventris cl.-56_2	Lactobacillus	CRISPR	uncertain	vOTU_2340	High-quality
10B_viral_contig_10	15B_MAG.29.fa	Lactobacillus melliventris cl.-56_2	Lactobacillus	CRISPR	uncertain	vOTU_2340	High-quality
10B_viral_contig_10	H3R22.fna	Lactobacillus melliventris cl.-56_2	Lactobacillus	CRISPR	uncertain	vOTU_2340	High-quality
10B_viral_contig_10	Ga0072404.fna	Lactobacillus melliventris cl.-56_2	Lactobacillus	CRISPR	uncertain	vOTU_2340	High-quality
10B_viral_contig_10	46B_MAG.21.fa	Lactobacillus helsingborgensis cl.-56_1	Lactobacillus	CRISPR	uncertain	vOTU_2340	High-quality
10B_viral_contig_11	LR594041.1_1_27	Streptococcus gordonii	Streptococcus	CRISPR	uncertain	vOTU_2143	Complete
10B_viral_contig_11	LR134291.1_1_23	Streptococcus gordonii	Streptococcus	CRISPR	uncertain	vOTU_2143	Complete
10B_viral_contig_11	CP046328.1_1_22	Streptococcus gordonii	Streptococcus	CRISPR	uncertain	vOTU_2143	Complete
10B_viral_contig_11	CP000725.1_1_23	Streptococcus gordonii	Streptococcus	CRISPR	uncertain	vOTU_2143	Complete
10B_viral_contig_13	28B_MAG.23.fa	Gilliamella apicola cl.-35_1	Gilliamella	CRISPR	uncertain	vOTU_1725	Medium-quality
10B_viral_contig_13	GAPWK.fna	Gilliamella apicola cl.-35_1	Gilliamella	CRISPR	uncertain	vOTU_1725	Medium-quality
10B_viral_contig_13	B6D22.fna	Gilliamella apicola cl.-35_2	Gilliamella	CRISPR	uncertain	vOTU_1725	Medium-quality
10B_viral_contig_13	5B_MAG.27.fa	Gilliamella apis cl.-36_5	Gilliamella	CRISPR	uncertain	vOTU_1725	Medium-quality
10B_viral_contig_13	B6D18.fna	Gilliamella apis cl.-36_2	Gilliamella	CRISPR	uncertain	vOTU_1725	Medium-quality
10B_viral_contig_13	23B_MAG.22.fa	Gilliamella apicola cl.-35_1	Gilliamella	CRISPR	uncertain	vOTU_1725	Medium-quality
10B_viral_contig_13	29B_MAG.21.fa	Gilliamella apicola cl.-35_1	Gilliamella	CRISPR	uncertain	vOTU_1725	Medium-quality
10B_viral_contig_13	12B_MAG.23.fa	Gilliamella apicola cl.-35_1	Gilliamella	CRISPR	uncertain	vOTU_1725	Medium-quality
10B_viral_contig_13	4B_MAG.18.fa	Gilliamella apicola cl.-35_2	Gilliamella	CRISPR	uncertain	vOTU_1725	Medium-quality
10B_viral_contig_13	7B_MAG.36.fa	Gilliamella apicola cl.-35_2	Gilliamella	CRISPR	uncertain	vOTU_1725	Medium-quality
10B_viral_contig_13	49B_MAG.14.fa	Gilliamella apis cl.-36_5	Gilliamella	CRISPR	uncertain	vOTU_1725	Medium-quality
10B_viral_contig_13	49B_MAG.25.fa	Gilliamella apicola cl.-35_1	Gilliamella	CRISPR	uncertain	vOTU_1725	Medium-quality
10B_viral_contig_13	7B_MAG.6.fa	Gilliamella apis cl.-36_5	Gilliamella	CRISPR	uncertain	vOTU_1725	Medium-quality
10B_viral_contig_13	25B_MAG.4.fa	Gilliamella apicola cl.-35_1	Gilliamella	CRISPR	uncertain	vOTU_1725	Medium-quality
10B_viral_contig_13	21B_MAG.17.fa	Gilliamella apicola cl.-35_1	Gilliamella	CRISPR	uncertain	vOTU_1725	Medium-quality
10B_viral_contig_13	B6D19.fna	Gilliamella apicola cl.-35_1	Gilliamella	CRISPR	uncertain	vOTU_1725	Medium-quality
10B_viral_contig_13	20B_MAG.11.fa	Gilliamella apicola cl.-35_2	Gilliamella	CRISPR	uncertain	vOTU_1725	Medium-quality
10B_viral_contig_13	B6D03.fna	Gilliamella apicola cl.-35_1	Gilliamella	CRISPR	uncertain	vOTU_1725	Medium-quality
10B_viral_contig_13	42B_MAG.4.fa	Gilliamella apicola cl.-35_1	Gilliamella	CRISPR	uncertain	vOTU_1725	Medium-quality
10B_viral_contig_13	31B_MAG.17.fa	Gilliamella apicola cl.-35_1	Gilliamella	CRISPR	uncertain	vOTU_1725	Medium-quality
10B_viral_contig_13	Ga0133559.fna	Gilliamella apicola cl.-35_1	Gilliamella	CRISPR	uncertain	vOTU_1725	Medium-quality
10B_viral_contig_13	CP028561.1_1_162	Acinetobacter sp. WCHA45	Acinetobacter	CRISPR	uncertain	vOTU_1725	Medium-quality
10B_viral_contig_13	34B_MAG.20.fa	Gilliamella apicola cl.-35_2	Gilliamella	CRISPR	uncertain	vOTU_1725	Medium-quality
10B_viral_contig_13	H3S73.fna	Gilliamella apicola cl.-35_2	Gilliamella	CRISPR	uncertain	vOTU_1725	Medium-quality
10B_viral_contig_13	49B_MAG.2.fa	Gilliamella apicola cl.-35_2	Gilliamella	CRISPR	uncertain	vOTU_1725	Medium-quality
10B_viral_contig_13	51B_MAG.28.fa	Gilliamella apicola cl.-35_2	Gilliamella	CRISPR	uncertain	vOTU_1725	Medium-quality
10B_viral_contig_13	H3U96.fna	Gilliamella apis cl.-36_1	Gilliamella	CRISPR	uncertain	vOTU_1725	Medium-quality
10B_viral_contig_13	15B_MAG.21.fa	Gilliamella apis cl.-36_5	Gilliamella	CRISPR	uncertain	vOTU_1725	Medium-quality
10B_viral_contig_13	A9G16.fna	Gilliamella apis cl.-36_1	Gilliamella	CRISPR	uncertain	vOTU_1725	Medium-quality
10B_viral_contig_13	14B_MAG.4.fa	Gilliamella apicola cl.-35_2	Gilliamella	CRISPR	uncertain	vOTU_1725	Medium-quality
10B_viral_contig_13	B6D08.fna	Gilliamella apicola cl.-35_1	Gilliamella	CRISPR	uncertain	vOTU_1725	Medium-quality
10B_viral_contig_13	23B_MAG.8.fa	Gilliamella apis cl.-36_5	Gilliamella	CRISPR	uncertain	vOTU_1725	Medium-quality
10B_viral_contig_13	B5S40.fna	Gilliamella apicola cl.-35_1	Gilliamella	CRISPR	uncertain	vOTU_1725	Medium-quality
10B_viral_contig_13	33B_MAG.24.fa	Gilliamella apicola cl.-35_1	Gilliamella	CRISPR	uncertain	vOTU_1725	Medium-quality
10B_viral_contig_13	B6D14.fna	Gilliamella apis cl.-36_1	Gilliamella	CRISPR	uncertain	vOTU_1725	Medium-quality
10B_viral_contig_13	35B_MAG.1.fa	Gilliamella apis cl.-36_5	Gilliamella	CRISPR	uncertain	vOTU_1725	Medium-quality
10B_viral_contig_13	4B_MAG.14.fa	Gilliamella apis cl.-36_1	Gilliamella	CRISPR	uncertain	vOTU_1725	Medium-quality
10B_viral_contig_13	Ga0133556.fna	Gilliamella apis cl.-36_2	Gilliamella	CRISPR	uncertain	vOTU_1725	Medium-quality
10B_viral_contig_16	20B_MAG.11.fa	Gilliamella apicola cl.-35_2	Gilliamella	CRISPR	uncertain	vOTU_1705	Medium-quality
10B_viral_contig_16	43B_MAG.31.fa	Gilliamella sp. cl.-29_1	Gilliamella	CRISPR	uncertain	vOTU_1705	Medium-quality
10B_viral_contig_16	H3U96.fna	Gilliamella apis cl.-36_1	Gilliamella	CRISPR	uncertain	vOTU_1705	Medium-quality
10B_viral_contig_16	B6D17.fna	Gilliamella apis cl.-36_1	Gilliamella	CRISPR	uncertain	vOTU_1705	Medium-quality
10B_viral_contig_16	3B_MAG.31.fa	Gilliamella apis cl.-36_5	Gilliamella	CRISPR	uncertain	vOTU_1705	Medium-quality
10B_viral_contig_16	7B_MAG.36.fa	Gilliamella apicola cl.-35_2	Gilliamella	CRISPR	uncertain	vOTU_1705	Medium-quality
10B_viral_contig_16	B6D14.fna	Gilliamella apis cl.-36_1	Gilliamella	CRISPR	uncertain	vOTU_1705	Medium-quality
10B_viral_contig_16	B6D19.fna	Gilliamella apicola cl.-35_1	Gilliamella	CRISPR	uncertain	vOTU_1705	Medium-quality
10B_viral_contig_16	B6D08.fna	Gilliamella apicola cl.-35_1	Gilliamella	CRISPR	uncertain	vOTU_1705	Medium-quality
10B_viral_contig_16	A9G41.fna	Gilliamella sp. cl.-28_1	Gilliamella	CRISPR	uncertain	vOTU_1705	Medium-quality
10B_viral_contig_16	B5S40.fna	Gilliamella apicola cl.-35_1	Gilliamella	CRISPR	uncertain	vOTU_1705	Medium-quality
10B_viral_contig_16	30B_MAG.15.fa	Gilliamella apicola cl.-35_1	Gilliamella	CRISPR	uncertain	vOTU_1705	Medium-quality
10B_viral_contig_16	Ga0133557.fna	Gilliamella apis cl.-36_5	Gilliamella	CRISPR	uncertain	vOTU_1705	Medium-quality
10B_viral_contig_16	31B_MAG.17.fa	Gilliamella apicola cl.-35_1	Gilliamella	CRISPR	uncertain	vOTU_1705	Medium-quality
10B_viral_contig_16	55B_MAG.13.fa	Gilliamella apis cl.-36_2	Gilliamella	CRISPR	uncertain	vOTU_1705	Medium-quality
10B_viral_contig_16	34B_MAG.20.fa	Gilliamella apicola cl.-35_2	Gilliamella	CRISPR	uncertain	vOTU_1705	Medium-quality
10B_viral_contig_16	4B_MAG.18.fa	Gilliamella apicola cl.-35_2	Gilliamella	CRISPR	uncertain	vOTU_1705	Medium-quality
10B_viral_contig_16	A9G16.fna	Gilliamella apis cl.-36_1	Gilliamella	CRISPR	uncertain	vOTU_1705	Medium-quality
10B_viral_contig_16	A9G23.fna	Gilliamella sp. cl.-28_3	Gilliamella	CRISPR	uncertain	vOTU_1705	Medium-quality
10B_viral_contig_16	25B_MAG.4.fa	Gilliamella apicola cl.-35_1	Gilliamella	CRISPR	uncertain	vOTU_1705	Medium-quality
10B_viral_contig_16	3B_MAG.28.fa	Gilliamella apis cl.-36_2	Gilliamella	CRISPR	uncertain	vOTU_1705	Medium-quality
10B_viral_contig_18	FOEG01000001.1_1_35	Aquisalimonas asiatica	Aquisalimonas	CRISPR	uncertain	vOTU_1454	Low-quality
10B_viral_contig_19	GAPWK.fna	Gilliamella apicola cl.-35_1	Gilliamella	CRISPR	uncertain	vOTU_1758	Medium-quality
10B_viral_contig_19	Ga0133556.fna	Gilliamella apis cl.-36_2	Gilliamella	CRISPR	uncertain	vOTU_1758	Medium-quality
10B_viral_contig_19	49B_MAG.2.fa	Gilliamella apicola cl.-35_2	Gilliamella	CRISPR	uncertain	vOTU_1758	Medium-quality
10B_viral_contig_19	B6D22.fna	Gilliamella apicola cl.-35_2	Gilliamella	CRISPR	uncertain	vOTU_1758	Medium-quality
10B_viral_contig_19	B6D18.fna	Gilliamella apis cl.-36_2	Gilliamella	CRISPR	uncertain	vOTU_1758	Medium-quality
10B_viral_contig_19	Ga0133557.fna	Gilliamella apis cl.-36_5	Gilliamella	CRISPR	uncertain	vOTU_1758	Medium-quality
10B_viral_contig_19	12B_MAG.23.fa	Gilliamella apicola cl.-35_1	Gilliamella	CRISPR	uncertain	vOTU_1758	Medium-quality
10B_viral_contig_19	15B_MAG.21.fa	Gilliamella apis cl.-36_5	Gilliamella	CRISPR	uncertain	vOTU_1758	Medium-quality
10B_viral_contig_19	A9G16.fna	Gilliamella apis cl.-36_1	Gilliamella	CRISPR	uncertain	vOTU_1758	Medium-quality
10B_viral_contig_19	42B_MAG.2.fa	Gilliamella apis cl.-36_5	Gilliamella	CRISPR	uncertain	vOTU_1758	Medium-quality
10B_viral_contig_19	49B_MAG.25.fa	Gilliamella apicola cl.-35_1	Gilliamella	CRISPR	uncertain	vOTU_1758	Medium-quality
10B_viral_contig_19	B6D19.fna	Gilliamella apicola cl.-35_1	Gilliamella	CRISPR	uncertain	vOTU_1758	Medium-quality
10B_viral_contig_19	B6D08.fna	Gilliamella apicola cl.-35_1	Gilliamella	CRISPR	uncertain	vOTU_1758	Medium-quality
10B_viral_contig_19	B5S40.fna	Gilliamella apicola cl.-35_1	Gilliamella	CRISPR	uncertain	vOTU_1758	Medium-quality
10B_viral_contig_19	5B_MAG.27.fa	Gilliamella apis cl.-36_5	Gilliamella	CRISPR	uncertain	vOTU_1758	Medium-quality
10B_viral_contig_19	28B_MAG.23.fa	Gilliamella apicola cl.-35_1	Gilliamella	CRISPR	uncertain	vOTU_1758	Medium-quality
10B_viral_contig_19	B6D03.fna	Gilliamella apicola cl.-35_1	Gilliamella	CRISPR	uncertain	vOTU_1758	Medium-quality
10B_viral_contig_19	Ga0133558.fna	Gilliamella apis cl.-36_5	Gilliamella	CRISPR	uncertain	vOTU_1758	Medium-quality
10B_viral_contig_19	H3T83.fna	Gilliamella apis cl.-36_1	Gilliamella	CRISPR	uncertain	vOTU_1758	Medium-quality
10B_viral_contig_19	23B_MAG.20.fa	Gilliamella apicola cl.-35_2	Gilliamella	CRISPR	uncertain	vOTU_1758	Medium-quality
10B_viral_contig_19	B6D14.fna	Gilliamella apis cl.-36_1	Gilliamella	CRISPR	uncertain	vOTU_1758	Medium-quality
10B_viral_contig_19	A9G11.fna	Gilliamella sp. cl.-32_0	Gilliamella	CRISPR	uncertain	vOTU_1758	Medium-quality
10B_viral_contig_19	25B_MAG.4.fa	Gilliamella apicola cl.-35_1	Gilliamella	CRISPR	uncertain	vOTU_1758	Medium-quality
10B_viral_contig_19	51B_MAG.28.fa	Gilliamella apicola cl.-35_2	Gilliamella	CRISPR	uncertain	vOTU_1758	Medium-quality
10B_viral_contig_19	34B_MAG.20.fa	Gilliamella apicola cl.-35_2	Gilliamella	CRISPR	uncertain	vOTU_1758	Medium-quality
10B_viral_contig_19	H3U96.fna	Gilliamella apis cl.-36_1	Gilliamella	CRISPR	uncertain	vOTU_1758	Medium-quality
10B_viral_contig_19	3B_MAG.28.fa	Gilliamella apis cl.-36_2	Gilliamella	CRISPR	uncertain	vOTU_1758	Medium-quality
10B_viral_contig_19	1B_MAG.6.fa	Gilliamella apicola cl.-35_2	Gilliamella	CRISPR	uncertain	vOTU_1758	Medium-quality
10B_viral_contig_19	4B_MAG.14.fa	Gilliamella apis cl.-36_1	Gilliamella	CRISPR	uncertain	vOTU_1758	Medium-quality
10B_viral_contig_19	4B_MAG.24.fa	Gilliamella sp. cl.-36_4	Gilliamella	CRISPR	uncertain	vOTU_1758	Medium-quality
10B_viral_contig_19	23B_MAG.22.fa	Gilliamella apicola cl.-35_1	Gilliamella	CRISPR	uncertain	vOTU_1758	Medium-quality
10B_viral_contig_19	14B_MAG.4.fa	Gilliamella apicola cl.-35_2	Gilliamella	CRISPR	uncertain	vOTU_1758	Medium-quality
10B_viral_contig_20	Ga0072401.fna	Bifidobacterium polysaccharolyticum cl.-41_1	Bifidobacterium	CRISPR	uncertain	vOTU_866	Medium-quality
10B_viral_contig_20	H3U87.fna	Bifidobacterium choladohabitans cl.-41_6	Bifidobacterium	CRISPR	uncertain	vOTU_866	Medium-quality
10B_viral_contig_20	Ga0072395.fna	Bifidobacterium apousia cl.-41_4	Bifidobacterium	CRISPR	uncertain	vOTU_866	Medium-quality
10B_viral_contig_20	H3U98.fna	Bifidobacterium choladohabitans cl.-41_6	Bifidobacterium	CRISPR	uncertain	vOTU_866	Medium-quality
10B_viral_contig_20	H3T92.fna	Bifidobacterium apousia cl.-41_4	Bifidobacterium	CRISPR	uncertain	vOTU_866	Medium-quality
10B_viral_contig_20	H3U88.fna	Bifidobacterium apousia cl.-41_4	Bifidobacterium	CRISPR	uncertain	vOTU_866	Medium-quality
10B_viral_contig_20	12B_MAG.3.fa	Bifidobacterium sp. cl.-41_8	Bifidobacterium	CRISPR	uncertain	vOTU_866	Medium-quality
10B_viral_contig_26	Ga0227359.fna	Lactobacillus melliventris cl.-56_2	Lactobacillus	CRISPR	uncertain	vOTU_2278	Medium-quality
10B_viral_contig_26	41B_MAG.17.fa	Lactobacillus melliventris cl.-56_2	Lactobacillus	CRISPR	uncertain	vOTU_2278	Medium-quality
10B_viral_contig_26	31B_MAG.21.fa	Lactobacillus melliventris cl.-56_2	Lactobacillus	CRISPR	uncertain	vOTU_2278	Medium-quality
10B_viral_contig_26	11B_MAG.26.fa	Lactobacillus melliventris cl.-56_2	Lactobacillus	CRISPR	uncertain	vOTU_2278	Medium-quality
10B_viral_contig_26	Ga0225908.fna	Lactobacillus melliventris cl.-56_2	Lactobacillus	CRISPR	uncertain	vOTU_2278	Medium-quality
10B_viral_contig_26	35B_MAG.28.fa	Lactobacillus melliventris cl.-56_2	Lactobacillus	CRISPR	uncertain	vOTU_2278	Medium-quality
10B_viral_contig_26	48B_MAG.4.fa	Lactobacillus melliventris cl.-56_2	Lactobacillus	CRISPR	uncertain	vOTU_2278	Medium-quality
10B_viral_contig_26	19B_MAG.19.fa	Lactobacillus melliventris cl.-56_2	Lactobacillus	CRISPR	uncertain	vOTU_2278	Medium-quality
10B_viral_contig_26	45B_MAG.27.fa	Lactobacillus helsingborgensis cl.-56_1	Lactobacillus	CRISPR	uncertain	vOTU_2278	Medium-quality
10B_viral_contig_28	GAPWK.fna	Gilliamella apicola cl.-35_1	Gilliamella	CRISPR	uncertain	vOTU_1648	Medium-quality
10B_viral_contig_28	12B_MAG.15.fa	Gilliamella apis cl.-36_5	Gilliamella	CRISPR	uncertain	vOTU_1648	Medium-quality
10B_viral_contig_28	29B_MAG.40.fa	Gilliamella apis cl.-36_5	Gilliamella	CRISPR	uncertain	vOTU_1648	Medium-quality
10B_viral_contig_28	Ga0418777.fna	Frischella sp. cl.-39_0	Frischella	CRISPR	uncertain	vOTU_1648	Medium-quality
10B_viral_contig_30	49B_MAG.2.fa	Gilliamella apicola cl.-35_2	Gilliamella	CRISPR	uncertain	vOTU_1638	Medium-quality
10B_viral_contig_30	34B_MAG.20.fa	Gilliamella apicola cl.-35_2	Gilliamella	CRISPR	uncertain	vOTU_1638	Medium-quality
10B_viral_contig_30	5B_MAG.27.fa	Gilliamella apis cl.-36_5	Gilliamella	CRISPR	uncertain	vOTU_1638	Medium-quality
10B_viral_contig_30	B6D17.fna	Gilliamella apis cl.-36_1	Gilliamella	CRISPR	uncertain	vOTU_1638	Medium-quality
10B_viral_contig_30	15B_MAG.21.fa	Gilliamella apis cl.-36_5	Gilliamella	CRISPR	uncertain	vOTU_1638	Medium-quality
10B_viral_contig_30	A9G16.fna	Gilliamella apis cl.-36_1	Gilliamella	CRISPR	uncertain	vOTU_1638	Medium-quality
10B_viral_contig_30	50B_MAG.27.fa	Gilliamella apis cl.-36_5	Gilliamella	CRISPR	uncertain	vOTU_1638	Medium-quality
10B_viral_contig_30	42B_MAG.2.fa	Gilliamella apis cl.-36_5	Gilliamella	CRISPR	uncertain	vOTU_1638	Medium-quality
10B_viral_contig_30	H3T80.fna	Gilliamella apis cl.-36_2	Gilliamella	CRISPR	uncertain	vOTU_1638	Medium-quality
10B_viral_contig_30	51B_MAG.28.fa	Gilliamella apicola cl.-35_2	Gilliamella	CRISPR	uncertain	vOTU_1638	Medium-quality
10B_viral_contig_30	22B_MAG.19.fa	Gilliamella apis cl.-36_2	Gilliamella	CRISPR	uncertain	vOTU_1638	Medium-quality
10B_viral_contig_30	20B_MAG.11.fa	Gilliamella apicola cl.-35_2	Gilliamella	CRISPR	uncertain	vOTU_1638	Medium-quality
10B_viral_contig_30	23B_MAG.8.fa	Gilliamella apis cl.-36_5	Gilliamella	CRISPR	uncertain	vOTU_1638	Medium-quality
10B_viral_contig_30	44B_MAG.7.fa	Gilliamella apis cl.-36_5	Gilliamella	CRISPR	uncertain	vOTU_1638	Medium-quality
10B_viral_contig_30	46B_MAG.17.fa	Gilliamella apis cl.-36_2	Gilliamella	CRISPR	uncertain	vOTU_1638	Medium-quality
10B_viral_contig_30	23B_MAG.22.fa	Gilliamella apicola cl.-35_1	Gilliamella	CRISPR	uncertain	vOTU_1638	Medium-quality
10B_viral_contig_30	4B_MAG.18.fa	Gilliamella apicola cl.-35_2	Gilliamella	CRISPR	uncertain	vOTU_1638	Medium-quality
10B_viral_contig_30	13B_MAG.1.fa	Gilliamella apis cl.-36_5	Gilliamella	CRISPR	uncertain	vOTU_1638	Medium-quality
10B_viral_contig_30	19B_MAG.8.fa	Gilliamella apicola cl.-35_2	Gilliamella	CRISPR	uncertain	vOTU_1638	Medium-quality
10B_viral_contig_30	H3U96.fna	Gilliamella apis cl.-36_1	Gilliamella	CRISPR	uncertain	vOTU_1638	Medium-quality
10B_viral_contig_30	28B_MAG.23.fa	Gilliamella apicola cl.-35_1	Gilliamella	CRISPR	uncertain	vOTU_1638	Medium-quality
10B_viral_contig_30	B6D18.fna	Gilliamella apis cl.-36_2	Gilliamella	CRISPR	uncertain	vOTU_1638	Medium-quality
10B_viral_contig_30	B6C88.fna	Gilliamella apis cl.-36_1	Gilliamella	CRISPR	uncertain	vOTU_1638	Medium-quality
10B_viral_contig_30	B6C96.fna	Gilliamella apis cl.-36_1	Gilliamella	CRISPR	uncertain	vOTU_1638	Medium-quality
10B_viral_contig_30	12B_MAG.15.fa	Gilliamella apis cl.-36_5	Gilliamella	CRISPR	uncertain	vOTU_1638	Medium-quality
10B_viral_contig_30	29B_MAG.40.fa	Gilliamella apis cl.-36_5	Gilliamella	CRISPR	uncertain	vOTU_1638	Medium-quality
10B_viral_contig_30	B6D08.fna	Gilliamella apicola cl.-35_1	Gilliamella	CRISPR	uncertain	vOTU_1638	Medium-quality
10B_viral_contig_30	42B_MAG.4.fa	Gilliamella apicola cl.-35_1	Gilliamella	CRISPR	uncertain	vOTU_1638	Medium-quality
10B_viral_contig_30	Ga0133559.fna	Gilliamella apicola cl.-35_1	Gilliamella	CRISPR	uncertain	vOTU_1638	Medium-quality
10B_viral_contig_30	B5S40.fna	Gilliamella apicola cl.-35_1	Gilliamella	CRISPR	uncertain	vOTU_1638	Medium-quality
10B_viral_contig_31	H3U87.fna	Bifidobacterium choladohabitans cl.-41_6	Bifidobacterium	CRISPR	uncertain	vOTU_865	Medium-quality
10B_viral_contig_34	A9G31.fna	Gilliamella sp. cl.-29_1	Gilliamella	CRISPR	uncertain	vOTU_1637	Low-quality
10B_viral_contig_34	A9G19.fna	Gilliamella apis cl.-36_1	Gilliamella	CRISPR	uncertain	vOTU_1637	Low-quality
10B_viral_contig_34	5B_MAG.27.fa	Gilliamella apis cl.-36_5	Gilliamella	CRISPR	uncertain	vOTU_1637	Low-quality
10B_viral_contig_34	A9G42.fna	Gilliamella sp. cl.-28_1	Gilliamella	CRISPR	uncertain	vOTU_1637	Low-quality
10B_viral_contig_34	12B_MAG.23.fa	Gilliamella apicola cl.-35_1	Gilliamella	CRISPR	uncertain	vOTU_1637	Low-quality
10B_viral_contig_34	12B_MAG.15.fa	Gilliamella apis cl.-36_5	Gilliamella	CRISPR	uncertain	vOTU_1637	Low-quality
10B_viral_contig_34	29B_MAG.40.fa	Gilliamella apis cl.-36_5	Gilliamella	CRISPR	uncertain	vOTU_1637	Low-quality
10B_viral_contig_34	B6D19.fna	Gilliamella apicola cl.-35_1	Gilliamella	CRISPR	uncertain	vOTU_1637	Low-quality
10B_viral_contig_34	A9G37.fna	Gilliamella sp. cl.-29_1	Gilliamella	CRISPR	uncertain	vOTU_1637	Low-quality
10B_viral_contig_34	A9G41.fna	Gilliamella sp. cl.-28_1	Gilliamella	CRISPR	uncertain	vOTU_1637	Low-quality
10B_viral_contig_34	23B_MAG.22.fa	Gilliamella apicola cl.-35_1	Gilliamella	CRISPR	uncertain	vOTU_1637	Low-quality
10B_viral_contig_34	4B_MAG.14.fa	Gilliamella apis cl.-36_1	Gilliamella	CRISPR	uncertain	vOTU_1637	Low-quality
10B_viral_contig_34	Ga0133559.fna	Gilliamella apicola cl.-35_1	Gilliamella	CRISPR	uncertain	vOTU_1637	Low-quality
10B_viral_contig_34	H3S73.fna	Gilliamella apicola cl.-35_2	Gilliamella	CRISPR	uncertain	vOTU_1637	Low-quality
10B_viral_contig_34	23B_MAG.8.fa	Gilliamella apis cl.-36_5	Gilliamella	CRISPR	uncertain	vOTU_1637	Low-quality
10B_viral_contig_36	FOEG01000001.1_1_35	Aquisalimonas asiatica	Aquisalimonas	CRISPR	uncertain	vOTU_1452	Low-quality
10B_viral_contig_37	38B_MAG.15.fa	Bifidobacterium choladohabitans cl.-41_6	Bifidobacterium	CRISPR	uncertain	vOTU_2646	Medium-quality
10B_viral_contig_37	31B_MAG.18.fa	Bifidobacterium choladohabitans cl.-41_6	Bifidobacterium	CRISPR	uncertain	vOTU_2646	Medium-quality
10B_viral_contig_37	10B_MAG.19.fa	Bifidobacterium choladohabitans cl.-41_6	Bifidobacterium	CRISPR	uncertain	vOTU_2646	Medium-quality
10B_viral_contig_37	H3T92.fna	Bifidobacterium apousia cl.-41_4	Bifidobacterium	CRISPR	uncertain	vOTU_2646	Medium-quality
10B_viral_contig_37	H3U88.fna	Bifidobacterium apousia cl.-41_4	Bifidobacterium	CRISPR	uncertain	vOTU_2646	Medium-quality
10B_viral_contig_37	25B_MAG.44.fa	Bifidobacterium apousia cl.-41_4	Bifidobacterium	CRISPR	uncertain	vOTU_2646	Medium-quality
10B_viral_contig_37	H3T86.fna	Bifidobacterium choladohabitans cl.-41_6	Bifidobacterium	CRISPR	uncertain	vOTU_2646	Medium-quality
10B_viral_contig_37	H3S97.fna	Bifidobacterium choladohabitans cl.-41_6	Bifidobacterium	CRISPR	uncertain	vOTU_2646	Medium-quality
10B_viral_contig_37	9B_MAG.31.fa	Bifidobacterium choladohabitans cl.-41_6	Bifidobacterium	CRISPR	uncertain	vOTU_2646	Medium-quality
10B_viral_contig_37	41B_MAG.4.fa	Bifidobacterium choladohabitans cl.-41_6	Bifidobacterium	CRISPR	uncertain	vOTU_2646	Medium-quality
10B_viral_contig_37	BAST.fna	Bifidobacterium asteroides cl.-41_3	Bifidobacterium	CRISPR	uncertain	vOTU_2646	Medium-quality
10B_viral_contig_37	20B_MAG.12.fa	Bifidobacterium choladohabitans cl.-41_6	Bifidobacterium	CRISPR	uncertain	vOTU_2646	Medium-quality
10B_viral_contig_37	5B_MAG.3.fa	Bifidobacterium choladohabitans cl.-41_6	Bifidobacterium	CRISPR	uncertain	vOTU_2646	Medium-quality
10B_viral_contig_37	53B_MAG.6.fa	Bifidobacterium choladohabitans cl.-41_6	Bifidobacterium	CRISPR	uncertain	vOTU_2646	Medium-quality
10B_viral_contig_37	7B_MAG.23.fa	Bifidobacterium choladohabitans cl.-41_6	Bifidobacterium	CRISPR	uncertain	vOTU_2646	Medium-quality
10B_viral_contig_37	26B_MAG.33.fa	Bifidobacterium choladohabitans cl.-41_6	Bifidobacterium	CRISPR	uncertain	vOTU_2646	Medium-quality
10B_viral_contig_37	Ga0072395.fna	Bifidobacterium apousia cl.-41_4	Bifidobacterium	CRISPR	uncertain	vOTU_2646	Medium-quality
10B_viral_contig_37	13B_MAG.26.fa	Bifidobacterium choladohabitans cl.-41_6	Bifidobacterium	CRISPR	uncertain	vOTU_2646	Medium-quality
10B_viral_contig_37	H3U98.fna	Bifidobacterium choladohabitans cl.-41_6	Bifidobacterium	CRISPR	uncertain	vOTU_2646	Medium-quality
10B_viral_contig_37	H3V04.fna	Bifidobacterium choladohabitans cl.-41_6	Bifidobacterium	CRISPR	uncertain	vOTU_2646	Medium-quality
10B_viral_contig_37	25B_MAG.39.fa	Bifidobacterium choladohabitans cl.-41_6	Bifidobacterium	CRISPR	uncertain	vOTU_2646	Medium-quality
10B_viral_contig_37	Ga0133551.fna	Bifidobacterium polysaccharolyticum cl.-41_1	Bifidobacterium	CRISPR	uncertain	vOTU_2646	Medium-quality
10B_viral_contig_37	ESL0198.fna	Bifidobacterium polysaccharolyticum cl.-41_1	Bifidobacterium	CRISPR	uncertain	vOTU_2646	Medium-quality
10B_viral_contig_37	ESL0820.fna	Bifidobacterium apousia cl.-41_4	Bifidobacterium	CRISPR	uncertain	vOTU_2646	Medium-quality
10B_viral_contig_37	8B_MAG.8.fa	Bifidobacterium choladohabitans cl.-41_6	Bifidobacterium	CRISPR	uncertain	vOTU_2646	Medium-quality
10B_viral_contig_37	Ga0072396.fna	Bifidobacterium choladohabitans cl.-41_6	Bifidobacterium	CRISPR	uncertain	vOTU_2646	Medium-quality
10B_viral_contig_37	H3U87.fna	Bifidobacterium choladohabitans cl.-41_6	Bifidobacterium	CRISPR	uncertain	vOTU_2646	Medium-quality
10B_viral_contig_37	16B_MAG.1.fa	Bifidobacterium choladohabitans cl.-41_6	Bifidobacterium	CRISPR	uncertain	vOTU_2646	Medium-quality
10B_viral_contig_37	ESL0824.fna	Bifidobacterium polysaccharolyticum cl.-41_1	Bifidobacterium	CRISPR	uncertain	vOTU_2646	Medium-quality
10B_viral_contig_8473	H3T96.fna	Gilliamella apicola cl.-35_2	Gilliamella	Both	integrated	vOTU_1630	Low-quality
10B_viral_contig_8473	20B_MAG.11.fa	Gilliamella apicola cl.-35_2	Gilliamella	Both	integrated	vOTU_1630	Low-quality
10B_viral_contig_8473	GAPWK.fna	Gilliamella apicola cl.-35_1	Gilliamella	CRISPR	uncertain	vOTU_1630	Low-quality
10B_viral_contig_8473	B6D22.fna	Gilliamella apicola cl.-35_2	Gilliamella	Both	uncertain	vOTU_1630	Low-quality
10B_viral_contig_8473	46B_MAG.17.fa	Gilliamella apis cl.-36_2	Gilliamella	CRISPR	uncertain	vOTU_1630	Low-quality
10B_viral_contig_42	ESL0825.fna	Bifidobacterium apousia cl.-41_4	Bifidobacterium	CRISPR	uncertain	vOTU_1041	Low-quality
10B_viral_contig_42	45B_MAG.4.fa	Bifidobacterium polysaccharolyticum cl.-41_1	Bifidobacterium	CRISPR	uncertain	vOTU_1041	Low-quality
10B_viral_contig_42	49B_MAG.16.fa	Bifidobacterium polysaccharolyticum cl.-41_1	Bifidobacterium	CRISPR	uncertain	vOTU_1041	Low-quality
10B_viral_contig_42	25B_MAG.45.fa	Bifidobacterium asteroides cl.-41_5	Bifidobacterium	CRISPR	uncertain	vOTU_1041	Low-quality
10B_viral_contig_42	33B_MAG.28.fa	Bifidobacterium asteroides cl.-41_5	Bifidobacterium	CRISPR	uncertain	vOTU_1041	Low-quality
10B_viral_contig_42	Ga0072401.fna	Bifidobacterium polysaccharolyticum cl.-41_1	Bifidobacterium	CRISPR	uncertain	vOTU_1041	Low-quality
10B_viral_contig_42	H3V04.fna	Bifidobacterium choladohabitans cl.-41_6	Bifidobacterium	CRISPR	uncertain	vOTU_1041	Low-quality
10B_viral_contig_42	6B_MAG.20.fa	Bifidobacterium asteroides cl.-41_5	Bifidobacterium	CRISPR	uncertain	vOTU_1041	Low-quality
10B_viral_contig_42	20B_MAG.12.fa	Bifidobacterium choladohabitans cl.-41_6	Bifidobacterium	CRISPR	uncertain	vOTU_1041	Low-quality
10B_viral_contig_42	H3V06.fna	Bifidobacterium polysaccharolyticum cl.-41_1	Bifidobacterium	CRISPR	uncertain	vOTU_1041	Low-quality
10B_viral_contig_42	H3T92.fna	Bifidobacterium apousia cl.-41_4	Bifidobacterium	CRISPR	uncertain	vOTU_1041	Low-quality
10B_viral_contig_42	25B_MAG.39.fa	Bifidobacterium choladohabitans cl.-41_6	Bifidobacterium	CRISPR	uncertain	vOTU_1041	Low-quality
10B_viral_contig_42	ESL0822.fna	Bifidobacterium asteroides cl.-41_3	Bifidobacterium	CRISPR	uncertain	vOTU_1041	Low-quality
10B_viral_contig_42	Ga0072396.fna	Bifidobacterium choladohabitans cl.-41_6	Bifidobacterium	CRISPR	uncertain	vOTU_1041	Low-quality
10B_viral_contig_42	41B_MAG.4.fa	Bifidobacterium choladohabitans cl.-41_6	Bifidobacterium	CRISPR	uncertain	vOTU_1041	Low-quality
10B_viral_contig_42	H3U88.fna	Bifidobacterium apousia cl.-41_4	Bifidobacterium	CRISPR	uncertain	vOTU_1041	Low-quality
10B_viral_contig_42	26B_MAG.33.fa	Bifidobacterium choladohabitans cl.-41_6	Bifidobacterium	CRISPR	uncertain	vOTU_1041	Low-quality
10B_viral_contig_42	H3T90.fna	Bifidobacterium polysaccharolyticum cl.-41_1	Bifidobacterium	CRISPR	uncertain	vOTU_1041	Low-quality
10B_viral_contig_42	13B_MAG.26.fa	Bifidobacterium choladohabitans cl.-41_6	Bifidobacterium	CRISPR	uncertain	vOTU_1041	Low-quality
10B_viral_contig_42	8B_MAG.8.fa	Bifidobacterium choladohabitans cl.-41_6	Bifidobacterium	CRISPR	uncertain	vOTU_1041	Low-quality
10B_viral_contig_42	38B_MAG.15.fa	Bifidobacterium choladohabitans cl.-41_6	Bifidobacterium	CRISPR	uncertain	vOTU_1041	Low-quality
10B_viral_contig_42	ESL0824.fna	Bifidobacterium polysaccharolyticum cl.-41_1	Bifidobacterium	CRISPR	uncertain	vOTU_1041	Low-quality
10B_viral_contig_42	5B_MAG.3.fa	Bifidobacterium choladohabitans cl.-41_6	Bifidobacterium	CRISPR	uncertain	vOTU_1041	Low-quality
10B_viral_contig_42	31B_MAG.18.fa	Bifidobacterium choladohabitans cl.-41_6	Bifidobacterium	CRISPR	uncertain	vOTU_1041	Low-quality
10B_viral_contig_42	3B_MAG.27.fa	Bifidobacterium choladohabitans cl.-41_6	Bifidobacterium	CRISPR	uncertain	vOTU_1041	Low-quality
10B_viral_contig_42	17B_MAG.13.fa	Bifidobacterium polysaccharolyticum cl.-41_1	Bifidobacterium	CRISPR	uncertain	vOTU_1041	Low-quality
10B_viral_contig_42	53B_MAG.6.fa	Bifidobacterium choladohabitans cl.-41_6	Bifidobacterium	CRISPR	uncertain	vOTU_1041	Low-quality
10B_viral_contig_42	10B_MAG.19.fa	Bifidobacterium choladohabitans cl.-41_6	Bifidobacterium	CRISPR	uncertain	vOTU_1041	Low-quality
10B_viral_contig_42	6B_MAG.30.fa	Bifidobacterium polysaccharolyticum cl.-41_1	Bifidobacterium	CRISPR	uncertain	vOTU_1041	Low-quality
10B_viral_contig_42	35B_MAG.10.fa	Bifidobacterium choladohabitans cl.-41_6	Bifidobacterium	CRISPR	uncertain	vOTU_1041	Low-quality
10B_viral_contig_42	48B_MAG.10.fa	Bifidobacterium polysaccharolyticum cl.-41_1	Bifidobacterium	CRISPR	uncertain	vOTU_1041	Low-quality
10B_viral_contig_42	34B_MAG.15.fa	Bifidobacterium choladohabitans cl.-41_6	Bifidobacterium	CRISPR	uncertain	vOTU_1041	Low-quality
10B_viral_contig_42	42B_MAG.26.fa	Bifidobacterium choladohabitans cl.-41_6	Bifidobacterium	CRISPR	uncertain	vOTU_1041	Low-quality
10B_viral_contig_42	H3U98.fna	Bifidobacterium choladohabitans cl.-41_6	Bifidobacterium	CRISPR	uncertain	vOTU_1041	Low-quality
10B_viral_contig_42	H3T89.fna	Bifidobacterium asteroides cl.-41_3	Bifidobacterium	CRISPR	uncertain	vOTU_1041	Low-quality
10B_viral_contig_42	H3T93.fna	Bifidobacterium polysaccharolyticum cl.-41_1	Bifidobacterium	CRISPR	uncertain	vOTU_1041	Low-quality
10B_viral_contig_42	ESL0200.fna	Bifidobacterium sp. cl.-41_7	Bifidobacterium	CRISPR	uncertain	vOTU_1041	Low-quality
10B_viral_contig_42	2B_MAG.27.fa	Bifidobacterium polysaccharolyticum cl.-41_1	Bifidobacterium	CRISPR	uncertain	vOTU_1041	Low-quality
10B_viral_contig_42	Ga0133553.fna	Bifidobacterium sp. cl.-41_7	Bifidobacterium	CRISPR	uncertain	vOTU_1041	Low-quality
10B_viral_contig_42	26B_MAG.18.fa	Bifidobacterium polysaccharolyticum cl.-41_1	Bifidobacterium	CRISPR	uncertain	vOTU_1041	Low-quality
10B_viral_contig_42	Ga0072395.fna	Bifidobacterium apousia cl.-41_4	Bifidobacterium	CRISPR	uncertain	vOTU_1041	Low-quality
10B_viral_contig_42	H3U87.fna	Bifidobacterium choladohabitans cl.-41_6	Bifidobacterium	CRISPR	uncertain	vOTU_1041	Low-quality
10B_viral_contig_42	33B_MAG.18.fa	Bifidobacterium polysaccharolyticum cl.-41_1	Bifidobacterium	CRISPR	uncertain	vOTU_1041	Low-quality
10B_viral_contig_42	ESL0820.fna	Bifidobacterium apousia cl.-41_4	Bifidobacterium	CRISPR	uncertain	vOTU_1041	Low-quality
10B_viral_contig_44	26B_MAG.36.fa	Lactobacillus melliventris cl.-56_2	Lactobacillus	CRISPR	uncertain	vOTU_2374	Low-quality
10B_viral_contig_44	15B_MAG.29.fa	Lactobacillus melliventris cl.-56_2	Lactobacillus	CRISPR	uncertain	vOTU_2374	Low-quality
10B_viral_contig_44	30B_MAG.14.fa	Lactobacillus kullabergensis cl.-55_2	Lactobacillus	CRISPR	uncertain	vOTU_2374	Low-quality
10B_viral_contig_44	13B_MAG.19.fa	Lactobacillus melliventris cl.-56_2	Lactobacillus	CRISPR	uncertain	vOTU_2374	Low-quality
10B_viral_contig_44	8B_MAG.16.fa	Lactobacillus melliventris cl.-56_2	Lactobacillus	CRISPR	uncertain	vOTU_2374	Low-quality
10B_viral_contig_44	43B_MAG.32.fa	Lactobacillus melliventris cl.-56_2	Lactobacillus	CRISPR	uncertain	vOTU_2374	Low-quality
10B_viral_contig_44	6B_MAG.5.fa	Lactobacillus melliventris cl.-56_2	Lactobacillus	CRISPR	uncertain	vOTU_2374	Low-quality
10B_viral_contig_44	38B_MAG.10.fa	Lactobacillus melliventris cl.-56_2	Lactobacillus	CRISPR	uncertain	vOTU_2374	Low-quality
10B_viral_contig_44	14B_MAG.15.fa	Lactobacillus melliventris cl.-56_2	Lactobacillus	CRISPR	uncertain	vOTU_2374	Low-quality
10B_viral_contig_44	17B_MAG.12.fa	Lactobacillus melliventris cl.-56_2	Lactobacillus	CRISPR	uncertain	vOTU_2374	Low-quality
10B_viral_contig_44	H3U49.fna	Lactobacillus kullabergensis cl.-55_3	Lactobacillus	CRISPR	uncertain	vOTU_2374	Low-quality
10B_viral_contig_44	Ga0070887.fna	Lactobacillus kullabergensis cl.-55_2	Lactobacillus	CRISPR	uncertain	vOTU_2374	Low-quality
10B_viral_contig_44	H3R25.fna	Lactobacillus apis cl.-54_1	Lactobacillus	CRISPR	uncertain	vOTU_2374	Low-quality
10B_viral_contig_46	Ga0227359.fna	Lactobacillus melliventris cl.-56_2	Lactobacillus	CRISPR	uncertain	vOTU_2329	Low-quality
10B_viral_contig_46	6B_MAG.5.fa	Lactobacillus melliventris cl.-56_2	Lactobacillus	CRISPR	uncertain	vOTU_2329	Low-quality
10B_viral_contig_46	41B_MAG.17.fa	Lactobacillus melliventris cl.-56_2	Lactobacillus	CRISPR	uncertain	vOTU_2329	Low-quality
10B_viral_contig_46	46B_MAG.21.fa	Lactobacillus helsingborgensis cl.-56_1	Lactobacillus	CRISPR	uncertain	vOTU_2329	Low-quality
10B_viral_contig_46	H3T47.fna	Lactobacillus helsingborgensis cl.-56_1	Lactobacillus	CRISPR	uncertain	vOTU_2329	Low-quality
10B_viral_contig_46	38B_MAG.16.fa	Lactobacillus helsingborgensis cl.-56_1	Lactobacillus	CRISPR	uncertain	vOTU_2329	Low-quality
10B_viral_contig_46	37B_MAG.3.fa	Lactobacillus helsingborgensis cl.-56_1	Lactobacillus	CRISPR	uncertain	vOTU_2329	Low-quality
10B_viral_contig_46	Ga0133564.fna	Lactobacillus kullabergensis cl.-55_2	Lactobacillus	CRISPR	uncertain	vOTU_2329	Low-quality
10B_viral_contig_46	13B_MAG.20.fa	Lactobacillus helsingborgensis cl.-56_1	Lactobacillus	CRISPR	uncertain	vOTU_2329	Low-quality
10B_viral_contig_46	7B_MAG.7.fa	Lactobacillus helsingborgensis cl.-56_1	Lactobacillus	CRISPR	uncertain	vOTU_2329	Low-quality
10B_viral_contig_46	30B_MAG.11.fa	Lactobacillus helsingborgensis cl.-56_1	Lactobacillus	CRISPR	uncertain	vOTU_2329	Low-quality
10B_viral_contig_46	33B_MAG.7.fa	Lactobacillus helsingborgensis cl.-56_1	Lactobacillus	CRISPR	uncertain	vOTU_2329	Low-quality
10B_viral_contig_46	Ga0133561.fna	Lactobacillus helsingborgensis cl.-56_1	Lactobacillus	CRISPR	uncertain	vOTU_2329	Low-quality
10B_viral_contig_46	49B_MAG.29.fa	Lactobacillus helsingborgensis cl.-56_1	Lactobacillus	CRISPR	uncertain	vOTU_2329	Low-quality
10B_viral_contig_46	53B_MAG.30.fa	Lactobacillus helsingborgensis cl.-56_1	Lactobacillus	CRISPR	uncertain	vOTU_2329	Low-quality
10B_viral_contig_46	11B_MAG.14.fa	Lactobacillus helsingborgensis cl.-56_1	Lactobacillus	CRISPR	uncertain	vOTU_2329	Low-quality
10B_viral_contig_46	44B_MAG.24.fa	Lactobacillus helsingborgensis cl.-56_1	Lactobacillus	CRISPR	uncertain	vOTU_2329	Low-quality
10B_viral_contig_46	42B_MAG.21.fa	Lactobacillus helsingborgensis cl.-56_1	Lactobacillus	CRISPR	uncertain	vOTU_2329	Low-quality
10B_viral_contig_46	26B_MAG.3.fa	Lactobacillus helsingborgensis cl.-56_1	Lactobacillus	CRISPR	uncertain	vOTU_2329	Low-quality
10B_viral_contig_48	7B_MAG.36.fa	Gilliamella apicola cl.-35_2	Gilliamella	CRISPR	uncertain	vOTU_1572	Medium-quality
10B_viral_contig_48	49B_MAG.2.fa	Gilliamella apicola cl.-35_2	Gilliamella	CRISPR	uncertain	vOTU_1572	Medium-quality
10B_viral_contig_48	5B_MAG.9.fa	Gilliamella apicola cl.-35_2	Gilliamella	CRISPR	uncertain	vOTU_1572	Medium-quality
10B_viral_contig_48	4B_MAG.18.fa	Gilliamella apicola cl.-35_2	Gilliamella	CRISPR	uncertain	vOTU_1572	Medium-quality
10B_viral_contig_48	H3T80.fna	Gilliamella apis cl.-36_2	Gilliamella	CRISPR	uncertain	vOTU_1572	Medium-quality
10B_viral_contig_48	51B_MAG.28.fa	Gilliamella apicola cl.-35_2	Gilliamella	CRISPR	uncertain	vOTU_1572	Medium-quality
10B_viral_contig_48	B6D22.fna	Gilliamella apicola cl.-35_2	Gilliamella	CRISPR	uncertain	vOTU_1572	Medium-quality
10B_viral_contig_48	H3T96.fna	Gilliamella apicola cl.-35_2	Gilliamella	CRISPR	uncertain	vOTU_1572	Medium-quality
10B_viral_contig_48	20B_MAG.11.fa	Gilliamella apicola cl.-35_2	Gilliamella	CRISPR	uncertain	vOTU_1572	Medium-quality
10B_viral_contig_48	34B_MAG.20.fa	Gilliamella apicola cl.-35_2	Gilliamella	CRISPR	uncertain	vOTU_1572	Medium-quality
10B_viral_contig_48	46B_MAG.17.fa	Gilliamella apis cl.-36_2	Gilliamella	CRISPR	uncertain	vOTU_1572	Medium-quality
10B_viral_contig_48	H3S73.fna	Gilliamella apicola cl.-35_2	Gilliamella	CRISPR	uncertain	vOTU_1572	Medium-quality
10B_viral_contig_48	25B_MAG.4.fa	Gilliamella apicola cl.-35_1	Gilliamella	CRISPR	uncertain	vOTU_1572	Medium-quality
10B_viral_contig_48	Ga0133557.fna	Gilliamella apis cl.-36_5	Gilliamella	CRISPR	uncertain	vOTU_1572	Medium-quality
10B_viral_contig_49	H3T92.fna	Bifidobacterium apousia cl.-41_4	Bifidobacterium	CRISPR	uncertain	vOTU_977	Low-quality
10B_viral_contig_49	H3U88.fna	Bifidobacterium apousia cl.-41_4	Bifidobacterium	CRISPR	uncertain	vOTU_977	Low-quality
10B_viral_contig_49	45B_MAG.4.fa	Bifidobacterium polysaccharolyticum cl.-41_1	Bifidobacterium	CRISPR	uncertain	vOTU_977	Low-quality
10B_viral_contig_49	H3V06.fna	Bifidobacterium polysaccharolyticum cl.-41_1	Bifidobacterium	CRISPR	uncertain	vOTU_977	Low-quality
10B_viral_contig_49	ESL0822.fna	Bifidobacterium asteroides cl.-41_3	Bifidobacterium	CRISPR	uncertain	vOTU_977	Low-quality
10B_viral_contig_49	7B_MAG.23.fa	Bifidobacterium choladohabitans cl.-41_6	Bifidobacterium	CRISPR	uncertain	vOTU_977	Low-quality
10B_viral_contig_49	28B_MAG.21.fa	Bifidobacterium sp. cl.-41_8	Bifidobacterium	CRISPR	uncertain	vOTU_977	Low-quality
10B_viral_contig_49	Ga0072395.fna	Bifidobacterium apousia cl.-41_4	Bifidobacterium	CRISPR	uncertain	vOTU_977	Low-quality
10B_viral_contig_49	12B_MAG.3.fa	Bifidobacterium sp. cl.-41_8	Bifidobacterium	CRISPR	uncertain	vOTU_977	Low-quality
10B_viral_contig_49	BAST.fna	Bifidobacterium asteroides cl.-41_3	Bifidobacterium	CRISPR	uncertain	vOTU_977	Low-quality
10B_viral_contig_49	31B_MAG.18.fa	Bifidobacterium choladohabitans cl.-41_6	Bifidobacterium	CRISPR	uncertain	vOTU_977	Low-quality
10B_viral_contig_49	H3S93.fna	Bifidobacterium asteroides cl.-41_3	Bifidobacterium	CRISPR	uncertain	vOTU_977	Low-quality
10B_viral_contig_49	10B_MAG.19.fa	Bifidobacterium choladohabitans cl.-41_6	Bifidobacterium	CRISPR	uncertain	vOTU_977	Low-quality
10B_viral_contig_49	25B_MAG.39.fa	Bifidobacterium choladohabitans cl.-41_6	Bifidobacterium	CRISPR	uncertain	vOTU_977	Low-quality
10B_viral_contig_49	16B_MAG.1.fa	Bifidobacterium choladohabitans cl.-41_6	Bifidobacterium	CRISPR	uncertain	vOTU_977	Low-quality
10B_viral_contig_49	22B_MAG.27.fa	Bifidobacterium choladohabitans cl.-41_6	Bifidobacterium	CRISPR	uncertain	vOTU_977	Low-quality
10B_viral_contig_49	H3V04.fna	Bifidobacterium choladohabitans cl.-41_6	Bifidobacterium	CRISPR	uncertain	vOTU_977	Low-quality
10B_viral_contig_49	H3T90.fna	Bifidobacterium polysaccharolyticum cl.-41_1	Bifidobacterium	CRISPR	uncertain	vOTU_977	Low-quality
10B_viral_contig_49	20B_MAG.12.fa	Bifidobacterium choladohabitans cl.-41_6	Bifidobacterium	CRISPR	uncertain	vOTU_977	Low-quality
10B_viral_contig_49	ESL0824.fna	Bifidobacterium polysaccharolyticum cl.-41_1	Bifidobacterium	CRISPR	uncertain	vOTU_977	Low-quality
10B_viral_contig_49	H3S97.fna	Bifidobacterium choladohabitans cl.-41_6	Bifidobacterium	CRISPR	uncertain	vOTU_977	Low-quality
10B_viral_contig_49	H3T93.fna	Bifidobacterium polysaccharolyticum cl.-41_1	Bifidobacterium	CRISPR	uncertain	vOTU_977	Low-quality
10B_viral_contig_49	49B_MAG.16.fa	Bifidobacterium polysaccharolyticum cl.-41_1	Bifidobacterium	CRISPR	uncertain	vOTU_977	Low-quality
10B_viral_contig_49	H3T89.fna	Bifidobacterium asteroides cl.-41_3	Bifidobacterium	CRISPR	uncertain	vOTU_977	Low-quality
10B_viral_contig_49	H3U98.fna	Bifidobacterium choladohabitans cl.-41_6	Bifidobacterium	CRISPR	uncertain	vOTU_977	Low-quality
10B_viral_contig_49	8B_MAG.8.fa	Bifidobacterium choladohabitans cl.-41_6	Bifidobacterium	CRISPR	uncertain	vOTU_977	Low-quality
10B_viral_contig_49	H3T86.fna	Bifidobacterium choladohabitans cl.-41_6	Bifidobacterium	CRISPR	uncertain	vOTU_977	Low-quality
10B_viral_contig_49	Ga0072396.fna	Bifidobacterium choladohabitans cl.-41_6	Bifidobacterium	CRISPR	uncertain	vOTU_977	Low-quality
10B_viral_contig_49	38B_MAG.15.fa	Bifidobacterium choladohabitans cl.-41_6	Bifidobacterium	CRISPR	uncertain	vOTU_977	Low-quality
10B_viral_contig_49	Ga0072401.fna	Bifidobacterium polysaccharolyticum cl.-41_1	Bifidobacterium	CRISPR	uncertain	vOTU_977	Low-quality
10B_viral_contig_63	5B_MAG.27.fa	Gilliamella apis cl.-36_5	Gilliamella	Both	integrated	vOTU_1632	Low-quality
10B_viral_contig_63	15B_MAG.21.fa	Gilliamella apis cl.-36_5	Gilliamella	Both	uncertain	vOTU_1632	Low-quality
10B_viral_contig_63	42B_MAG.2.fa	Gilliamella apis cl.-36_5	Gilliamella	Both	integrated	vOTU_1632	Low-quality
10B_viral_contig_63	23B_MAG.8.fa	Gilliamella apis cl.-36_5	Gilliamella	Both	integrated	vOTU_1632	Low-quality
10B_viral_contig_63	H3U96.fna	Gilliamella apis cl.-36_1	Gilliamella	CRISPR	uncertain	vOTU_1632	Low-quality
10B_viral_contig_63	H3T96.fna	Gilliamella apicola cl.-35_2	Gilliamella	CRISPR	uncertain	vOTU_1632	Low-quality
10B_viral_contig_63	4B_MAG.24.fa	Gilliamella sp. cl.-36_4	Gilliamella	CRISPR	uncertain	vOTU_1632	Low-quality
10B_viral_contig_64	Ga0072404.fna	Lactobacillus melliventris cl.-56_2	Lactobacillus	CRISPR	uncertain	vOTU_2301	Low-quality
10B_viral_contig_64	15B_MAG.29.fa	Lactobacillus melliventris cl.-56_2	Lactobacillus	CRISPR	uncertain	vOTU_2301	Low-quality
10B_viral_contig_64	Ga0133562.fna	Lactobacillus melliventris cl.-56_2	Lactobacillus	CRISPR	uncertain	vOTU_2301	Low-quality
10B_viral_contig_64	31B_MAG.21.fa	Lactobacillus melliventris cl.-56_2	Lactobacillus	CRISPR	uncertain	vOTU_2301	Low-quality
10B_viral_contig_64	H3T47.fna	Lactobacillus helsingborgensis cl.-56_1	Lactobacillus	CRISPR	uncertain	vOTU_2301	Low-quality
10B_viral_contig_64	H3R22.fna	Lactobacillus melliventris cl.-56_2	Lactobacillus	CRISPR	uncertain	vOTU_2301	Low-quality
10B_viral_contig_64	UQCV01000025.1_1_65	uncultured Succinivibrionaceae bacterium	Unknown	CRISPR	uncertain	vOTU_2301	Low-quality
10B_viral_contig_64	19B_MAG.19.fa	Lactobacillus melliventris cl.-56_2	Lactobacillus	CRISPR	uncertain	vOTU_2301	Low-quality
10B_viral_contig_67	26B_MAG.3.fa	Lactobacillus helsingborgensis cl.-56_1	Lactobacillus	CRISPR	uncertain	vOTU_2296	Low-quality
10B_viral_contig_67	Ga0226840.fna	Lactobacillus melliventris cl.-56_2	Lactobacillus	CRISPR	uncertain	vOTU_2296	Low-quality
10B_viral_contig_67	37B_MAG.3.fa	Lactobacillus helsingborgensis cl.-56_1	Lactobacillus	CRISPR	uncertain	vOTU_2296	Low-quality
10B_viral_contig_67	Ga0072403.fna	Lactobacillus kimbladii cl.-55_1	Lactobacillus	CRISPR	uncertain	vOTU_2296	Low-quality
10B_viral_contig_67	46B_MAG.21.fa	Lactobacillus helsingborgensis cl.-56_1	Lactobacillus	CRISPR	uncertain	vOTU_2296	Low-quality
10B_viral_contig_67	Ga0225908.fna	Lactobacillus melliventris cl.-56_2	Lactobacillus	CRISPR	uncertain	vOTU_2296	Low-quality
10B_viral_contig_67	31B_MAG.21.fa	Lactobacillus melliventris cl.-56_2	Lactobacillus	CRISPR	uncertain	vOTU_2296	Low-quality
10B_viral_contig_67	Ga0133562.fna	Lactobacillus melliventris cl.-56_2	Lactobacillus	CRISPR	uncertain	vOTU_2296	Low-quality
10B_viral_contig_67	15B_MAG.29.fa	Lactobacillus melliventris cl.-56_2	Lactobacillus	CRISPR	uncertain	vOTU_2296	Low-quality
10B_viral_contig_72	6B_MAG.8.fa	Lactobacillus helsingborgensis cl.-56_1	Lactobacillus	CRISPR	uncertain	vOTU_2467	Low-quality
10B_viral_contig_72	17B_MAG.18.fa	Lactobacillus helsingborgensis cl.-56_1	Lactobacillus	CRISPR	uncertain	vOTU_2467	Low-quality
10B_viral_contig_72	31B_MAG.25.fa	Lactobacillus helsingborgensis cl.-56_1	Lactobacillus	CRISPR	uncertain	vOTU_2467	Low-quality
10B_viral_contig_72	35B_MAG.32.fa	Lactobacillus helsingborgensis cl.-56_1	Lactobacillus	CRISPR	uncertain	vOTU_2467	Low-quality
10B_viral_contig_72	LACWKB10.fna	Lactobacillus kullabergensis cl.-55_2	Lactobacillus	CRISPR	uncertain	vOTU_2467	Low-quality
10B_viral_contig_72	48B_MAG.4.fa	Lactobacillus melliventris cl.-56_2	Lactobacillus	CRISPR	uncertain	vOTU_2467	Low-quality
10B_viral_contig_72	Ga0072403.fna	Lactobacillus kimbladii cl.-55_1	Lactobacillus	CRISPR	uncertain	vOTU_2467	Low-quality
10B_viral_contig_72	Ga0227359.fna	Lactobacillus melliventris cl.-56_2	Lactobacillus	CRISPR	uncertain	vOTU_2467	Low-quality
10B_viral_contig_72	17B_MAG.31.fa	Lactobacillus kimbladii cl.-55_1	Lactobacillus	CRISPR	uncertain	vOTU_2467	Low-quality
10B_viral_contig_72	26B_MAG.32.fa	Lactobacillus kimbladii cl.-55_1	Lactobacillus	CRISPR	uncertain	vOTU_2467	Low-quality
10B_viral_contig_72	H3T47.fna	Lactobacillus helsingborgensis cl.-56_1	Lactobacillus	CRISPR	uncertain	vOTU_2467	Low-quality
10B_viral_contig_74	H3T83.fna	Gilliamella apis cl.-36_1	Gilliamella	CRISPR	uncertain	vOTU_1529	Low-quality
10B_viral_contig_74	42B_MAG.2.fa	Gilliamella apis cl.-36_5	Gilliamella	CRISPR	uncertain	vOTU_1529	Low-quality
10B_viral_contig_75	5B_MAG.27.fa	Gilliamella apis cl.-36_5	Gilliamella	CRISPR	uncertain	vOTU_1572	Low-quality
10B_viral_contig_75	H3T96.fna	Gilliamella apicola cl.-35_2	Gilliamella	CRISPR	uncertain	vOTU_1572	Low-quality
10B_viral_contig_75	42B_MAG.4.fa	Gilliamella apicola cl.-35_1	Gilliamella	CRISPR	uncertain	vOTU_1572	Low-quality
10B_viral_contig_75	51B_MAG.28.fa	Gilliamella apicola cl.-35_2	Gilliamella	CRISPR	uncertain	vOTU_1572	Low-quality
10B_viral_contig_75	33B_MAG.24.fa	Gilliamella apicola cl.-35_1	Gilliamella	CRISPR	uncertain	vOTU_1572	Low-quality
10B_viral_contig_75	4B_MAG.18.fa	Gilliamella apicola cl.-35_2	Gilliamella	CRISPR	uncertain	vOTU_1572	Low-quality
10B_viral_contig_77	25B_MAG.4.fa	Gilliamella apicola cl.-35_1	Gilliamella	CRISPR	uncertain	vOTU_1760	Low-quality
10B_viral_contig_77	22B_MAG.19.fa	Gilliamella apis cl.-36_2	Gilliamella	CRISPR	uncertain	vOTU_1760	Low-quality
10B_viral_contig_77	CP028561.1_1_162	Acinetobacter sp. WCHA45	Acinetobacter	CRISPR	uncertain	vOTU_1760	Low-quality
10B_viral_contig_77	B6D19.fna	Gilliamella apicola cl.-35_1	Gilliamella	CRISPR	uncertain	vOTU_1760	Low-quality
10B_viral_contig_77	Ga0307803.fna	Gilliamella sp. cl.-37_1	Gilliamella	CRISPR	uncertain	vOTU_1760	Low-quality
10B_viral_contig_77	B6D08.fna	Gilliamella apicola cl.-35_1	Gilliamella	Both	uncertain	vOTU_1760	Low-quality
10B_viral_contig_77	A9G17.fna	Gilliamella apicola cl.-35_2	Gilliamella	CRISPR	uncertain	vOTU_1760	Low-quality
10B_viral_contig_77	42B_MAG.4.fa	Gilliamella apicola cl.-35_1	Gilliamella	CRISPR	uncertain	vOTU_1760	Low-quality
10B_viral_contig_77	B5S40.fna	Gilliamella apicola cl.-35_1	Gilliamella	Both	uncertain	vOTU_1760	Low-quality
10B_viral_contig_77	15B_MAG.21.fa	Gilliamella apis cl.-36_5	Gilliamella	CRISPR	uncertain	vOTU_1760	Low-quality
10B_viral_contig_77	H3T80.fna	Gilliamella apis cl.-36_2	Gilliamella	CRISPR	uncertain	vOTU_1760	Low-quality
10B_viral_contig_77	49B_MAG.25.fa	Gilliamella apicola cl.-35_1	Gilliamella	CRISPR	uncertain	vOTU_1760	Low-quality
10B_viral_contig_77	30B_MAG.15.fa	Gilliamella apicola cl.-35_1	Gilliamella	CRISPR	uncertain	vOTU_1760	Low-quality
10B_viral_contig_78	25B_MAG.17.fa	Lactobacillus kimbladii cl.-55_1	Lactobacillus	CRISPR	uncertain	vOTU_2315	Low-quality
10B_viral_contig_78	H3U49.fna	Lactobacillus kullabergensis cl.-55_3	Lactobacillus	CRISPR	uncertain	vOTU_2315	Low-quality
10B_viral_contig_78	26B_MAG.36.fa	Lactobacillus melliventris cl.-56_2	Lactobacillus	CRISPR	uncertain	vOTU_2315	Low-quality
10B_viral_contig_78	15B_MAG.29.fa	Lactobacillus melliventris cl.-56_2	Lactobacillus	CRISPR	uncertain	vOTU_2315	Low-quality
10B_viral_contig_78	11B_MAG.26.fa	Lactobacillus melliventris cl.-56_2	Lactobacillus	CRISPR	uncertain	vOTU_2315	Low-quality
10B_viral_contig_78	35B_MAG.28.fa	Lactobacillus melliventris cl.-56_2	Lactobacillus	CRISPR	uncertain	vOTU_2315	Low-quality
10B_viral_contig_78	H3T47.fna	Lactobacillus helsingborgensis cl.-56_1	Lactobacillus	CRISPR	uncertain	vOTU_2315	Low-quality
10B_viral_contig_78	38B_MAG.16.fa	Lactobacillus helsingborgensis cl.-56_1	Lactobacillus	CRISPR	uncertain	vOTU_2315	Low-quality
10B_viral_contig_78	13B_MAG.20.fa	Lactobacillus helsingborgensis cl.-56_1	Lactobacillus	CRISPR	uncertain	vOTU_2315	Low-quality
10B_viral_contig_78	7B_MAG.7.fa	Lactobacillus helsingborgensis cl.-56_1	Lactobacillus	CRISPR	uncertain	vOTU_2315	Low-quality
10B_viral_contig_78	30B_MAG.11.fa	Lactobacillus helsingborgensis cl.-56_1	Lactobacillus	CRISPR	uncertain	vOTU_2315	Low-quality
10B_viral_contig_78	33B_MAG.7.fa	Lactobacillus helsingborgensis cl.-56_1	Lactobacillus	CRISPR	uncertain	vOTU_2315	Low-quality
10B_viral_contig_78	49B_MAG.29.fa	Lactobacillus helsingborgensis cl.-56_1	Lactobacillus	CRISPR	uncertain	vOTU_2315	Low-quality
10B_viral_contig_78	53B_MAG.30.fa	Lactobacillus helsingborgensis cl.-56_1	Lactobacillus	CRISPR	uncertain	vOTU_2315	Low-quality
10B_viral_contig_78	11B_MAG.14.fa	Lactobacillus helsingborgensis cl.-56_1	Lactobacillus	CRISPR	uncertain	vOTU_2315	Low-quality
10B_viral_contig_78	44B_MAG.24.fa	Lactobacillus helsingborgensis cl.-56_1	Lactobacillus	CRISPR	uncertain	vOTU_2315	Low-quality
10B_viral_contig_78	42B_MAG.21.fa	Lactobacillus helsingborgensis cl.-56_1	Lactobacillus	CRISPR	uncertain	vOTU_2315	Low-quality
10B_viral_contig_78	Ga0072403.fna	Lactobacillus kimbladii cl.-55_1	Lactobacillus	CRISPR	uncertain	vOTU_2315	Low-quality
10B_viral_contig_78	30B_MAG.14.fa	Lactobacillus kullabergensis cl.-55_2	Lactobacillus	CRISPR	uncertain	vOTU_2315	Low-quality
10B_viral_contig_8273	Ga0226840.fna	Lactobacillus melliventris cl.-56_2	Lactobacillus	CRISPR	uncertain	vOTU_2340	Complete
10B_viral_contig_8273	Ga0225908.fna	Lactobacillus melliventris cl.-56_2	Lactobacillus	CRISPR	uncertain	vOTU_2340	Complete
10B_viral_contig_8273	31B_MAG.21.fa	Lactobacillus melliventris cl.-56_2	Lactobacillus	CRISPR	uncertain	vOTU_2340	Complete
10B_viral_contig_8273	19B_MAG.19.fa	Lactobacillus melliventris cl.-56_2	Lactobacillus	CRISPR	uncertain	vOTU_2340	Complete
10B_viral_contig_8273	11B_MAG.26.fa	Lactobacillus melliventris cl.-56_2	Lactobacillus	CRISPR	uncertain	vOTU_2340	Complete
10B_viral_contig_8273	35B_MAG.28.fa	Lactobacillus melliventris cl.-56_2	Lactobacillus	CRISPR	uncertain	vOTU_2340	Complete
10B_viral_contig_8273	41B_MAG.17.fa	Lactobacillus melliventris cl.-56_2	Lactobacillus	CRISPR	uncertain	vOTU_2340	Complete
10B_viral_contig_8273	26B_MAG.36.fa	Lactobacillus melliventris cl.-56_2	Lactobacillus	CRISPR	uncertain	vOTU_2340	Complete
10B_viral_contig_8273	48B_MAG.4.fa	Lactobacillus melliventris cl.-56_2	Lactobacillus	CRISPR	uncertain	vOTU_2340	Complete
10B_viral_contig_8273	15B_MAG.29.fa	Lactobacillus melliventris cl.-56_2	Lactobacillus	CRISPR	uncertain	vOTU_2340	Complete
10B_viral_contig_8273	H3R22.fna	Lactobacillus melliventris cl.-56_2	Lactobacillus	CRISPR	uncertain	vOTU_2340	Complete
10B_viral_contig_8273	Ga0072404.fna	Lactobacillus melliventris cl.-56_2	Lactobacillus	CRISPR	uncertain	vOTU_2340	Complete
10B_viral_contig_8273	46B_MAG.21.fa	Lactobacillus helsingborgensis cl.-56_1	Lactobacillus	CRISPR	uncertain	vOTU_2340	Complete
10B_viral_contig_8315	15B_MAG.16.fa	Lactobacillus helsingborgensis cl.-56_1	Lactobacillus	CRISPR	uncertain	vOTU_2127	Complete
10B_viral_contig_8315	Ga0072400.fna	Lactobacillus helsingborgensis cl.-56_1	Lactobacillus	CRISPR	uncertain	vOTU_2127	Complete
10B_viral_contig_8315	Ga0226840.fna	Lactobacillus melliventris cl.-56_2	Lactobacillus	CRISPR	uncertain	vOTU_2127	Complete
10B_viral_contig_8316	Ga0072403.fna	Lactobacillus kimbladii cl.-55_1	Lactobacillus	CRISPR	uncertain	vOTU_2205	Complete
10B_viral_contig_8316	H3T47.fna	Lactobacillus helsingborgensis cl.-56_1	Lactobacillus	CRISPR	uncertain	vOTU_2205	Complete
10B_viral_contig_8316	48B_MAG.4.fa	Lactobacillus melliventris cl.-56_2	Lactobacillus	CRISPR	uncertain	vOTU_2205	Complete
10B_viral_contig_8316	16B_MAG.11.fa	Lactobacillus helsingborgensis cl.-56_1	Lactobacillus	CRISPR	uncertain	vOTU_2205	Complete
10B_viral_contig_8316	14B_MAG.16.fa	Lactobacillus helsingborgensis cl.-56_1	Lactobacillus	CRISPR	uncertain	vOTU_2205	Complete
10B_viral_contig_8282	26B_MAG.3.fa	Lactobacillus helsingborgensis cl.-56_1	Lactobacillus	CRISPR	uncertain	vOTU_420	Complete
10B_viral_contig_8282	H3U49.fna	Lactobacillus kullabergensis cl.-55_3	Lactobacillus	CRISPR	uncertain	vOTU_420	Complete
10B_viral_contig_8282	Ga0072403.fna	Lactobacillus kimbladii cl.-55_1	Lactobacillus	CRISPR	uncertain	vOTU_420	Complete
10B_viral_contig_8282	30B_MAG.14.fa	Lactobacillus kullabergensis cl.-55_2	Lactobacillus	CRISPR	uncertain	vOTU_420	Complete
10B_viral_contig_8282	37B_MAG.3.fa	Lactobacillus helsingborgensis cl.-56_1	Lactobacillus	CRISPR	uncertain	vOTU_420	Complete
10B_viral_contig_8282	Ga0226839.fna	Lactobacillus kullabergensis cl.-55_2	Lactobacillus	CRISPR	uncertain	vOTU_420	Complete
10B_viral_contig_8282	41B_MAG.17.fa	Lactobacillus melliventris cl.-56_2	Lactobacillus	CRISPR	uncertain	vOTU_420	Complete
10B_viral_contig_8282	6B_MAG.8.fa	Lactobacillus helsingborgensis cl.-56_1	Lactobacillus	CRISPR	uncertain	vOTU_420	Complete
10B_viral_contig_8282	17B_MAG.18.fa	Lactobacillus helsingborgensis cl.-56_1	Lactobacillus	CRISPR	uncertain	vOTU_420	Complete
10B_viral_contig_8282	19B_MAG.12.fa	Lactobacillus helsingborgensis cl.-56_1	Lactobacillus	CRISPR	uncertain	vOTU_420	Complete
10B_viral_contig_8282	31B_MAG.25.fa	Lactobacillus helsingborgensis cl.-56_1	Lactobacillus	CRISPR	uncertain	vOTU_420	Complete
10B_viral_contig_8282	17B_MAG.31.fa	Lactobacillus kimbladii cl.-55_1	Lactobacillus	CRISPR	uncertain	vOTU_420	Complete
10B_viral_contig_8282	26B_MAG.32.fa	Lactobacillus kimbladii cl.-55_1	Lactobacillus	CRISPR	uncertain	vOTU_420	Complete
10B_viral_contig_8282	Ga0070887.fna	Lactobacillus kullabergensis cl.-55_2	Lactobacillus	CRISPR	uncertain	vOTU_420	Complete
10B_viral_contig_8282	45B_MAG.27.fa	Lactobacillus helsingborgensis cl.-56_1	Lactobacillus	CRISPR	uncertain	vOTU_420	Complete
10B_viral_contig_8282	35B_MAG.32.fa	Lactobacillus helsingborgensis cl.-56_1	Lactobacillus	CRISPR	uncertain	vOTU_420	Complete
10B_viral_contig_8283	LR594041.1_1_27	Streptococcus gordonii	Streptococcus	CRISPR	uncertain	vOTU_2143	Complete
10B_viral_contig_8283	LR134291.1_1_23	Streptococcus gordonii	Streptococcus	CRISPR	uncertain	vOTU_2143	Complete
10B_viral_contig_8283	CP046328.1_1_22	Streptococcus gordonii	Streptococcus	CRISPR	uncertain	vOTU_2143	Complete
10B_viral_contig_8283	CP000725.1_1_23	Streptococcus gordonii	Streptococcus	CRISPR	uncertain	vOTU_2143	Complete
10B_viral_contig_8299	FOEG01000001.1_1_35	Aquisalimonas asiatica	Aquisalimonas	CRISPR	uncertain	vOTU_1454	Low-quality
10B_viral_contig_8300	38B_MAG.15.fa	Bifidobacterium choladohabitans cl.-41_6	Bifidobacterium	CRISPR	uncertain	vOTU_2646	Medium-quality
10B_viral_contig_8300	31B_MAG.18.fa	Bifidobacterium choladohabitans cl.-41_6	Bifidobacterium	CRISPR	uncertain	vOTU_2646	Medium-quality
10B_viral_contig_8300	10B_MAG.19.fa	Bifidobacterium choladohabitans cl.-41_6	Bifidobacterium	CRISPR	uncertain	vOTU_2646	Medium-quality
10B_viral_contig_8300	H3T92.fna	Bifidobacterium apousia cl.-41_4	Bifidobacterium	CRISPR	uncertain	vOTU_2646	Medium-quality
10B_viral_contig_8300	H3U88.fna	Bifidobacterium apousia cl.-41_4	Bifidobacterium	CRISPR	uncertain	vOTU_2646	Medium-quality
10B_viral_contig_8300	25B_MAG.44.fa	Bifidobacterium apousia cl.-41_4	Bifidobacterium	CRISPR	uncertain	vOTU_2646	Medium-quality
10B_viral_contig_8300	H3T86.fna	Bifidobacterium choladohabitans cl.-41_6	Bifidobacterium	CRISPR	uncertain	vOTU_2646	Medium-quality
10B_viral_contig_8300	H3S97.fna	Bifidobacterium choladohabitans cl.-41_6	Bifidobacterium	CRISPR	uncertain	vOTU_2646	Medium-quality
10B_viral_contig_8300	9B_MAG.31.fa	Bifidobacterium choladohabitans cl.-41_6	Bifidobacterium	CRISPR	uncertain	vOTU_2646	Medium-quality
10B_viral_contig_8300	41B_MAG.4.fa	Bifidobacterium choladohabitans cl.-41_6	Bifidobacterium	CRISPR	uncertain	vOTU_2646	Medium-quality
10B_viral_contig_8300	BAST.fna	Bifidobacterium asteroides cl.-41_3	Bifidobacterium	CRISPR	uncertain	vOTU_2646	Medium-quality
10B_viral_contig_8300	20B_MAG.12.fa	Bifidobacterium choladohabitans cl.-41_6	Bifidobacterium	CRISPR	uncertain	vOTU_2646	Medium-quality
10B_viral_contig_8300	5B_MAG.3.fa	Bifidobacterium choladohabitans cl.-41_6	Bifidobacterium	CRISPR	uncertain	vOTU_2646	Medium-quality
10B_viral_contig_8300	53B_MAG.6.fa	Bifidobacterium choladohabitans cl.-41_6	Bifidobacterium	CRISPR	uncertain	vOTU_2646	Medium-quality
10B_viral_contig_8300	7B_MAG.23.fa	Bifidobacterium choladohabitans cl.-41_6	Bifidobacterium	CRISPR	uncertain	vOTU_2646	Medium-quality
10B_viral_contig_8300	26B_MAG.33.fa	Bifidobacterium choladohabitans cl.-41_6	Bifidobacterium	CRISPR	uncertain	vOTU_2646	Medium-quality
10B_viral_contig_8300	Ga0072395.fna	Bifidobacterium apousia cl.-41_4	Bifidobacterium	CRISPR	uncertain	vOTU_2646	Medium-quality
10B_viral_contig_8300	13B_MAG.26.fa	Bifidobacterium choladohabitans cl.-41_6	Bifidobacterium	CRISPR	uncertain	vOTU_2646	Medium-quality
10B_viral_contig_8300	H3U98.fna	Bifidobacterium choladohabitans cl.-41_6	Bifidobacterium	CRISPR	uncertain	vOTU_2646	Medium-quality
10B_viral_contig_8300	H3V04.fna	Bifidobacterium choladohabitans cl.-41_6	Bifidobacterium	CRISPR	uncertain	vOTU_2646	Medium-quality
10B_viral_contig_8300	25B_MAG.39.fa	Bifidobacterium choladohabitans cl.-41_6	Bifidobacterium	CRISPR	uncertain	vOTU_2646	Medium-quality
10B_viral_contig_8300	Ga0133551.fna	Bifidobacterium polysaccharolyticum cl.-41_1	Bifidobacterium	CRISPR	uncertain	vOTU_2646	Medium-quality
10B_viral_contig_8300	ESL0198.fna	Bifidobacterium polysaccharolyticum cl.-41_1	Bifidobacterium	CRISPR	uncertain	vOTU_2646	Medium-quality
10B_viral_contig_8300	ESL0820.fna	Bifidobacterium apousia cl.-41_4	Bifidobacterium	CRISPR	uncertain	vOTU_2646	Medium-quality
10B_viral_contig_8300	8B_MAG.8.fa	Bifidobacterium choladohabitans cl.-41_6	Bifidobacterium	CRISPR	uncertain	vOTU_2646	Medium-quality
10B_viral_contig_8300	Ga0072396.fna	Bifidobacterium choladohabitans cl.-41_6	Bifidobacterium	CRISPR	uncertain	vOTU_2646	Medium-quality
10B_viral_contig_8300	H3U87.fna	Bifidobacterium choladohabitans cl.-41_6	Bifidobacterium	CRISPR	uncertain	vOTU_2646	Medium-quality
10B_viral_contig_8300	16B_MAG.1.fa	Bifidobacterium choladohabitans cl.-41_6	Bifidobacterium	CRISPR	uncertain	vOTU_2646	Medium-quality
10B_viral_contig_8300	ESL0824.fna	Bifidobacterium polysaccharolyticum cl.-41_1	Bifidobacterium	CRISPR	uncertain	vOTU_2646	Medium-quality
10B_viral_contig_8317	49B_MAG.14.fa	Gilliamella apis cl.-36_5	Gilliamella	Both	integrated	vOTU_1740	High-quality
10B_viral_contig_8317	15B_MAG.13.fa	Gilliamella sp. cl.-36_4	Gilliamella	Both	integrated	vOTU_1740	High-quality
10B_viral_contig_8317	7B_MAG.6.fa	Gilliamella apis cl.-36_5	Gilliamella	Both	uncertain	vOTU_1740	High-quality
10B_viral_contig_4	Ga0133557.fna	Gilliamella apis cl.-36_5	Gilliamella	Both	integrated	vOTU_1635	High-quality
10B_viral_contig_4	20B_MAG.11.fa	Gilliamella apicola cl.-35_2	Gilliamella	CRISPR	uncertain	vOTU_1635	High-quality
10B_viral_contig_4	5B_MAG.27.fa	Gilliamella apis cl.-36_5	Gilliamella	CRISPR	uncertain	vOTU_1635	High-quality
10B_viral_contig_4	23B_MAG.22.fa	Gilliamella apicola cl.-35_1	Gilliamella	CRISPR	uncertain	vOTU_1635	High-quality
10B_viral_contig_4	H3U96.fna	Gilliamella apis cl.-36_1	Gilliamella	CRISPR	uncertain	vOTU_1635	High-quality
10B_viral_contig_4	H3T83.fna	Gilliamella apis cl.-36_1	Gilliamella	CRISPR	uncertain	vOTU_1635	High-quality
10B_viral_contig_4	3B_MAG.31.fa	Gilliamella apis cl.-36_5	Gilliamella	Both	uncertain	vOTU_1635	High-quality
10B_viral_contig_4	35B_MAG.1.fa	Gilliamella apis cl.-36_5	Gilliamella	CRISPR	uncertain	vOTU_1635	High-quality
10B_viral_contig_4	12B_MAG.15.fa	Gilliamella apis cl.-36_5	Gilliamella	CRISPR	uncertain	vOTU_1635	High-quality
10B_viral_contig_4	29B_MAG.40.fa	Gilliamella apis cl.-36_5	Gilliamella	CRISPR	uncertain	vOTU_1635	High-quality
10B_viral_contig_4	42B_MAG.2.fa	Gilliamella apis cl.-36_5	Gilliamella	CRISPR	uncertain	vOTU_1635	High-quality
10B_viral_contig_4	B6D21.fna	Gilliamella apis cl.-36_1	Gilliamella	CRISPR	uncertain	vOTU_1635	High-quality
10B_viral_contig_4	49B_MAG.25.fa	Gilliamella apicola cl.-35_1	Gilliamella	CRISPR	uncertain	vOTU_1635	High-quality
10B_viral_contig_4	13B_MAG.1.fa	Gilliamella apis cl.-36_5	Gilliamella	CRISPR	uncertain	vOTU_1635	High-quality
10B_viral_contig_4	46B_MAG.17.fa	Gilliamella apis cl.-36_2	Gilliamella	CRISPR	uncertain	vOTU_1635	High-quality
10B_viral_contig_4	4B_MAG.24.fa	Gilliamella sp. cl.-36_4	Gilliamella	CRISPR	uncertain	vOTU_1635	High-quality
10B_viral_contig_4	23B_MAG.8.fa	Gilliamella apis cl.-36_5	Gilliamella	CRISPR	uncertain	vOTU_1635	High-quality
10B_viral_contig_4	Ga0133559.fna	Gilliamella apicola cl.-35_1	Gilliamella	CRISPR	uncertain	vOTU_1635	High-quality
10B_viral_contig_4	CP028561.1_1_162	Acinetobacter sp. WCHA45	Acinetobacter	CRISPR	uncertain	vOTU_1635	High-quality
10B_viral_contig_4	B6D18.fna	Gilliamella apis cl.-36_2	Gilliamella	CRISPR	uncertain	vOTU_1635	High-quality
10B_viral_contig_4	14B_MAG.4.fa	Gilliamella apicola cl.-35_2	Gilliamella	CRISPR	uncertain	vOTU_1635	High-quality
10B_viral_contig_4	25B_MAG.4.fa	Gilliamella apicola cl.-35_1	Gilliamella	CRISPR	uncertain	vOTU_1635	High-quality
10B_viral_contig_4	44B_MAG.7.fa	Gilliamella apis cl.-36_5	Gilliamella	CRISPR	uncertain	vOTU_1635	High-quality
10B_viral_contig_4	B6D08.fna	Gilliamella apicola cl.-35_1	Gilliamella	CRISPR	uncertain	vOTU_1635	High-quality
10B_viral_contig_4	B5S40.fna	Gilliamella apicola cl.-35_1	Gilliamella	CRISPR	uncertain	vOTU_1635	High-quality
10B_viral_contig_4	B6D22.fna	Gilliamella apicola cl.-35_2	Gilliamella	CRISPR	uncertain	vOTU_1635	High-quality
10B_viral_contig_4	28B_MAG.23.fa	Gilliamella apicola cl.-35_1	Gilliamella	CRISPR	uncertain	vOTU_1635	High-quality
10B_viral_contig_4	7B_MAG.36.fa	Gilliamella apicola cl.-35_2	Gilliamella	CRISPR	uncertain	vOTU_1635	High-quality
10B_viral_contig_4	CP029554.1_2_47	Chromobacterium sp. IIBBL 274-1	Chromobacterium	CRISPR	uncertain	vOTU_1635	High-quality
10B_viral_contig_4	Ga0133558.fna	Gilliamella apis cl.-36_5	Gilliamella	CRISPR	uncertain	vOTU_1635	High-quality
10B_viral_contig_4	Ga0133556.fna	Gilliamella apis cl.-36_2	Gilliamella	CRISPR	uncertain	vOTU_1635	High-quality
10B_viral_contig_4	33B_MAG.24.fa	Gilliamella apicola cl.-35_1	Gilliamella	CRISPR	uncertain	vOTU_1635	High-quality
10B_viral_contig_4	B6D17.fna	Gilliamella apis cl.-36_1	Gilliamella	CRISPR	uncertain	vOTU_1635	High-quality
10B_viral_contig_4	B6C88.fna	Gilliamella apis cl.-36_1	Gilliamella	CRISPR	uncertain	vOTU_1635	High-quality
10B_viral_contig_4	B6C96.fna	Gilliamella apis cl.-36_1	Gilliamella	CRISPR	uncertain	vOTU_1635	High-quality
10B_viral_contig_4	49B_MAG.14.fa	Gilliamella apis cl.-36_5	Gilliamella	CRISPR	uncertain	vOTU_1635	High-quality
10B_viral_contig_4	7B_MAG.6.fa	Gilliamella apis cl.-36_5	Gilliamella	CRISPR	uncertain	vOTU_1635	High-quality
10B_viral_contig_4	B6D03.fna	Gilliamella apicola cl.-35_1	Gilliamella	CRISPR	uncertain	vOTU_1635	High-quality
10B_viral_contig_4	31B_MAG.17.fa	Gilliamella apicola cl.-35_1	Gilliamella	CRISPR	uncertain	vOTU_1635	High-quality
10B_viral_contig_4	A9G37.fna	Gilliamella sp. cl.-29_1	Gilliamella	CRISPR	uncertain	vOTU_1635	High-quality
10B_viral_contig_4	22B_MAG.19.fa	Gilliamella apis cl.-36_2	Gilliamella	CRISPR	uncertain	vOTU_1635	High-quality
10B_viral_contig_4	H3S73.fna	Gilliamella apicola cl.-35_2	Gilliamella	CRISPR	uncertain	vOTU_1635	High-quality
10B_viral_contig_25	23B_MAG.8.fa	Gilliamella apis cl.-36_5	Gilliamella	CRISPR	uncertain	vOTU_1759	Low-quality
10B_viral_contig_25	3B_MAG.28.fa	Gilliamella apis cl.-36_2	Gilliamella	CRISPR	uncertain	vOTU_1759	Low-quality
10B_viral_contig_25	25B_MAG.4.fa	Gilliamella apicola cl.-35_1	Gilliamella	CRISPR	uncertain	vOTU_1759	Low-quality
10B_viral_contig_25	30B_MAG.15.fa	Gilliamella apicola cl.-35_1	Gilliamella	CRISPR	uncertain	vOTU_1759	Low-quality
10B_viral_contig_25	B6D03.fna	Gilliamella apicola cl.-35_1	Gilliamella	CRISPR	uncertain	vOTU_1759	Low-quality
10B_viral_contig_25	H3U96.fna	Gilliamella apis cl.-36_1	Gilliamella	CRISPR	uncertain	vOTU_1759	Low-quality
10B_viral_contig_25	51B_MAG.28.fa	Gilliamella apicola cl.-35_2	Gilliamella	CRISPR	uncertain	vOTU_1759	Low-quality
10B_viral_contig_32	45B_MAG.4.fa	Bifidobacterium polysaccharolyticum cl.-41_1	Bifidobacterium	CRISPR	uncertain	vOTU_886	Low-quality
10B_viral_contig_32	17B_MAG.13.fa	Bifidobacterium polysaccharolyticum cl.-41_1	Bifidobacterium	CRISPR	uncertain	vOTU_886	Low-quality
10B_viral_contig_32	H3S97.fna	Bifidobacterium choladohabitans cl.-41_6	Bifidobacterium	CRISPR	uncertain	vOTU_886	Low-quality
10B_viral_contig_32	H3T93.fna	Bifidobacterium polysaccharolyticum cl.-41_1	Bifidobacterium	CRISPR	uncertain	vOTU_886	Low-quality
10B_viral_contig_32	H3V06.fna	Bifidobacterium polysaccharolyticum cl.-41_1	Bifidobacterium	CRISPR	uncertain	vOTU_886	Low-quality
10B_viral_contig_32	49B_MAG.16.fa	Bifidobacterium polysaccharolyticum cl.-41_1	Bifidobacterium	CRISPR	uncertain	vOTU_886	Low-quality
10B_viral_contig_32	33B_MAG.18.fa	Bifidobacterium polysaccharolyticum cl.-41_1	Bifidobacterium	CRISPR	uncertain	vOTU_886	Low-quality
10B_viral_contig_32	Ga0133551.fna	Bifidobacterium polysaccharolyticum cl.-41_1	Bifidobacterium	CRISPR	uncertain	vOTU_886	Low-quality
10B_viral_contig_32	20B_MAG.12.fa	Bifidobacterium choladohabitans cl.-41_6	Bifidobacterium	CRISPR	uncertain	vOTU_886	Low-quality
10B_viral_contig_32	42B_MAG.26.fa	Bifidobacterium choladohabitans cl.-41_6	Bifidobacterium	CRISPR	uncertain	vOTU_886	Low-quality
10B_viral_contig_32	ESL0198.fna	Bifidobacterium polysaccharolyticum cl.-41_1	Bifidobacterium	CRISPR	uncertain	vOTU_886	Low-quality
10B_viral_contig_32	18B_MAG.29.fa	Bifidobacterium choladohabitans cl.-41_6	Bifidobacterium	CRISPR	uncertain	vOTU_886	Low-quality
10B_viral_contig_32	H3U87.fna	Bifidobacterium choladohabitans cl.-41_6	Bifidobacterium	CRISPR	uncertain	vOTU_886	Low-quality
10B_viral_contig_32	ESL0824.fna	Bifidobacterium polysaccharolyticum cl.-41_1	Bifidobacterium	CRISPR	uncertain	vOTU_886	Low-quality
10B_viral_contig_32	H3T92.fna	Bifidobacterium apousia cl.-41_4	Bifidobacterium	CRISPR	uncertain	vOTU_886	Low-quality
10B_viral_contig_32	Ga0072401.fna	Bifidobacterium polysaccharolyticum cl.-41_1	Bifidobacterium	CRISPR	uncertain	vOTU_886	Low-quality
10B_viral_contig_32	H3U88.fna	Bifidobacterium apousia cl.-41_4	Bifidobacterium	CRISPR	uncertain	vOTU_886	Low-quality
10B_viral_contig_32	Ga0133552.fna	Bifidobacterium sp. cl.-41_2	Bifidobacterium	CRISPR	uncertain	vOTU_886	Low-quality
10B_viral_contig_32	9B_MAG.31.fa	Bifidobacterium choladohabitans cl.-41_6	Bifidobacterium	CRISPR	uncertain	vOTU_886	Low-quality
10B_viral_contig_32	48B_MAG.10.fa	Bifidobacterium polysaccharolyticum cl.-41_1	Bifidobacterium	CRISPR	uncertain	vOTU_886	Low-quality
10B_viral_contig_32	8B_MAG.8.fa	Bifidobacterium choladohabitans cl.-41_6	Bifidobacterium	CRISPR	uncertain	vOTU_886	Low-quality
10B_viral_contig_32	16B_MAG.1.fa	Bifidobacterium choladohabitans cl.-41_6	Bifidobacterium	CRISPR	uncertain	vOTU_886	Low-quality
10B_viral_contig_32	38B_MAG.15.fa	Bifidobacterium choladohabitans cl.-41_6	Bifidobacterium	CRISPR	uncertain	vOTU_886	Low-quality
10B_viral_contig_32	Ga0133549.fna	Bifidobacterium asteroides cl.-41_3	Bifidobacterium	CRISPR	uncertain	vOTU_886	Low-quality
10B_viral_contig_32	ESL0170.fna	Bifidobacterium asteroides cl.-41_3	Bifidobacterium	CRISPR	uncertain	vOTU_886	Low-quality
10B_viral_contig_32	53B_MAG.6.fa	Bifidobacterium choladohabitans cl.-41_6	Bifidobacterium	CRISPR	uncertain	vOTU_886	Low-quality
10B_viral_contig_32	H3T89.fna	Bifidobacterium asteroides cl.-41_3	Bifidobacterium	CRISPR	uncertain	vOTU_886	Low-quality
10B_viral_contig_32	ESL0822.fna	Bifidobacterium asteroides cl.-41_3	Bifidobacterium	CRISPR	uncertain	vOTU_886	Low-quality
10B_viral_contig_32	ESL0200.fna	Bifidobacterium sp. cl.-41_7	Bifidobacterium	CRISPR	uncertain	vOTU_886	Low-quality
10B_viral_contig_32	Ga0133553.fna	Bifidobacterium sp. cl.-41_7	Bifidobacterium	CRISPR	uncertain	vOTU_886	Low-quality
10B_viral_contig_32	3B_MAG.27.fa	Bifidobacterium choladohabitans cl.-41_6	Bifidobacterium	CRISPR	uncertain	vOTU_886	Low-quality
10B_viral_contig_8324	H3T93.fna	Bifidobacterium polysaccharolyticum cl.-41_1	Bifidobacterium	CRISPR	uncertain	vOTU_886	Low-quality
10B_viral_contig_8324	49B_MAG.16.fa	Bifidobacterium polysaccharolyticum cl.-41_1	Bifidobacterium	CRISPR	uncertain	vOTU_886	Low-quality
10B_viral_contig_8324	35B_MAG.10.fa	Bifidobacterium choladohabitans cl.-41_6	Bifidobacterium	CRISPR	uncertain	vOTU_886	Low-quality
10B_viral_contig_8324	H3T86.fna	Bifidobacterium choladohabitans cl.-41_6	Bifidobacterium	CRISPR	uncertain	vOTU_886	Low-quality
10B_viral_contig_8324	45B_MAG.4.fa	Bifidobacterium polysaccharolyticum cl.-41_1	Bifidobacterium	CRISPR	uncertain	vOTU_886	Low-quality
10B_viral_contig_8324	ESL0827.fna	Bifidobacterium sp. cl.-41_2	Bifidobacterium	CRISPR	uncertain	vOTU_886	Low-quality
10B_viral_contig_8324	41B_MAG.4.fa	Bifidobacterium choladohabitans cl.-41_6	Bifidobacterium	CRISPR	uncertain	vOTU_886	Low-quality
10B_viral_contig_8324	22B_MAG.27.fa	Bifidobacterium choladohabitans cl.-41_6	Bifidobacterium	CRISPR	uncertain	vOTU_886	Low-quality
10B_viral_contig_8324	48B_MAG.10.fa	Bifidobacterium polysaccharolyticum cl.-41_1	Bifidobacterium	CRISPR	uncertain	vOTU_886	Low-quality
10B_viral_contig_8324	34B_MAG.15.fa	Bifidobacterium choladohabitans cl.-41_6	Bifidobacterium	CRISPR	uncertain	vOTU_886	Low-quality
10B_viral_contig_8324	13B_MAG.26.fa	Bifidobacterium choladohabitans cl.-41_6	Bifidobacterium	CRISPR	uncertain	vOTU_886	Low-quality
10B_viral_contig_8324	Ga0133551.fna	Bifidobacterium polysaccharolyticum cl.-41_1	Bifidobacterium	CRISPR	uncertain	vOTU_886	Low-quality
10B_viral_contig_8324	5B_MAG.3.fa	Bifidobacterium choladohabitans cl.-41_6	Bifidobacterium	CRISPR	uncertain	vOTU_886	Low-quality
10B_viral_contig_8324	2B_MAG.27.fa	Bifidobacterium polysaccharolyticum cl.-41_1	Bifidobacterium	CRISPR	uncertain	vOTU_886	Low-quality
10B_viral_contig_8324	ESL0198.fna	Bifidobacterium polysaccharolyticum cl.-41_1	Bifidobacterium	CRISPR	uncertain	vOTU_886	Low-quality
10B_viral_contig_8324	3B_MAG.27.fa	Bifidobacterium choladohabitans cl.-41_6	Bifidobacterium	CRISPR	uncertain	vOTU_886	Low-quality
10B_viral_contig_8324	33B_MAG.18.fa	Bifidobacterium polysaccharolyticum cl.-41_1	Bifidobacterium	CRISPR	uncertain	vOTU_886	Low-quality
10B_viral_contig_8324	26B_MAG.18.fa	Bifidobacterium polysaccharolyticum cl.-41_1	Bifidobacterium	CRISPR	uncertain	vOTU_886	Low-quality
10B_viral_contig_8324	ESL0822.fna	Bifidobacterium asteroides cl.-41_3	Bifidobacterium	CRISPR	uncertain	vOTU_886	Low-quality
10B_viral_contig_8324	44B_MAG.11.fa	Bifidobacterium choladohabitans cl.-41_6	Bifidobacterium	CRISPR	uncertain	vOTU_886	Low-quality
10B_viral_contig_8324	H3T91.fna	Bifidobacterium polysaccharolyticum cl.-41_1	Bifidobacterium	CRISPR	uncertain	vOTU_886	Low-quality
10B_viral_contig_8324	H3V06.fna	Bifidobacterium polysaccharolyticum cl.-41_1	Bifidobacterium	CRISPR	uncertain	vOTU_886	Low-quality
10B_viral_contig_8324	Ga0133552.fna	Bifidobacterium sp. cl.-41_2	Bifidobacterium	CRISPR	uncertain	vOTU_886	Low-quality
10B_viral_contig_8324	ESL0824.fna	Bifidobacterium polysaccharolyticum cl.-41_1	Bifidobacterium	CRISPR	uncertain	vOTU_886	Low-quality
10B_viral_contig_8324	17B_MAG.13.fa	Bifidobacterium polysaccharolyticum cl.-41_1	Bifidobacterium	CRISPR	uncertain	vOTU_886	Low-quality
10B_viral_contig_8324	H3T90.fna	Bifidobacterium polysaccharolyticum cl.-41_1	Bifidobacterium	CRISPR	uncertain	vOTU_886	Low-quality
10B_viral_contig_8324	6B_MAG.30.fa	Bifidobacterium polysaccharolyticum cl.-41_1	Bifidobacterium	CRISPR	uncertain	vOTU_886	Low-quality
10B_viral_contig_8324	Ga0072401.fna	Bifidobacterium polysaccharolyticum cl.-41_1	Bifidobacterium	CRISPR	uncertain	vOTU_886	Low-quality
10B_viral_contig_8324	16B_MAG.1.fa	Bifidobacterium choladohabitans cl.-41_6	Bifidobacterium	CRISPR	uncertain	vOTU_886	Low-quality
10B_viral_contig_33	GAPWK.fna	Gilliamella apicola cl.-35_1	Gilliamella	CRISPR	uncertain	vOTU_1637	Low-quality
10B_viral_contig_33	Ga0133556.fna	Gilliamella apis cl.-36_2	Gilliamella	CRISPR	uncertain	vOTU_1637	Low-quality
10B_viral_contig_33	33B_MAG.24.fa	Gilliamella apicola cl.-35_1	Gilliamella	CRISPR	uncertain	vOTU_1637	Low-quality
10B_viral_contig_33	5B_MAG.27.fa	Gilliamella apis cl.-36_5	Gilliamella	CRISPR	uncertain	vOTU_1637	Low-quality
10B_viral_contig_33	H3U97.fna	Gilliamella apis cl.-36_1	Gilliamella	CRISPR	uncertain	vOTU_1637	Low-quality
10B_viral_contig_33	Ga0133557.fna	Gilliamella apis cl.-36_5	Gilliamella	CRISPR	uncertain	vOTU_1637	Low-quality
10B_viral_contig_33	H3U96.fna	Gilliamella apis cl.-36_1	Gilliamella	CRISPR	uncertain	vOTU_1637	Low-quality
10B_viral_contig_33	12B_MAG.23.fa	Gilliamella apicola cl.-35_1	Gilliamella	CRISPR	uncertain	vOTU_1637	Low-quality
10B_viral_contig_33	15B_MAG.21.fa	Gilliamella apis cl.-36_5	Gilliamella	CRISPR	uncertain	vOTU_1637	Low-quality
10B_viral_contig_33	42B_MAG.2.fa	Gilliamella apis cl.-36_5	Gilliamella	CRISPR	uncertain	vOTU_1637	Low-quality
10B_viral_contig_33	49B_MAG.25.fa	Gilliamella apicola cl.-35_1	Gilliamella	CRISPR	uncertain	vOTU_1637	Low-quality
10B_viral_contig_33	B6D19.fna	Gilliamella apicola cl.-35_1	Gilliamella	CRISPR	uncertain	vOTU_1637	Low-quality
10B_viral_contig_33	A9G32.fna	Gilliamella sp. cl.-29_1	Gilliamella	CRISPR	uncertain	vOTU_1637	Low-quality
10B_viral_contig_33	43B_MAG.31.fa	Gilliamella sp. cl.-29_1	Gilliamella	CRISPR	uncertain	vOTU_1637	Low-quality
10B_viral_contig_33	4B_MAG.18.fa	Gilliamella apicola cl.-35_2	Gilliamella	CRISPR	uncertain	vOTU_1637	Low-quality
10B_viral_contig_33	H3T83.fna	Gilliamella apis cl.-36_1	Gilliamella	CRISPR	uncertain	vOTU_1637	Low-quality
10B_viral_contig_33	A9G24.fna	Gilliamella sp. cl.-28_2	Gilliamella	CRISPR	uncertain	vOTU_1637	Low-quality
10B_viral_contig_33	21B_MAG.17.fa	Gilliamella apicola cl.-35_1	Gilliamella	CRISPR	uncertain	vOTU_1637	Low-quality
10B_viral_contig_33	A9G41.fna	Gilliamella sp. cl.-28_1	Gilliamella	CRISPR	uncertain	vOTU_1637	Low-quality
10B_viral_contig_33	A9G42.fna	Gilliamella sp. cl.-28_1	Gilliamella	CRISPR	uncertain	vOTU_1637	Low-quality
10B_viral_contig_33	28B_MAG.23.fa	Gilliamella apicola cl.-35_1	Gilliamella	CRISPR	uncertain	vOTU_1637	Low-quality
10B_viral_contig_33	Ga0418777.fna	Frischella sp. cl.-39_0	Frischella	CRISPR	uncertain	vOTU_1637	Low-quality
10B_viral_contig_33	B6D08.fna	Gilliamella apicola cl.-35_1	Gilliamella	CRISPR	uncertain	vOTU_1637	Low-quality
10B_viral_contig_33	42B_MAG.4.fa	Gilliamella apicola cl.-35_1	Gilliamella	CRISPR	uncertain	vOTU_1637	Low-quality
10B_viral_contig_33	Ga0133559.fna	Gilliamella apicola cl.-35_1	Gilliamella	CRISPR	uncertain	vOTU_1637	Low-quality
10B_viral_contig_33	B5S40.fna	Gilliamella apicola cl.-35_1	Gilliamella	CRISPR	uncertain	vOTU_1637	Low-quality
10B_viral_contig_33	44B_MAG.7.fa	Gilliamella apis cl.-36_5	Gilliamella	CRISPR	uncertain	vOTU_1637	Low-quality
10B_viral_contig_35	5B_MAG.27.fa	Gilliamella apis cl.-36_5	Gilliamella	CRISPR	uncertain	vOTU_2083	Low-quality
10B_viral_contig_8414	Ga0072401.fna	Bifidobacterium polysaccharolyticum cl.-41_1	Bifidobacterium	CRISPR	uncertain	vOTU_866	Medium-quality
10B_viral_contig_8414	H3U87.fna	Bifidobacterium choladohabitans cl.-41_6	Bifidobacterium	CRISPR	uncertain	vOTU_866	Medium-quality
10B_viral_contig_8414	Ga0072395.fna	Bifidobacterium apousia cl.-41_4	Bifidobacterium	CRISPR	uncertain	vOTU_866	Medium-quality
10B_viral_contig_8414	H3T92.fna	Bifidobacterium apousia cl.-41_4	Bifidobacterium	CRISPR	uncertain	vOTU_866	Medium-quality
10B_viral_contig_8414	H3U88.fna	Bifidobacterium apousia cl.-41_4	Bifidobacterium	CRISPR	uncertain	vOTU_866	Medium-quality
10B_viral_contig_8414	12B_MAG.3.fa	Bifidobacterium sp. cl.-41_8	Bifidobacterium	CRISPR	uncertain	vOTU_866	Medium-quality
10B_viral_contig_8414	H3U98.fna	Bifidobacterium choladohabitans cl.-41_6	Bifidobacterium	CRISPR	uncertain	vOTU_866	Medium-quality
10P_viral_contig_2	FOEG01000001.1_1_35	Aquisalimonas asiatica	Aquisalimonas	CRISPR	uncertain	vOTU_1452	Medium-quality
10P_viral_contig_4	A9G14.fna	Gilliamella apicola cl.-35_1	Gilliamella	CRISPR	uncertain	vOTU_1634	High-quality
10P_viral_contig_4	49B_MAG.25.fa	Gilliamella apicola cl.-35_1	Gilliamella	CRISPR	uncertain	vOTU_1634	High-quality
10P_viral_contig_4	B6D22.fna	Gilliamella apicola cl.-35_2	Gilliamella	CRISPR	uncertain	vOTU_1634	High-quality
10P_viral_contig_4	23B_MAG.22.fa	Gilliamella apicola cl.-35_1	Gilliamella	CRISPR	uncertain	vOTU_1634	High-quality
10P_viral_contig_4	29B_MAG.21.fa	Gilliamella apicola cl.-35_1	Gilliamella	CRISPR	uncertain	vOTU_1634	High-quality
10P_viral_contig_4	H3U96.fna	Gilliamella apis cl.-36_1	Gilliamella	CRISPR	uncertain	vOTU_1634	High-quality
10P_viral_contig_4	B6C88.fna	Gilliamella apis cl.-36_1	Gilliamella	CRISPR	uncertain	vOTU_1634	High-quality
10P_viral_contig_4	H3T83.fna	Gilliamella apis cl.-36_1	Gilliamella	CRISPR	uncertain	vOTU_1634	High-quality
10P_viral_contig_4	B6C96.fna	Gilliamella apis cl.-36_1	Gilliamella	CRISPR	uncertain	vOTU_1634	High-quality
10P_viral_contig_4	50B_MAG.27.fa	Gilliamella apis cl.-36_5	Gilliamella	CRISPR	uncertain	vOTU_1634	High-quality
10P_viral_contig_4	25B_MAG.4.fa	Gilliamella apicola cl.-35_1	Gilliamella	CRISPR	uncertain	vOTU_1634	High-quality
10P_viral_contig_4	B6D19.fna	Gilliamella apicola cl.-35_1	Gilliamella	CRISPR	uncertain	vOTU_1634	High-quality
10P_viral_contig_4	B6D08.fna	Gilliamella apicola cl.-35_1	Gilliamella	CRISPR	uncertain	vOTU_1634	High-quality
10P_viral_contig_4	42B_MAG.4.fa	Gilliamella apicola cl.-35_1	Gilliamella	CRISPR	uncertain	vOTU_1634	High-quality
10P_viral_contig_4	9B_MAG.7.fa	Gilliamella apicola cl.-35_1	Gilliamella	CRISPR	uncertain	vOTU_1634	High-quality
10P_viral_contig_4	Ga0133559.fna	Gilliamella apicola cl.-35_1	Gilliamella	CRISPR	uncertain	vOTU_1634	High-quality
10P_viral_contig_4	B5S40.fna	Gilliamella apicola cl.-35_1	Gilliamella	CRISPR	uncertain	vOTU_1634	High-quality
10P_viral_contig_4	GAPWK.fna	Gilliamella apicola cl.-35_1	Gilliamella	CRISPR	uncertain	vOTU_1634	High-quality
10P_viral_contig_4	33B_MAG.24.fa	Gilliamella apicola cl.-35_1	Gilliamella	CRISPR	uncertain	vOTU_1634	High-quality
10P_viral_contig_4	12B_MAG.23.fa	Gilliamella apicola cl.-35_1	Gilliamella	CRISPR	uncertain	vOTU_1634	High-quality
10P_viral_contig_4	15B_MAG.13.fa	Gilliamella sp. cl.-36_4	Gilliamella	CRISPR	uncertain	vOTU_1634	High-quality
10P_viral_contig_4	B6D21.fna	Gilliamella apis cl.-36_1	Gilliamella	CRISPR	uncertain	vOTU_1634	High-quality
10P_viral_contig_4	B6D03.fna	Gilliamella apicola cl.-35_1	Gilliamella	CRISPR	uncertain	vOTU_1634	High-quality
10P_viral_contig_4	CP028561.1_1_162	Acinetobacter sp. WCHA45	Acinetobacter	CRISPR	uncertain	vOTU_1634	High-quality
10P_viral_contig_4	4B_MAG.18.fa	Gilliamella apicola cl.-35_2	Gilliamella	CRISPR	uncertain	vOTU_1634	High-quality
10P_viral_contig_4	21B_MAG.17.fa	Gilliamella apicola cl.-35_1	Gilliamella	CRISPR	uncertain	vOTU_1634	High-quality
10P_viral_contig_4	14B_MAG.4.fa	Gilliamella apicola cl.-35_2	Gilliamella	CRISPR	uncertain	vOTU_1634	High-quality
10P_viral_contig_4	28B_MAG.23.fa	Gilliamella apicola cl.-35_1	Gilliamella	CRISPR	uncertain	vOTU_1634	High-quality
10P_viral_contig_4	34B_MAG.20.fa	Gilliamella apicola cl.-35_2	Gilliamella	CRISPR	uncertain	vOTU_1634	High-quality
10P_viral_contig_4	42B_MAG.2.fa	Gilliamella apis cl.-36_5	Gilliamella	CRISPR	uncertain	vOTU_1634	High-quality
10P_viral_contig_4	49B_MAG.2.fa	Gilliamella apicola cl.-35_2	Gilliamella	CRISPR	uncertain	vOTU_1634	High-quality
10P_viral_contig_4	23B_MAG.8.fa	Gilliamella apis cl.-36_5	Gilliamella	CRISPR	uncertain	vOTU_1634	High-quality
10P_viral_contig_4	31B_MAG.17.fa	Gilliamella apicola cl.-35_1	Gilliamella	CRISPR	uncertain	vOTU_1634	High-quality
10P_viral_contig_4	Ga0133555.fna	Gilliamella apis cl.-36_1	Gilliamella	CRISPR	uncertain	vOTU_1634	High-quality
10P_viral_contig_4	Ga0133556.fna	Gilliamella apis cl.-36_2	Gilliamella	CRISPR	uncertain	vOTU_1634	High-quality
10P_viral_contig_4	51B_MAG.28.fa	Gilliamella apicola cl.-35_2	Gilliamella	CRISPR	uncertain	vOTU_1634	High-quality
10P_viral_contig_4	A9G16.fna	Gilliamella apis cl.-36_1	Gilliamella	CRISPR	uncertain	vOTU_1634	High-quality
10P_viral_contig_4	15B_MAG.21.fa	Gilliamella apis cl.-36_5	Gilliamella	CRISPR	uncertain	vOTU_1634	High-quality
10P_viral_contig_4	55B_MAG.13.fa	Gilliamella apis cl.-36_2	Gilliamella	CRISPR	uncertain	vOTU_1634	High-quality
10P_viral_contig_4	46B_MAG.17.fa	Gilliamella apis cl.-36_2	Gilliamella	CRISPR	uncertain	vOTU_1634	High-quality
10P_viral_contig_5	26B_MAG.3.fa	Lactobacillus helsingborgensis cl.-56_1	Lactobacillus	CRISPR	uncertain	vOTU_420	High-quality
10P_viral_contig_5	37B_MAG.3.fa	Lactobacillus helsingborgensis cl.-56_1	Lactobacillus	CRISPR	uncertain	vOTU_420	High-quality
10P_viral_contig_5	H3U49.fna	Lactobacillus kullabergensis cl.-55_3	Lactobacillus	CRISPR	uncertain	vOTU_420	High-quality
10P_viral_contig_5	Ga0226839.fna	Lactobacillus kullabergensis cl.-55_2	Lactobacillus	CRISPR	uncertain	vOTU_420	High-quality
10P_viral_contig_5	41B_MAG.17.fa	Lactobacillus melliventris cl.-56_2	Lactobacillus	CRISPR	uncertain	vOTU_420	High-quality
10P_viral_contig_5	Ga0072403.fna	Lactobacillus kimbladii cl.-55_1	Lactobacillus	CRISPR	uncertain	vOTU_420	High-quality
10P_viral_contig_5	30B_MAG.14.fa	Lactobacillus kullabergensis cl.-55_2	Lactobacillus	CRISPR	uncertain	vOTU_420	High-quality
10P_viral_contig_5	6B_MAG.8.fa	Lactobacillus helsingborgensis cl.-56_1	Lactobacillus	CRISPR	uncertain	vOTU_420	High-quality
10P_viral_contig_5	17B_MAG.18.fa	Lactobacillus helsingborgensis cl.-56_1	Lactobacillus	CRISPR	uncertain	vOTU_420	High-quality
10P_viral_contig_5	19B_MAG.12.fa	Lactobacillus helsingborgensis cl.-56_1	Lactobacillus	CRISPR	uncertain	vOTU_420	High-quality
10P_viral_contig_5	31B_MAG.25.fa	Lactobacillus helsingborgensis cl.-56_1	Lactobacillus	CRISPR	uncertain	vOTU_420	High-quality
10P_viral_contig_5	17B_MAG.31.fa	Lactobacillus kimbladii cl.-55_1	Lactobacillus	CRISPR	uncertain	vOTU_420	High-quality
10P_viral_contig_5	26B_MAG.32.fa	Lactobacillus kimbladii cl.-55_1	Lactobacillus	CRISPR	uncertain	vOTU_420	High-quality
10P_viral_contig_5	Ga0070887.fna	Lactobacillus kullabergensis cl.-55_2	Lactobacillus	CRISPR	uncertain	vOTU_420	High-quality
10P_viral_contig_5	45B_MAG.27.fa	Lactobacillus helsingborgensis cl.-56_1	Lactobacillus	CRISPR	uncertain	vOTU_420	High-quality
10P_viral_contig_5	35B_MAG.32.fa	Lactobacillus helsingborgensis cl.-56_1	Lactobacillus	CRISPR	uncertain	vOTU_420	High-quality
10P_viral_contig_6	Ga0226839.fna	Lactobacillus kullabergensis cl.-55_2	Lactobacillus	CRISPR	uncertain	vOTU_2258	High-quality
10P_viral_contig_6	H3T47.fna	Lactobacillus helsingborgensis cl.-56_1	Lactobacillus	CRISPR	uncertain	vOTU_2258	High-quality
10P_viral_contig_6	25B_MAG.17.fa	Lactobacillus kimbladii cl.-55_1	Lactobacillus	CRISPR	uncertain	vOTU_2258	High-quality
10P_viral_contig_6	H3U49.fna	Lactobacillus kullabergensis cl.-55_3	Lactobacillus	CRISPR	uncertain	vOTU_2258	High-quality
10P_viral_contig_6	LACWKB10.fna	Lactobacillus kullabergensis cl.-55_2	Lactobacillus	CRISPR	uncertain	vOTU_2258	High-quality
10P_viral_contig_6	41B_MAG.17.fa	Lactobacillus melliventris cl.-56_2	Lactobacillus	CRISPR	uncertain	vOTU_2258	High-quality
10P_viral_contig_6	31B_MAG.21.fa	Lactobacillus melliventris cl.-56_2	Lactobacillus	CRISPR	uncertain	vOTU_2258	High-quality
10P_viral_contig_6	Ga0072403.fna	Lactobacillus kimbladii cl.-55_1	Lactobacillus	CRISPR	uncertain	vOTU_2258	High-quality
10P_viral_contig_6	6B_MAG.8.fa	Lactobacillus helsingborgensis cl.-56_1	Lactobacillus	CRISPR	uncertain	vOTU_2258	High-quality
10P_viral_contig_6	17B_MAG.18.fa	Lactobacillus helsingborgensis cl.-56_1	Lactobacillus	CRISPR	uncertain	vOTU_2258	High-quality
10P_viral_contig_6	31B_MAG.25.fa	Lactobacillus helsingborgensis cl.-56_1	Lactobacillus	CRISPR	uncertain	vOTU_2258	High-quality
10P_viral_contig_6	45B_MAG.27.fa	Lactobacillus helsingborgensis cl.-56_1	Lactobacillus	CRISPR	uncertain	vOTU_2258	High-quality
10P_viral_contig_6	35B_MAG.32.fa	Lactobacillus helsingborgensis cl.-56_1	Lactobacillus	CRISPR	uncertain	vOTU_2258	High-quality
10P_viral_contig_6	Ga0072400.fna	Lactobacillus helsingborgensis cl.-56_1	Lactobacillus	CRISPR	uncertain	vOTU_2258	High-quality
10P_viral_contig_6	30B_MAG.14.fa	Lactobacillus kullabergensis cl.-55_2	Lactobacillus	CRISPR	uncertain	vOTU_2258	High-quality
10P_viral_contig_6	H3R22.fna	Lactobacillus melliventris cl.-56_2	Lactobacillus	CRISPR	uncertain	vOTU_2258	High-quality
10P_viral_contig_6	Ga0225908.fna	Lactobacillus melliventris cl.-56_2	Lactobacillus	CRISPR	uncertain	vOTU_2258	High-quality
10P_viral_contig_6	35B_MAG.28.fa	Lactobacillus melliventris cl.-56_2	Lactobacillus	CRISPR	uncertain	vOTU_2258	High-quality
10P_viral_contig_6	Ga0133564.fna	Lactobacillus kullabergensis cl.-55_2	Lactobacillus	CRISPR	uncertain	vOTU_2258	High-quality
10P_viral_contig_6	43B_MAG.32.fa	Lactobacillus melliventris cl.-56_2	Lactobacillus	CRISPR	uncertain	vOTU_2258	High-quality
10P_viral_contig_6	6B_MAG.5.fa	Lactobacillus melliventris cl.-56_2	Lactobacillus	CRISPR	uncertain	vOTU_2258	High-quality
10P_viral_contig_7	Ga0226840.fna	Lactobacillus melliventris cl.-56_2	Lactobacillus	CRISPR	uncertain	vOTU_2340	High-quality
10P_viral_contig_7	Ga0225908.fna	Lactobacillus melliventris cl.-56_2	Lactobacillus	CRISPR	uncertain	vOTU_2340	High-quality
10P_viral_contig_7	31B_MAG.21.fa	Lactobacillus melliventris cl.-56_2	Lactobacillus	CRISPR	uncertain	vOTU_2340	High-quality
10P_viral_contig_7	19B_MAG.19.fa	Lactobacillus melliventris cl.-56_2	Lactobacillus	CRISPR	uncertain	vOTU_2340	High-quality
10P_viral_contig_7	11B_MAG.26.fa	Lactobacillus melliventris cl.-56_2	Lactobacillus	CRISPR	uncertain	vOTU_2340	High-quality
10P_viral_contig_7	35B_MAG.28.fa	Lactobacillus melliventris cl.-56_2	Lactobacillus	CRISPR	uncertain	vOTU_2340	High-quality
10P_viral_contig_7	41B_MAG.17.fa	Lactobacillus melliventris cl.-56_2	Lactobacillus	CRISPR	uncertain	vOTU_2340	High-quality
10P_viral_contig_7	26B_MAG.36.fa	Lactobacillus melliventris cl.-56_2	Lactobacillus	CRISPR	uncertain	vOTU_2340	High-quality
10P_viral_contig_7	48B_MAG.4.fa	Lactobacillus melliventris cl.-56_2	Lactobacillus	CRISPR	uncertain	vOTU_2340	High-quality
10P_viral_contig_7	15B_MAG.29.fa	Lactobacillus melliventris cl.-56_2	Lactobacillus	CRISPR	uncertain	vOTU_2340	High-quality
10P_viral_contig_7	H3R22.fna	Lactobacillus melliventris cl.-56_2	Lactobacillus	CRISPR	uncertain	vOTU_2340	High-quality
10P_viral_contig_7	Ga0072404.fna	Lactobacillus melliventris cl.-56_2	Lactobacillus	CRISPR	uncertain	vOTU_2340	High-quality
10P_viral_contig_7	46B_MAG.21.fa	Lactobacillus helsingborgensis cl.-56_1	Lactobacillus	CRISPR	uncertain	vOTU_2340	High-quality
10P_viral_contig_8	LR594041.1_1_27	Streptococcus gordonii	Streptococcus	CRISPR	uncertain	vOTU_2143	Complete
10P_viral_contig_8	LR134291.1_1_23	Streptococcus gordonii	Streptococcus	CRISPR	uncertain	vOTU_2143	Complete
10P_viral_contig_8	CP046328.1_1_22	Streptococcus gordonii	Streptococcus	CRISPR	uncertain	vOTU_2143	Complete
10P_viral_contig_8	CP000725.1_1_23	Streptococcus gordonii	Streptococcus	CRISPR	uncertain	vOTU_2143	Complete
10P_viral_contig_10	8B_MAG.16.fa	Lactobacillus melliventris cl.-56_2	Lactobacillus	CRISPR	uncertain	vOTU_2283	High-quality
10P_viral_contig_10	11B_MAG.26.fa	Lactobacillus melliventris cl.-56_2	Lactobacillus	CRISPR	uncertain	vOTU_2283	High-quality
10P_viral_contig_10	13B_MAG.20.fa	Lactobacillus helsingborgensis cl.-56_1	Lactobacillus	CRISPR	uncertain	vOTU_2283	High-quality
10P_viral_contig_10	14B_MAG.15.fa	Lactobacillus melliventris cl.-56_2	Lactobacillus	CRISPR	uncertain	vOTU_2283	High-quality
10P_viral_contig_10	35B_MAG.28.fa	Lactobacillus melliventris cl.-56_2	Lactobacillus	CRISPR	uncertain	vOTU_2283	High-quality
10P_viral_contig_10	33B_MAG.7.fa	Lactobacillus helsingborgensis cl.-56_1	Lactobacillus	CRISPR	uncertain	vOTU_2283	High-quality
10P_viral_contig_10	Ga0226839.fna	Lactobacillus kullabergensis cl.-55_2	Lactobacillus	CRISPR	uncertain	vOTU_2283	High-quality
10P_viral_contig_10	Ga0070887.fna	Lactobacillus kullabergensis cl.-55_2	Lactobacillus	CRISPR	uncertain	vOTU_2283	High-quality
10P_viral_contig_10	11B_MAG.14.fa	Lactobacillus helsingborgensis cl.-56_1	Lactobacillus	CRISPR	uncertain	vOTU_2283	High-quality
10P_viral_contig_10	17B_MAG.12.fa	Lactobacillus melliventris cl.-56_2	Lactobacillus	CRISPR	uncertain	vOTU_2283	High-quality
10P_viral_contig_10	31B_MAG.21.fa	Lactobacillus melliventris cl.-56_2	Lactobacillus	CRISPR	uncertain	vOTU_2283	High-quality
10P_viral_contig_10	Ga0072403.fna	Lactobacillus kimbladii cl.-55_1	Lactobacillus	CRISPR	uncertain	vOTU_2283	High-quality
10P_viral_contig_10	H3T47.fna	Lactobacillus helsingborgensis cl.-56_1	Lactobacillus	CRISPR	uncertain	vOTU_2283	High-quality
10P_viral_contig_10	30B_MAG.14.fa	Lactobacillus kullabergensis cl.-55_2	Lactobacillus	CRISPR	uncertain	vOTU_2283	High-quality
10P_viral_contig_10	42B_MAG.21.fa	Lactobacillus helsingborgensis cl.-56_1	Lactobacillus	CRISPR	uncertain	vOTU_2283	High-quality
10P_viral_contig_10	38B_MAG.16.fa	Lactobacillus helsingborgensis cl.-56_1	Lactobacillus	CRISPR	uncertain	vOTU_2283	High-quality
10P_viral_contig_10	43B_MAG.32.fa	Lactobacillus melliventris cl.-56_2	Lactobacillus	CRISPR	uncertain	vOTU_2283	High-quality
10P_viral_contig_10	Ga0072404.fna	Lactobacillus melliventris cl.-56_2	Lactobacillus	CRISPR	uncertain	vOTU_2283	High-quality
10P_viral_contig_10	6B_MAG.5.fa	Lactobacillus melliventris cl.-56_2	Lactobacillus	CRISPR	uncertain	vOTU_2283	High-quality
10P_viral_contig_10	38B_MAG.10.fa	Lactobacillus melliventris cl.-56_2	Lactobacillus	CRISPR	uncertain	vOTU_2283	High-quality
10P_viral_contig_10	7B_MAG.7.fa	Lactobacillus helsingborgensis cl.-56_1	Lactobacillus	CRISPR	uncertain	vOTU_2283	High-quality
10P_viral_contig_10	30B_MAG.11.fa	Lactobacillus helsingborgensis cl.-56_1	Lactobacillus	CRISPR	uncertain	vOTU_2283	High-quality
10P_viral_contig_10	49B_MAG.29.fa	Lactobacillus helsingborgensis cl.-56_1	Lactobacillus	CRISPR	uncertain	vOTU_2283	High-quality
10P_viral_contig_10	53B_MAG.30.fa	Lactobacillus helsingborgensis cl.-56_1	Lactobacillus	CRISPR	uncertain	vOTU_2283	High-quality
10P_viral_contig_10	44B_MAG.24.fa	Lactobacillus helsingborgensis cl.-56_1	Lactobacillus	CRISPR	uncertain	vOTU_2283	High-quality
10P_viral_contig_10	Ga0227359.fna	Lactobacillus melliventris cl.-56_2	Lactobacillus	CRISPR	uncertain	vOTU_2283	High-quality
10P_viral_contig_10	Ga0072400.fna	Lactobacillus helsingborgensis cl.-56_1	Lactobacillus	CRISPR	uncertain	vOTU_2283	High-quality
10P_viral_contig_10	Ga0133564.fna	Lactobacillus kullabergensis cl.-55_2	Lactobacillus	CRISPR	uncertain	vOTU_2283	High-quality
10P_viral_contig_10	25B_MAG.17.fa	Lactobacillus kimbladii cl.-55_1	Lactobacillus	CRISPR	uncertain	vOTU_2283	High-quality
10P_viral_contig_10	H3U49.fna	Lactobacillus kullabergensis cl.-55_3	Lactobacillus	CRISPR	uncertain	vOTU_2283	High-quality
10P_viral_contig_10	45B_MAG.27.fa	Lactobacillus helsingborgensis cl.-56_1	Lactobacillus	CRISPR	uncertain	vOTU_2283	High-quality
10P_viral_contig_11	45B_MAG.4.fa	Bifidobacterium polysaccharolyticum cl.-41_1	Bifidobacterium	CRISPR	uncertain	vOTU_886	High-quality
10P_viral_contig_11	17B_MAG.13.fa	Bifidobacterium polysaccharolyticum cl.-41_1	Bifidobacterium	CRISPR	uncertain	vOTU_886	High-quality
10P_viral_contig_11	H3T93.fna	Bifidobacterium polysaccharolyticum cl.-41_1	Bifidobacterium	CRISPR	uncertain	vOTU_886	High-quality
10P_viral_contig_11	49B_MAG.16.fa	Bifidobacterium polysaccharolyticum cl.-41_1	Bifidobacterium	CRISPR	uncertain	vOTU_886	High-quality
10P_viral_contig_11	H3S97.fna	Bifidobacterium choladohabitans cl.-41_6	Bifidobacterium	CRISPR	uncertain	vOTU_886	High-quality
10P_viral_contig_11	H3T92.fna	Bifidobacterium apousia cl.-41_4	Bifidobacterium	CRISPR	uncertain	vOTU_886	High-quality
10P_viral_contig_11	25B_MAG.45.fa	Bifidobacterium asteroides cl.-41_5	Bifidobacterium	CRISPR	uncertain	vOTU_886	High-quality
10P_viral_contig_11	33B_MAG.28.fa	Bifidobacterium asteroides cl.-41_5	Bifidobacterium	CRISPR	uncertain	vOTU_886	High-quality
10P_viral_contig_11	35B_MAG.10.fa	Bifidobacterium choladohabitans cl.-41_6	Bifidobacterium	CRISPR	uncertain	vOTU_886	High-quality
10P_viral_contig_11	H3U88.fna	Bifidobacterium apousia cl.-41_4	Bifidobacterium	CRISPR	uncertain	vOTU_886	High-quality
10P_viral_contig_11	6B_MAG.20.fa	Bifidobacterium asteroides cl.-41_5	Bifidobacterium	CRISPR	uncertain	vOTU_886	High-quality
10P_viral_contig_11	ESL0824.fna	Bifidobacterium polysaccharolyticum cl.-41_1	Bifidobacterium	CRISPR	uncertain	vOTU_886	High-quality
10P_viral_contig_11	H3T86.fna	Bifidobacterium choladohabitans cl.-41_6	Bifidobacterium	CRISPR	uncertain	vOTU_886	High-quality
10P_viral_contig_11	H3V06.fna	Bifidobacterium polysaccharolyticum cl.-41_1	Bifidobacterium	CRISPR	uncertain	vOTU_886	High-quality
10P_viral_contig_11	ESL0827.fna	Bifidobacterium sp. cl.-41_2	Bifidobacterium	CRISPR	uncertain	vOTU_886	High-quality
10P_viral_contig_11	41B_MAG.4.fa	Bifidobacterium choladohabitans cl.-41_6	Bifidobacterium	CRISPR	uncertain	vOTU_886	High-quality
10P_viral_contig_11	22B_MAG.27.fa	Bifidobacterium choladohabitans cl.-41_6	Bifidobacterium	CRISPR	uncertain	vOTU_886	High-quality
10P_viral_contig_11	48B_MAG.10.fa	Bifidobacterium polysaccharolyticum cl.-41_1	Bifidobacterium	CRISPR	uncertain	vOTU_886	High-quality
10P_viral_contig_11	13B_MAG.26.fa	Bifidobacterium choladohabitans cl.-41_6	Bifidobacterium	CRISPR	uncertain	vOTU_886	High-quality
10P_viral_contig_11	Ga0133551.fna	Bifidobacterium polysaccharolyticum cl.-41_1	Bifidobacterium	CRISPR	uncertain	vOTU_886	High-quality
10P_viral_contig_11	20B_MAG.12.fa	Bifidobacterium choladohabitans cl.-41_6	Bifidobacterium	CRISPR	uncertain	vOTU_886	High-quality
10P_viral_contig_11	42B_MAG.26.fa	Bifidobacterium choladohabitans cl.-41_6	Bifidobacterium	CRISPR	uncertain	vOTU_886	High-quality
10P_viral_contig_11	5B_MAG.3.fa	Bifidobacterium choladohabitans cl.-41_6	Bifidobacterium	CRISPR	uncertain	vOTU_886	High-quality
10P_viral_contig_11	2B_MAG.27.fa	Bifidobacterium polysaccharolyticum cl.-41_1	Bifidobacterium	CRISPR	uncertain	vOTU_886	High-quality
10P_viral_contig_11	ESL0198.fna	Bifidobacterium polysaccharolyticum cl.-41_1	Bifidobacterium	CRISPR	uncertain	vOTU_886	High-quality
10P_viral_contig_11	3B_MAG.27.fa	Bifidobacterium choladohabitans cl.-41_6	Bifidobacterium	CRISPR	uncertain	vOTU_886	High-quality
10P_viral_contig_11	33B_MAG.18.fa	Bifidobacterium polysaccharolyticum cl.-41_1	Bifidobacterium	CRISPR	uncertain	vOTU_886	High-quality
10P_viral_contig_11	26B_MAG.18.fa	Bifidobacterium polysaccharolyticum cl.-41_1	Bifidobacterium	CRISPR	uncertain	vOTU_886	High-quality
10P_viral_contig_11	18B_MAG.29.fa	Bifidobacterium choladohabitans cl.-41_6	Bifidobacterium	CRISPR	uncertain	vOTU_886	High-quality
10P_viral_contig_11	ESL0822.fna	Bifidobacterium asteroides cl.-41_3	Bifidobacterium	CRISPR	uncertain	vOTU_886	High-quality
10P_viral_contig_11	44B_MAG.11.fa	Bifidobacterium choladohabitans cl.-41_6	Bifidobacterium	CRISPR	uncertain	vOTU_886	High-quality
10P_viral_contig_11	H3U87.fna	Bifidobacterium choladohabitans cl.-41_6	Bifidobacterium	CRISPR	uncertain	vOTU_886	High-quality
10P_viral_contig_11	H3T91.fna	Bifidobacterium polysaccharolyticum cl.-41_1	Bifidobacterium	CRISPR	uncertain	vOTU_886	High-quality
10P_viral_contig_11	Ga0072401.fna	Bifidobacterium polysaccharolyticum cl.-41_1	Bifidobacterium	CRISPR	uncertain	vOTU_886	High-quality
10P_viral_contig_11	Ga0133552.fna	Bifidobacterium sp. cl.-41_2	Bifidobacterium	CRISPR	uncertain	vOTU_886	High-quality
10P_viral_contig_11	31B_MAG.18.fa	Bifidobacterium choladohabitans cl.-41_6	Bifidobacterium	CRISPR	uncertain	vOTU_886	High-quality
10P_viral_contig_11	10B_MAG.19.fa	Bifidobacterium choladohabitans cl.-41_6	Bifidobacterium	CRISPR	uncertain	vOTU_886	High-quality
10P_viral_contig_11	9B_MAG.31.fa	Bifidobacterium choladohabitans cl.-41_6	Bifidobacterium	CRISPR	uncertain	vOTU_886	High-quality
10P_viral_contig_11	16B_MAG.1.fa	Bifidobacterium choladohabitans cl.-41_6	Bifidobacterium	CRISPR	uncertain	vOTU_886	High-quality
10P_viral_contig_11	H3T90.fna	Bifidobacterium polysaccharolyticum cl.-41_1	Bifidobacterium	CRISPR	uncertain	vOTU_886	High-quality
10P_viral_contig_11	34B_MAG.15.fa	Bifidobacterium choladohabitans cl.-41_6	Bifidobacterium	CRISPR	uncertain	vOTU_886	High-quality
10P_viral_contig_11	8B_MAG.8.fa	Bifidobacterium choladohabitans cl.-41_6	Bifidobacterium	CRISPR	uncertain	vOTU_886	High-quality
10P_viral_contig_11	38B_MAG.15.fa	Bifidobacterium choladohabitans cl.-41_6	Bifidobacterium	CRISPR	uncertain	vOTU_886	High-quality
10P_viral_contig_11	H3S93.fna	Bifidobacterium asteroides cl.-41_3	Bifidobacterium	CRISPR	uncertain	vOTU_886	High-quality
10P_viral_contig_11	Ga0133549.fna	Bifidobacterium asteroides cl.-41_3	Bifidobacterium	CRISPR	uncertain	vOTU_886	High-quality
10P_viral_contig_11	ESL0170.fna	Bifidobacterium asteroides cl.-41_3	Bifidobacterium	CRISPR	uncertain	vOTU_886	High-quality
10P_viral_contig_11	53B_MAG.6.fa	Bifidobacterium choladohabitans cl.-41_6	Bifidobacterium	CRISPR	uncertain	vOTU_886	High-quality
10P_viral_contig_11	H3T89.fna	Bifidobacterium asteroides cl.-41_3	Bifidobacterium	CRISPR	uncertain	vOTU_886	High-quality
10P_viral_contig_11	ESL0200.fna	Bifidobacterium sp. cl.-41_7	Bifidobacterium	CRISPR	uncertain	vOTU_886	High-quality
10P_viral_contig_11	Ga0133553.fna	Bifidobacterium sp. cl.-41_7	Bifidobacterium	CRISPR	uncertain	vOTU_886	High-quality
10P_viral_contig_12	26B_MAG.3.fa	Lactobacillus helsingborgensis cl.-56_1	Lactobacillus	CRISPR	uncertain	vOTU_2296	Medium-quality
10P_viral_contig_12	Ga0133564.fna	Lactobacillus kullabergensis cl.-55_2	Lactobacillus	CRISPR	uncertain	vOTU_2296	Medium-quality
10P_viral_contig_12	Ga0227359.fna	Lactobacillus melliventris cl.-56_2	Lactobacillus	CRISPR	uncertain	vOTU_2296	Medium-quality
10P_viral_contig_12	48B_MAG.4.fa	Lactobacillus melliventris cl.-56_2	Lactobacillus	CRISPR	uncertain	vOTU_2296	Medium-quality
10P_viral_contig_12	Ga0072403.fna	Lactobacillus kimbladii cl.-55_1	Lactobacillus	CRISPR	uncertain	vOTU_2296	Medium-quality
10P_viral_contig_12	Ga0226840.fna	Lactobacillus melliventris cl.-56_2	Lactobacillus	CRISPR	uncertain	vOTU_2296	Medium-quality
10P_viral_contig_12	37B_MAG.3.fa	Lactobacillus helsingborgensis cl.-56_1	Lactobacillus	CRISPR	uncertain	vOTU_2296	Medium-quality
10P_viral_contig_12	11B_MAG.26.fa	Lactobacillus melliventris cl.-56_2	Lactobacillus	CRISPR	uncertain	vOTU_2296	Medium-quality
10P_viral_contig_12	Ga0072404.fna	Lactobacillus melliventris cl.-56_2	Lactobacillus	CRISPR	uncertain	vOTU_2296	Medium-quality
10P_viral_contig_12	35B_MAG.28.fa	Lactobacillus melliventris cl.-56_2	Lactobacillus	CRISPR	uncertain	vOTU_2296	Medium-quality
10P_viral_contig_12	Ga0226839.fna	Lactobacillus kullabergensis cl.-55_2	Lactobacillus	CRISPR	uncertain	vOTU_2296	Medium-quality
10P_viral_contig_12	26B_MAG.36.fa	Lactobacillus melliventris cl.-56_2	Lactobacillus	CRISPR	uncertain	vOTU_2296	Medium-quality
10P_viral_contig_12	15B_MAG.29.fa	Lactobacillus melliventris cl.-56_2	Lactobacillus	CRISPR	uncertain	vOTU_2296	Medium-quality
10P_viral_contig_12	46B_MAG.21.fa	Lactobacillus helsingborgensis cl.-56_1	Lactobacillus	CRISPR	uncertain	vOTU_2296	Medium-quality
10P_viral_contig_12	31B_MAG.21.fa	Lactobacillus melliventris cl.-56_2	Lactobacillus	CRISPR	uncertain	vOTU_2296	Medium-quality
10P_viral_contig_12	25B_MAG.17.fa	Lactobacillus kimbladii cl.-55_1	Lactobacillus	CRISPR	uncertain	vOTU_2296	Medium-quality
10P_viral_contig_12	Ga0225908.fna	Lactobacillus melliventris cl.-56_2	Lactobacillus	CRISPR	uncertain	vOTU_2296	Medium-quality
10P_viral_contig_12	6B_MAG.5.fa	Lactobacillus melliventris cl.-56_2	Lactobacillus	CRISPR	uncertain	vOTU_2296	Medium-quality
10P_viral_contig_12	Ga0133562.fna	Lactobacillus melliventris cl.-56_2	Lactobacillus	CRISPR	uncertain	vOTU_2296	Medium-quality
10P_viral_contig_12	H3T47.fna	Lactobacillus helsingborgensis cl.-56_1	Lactobacillus	CRISPR	uncertain	vOTU_2296	Medium-quality
10P_viral_contig_12	19B_MAG.12.fa	Lactobacillus helsingborgensis cl.-56_1	Lactobacillus	CRISPR	uncertain	vOTU_2296	Medium-quality
10P_viral_contig_12	45B_MAG.27.fa	Lactobacillus helsingborgensis cl.-56_1	Lactobacillus	CRISPR	uncertain	vOTU_2296	Medium-quality
10P_viral_contig_13	28B_MAG.23.fa	Gilliamella apicola cl.-35_1	Gilliamella	CRISPR	uncertain	vOTU_1725	Medium-quality
10P_viral_contig_13	GAPWK.fna	Gilliamella apicola cl.-35_1	Gilliamella	CRISPR	uncertain	vOTU_1725	Medium-quality
10P_viral_contig_13	B6D22.fna	Gilliamella apicola cl.-35_2	Gilliamella	CRISPR	uncertain	vOTU_1725	Medium-quality
10P_viral_contig_13	5B_MAG.27.fa	Gilliamella apis cl.-36_5	Gilliamella	CRISPR	uncertain	vOTU_1725	Medium-quality
10P_viral_contig_13	B6D18.fna	Gilliamella apis cl.-36_2	Gilliamella	CRISPR	uncertain	vOTU_1725	Medium-quality
10P_viral_contig_13	23B_MAG.22.fa	Gilliamella apicola cl.-35_1	Gilliamella	CRISPR	uncertain	vOTU_1725	Medium-quality
10P_viral_contig_13	29B_MAG.21.fa	Gilliamella apicola cl.-35_1	Gilliamella	CRISPR	uncertain	vOTU_1725	Medium-quality
10P_viral_contig_13	12B_MAG.23.fa	Gilliamella apicola cl.-35_1	Gilliamella	CRISPR	uncertain	vOTU_1725	Medium-quality
10P_viral_contig_13	4B_MAG.18.fa	Gilliamella apicola cl.-35_2	Gilliamella	CRISPR	uncertain	vOTU_1725	Medium-quality
10P_viral_contig_13	49B_MAG.14.fa	Gilliamella apis cl.-36_5	Gilliamella	CRISPR	uncertain	vOTU_1725	Medium-quality
10P_viral_contig_13	49B_MAG.25.fa	Gilliamella apicola cl.-35_1	Gilliamella	CRISPR	uncertain	vOTU_1725	Medium-quality
10P_viral_contig_13	7B_MAG.6.fa	Gilliamella apis cl.-36_5	Gilliamella	CRISPR	uncertain	vOTU_1725	Medium-quality
10P_viral_contig_13	25B_MAG.4.fa	Gilliamella apicola cl.-35_1	Gilliamella	CRISPR	uncertain	vOTU_1725	Medium-quality
10P_viral_contig_13	21B_MAG.17.fa	Gilliamella apicola cl.-35_1	Gilliamella	CRISPR	uncertain	vOTU_1725	Medium-quality
10P_viral_contig_13	B6D19.fna	Gilliamella apicola cl.-35_1	Gilliamella	CRISPR	uncertain	vOTU_1725	Medium-quality
10P_viral_contig_13	20B_MAG.11.fa	Gilliamella apicola cl.-35_2	Gilliamella	CRISPR	uncertain	vOTU_1725	Medium-quality
10P_viral_contig_13	B6D03.fna	Gilliamella apicola cl.-35_1	Gilliamella	CRISPR	uncertain	vOTU_1725	Medium-quality
10P_viral_contig_13	31B_MAG.17.fa	Gilliamella apicola cl.-35_1	Gilliamella	CRISPR	uncertain	vOTU_1725	Medium-quality
10P_viral_contig_13	Ga0133559.fna	Gilliamella apicola cl.-35_1	Gilliamella	CRISPR	uncertain	vOTU_1725	Medium-quality
10P_viral_contig_13	CP028561.1_1_162	Acinetobacter sp. WCHA45	Acinetobacter	CRISPR	uncertain	vOTU_1725	Medium-quality
10P_viral_contig_13	H3S73.fna	Gilliamella apicola cl.-35_2	Gilliamella	CRISPR	uncertain	vOTU_1725	Medium-quality
10P_viral_contig_13	49B_MAG.2.fa	Gilliamella apicola cl.-35_2	Gilliamella	CRISPR	uncertain	vOTU_1725	Medium-quality
10P_viral_contig_13	51B_MAG.28.fa	Gilliamella apicola cl.-35_2	Gilliamella	CRISPR	uncertain	vOTU_1725	Medium-quality
10P_viral_contig_13	7B_MAG.36.fa	Gilliamella apicola cl.-35_2	Gilliamella	CRISPR	uncertain	vOTU_1725	Medium-quality
10P_viral_contig_13	33B_MAG.24.fa	Gilliamella apicola cl.-35_1	Gilliamella	CRISPR	uncertain	vOTU_1725	Medium-quality
10P_viral_contig_13	H3U96.fna	Gilliamella apis cl.-36_1	Gilliamella	CRISPR	uncertain	vOTU_1725	Medium-quality
10P_viral_contig_13	15B_MAG.21.fa	Gilliamella apis cl.-36_5	Gilliamella	CRISPR	uncertain	vOTU_1725	Medium-quality
10P_viral_contig_13	A9G16.fna	Gilliamella apis cl.-36_1	Gilliamella	CRISPR	uncertain	vOTU_1725	Medium-quality
10P_viral_contig_13	14B_MAG.4.fa	Gilliamella apicola cl.-35_2	Gilliamella	CRISPR	uncertain	vOTU_1725	Medium-quality
10P_viral_contig_13	B6D08.fna	Gilliamella apicola cl.-35_1	Gilliamella	CRISPR	uncertain	vOTU_1725	Medium-quality
10P_viral_contig_13	B5S40.fna	Gilliamella apicola cl.-35_1	Gilliamella	CRISPR	uncertain	vOTU_1725	Medium-quality
10P_viral_contig_13	B6D14.fna	Gilliamella apis cl.-36_1	Gilliamella	CRISPR	uncertain	vOTU_1725	Medium-quality
10P_viral_contig_13	35B_MAG.1.fa	Gilliamella apis cl.-36_5	Gilliamella	CRISPR	uncertain	vOTU_1725	Medium-quality
10P_viral_contig_13	4B_MAG.14.fa	Gilliamella apis cl.-36_1	Gilliamella	CRISPR	uncertain	vOTU_1725	Medium-quality
10P_viral_contig_14	4B_MAG.18.fa	Gilliamella apicola cl.-35_2	Gilliamella	CRISPR	uncertain	vOTU_1761	Medium-quality
10P_viral_contig_14	34B_MAG.20.fa	Gilliamella apicola cl.-35_2	Gilliamella	CRISPR	uncertain	vOTU_1761	Medium-quality
10P_viral_contig_14	B6D22.fna	Gilliamella apicola cl.-35_2	Gilliamella	CRISPR	uncertain	vOTU_1761	Medium-quality
10P_viral_contig_14	5B_MAG.27.fa	Gilliamella apis cl.-36_5	Gilliamella	CRISPR	uncertain	vOTU_1761	Medium-quality
10P_viral_contig_14	H3T96.fna	Gilliamella apicola cl.-35_2	Gilliamella	CRISPR	uncertain	vOTU_1761	Medium-quality
10P_viral_contig_14	23B_MAG.22.fa	Gilliamella apicola cl.-35_1	Gilliamella	CRISPR	uncertain	vOTU_1761	Medium-quality
10P_viral_contig_14	12B_MAG.15.fa	Gilliamella apis cl.-36_5	Gilliamella	CRISPR	uncertain	vOTU_1761	Medium-quality
10P_viral_contig_14	23B_MAG.20.fa	Gilliamella apicola cl.-35_2	Gilliamella	CRISPR	uncertain	vOTU_1761	Medium-quality
10P_viral_contig_14	B6D14.fna	Gilliamella apis cl.-36_1	Gilliamella	CRISPR	uncertain	vOTU_1761	Medium-quality
10P_viral_contig_14	21B_MAG.17.fa	Gilliamella apicola cl.-35_1	Gilliamella	CRISPR	uncertain	vOTU_1761	Medium-quality
10P_viral_contig_14	51B_MAG.28.fa	Gilliamella apicola cl.-35_2	Gilliamella	CRISPR	uncertain	vOTU_1761	Medium-quality
10P_viral_contig_14	B6D08.fna	Gilliamella apicola cl.-35_1	Gilliamella	CRISPR	uncertain	vOTU_1761	Medium-quality
10P_viral_contig_14	20B_MAG.11.fa	Gilliamella apicola cl.-35_2	Gilliamella	CRISPR	uncertain	vOTU_1761	Medium-quality
10P_viral_contig_14	Ga0133559.fna	Gilliamella apicola cl.-35_1	Gilliamella	CRISPR	uncertain	vOTU_1761	Medium-quality
10P_viral_contig_14	B5S40.fna	Gilliamella apicola cl.-35_1	Gilliamella	CRISPR	uncertain	vOTU_1761	Medium-quality
10P_viral_contig_14	GAPWK.fna	Gilliamella apicola cl.-35_1	Gilliamella	CRISPR	uncertain	vOTU_1761	Medium-quality
10P_viral_contig_14	49B_MAG.2.fa	Gilliamella apicola cl.-35_2	Gilliamella	CRISPR	uncertain	vOTU_1761	Medium-quality
10P_viral_contig_14	3B_MAG.28.fa	Gilliamella apis cl.-36_2	Gilliamella	CRISPR	uncertain	vOTU_1761	Medium-quality
10P_viral_contig_14	7B_MAG.36.fa	Gilliamella apicola cl.-35_2	Gilliamella	CRISPR	uncertain	vOTU_1761	Medium-quality
10P_viral_contig_14	49B_MAG.25.fa	Gilliamella apicola cl.-35_1	Gilliamella	CRISPR	uncertain	vOTU_1761	Medium-quality
10P_viral_contig_14	19B_MAG.8.fa	Gilliamella apicola cl.-35_2	Gilliamella	CRISPR	uncertain	vOTU_1761	Medium-quality
10P_viral_contig_14	31B_MAG.17.fa	Gilliamella apicola cl.-35_1	Gilliamella	CRISPR	uncertain	vOTU_1761	Medium-quality
10P_viral_contig_14	H3S73.fna	Gilliamella apicola cl.-35_2	Gilliamella	CRISPR	uncertain	vOTU_1761	Medium-quality
10P_viral_contig_14	H3T56.fna	Gilliamella apis cl.-36_1	Gilliamella	CRISPR	uncertain	vOTU_1761	Medium-quality
10P_viral_contig_14	33B_MAG.24.fa	Gilliamella apicola cl.-35_1	Gilliamella	CRISPR	uncertain	vOTU_1761	Medium-quality
10P_viral_contig_14	49B_MAG.14.fa	Gilliamella apis cl.-36_5	Gilliamella	CRISPR	uncertain	vOTU_1761	Medium-quality
10P_viral_contig_14	7B_MAG.6.fa	Gilliamella apis cl.-36_5	Gilliamella	CRISPR	uncertain	vOTU_1761	Medium-quality
10P_viral_contig_14	25B_MAG.4.fa	Gilliamella apicola cl.-35_1	Gilliamella	CRISPR	uncertain	vOTU_1761	Medium-quality
10P_viral_contig_14	55B_MAG.13.fa	Gilliamella apis cl.-36_2	Gilliamella	CRISPR	uncertain	vOTU_1761	Medium-quality
10P_viral_contig_15	34B_MAG.20.fa	Gilliamella apicola cl.-35_2	Gilliamella	CRISPR	uncertain	vOTU_1638	High-quality
10P_viral_contig_15	49B_MAG.2.fa	Gilliamella apicola cl.-35_2	Gilliamella	CRISPR	uncertain	vOTU_1638	High-quality
10P_viral_contig_15	5B_MAG.27.fa	Gilliamella apis cl.-36_5	Gilliamella	CRISPR	uncertain	vOTU_1638	High-quality
10P_viral_contig_15	4B_MAG.18.fa	Gilliamella apicola cl.-35_2	Gilliamella	CRISPR	uncertain	vOTU_1638	High-quality
10P_viral_contig_15	B6D17.fna	Gilliamella apis cl.-36_1	Gilliamella	CRISPR	uncertain	vOTU_1638	High-quality
10P_viral_contig_15	15B_MAG.21.fa	Gilliamella apis cl.-36_5	Gilliamella	CRISPR	uncertain	vOTU_1638	High-quality
10P_viral_contig_15	A9G16.fna	Gilliamella apis cl.-36_1	Gilliamella	CRISPR	uncertain	vOTU_1638	High-quality
10P_viral_contig_15	50B_MAG.27.fa	Gilliamella apis cl.-36_5	Gilliamella	CRISPR	uncertain	vOTU_1638	High-quality
10P_viral_contig_15	42B_MAG.2.fa	Gilliamella apis cl.-36_5	Gilliamella	CRISPR	uncertain	vOTU_1638	High-quality
10P_viral_contig_15	H3T80.fna	Gilliamella apis cl.-36_2	Gilliamella	CRISPR	uncertain	vOTU_1638	High-quality
10P_viral_contig_15	B6D14.fna	Gilliamella apis cl.-36_1	Gilliamella	CRISPR	uncertain	vOTU_1638	High-quality
10P_viral_contig_15	51B_MAG.28.fa	Gilliamella apicola cl.-35_2	Gilliamella	CRISPR	uncertain	vOTU_1638	High-quality
10P_viral_contig_15	22B_MAG.19.fa	Gilliamella apis cl.-36_2	Gilliamella	CRISPR	uncertain	vOTU_1638	High-quality
10P_viral_contig_15	20B_MAG.11.fa	Gilliamella apicola cl.-35_2	Gilliamella	CRISPR	uncertain	vOTU_1638	High-quality
10P_viral_contig_15	23B_MAG.8.fa	Gilliamella apis cl.-36_5	Gilliamella	CRISPR	uncertain	vOTU_1638	High-quality
10P_viral_contig_15	30B_MAG.15.fa	Gilliamella apicola cl.-35_1	Gilliamella	CRISPR	uncertain	vOTU_1638	High-quality
10P_viral_contig_15	44B_MAG.7.fa	Gilliamella apis cl.-36_5	Gilliamella	CRISPR	uncertain	vOTU_1638	High-quality
10P_viral_contig_15	46B_MAG.17.fa	Gilliamella apis cl.-36_2	Gilliamella	CRISPR	uncertain	vOTU_1638	High-quality
10P_viral_contig_15	B6D22.fna	Gilliamella apicola cl.-35_2	Gilliamella	CRISPR	uncertain	vOTU_1638	High-quality
10P_viral_contig_15	28B_MAG.23.fa	Gilliamella apicola cl.-35_1	Gilliamella	CRISPR	uncertain	vOTU_1638	High-quality
10P_viral_contig_15	23B_MAG.22.fa	Gilliamella apicola cl.-35_1	Gilliamella	CRISPR	uncertain	vOTU_1638	High-quality
10P_viral_contig_15	Ga0227301.fna	Gilliamella sp. cl.-28_2	Gilliamella	CRISPR	uncertain	vOTU_1638	High-quality
10P_viral_contig_15	13B_MAG.1.fa	Gilliamella apis cl.-36_5	Gilliamella	CRISPR	uncertain	vOTU_1638	High-quality
10P_viral_contig_15	19B_MAG.8.fa	Gilliamella apicola cl.-35_2	Gilliamella	CRISPR	uncertain	vOTU_1638	High-quality
10P_viral_contig_15	H3U96.fna	Gilliamella apis cl.-36_1	Gilliamella	CRISPR	uncertain	vOTU_1638	High-quality
10P_viral_contig_15	Ga0133556.fna	Gilliamella apis cl.-36_2	Gilliamella	CRISPR	uncertain	vOTU_1638	High-quality
10P_viral_contig_15	B6D18.fna	Gilliamella apis cl.-36_2	Gilliamella	CRISPR	uncertain	vOTU_1638	High-quality
10P_viral_contig_15	B6C88.fna	Gilliamella apis cl.-36_1	Gilliamella	CRISPR	uncertain	vOTU_1638	High-quality
10P_viral_contig_15	B6C96.fna	Gilliamella apis cl.-36_1	Gilliamella	CRISPR	uncertain	vOTU_1638	High-quality
10P_viral_contig_15	12B_MAG.15.fa	Gilliamella apis cl.-36_5	Gilliamella	CRISPR	uncertain	vOTU_1638	High-quality
10P_viral_contig_15	29B_MAG.40.fa	Gilliamella apis cl.-36_5	Gilliamella	CRISPR	uncertain	vOTU_1638	High-quality
10P_viral_contig_15	B6D08.fna	Gilliamella apicola cl.-35_1	Gilliamella	CRISPR	uncertain	vOTU_1638	High-quality
10P_viral_contig_15	42B_MAG.4.fa	Gilliamella apicola cl.-35_1	Gilliamella	CRISPR	uncertain	vOTU_1638	High-quality
10P_viral_contig_15	Ga0133559.fna	Gilliamella apicola cl.-35_1	Gilliamella	CRISPR	uncertain	vOTU_1638	High-quality
10P_viral_contig_15	B5S40.fna	Gilliamella apicola cl.-35_1	Gilliamella	CRISPR	uncertain	vOTU_1638	High-quality
10P_viral_contig_16	B6D17.fna	Gilliamella apis cl.-36_1	Gilliamella	CRISPR	uncertain	vOTU_1568	Low-quality
10P_viral_contig_18	38B_MAG.15.fa	Bifidobacterium choladohabitans cl.-41_6	Bifidobacterium	CRISPR	uncertain	vOTU_2646	Medium-quality
10P_viral_contig_18	H3T92.fna	Bifidobacterium apousia cl.-41_4	Bifidobacterium	CRISPR	uncertain	vOTU_2646	Medium-quality
10P_viral_contig_18	H3U88.fna	Bifidobacterium apousia cl.-41_4	Bifidobacterium	CRISPR	uncertain	vOTU_2646	Medium-quality
10P_viral_contig_18	31B_MAG.18.fa	Bifidobacterium choladohabitans cl.-41_6	Bifidobacterium	CRISPR	uncertain	vOTU_2646	Medium-quality
10P_viral_contig_18	10B_MAG.19.fa	Bifidobacterium choladohabitans cl.-41_6	Bifidobacterium	CRISPR	uncertain	vOTU_2646	Medium-quality
10P_viral_contig_18	H3S97.fna	Bifidobacterium choladohabitans cl.-41_6	Bifidobacterium	CRISPR	uncertain	vOTU_2646	Medium-quality
10P_viral_contig_18	25B_MAG.44.fa	Bifidobacterium apousia cl.-41_4	Bifidobacterium	CRISPR	uncertain	vOTU_2646	Medium-quality
10P_viral_contig_18	H3T86.fna	Bifidobacterium choladohabitans cl.-41_6	Bifidobacterium	CRISPR	uncertain	vOTU_2646	Medium-quality
10P_viral_contig_18	7B_MAG.23.fa	Bifidobacterium choladohabitans cl.-41_6	Bifidobacterium	CRISPR	uncertain	vOTU_2646	Medium-quality
10P_viral_contig_18	26B_MAG.33.fa	Bifidobacterium choladohabitans cl.-41_6	Bifidobacterium	CRISPR	uncertain	vOTU_2646	Medium-quality
10P_viral_contig_18	Ga0072395.fna	Bifidobacterium apousia cl.-41_4	Bifidobacterium	CRISPR	uncertain	vOTU_2646	Medium-quality
10P_viral_contig_18	BAST.fna	Bifidobacterium asteroides cl.-41_3	Bifidobacterium	CRISPR	uncertain	vOTU_2646	Medium-quality
10P_viral_contig_18	13B_MAG.26.fa	Bifidobacterium choladohabitans cl.-41_6	Bifidobacterium	CRISPR	uncertain	vOTU_2646	Medium-quality
10P_viral_contig_18	20B_MAG.12.fa	Bifidobacterium choladohabitans cl.-41_6	Bifidobacterium	CRISPR	uncertain	vOTU_2646	Medium-quality
10P_viral_contig_18	H3U98.fna	Bifidobacterium choladohabitans cl.-41_6	Bifidobacterium	CRISPR	uncertain	vOTU_2646	Medium-quality
10P_viral_contig_18	9B_MAG.31.fa	Bifidobacterium choladohabitans cl.-41_6	Bifidobacterium	CRISPR	uncertain	vOTU_2646	Medium-quality
10P_viral_contig_18	41B_MAG.4.fa	Bifidobacterium choladohabitans cl.-41_6	Bifidobacterium	CRISPR	uncertain	vOTU_2646	Medium-quality
10P_viral_contig_18	5B_MAG.3.fa	Bifidobacterium choladohabitans cl.-41_6	Bifidobacterium	CRISPR	uncertain	vOTU_2646	Medium-quality
10P_viral_contig_18	53B_MAG.6.fa	Bifidobacterium choladohabitans cl.-41_6	Bifidobacterium	CRISPR	uncertain	vOTU_2646	Medium-quality
10P_viral_contig_18	H3V04.fna	Bifidobacterium choladohabitans cl.-41_6	Bifidobacterium	CRISPR	uncertain	vOTU_2646	Medium-quality
10P_viral_contig_18	25B_MAG.39.fa	Bifidobacterium choladohabitans cl.-41_6	Bifidobacterium	CRISPR	uncertain	vOTU_2646	Medium-quality
10P_viral_contig_18	8B_MAG.8.fa	Bifidobacterium choladohabitans cl.-41_6	Bifidobacterium	CRISPR	uncertain	vOTU_2646	Medium-quality
10P_viral_contig_18	Ga0133551.fna	Bifidobacterium polysaccharolyticum cl.-41_1	Bifidobacterium	CRISPR	uncertain	vOTU_2646	Medium-quality
10P_viral_contig_18	ESL0198.fna	Bifidobacterium polysaccharolyticum cl.-41_1	Bifidobacterium	CRISPR	uncertain	vOTU_2646	Medium-quality
10P_viral_contig_18	ESL0820.fna	Bifidobacterium apousia cl.-41_4	Bifidobacterium	CRISPR	uncertain	vOTU_2646	Medium-quality
10P_viral_contig_18	Ga0072396.fna	Bifidobacterium choladohabitans cl.-41_6	Bifidobacterium	CRISPR	uncertain	vOTU_2646	Medium-quality
10P_viral_contig_18	H3U87.fna	Bifidobacterium choladohabitans cl.-41_6	Bifidobacterium	CRISPR	uncertain	vOTU_2646	Medium-quality
10P_viral_contig_18	16B_MAG.1.fa	Bifidobacterium choladohabitans cl.-41_6	Bifidobacterium	CRISPR	uncertain	vOTU_2646	Medium-quality
10P_viral_contig_18	ESL0824.fna	Bifidobacterium polysaccharolyticum cl.-41_1	Bifidobacterium	CRISPR	uncertain	vOTU_2646	Medium-quality
10P_viral_contig_19	A9G16.fna	Gilliamella apis cl.-36_1	Gilliamella	CRISPR	uncertain	vOTU_1648	Low-quality
10P_viral_contig_19	3B_MAG.31.fa	Gilliamella apis cl.-36_5	Gilliamella	CRISPR	uncertain	vOTU_1648	Low-quality
10P_viral_contig_19	Ga0133558.fna	Gilliamella apis cl.-36_5	Gilliamella	CRISPR	uncertain	vOTU_1648	Low-quality
10P_viral_contig_19	42B_MAG.2.fa	Gilliamella apis cl.-36_5	Gilliamella	CRISPR	uncertain	vOTU_1648	Low-quality
10P_viral_contig_20	A9G14.fna	Gilliamella apicola cl.-35_1	Gilliamella	CRISPR	uncertain	vOTU_1762	Low-quality
10P_viral_contig_20	14B_MAG.4.fa	Gilliamella apicola cl.-35_2	Gilliamella	CRISPR	uncertain	vOTU_1762	Low-quality
10P_viral_contig_20	23B_MAG.20.fa	Gilliamella apicola cl.-35_2	Gilliamella	CRISPR	uncertain	vOTU_1762	Low-quality
10P_viral_contig_20	H3S73.fna	Gilliamella apicola cl.-35_2	Gilliamella	CRISPR	uncertain	vOTU_1762	Low-quality
10P_viral_contig_20	49B_MAG.2.fa	Gilliamella apicola cl.-35_2	Gilliamella	Both	integrated	vOTU_1762	Low-quality
10P_viral_contig_20	B6D22.fna	Gilliamella apicola cl.-35_2	Gilliamella	CRISPR	uncertain	vOTU_1762	Low-quality
10P_viral_contig_20	H3T96.fna	Gilliamella apicola cl.-35_2	Gilliamella	CRISPR	uncertain	vOTU_1762	Low-quality
10P_viral_contig_20	Ga0133557.fna	Gilliamella apis cl.-36_5	Gilliamella	CRISPR	uncertain	vOTU_1762	Low-quality
10P_viral_contig_20	4B_MAG.18.fa	Gilliamella apicola cl.-35_2	Gilliamella	CRISPR	uncertain	vOTU_1762	Low-quality
10P_viral_contig_20	1B_MAG.6.fa	Gilliamella apicola cl.-35_2	Gilliamella	CRISPR	uncertain	vOTU_1762	Low-quality
10P_viral_contig_20	49B_MAG.25.fa	Gilliamella apicola cl.-35_1	Gilliamella	CRISPR	uncertain	vOTU_1762	Low-quality
10P_viral_contig_20	25B_MAG.4.fa	Gilliamella apicola cl.-35_1	Gilliamella	CRISPR	uncertain	vOTU_1762	Low-quality
10P_viral_contig_20	B6D19.fna	Gilliamella apicola cl.-35_1	Gilliamella	CRISPR	uncertain	vOTU_1762	Low-quality
10P_viral_contig_20	55B_MAG.13.fa	Gilliamella apis cl.-36_2	Gilliamella	CRISPR	uncertain	vOTU_1762	Low-quality
10P_viral_contig_20	B6D08.fna	Gilliamella apicola cl.-35_1	Gilliamella	CRISPR	uncertain	vOTU_1762	Low-quality
10P_viral_contig_20	20B_MAG.11.fa	Gilliamella apicola cl.-35_2	Gilliamella	CRISPR	uncertain	vOTU_1762	Low-quality
10P_viral_contig_20	A9G17.fna	Gilliamella apicola cl.-35_2	Gilliamella	CRISPR	uncertain	vOTU_1762	Low-quality
10P_viral_contig_20	19B_MAG.8.fa	Gilliamella apicola cl.-35_2	Gilliamella	CRISPR	uncertain	vOTU_1762	Low-quality
10P_viral_contig_20	B5S40.fna	Gilliamella apicola cl.-35_1	Gilliamella	CRISPR	uncertain	vOTU_1762	Low-quality
10P_viral_contig_20	34B_MAG.20.fa	Gilliamella apicola cl.-35_2	Gilliamella	CRISPR	uncertain	vOTU_1762	Low-quality
10P_viral_contig_20	43B_MAG.31.fa	Gilliamella sp. cl.-29_1	Gilliamella	CRISPR	uncertain	vOTU_1762	Low-quality
10P_viral_contig_20	A9G32.fna	Gilliamella sp. cl.-29_1	Gilliamella	CRISPR	uncertain	vOTU_1762	Low-quality
10P_viral_contig_20	A9G24.fna	Gilliamella sp. cl.-28_2	Gilliamella	CRISPR	uncertain	vOTU_1762	Low-quality
10P_viral_contig_20	34B_MAG.21.fa	Gilliamella sp. cl.-29_1	Gilliamella	CRISPR	uncertain	vOTU_1762	Low-quality
10P_viral_contig_20	51B_MAG.28.fa	Gilliamella apicola cl.-35_2	Gilliamella	CRISPR	uncertain	vOTU_1762	Low-quality
10P_viral_contig_20	35B_MAG.1.fa	Gilliamella apis cl.-36_5	Gilliamella	CRISPR	uncertain	vOTU_1762	Low-quality
10P_viral_contig_20	Ga0133558.fna	Gilliamella apis cl.-36_5	Gilliamella	CRISPR	uncertain	vOTU_1762	Low-quality
10P_viral_contig_20	A9G41.fna	Gilliamella sp. cl.-28_1	Gilliamella	CRISPR	uncertain	vOTU_1762	Low-quality
10P_viral_contig_21	FPAB01000003.1_3_8	Streptomyces harbinensis	Streptomyces	CRISPR	uncertain	vOTU_1048	Low-quality
10P_viral_contig_21	Ga0133549.fna	Bifidobacterium asteroides cl.-41_3	Bifidobacterium	Both	uncertain	vOTU_1048	Low-quality
10P_viral_contig_21	ESL0170.fna	Bifidobacterium asteroides cl.-41_3	Bifidobacterium	Both	uncertain	vOTU_1048	Low-quality
10P_viral_contig_21	16B_MAG.1.fa	Bifidobacterium choladohabitans cl.-41_6	Bifidobacterium	CRISPR	uncertain	vOTU_1048	Low-quality
10P_viral_contig_21	2B_MAG.27.fa	Bifidobacterium polysaccharolyticum cl.-41_1	Bifidobacterium	CRISPR	uncertain	vOTU_1048	Low-quality
10P_viral_contig_21	45B_MAG.4.fa	Bifidobacterium polysaccharolyticum cl.-41_1	Bifidobacterium	Both	integrated	vOTU_1048	Low-quality
10P_viral_contig_21	H3T91.fna	Bifidobacterium polysaccharolyticum cl.-41_1	Bifidobacterium	CRISPR	uncertain	vOTU_1048	Low-quality
10P_viral_contig_21	17B_MAG.13.fa	Bifidobacterium polysaccharolyticum cl.-41_1	Bifidobacterium	CRISPR	uncertain	vOTU_1048	Low-quality
10P_viral_contig_21	H3V06.fna	Bifidobacterium polysaccharolyticum cl.-41_1	Bifidobacterium	CRISPR	uncertain	vOTU_1048	Low-quality
10P_viral_contig_21	49B_MAG.16.fa	Bifidobacterium polysaccharolyticum cl.-41_1	Bifidobacterium	CRISPR	uncertain	vOTU_1048	Low-quality
10P_viral_contig_21	25B_MAG.39.fa	Bifidobacterium choladohabitans cl.-41_6	Bifidobacterium	CRISPR	uncertain	vOTU_1048	Low-quality
10P_viral_contig_21	ESL0822.fna	Bifidobacterium asteroides cl.-41_3	Bifidobacterium	CRISPR	uncertain	vOTU_1048	Low-quality
10P_viral_contig_21	26B_MAG.33.fa	Bifidobacterium choladohabitans cl.-41_6	Bifidobacterium	Both	uncertain	vOTU_1048	Low-quality
10P_viral_contig_21	8B_MAG.8.fa	Bifidobacterium choladohabitans cl.-41_6	Bifidobacterium	CRISPR	uncertain	vOTU_1048	Low-quality
10P_viral_contig_21	38B_MAG.15.fa	Bifidobacterium choladohabitans cl.-41_6	Bifidobacterium	CRISPR	uncertain	vOTU_1048	Low-quality
10P_viral_contig_21	48B_MAG.10.fa	Bifidobacterium polysaccharolyticum cl.-41_1	Bifidobacterium	CRISPR	uncertain	vOTU_1048	Low-quality
10P_viral_contig_21	Ga0072401.fna	Bifidobacterium polysaccharolyticum cl.-41_1	Bifidobacterium	CRISPR	uncertain	vOTU_1048	Low-quality
10P_viral_contig_21	ESL0825.fna	Bifidobacterium apousia cl.-41_4	Bifidobacterium	CRISPR	uncertain	vOTU_1048	Low-quality
10P_viral_contig_21	ESL0824.fna	Bifidobacterium polysaccharolyticum cl.-41_1	Bifidobacterium	CRISPR	uncertain	vOTU_1048	Low-quality
10P_viral_contig_21	H3T93.fna	Bifidobacterium polysaccharolyticum cl.-41_1	Bifidobacterium	CRISPR	uncertain	vOTU_1048	Low-quality
10P_viral_contig_21	9B_MAG.31.fa	Bifidobacterium choladohabitans cl.-41_6	Bifidobacterium	CRISPR	uncertain	vOTU_1048	Low-quality
10P_viral_contig_21	3B_MAG.27.fa	Bifidobacterium choladohabitans cl.-41_6	Bifidobacterium	CRISPR	uncertain	vOTU_1048	Low-quality
10P_viral_contig_21	Ga0133552.fna	Bifidobacterium sp. cl.-41_2	Bifidobacterium	CRISPR	uncertain	vOTU_1048	Low-quality
10P_viral_contig_21	H3T90.fna	Bifidobacterium polysaccharolyticum cl.-41_1	Bifidobacterium	CRISPR	uncertain	vOTU_1048	Low-quality
10P_viral_contig_22	Ga0072395.fna	Bifidobacterium apousia cl.-41_4	Bifidobacterium	CRISPR	uncertain	vOTU_866	Low-quality
10P_viral_contig_22	H3T92.fna	Bifidobacterium apousia cl.-41_4	Bifidobacterium	CRISPR	uncertain	vOTU_866	Low-quality
10P_viral_contig_22	H3U88.fna	Bifidobacterium apousia cl.-41_4	Bifidobacterium	CRISPR	uncertain	vOTU_866	Low-quality
10P_viral_contig_22	12B_MAG.3.fa	Bifidobacterium sp. cl.-41_8	Bifidobacterium	CRISPR	uncertain	vOTU_866	Low-quality
10P_viral_contig_22	H3U98.fna	Bifidobacterium choladohabitans cl.-41_6	Bifidobacterium	CRISPR	uncertain	vOTU_866	Low-quality
10P_viral_contig_23	Ga0227359.fna	Lactobacillus melliventris cl.-56_2	Lactobacillus	CRISPR	uncertain	vOTU_2346	Low-quality
10P_viral_contig_23	19B_MAG.12.fa	Lactobacillus helsingborgensis cl.-56_1	Lactobacillus	CRISPR	uncertain	vOTU_2346	Low-quality
10P_viral_contig_23	Ga0072404.fna	Lactobacillus melliventris cl.-56_2	Lactobacillus	CRISPR	uncertain	vOTU_2346	Low-quality
10P_viral_contig_23	Ga0133562.fna	Lactobacillus melliventris cl.-56_2	Lactobacillus	CRISPR	uncertain	vOTU_2346	Low-quality
10P_viral_contig_23	46B_MAG.21.fa	Lactobacillus helsingborgensis cl.-56_1	Lactobacillus	CRISPR	uncertain	vOTU_2346	Low-quality
10P_viral_contig_23	41B_MAG.17.fa	Lactobacillus melliventris cl.-56_2	Lactobacillus	CRISPR	uncertain	vOTU_2346	Low-quality
10P_viral_contig_24	B6D08.fna	Gilliamella apicola cl.-35_1	Gilliamella	CRISPR	uncertain	vOTU_1624	Low-quality
10P_viral_contig_24	B5S40.fna	Gilliamella apicola cl.-35_1	Gilliamella	CRISPR	uncertain	vOTU_1624	Low-quality
10P_viral_contig_26	23B_MAG.22.fa	Gilliamella apicola cl.-35_1	Gilliamella	CRISPR	uncertain	vOTU_1732	Low-quality
10P_viral_contig_26	A9G39.fna	Gilliamella sp. cl.-29_1	Gilliamella	CRISPR	uncertain	vOTU_1732	Low-quality
10P_viral_contig_26	19B_MAG.8.fa	Gilliamella apicola cl.-35_2	Gilliamella	CRISPR	uncertain	vOTU_1732	Low-quality
10P_viral_contig_26	5B_MAG.9.fa	Gilliamella apicola cl.-35_2	Gilliamella	CRISPR	uncertain	vOTU_1732	Low-quality
10P_viral_contig_26	12B_MAG.23.fa	Gilliamella apicola cl.-35_1	Gilliamella	CRISPR	uncertain	vOTU_1732	Low-quality
10P_viral_contig_26	49B_MAG.25.fa	Gilliamella apicola cl.-35_1	Gilliamella	CRISPR	uncertain	vOTU_1732	Low-quality
10P_viral_contig_26	25B_MAG.4.fa	Gilliamella apicola cl.-35_1	Gilliamella	CRISPR	uncertain	vOTU_1732	Low-quality
10P_viral_contig_26	B6D03.fna	Gilliamella apicola cl.-35_1	Gilliamella	CRISPR	uncertain	vOTU_1732	Low-quality
10P_viral_contig_26	Ga0133559.fna	Gilliamella apicola cl.-35_1	Gilliamella	CRISPR	uncertain	vOTU_1732	Low-quality
10P_viral_contig_26	23B_MAG.20.fa	Gilliamella apicola cl.-35_2	Gilliamella	CRISPR	uncertain	vOTU_1732	Low-quality
10P_viral_contig_26	H3T96.fna	Gilliamella apicola cl.-35_2	Gilliamella	CRISPR	uncertain	vOTU_1732	Low-quality
10P_viral_contig_26	12B_MAG.15.fa	Gilliamella apis cl.-36_5	Gilliamella	CRISPR	uncertain	vOTU_1732	Low-quality
10P_viral_contig_26	33B_MAG.24.fa	Gilliamella apicola cl.-35_1	Gilliamella	CRISPR	uncertain	vOTU_1732	Low-quality
10P_viral_contig_26	4B_MAG.18.fa	Gilliamella apicola cl.-35_2	Gilliamella	CRISPR	uncertain	vOTU_1732	Low-quality
10P_viral_contig_26	34B_MAG.21.fa	Gilliamella sp. cl.-29_1	Gilliamella	CRISPR	uncertain	vOTU_1732	Low-quality
10P_viral_contig_27	13B_MAG.19.fa	Lactobacillus melliventris cl.-56_2	Lactobacillus	CRISPR	uncertain	vOTU_2301	Low-quality
10P_viral_contig_27	38B_MAG.16.fa	Lactobacillus helsingborgensis cl.-56_1	Lactobacillus	CRISPR	uncertain	vOTU_2301	Low-quality
10P_viral_contig_27	37B_MAG.3.fa	Lactobacillus helsingborgensis cl.-56_1	Lactobacillus	CRISPR	uncertain	vOTU_2301	Low-quality
10P_viral_contig_27	8B_MAG.16.fa	Lactobacillus melliventris cl.-56_2	Lactobacillus	CRISPR	uncertain	vOTU_2301	Low-quality
10P_viral_contig_27	Ga0227359.fna	Lactobacillus melliventris cl.-56_2	Lactobacillus	CRISPR	uncertain	vOTU_2301	Low-quality
10P_viral_contig_27	11B_MAG.26.fa	Lactobacillus melliventris cl.-56_2	Lactobacillus	CRISPR	uncertain	vOTU_2301	Low-quality
10P_viral_contig_27	13B_MAG.20.fa	Lactobacillus helsingborgensis cl.-56_1	Lactobacillus	CRISPR	uncertain	vOTU_2301	Low-quality
10P_viral_contig_27	43B_MAG.32.fa	Lactobacillus melliventris cl.-56_2	Lactobacillus	CRISPR	uncertain	vOTU_2301	Low-quality
10P_viral_contig_27	Ga0072404.fna	Lactobacillus melliventris cl.-56_2	Lactobacillus	CRISPR	uncertain	vOTU_2301	Low-quality
10P_viral_contig_27	6B_MAG.5.fa	Lactobacillus melliventris cl.-56_2	Lactobacillus	CRISPR	uncertain	vOTU_2301	Low-quality
10P_viral_contig_27	7B_MAG.7.fa	Lactobacillus helsingborgensis cl.-56_1	Lactobacillus	CRISPR	uncertain	vOTU_2301	Low-quality
10P_viral_contig_27	14B_MAG.15.fa	Lactobacillus melliventris cl.-56_2	Lactobacillus	CRISPR	uncertain	vOTU_2301	Low-quality
10P_viral_contig_27	30B_MAG.11.fa	Lactobacillus helsingborgensis cl.-56_1	Lactobacillus	CRISPR	uncertain	vOTU_2301	Low-quality
10P_viral_contig_27	35B_MAG.28.fa	Lactobacillus melliventris cl.-56_2	Lactobacillus	CRISPR	uncertain	vOTU_2301	Low-quality
10P_viral_contig_27	33B_MAG.7.fa	Lactobacillus helsingborgensis cl.-56_1	Lactobacillus	CRISPR	uncertain	vOTU_2301	Low-quality
10P_viral_contig_27	41B_MAG.17.fa	Lactobacillus melliventris cl.-56_2	Lactobacillus	CRISPR	uncertain	vOTU_2301	Low-quality
10P_viral_contig_27	49B_MAG.29.fa	Lactobacillus helsingborgensis cl.-56_1	Lactobacillus	CRISPR	uncertain	vOTU_2301	Low-quality
10P_viral_contig_27	53B_MAG.30.fa	Lactobacillus helsingborgensis cl.-56_1	Lactobacillus	CRISPR	uncertain	vOTU_2301	Low-quality
10P_viral_contig_27	11B_MAG.14.fa	Lactobacillus helsingborgensis cl.-56_1	Lactobacillus	CRISPR	uncertain	vOTU_2301	Low-quality
10P_viral_contig_27	17B_MAG.12.fa	Lactobacillus melliventris cl.-56_2	Lactobacillus	CRISPR	uncertain	vOTU_2301	Low-quality
10P_viral_contig_27	31B_MAG.21.fa	Lactobacillus melliventris cl.-56_2	Lactobacillus	CRISPR	uncertain	vOTU_2301	Low-quality
10P_viral_contig_27	48B_MAG.4.fa	Lactobacillus melliventris cl.-56_2	Lactobacillus	CRISPR	uncertain	vOTU_2301	Low-quality
10P_viral_contig_27	44B_MAG.24.fa	Lactobacillus helsingborgensis cl.-56_1	Lactobacillus	CRISPR	uncertain	vOTU_2301	Low-quality
10P_viral_contig_27	42B_MAG.21.fa	Lactobacillus helsingborgensis cl.-56_1	Lactobacillus	CRISPR	uncertain	vOTU_2301	Low-quality
10P_viral_contig_27	26B_MAG.3.fa	Lactobacillus helsingborgensis cl.-56_1	Lactobacillus	CRISPR	uncertain	vOTU_2301	Low-quality
10P_viral_contig_27	25B_MAG.17.fa	Lactobacillus kimbladii cl.-55_1	Lactobacillus	CRISPR	uncertain	vOTU_2301	Low-quality
10P_viral_contig_27	19B_MAG.12.fa	Lactobacillus helsingborgensis cl.-56_1	Lactobacillus	CRISPR	uncertain	vOTU_2301	Low-quality
10P_viral_contig_27	H3U49.fna	Lactobacillus kullabergensis cl.-55_3	Lactobacillus	CRISPR	uncertain	vOTU_2301	Low-quality
10P_viral_contig_27	Ga0072400.fna	Lactobacillus helsingborgensis cl.-56_1	Lactobacillus	CRISPR	uncertain	vOTU_2301	Low-quality
10P_viral_contig_27	H3T47.fna	Lactobacillus helsingborgensis cl.-56_1	Lactobacillus	CRISPR	uncertain	vOTU_2301	Low-quality
10P_viral_contig_28	H3U89.fna	Bifidobacterium choladohabitans cl.-41_6	Bifidobacterium	CRISPR	uncertain	vOTU_977	Low-quality
10P_viral_contig_28	H3T92.fna	Bifidobacterium apousia cl.-41_4	Bifidobacterium	CRISPR	uncertain	vOTU_977	Low-quality
10P_viral_contig_28	H3U88.fna	Bifidobacterium apousia cl.-41_4	Bifidobacterium	CRISPR	uncertain	vOTU_977	Low-quality
10P_viral_contig_28	49B_MAG.16.fa	Bifidobacterium polysaccharolyticum cl.-41_1	Bifidobacterium	CRISPR	uncertain	vOTU_977	Low-quality
10P_viral_contig_28	45B_MAG.4.fa	Bifidobacterium polysaccharolyticum cl.-41_1	Bifidobacterium	CRISPR	uncertain	vOTU_977	Low-quality
10P_viral_contig_28	H3V06.fna	Bifidobacterium polysaccharolyticum cl.-41_1	Bifidobacterium	CRISPR	uncertain	vOTU_977	Low-quality
10P_viral_contig_28	13B_MAG.26.fa	Bifidobacterium choladohabitans cl.-41_6	Bifidobacterium	CRISPR	uncertain	vOTU_977	Low-quality
10P_viral_contig_28	H3S93.fna	Bifidobacterium asteroides cl.-41_3	Bifidobacterium	CRISPR	uncertain	vOTU_977	Low-quality
10P_viral_contig_28	41B_MAG.4.fa	Bifidobacterium choladohabitans cl.-41_6	Bifidobacterium	CRISPR	uncertain	vOTU_977	Low-quality
10P_viral_contig_28	H3T90.fna	Bifidobacterium polysaccharolyticum cl.-41_1	Bifidobacterium	CRISPR	uncertain	vOTU_977	Low-quality
10P_viral_contig_28	38B_MAG.15.fa	Bifidobacterium choladohabitans cl.-41_6	Bifidobacterium	CRISPR	uncertain	vOTU_977	Low-quality
10P_viral_contig_28	ESL0824.fna	Bifidobacterium polysaccharolyticum cl.-41_1	Bifidobacterium	CRISPR	uncertain	vOTU_977	Low-quality
10P_viral_contig_28	5B_MAG.3.fa	Bifidobacterium choladohabitans cl.-41_6	Bifidobacterium	CRISPR	uncertain	vOTU_977	Low-quality
10P_viral_contig_28	26B_MAG.18.fa	Bifidobacterium polysaccharolyticum cl.-41_1	Bifidobacterium	CRISPR	uncertain	vOTU_977	Low-quality
10P_viral_contig_28	ESL0820.fna	Bifidobacterium apousia cl.-41_4	Bifidobacterium	CRISPR	uncertain	vOTU_977	Low-quality
10P_viral_contig_28	ESL0822.fna	Bifidobacterium asteroides cl.-41_3	Bifidobacterium	CRISPR	uncertain	vOTU_977	Low-quality
10P_viral_contig_28	H3T93.fna	Bifidobacterium polysaccharolyticum cl.-41_1	Bifidobacterium	CRISPR	uncertain	vOTU_977	Low-quality
10P_viral_contig_28	25B_MAG.39.fa	Bifidobacterium choladohabitans cl.-41_6	Bifidobacterium	CRISPR	uncertain	vOTU_977	Low-quality
10P_viral_contig_28	16B_MAG.1.fa	Bifidobacterium choladohabitans cl.-41_6	Bifidobacterium	CRISPR	uncertain	vOTU_977	Low-quality
10P_viral_contig_28	7B_MAG.23.fa	Bifidobacterium choladohabitans cl.-41_6	Bifidobacterium	CRISPR	uncertain	vOTU_977	Low-quality
10P_viral_contig_28	Ga0133551.fna	Bifidobacterium polysaccharolyticum cl.-41_1	Bifidobacterium	CRISPR	uncertain	vOTU_977	Low-quality
10P_viral_contig_28	ESL0198.fna	Bifidobacterium polysaccharolyticum cl.-41_1	Bifidobacterium	CRISPR	uncertain	vOTU_977	Low-quality
10P_viral_contig_28	33B_MAG.18.fa	Bifidobacterium polysaccharolyticum cl.-41_1	Bifidobacterium	CRISPR	uncertain	vOTU_977	Low-quality
10P_viral_contig_28	BAST.fna	Bifidobacterium asteroides cl.-41_3	Bifidobacterium	CRISPR	uncertain	vOTU_977	Low-quality
10P_viral_contig_28	ESL0200.fna	Bifidobacterium sp. cl.-41_7	Bifidobacterium	CRISPR	uncertain	vOTU_977	Low-quality
10P_viral_contig_28	Ga0133553.fna	Bifidobacterium sp. cl.-41_7	Bifidobacterium	CRISPR	uncertain	vOTU_977	Low-quality
10P_viral_contig_28	Ga0072401.fna	Bifidobacterium polysaccharolyticum cl.-41_1	Bifidobacterium	CRISPR	uncertain	vOTU_977	Low-quality
10P_viral_contig_28	3B_MAG.27.fa	Bifidobacterium choladohabitans cl.-41_6	Bifidobacterium	CRISPR	uncertain	vOTU_977	Low-quality
10P_viral_contig_29	7B_MAG.36.fa	Gilliamella apicola cl.-35_2	Gilliamella	CRISPR	uncertain	vOTU_1572	Low-quality
10P_viral_contig_29	49B_MAG.2.fa	Gilliamella apicola cl.-35_2	Gilliamella	CRISPR	uncertain	vOTU_1572	Low-quality
10P_viral_contig_29	5B_MAG.9.fa	Gilliamella apicola cl.-35_2	Gilliamella	CRISPR	uncertain	vOTU_1572	Low-quality
10P_viral_contig_29	4B_MAG.18.fa	Gilliamella apicola cl.-35_2	Gilliamella	CRISPR	uncertain	vOTU_1572	Low-quality
10P_viral_contig_29	H3T80.fna	Gilliamella apis cl.-36_2	Gilliamella	CRISPR	uncertain	vOTU_1572	Low-quality
10P_viral_contig_29	51B_MAG.28.fa	Gilliamella apicola cl.-35_2	Gilliamella	CRISPR	uncertain	vOTU_1572	Low-quality
10P_viral_contig_29	B6D22.fna	Gilliamella apicola cl.-35_2	Gilliamella	CRISPR	uncertain	vOTU_1572	Low-quality
10P_viral_contig_29	H3T96.fna	Gilliamella apicola cl.-35_2	Gilliamella	CRISPR	uncertain	vOTU_1572	Low-quality
10P_viral_contig_29	34B_MAG.20.fa	Gilliamella apicola cl.-35_2	Gilliamella	CRISPR	uncertain	vOTU_1572	Low-quality
10P_viral_contig_29	46B_MAG.17.fa	Gilliamella apis cl.-36_2	Gilliamella	CRISPR	uncertain	vOTU_1572	Low-quality
10P_viral_contig_29	H3S73.fna	Gilliamella apicola cl.-35_2	Gilliamella	CRISPR	uncertain	vOTU_1572	Low-quality
10P_viral_contig_29	25B_MAG.4.fa	Gilliamella apicola cl.-35_1	Gilliamella	CRISPR	uncertain	vOTU_1572	Low-quality
10P_viral_contig_30	Ga0227359.fna	Lactobacillus melliventris cl.-56_2	Lactobacillus	CRISPR	uncertain	vOTU_2301	Low-quality
10P_viral_contig_30	Ga0072404.fna	Lactobacillus melliventris cl.-56_2	Lactobacillus	CRISPR	uncertain	vOTU_2301	Low-quality
10P_viral_contig_30	Ga0133562.fna	Lactobacillus melliventris cl.-56_2	Lactobacillus	CRISPR	uncertain	vOTU_2301	Low-quality
10P_viral_contig_30	31B_MAG.21.fa	Lactobacillus melliventris cl.-56_2	Lactobacillus	CRISPR	uncertain	vOTU_2301	Low-quality
10P_viral_contig_30	48B_MAG.4.fa	Lactobacillus melliventris cl.-56_2	Lactobacillus	CRISPR	uncertain	vOTU_2301	Low-quality
10P_viral_contig_30	Ga0072403.fna	Lactobacillus kimbladii cl.-55_1	Lactobacillus	CRISPR	uncertain	vOTU_2301	Low-quality
10P_viral_contig_30	H3T47.fna	Lactobacillus helsingborgensis cl.-56_1	Lactobacillus	CRISPR	uncertain	vOTU_2301	Low-quality
10P_viral_contig_30	15B_MAG.29.fa	Lactobacillus melliventris cl.-56_2	Lactobacillus	CRISPR	uncertain	vOTU_2301	Low-quality
10P_viral_contig_30	Ga0133564.fna	Lactobacillus kullabergensis cl.-55_2	Lactobacillus	CRISPR	uncertain	vOTU_2301	Low-quality
10P_viral_contig_30	H3R22.fna	Lactobacillus melliventris cl.-56_2	Lactobacillus	CRISPR	uncertain	vOTU_2301	Low-quality
10P_viral_contig_30	UQCV01000025.1_1_65	uncultured Succinivibrionaceae bacterium	Unknown	CRISPR	uncertain	vOTU_2301	Low-quality
10P_viral_contig_30	19B_MAG.19.fa	Lactobacillus melliventris cl.-56_2	Lactobacillus	CRISPR	uncertain	vOTU_2301	Low-quality
10P_viral_contig_32	A9G11.fna	Gilliamella sp. cl.-32_0	Gilliamella	CRISPR	uncertain	vOTU_1530	Low-quality
10P_viral_contig_32	A9G13.fna	Gilliamella sp. cl.-31_2	Gilliamella	CRISPR	uncertain	vOTU_1530	Low-quality
10P_viral_contig_32	A9G09.fna	Gilliamella sp. cl.-34_1	Gilliamella	CRISPR	uncertain	vOTU_1530	Low-quality
10P_viral_contig_33	43B_MAG.31.fa	Gilliamella sp. cl.-29_1	Gilliamella	CRISPR	uncertain	vOTU_1705	Low-quality
10P_viral_contig_33	7B_MAG.36.fa	Gilliamella apicola cl.-35_2	Gilliamella	CRISPR	uncertain	vOTU_1705	Low-quality
10P_viral_contig_33	20B_MAG.11.fa	Gilliamella apicola cl.-35_2	Gilliamella	CRISPR	uncertain	vOTU_1705	Low-quality
10P_viral_contig_33	A9G41.fna	Gilliamella sp. cl.-28_1	Gilliamella	CRISPR	uncertain	vOTU_1705	Low-quality
10P_viral_contig_33	GAPWK.fna	Gilliamella apicola cl.-35_1	Gilliamella	CRISPR	uncertain	vOTU_1705	Low-quality
10P_viral_contig_33	34B_MAG.20.fa	Gilliamella apicola cl.-35_2	Gilliamella	CRISPR	uncertain	vOTU_1705	Low-quality
10P_viral_contig_33	4B_MAG.18.fa	Gilliamella apicola cl.-35_2	Gilliamella	CRISPR	uncertain	vOTU_1705	Low-quality
10P_viral_contig_33	A9G32.fna	Gilliamella sp. cl.-29_1	Gilliamella	CRISPR	uncertain	vOTU_1705	Low-quality
10P_viral_contig_33	B6D17.fna	Gilliamella apis cl.-36_1	Gilliamella	CRISPR	uncertain	vOTU_1705	Low-quality
10P_viral_contig_33	B6D14.fna	Gilliamella apis cl.-36_1	Gilliamella	CRISPR	uncertain	vOTU_1705	Low-quality
10P_viral_contig_34	46B_MAG.21.fa	Lactobacillus helsingborgensis cl.-56_1	Lactobacillus	CRISPR	uncertain	vOTU_2346	Low-quality
10P_viral_contig_34	H3R22.fna	Lactobacillus melliventris cl.-56_2	Lactobacillus	CRISPR	uncertain	vOTU_2346	Low-quality
10P_viral_contig_35	7B_MAG.36.fa	Gilliamella apicola cl.-35_2	Gilliamella	CRISPR	uncertain	vOTU_1680	Low-quality
10P_viral_contig_35	25B_MAG.4.fa	Gilliamella apicola cl.-35_1	Gilliamella	CRISPR	uncertain	vOTU_1680	Low-quality
10P_viral_contig_35	GAPWK.fna	Gilliamella apicola cl.-35_1	Gilliamella	CRISPR	uncertain	vOTU_1680	Low-quality
10P_viral_contig_35	5B_MAG.9.fa	Gilliamella apicola cl.-35_2	Gilliamella	CRISPR	uncertain	vOTU_1680	Low-quality
10P_viral_contig_35	23B_MAG.22.fa	Gilliamella apicola cl.-35_1	Gilliamella	CRISPR	uncertain	vOTU_1680	Low-quality
10P_viral_contig_35	21B_MAG.17.fa	Gilliamella apicola cl.-35_1	Gilliamella	CRISPR	uncertain	vOTU_1680	Low-quality
10P_viral_contig_35	A9G41.fna	Gilliamella sp. cl.-28_1	Gilliamella	CRISPR	uncertain	vOTU_1680	Low-quality
10P_viral_contig_35	Ga0133559.fna	Gilliamella apicola cl.-35_1	Gilliamella	CRISPR	uncertain	vOTU_1680	Low-quality
10P_viral_contig_35	B6D14.fna	Gilliamella apis cl.-36_1	Gilliamella	CRISPR	uncertain	vOTU_1680	Low-quality
10P_viral_contig_35	H3U97.fna	Gilliamella apis cl.-36_1	Gilliamella	CRISPR	uncertain	vOTU_1680	Low-quality
10P_viral_contig_35	B6D19.fna	Gilliamella apicola cl.-35_1	Gilliamella	CRISPR	uncertain	vOTU_1680	Low-quality
10P_viral_contig_35	34B_MAG.20.fa	Gilliamella apicola cl.-35_2	Gilliamella	CRISPR	uncertain	vOTU_1680	Low-quality
10P_viral_contig_35	4B_MAG.18.fa	Gilliamella apicola cl.-35_2	Gilliamella	CRISPR	uncertain	vOTU_1680	Low-quality
10P_viral_contig_35	42B_MAG.4.fa	Gilliamella apicola cl.-35_1	Gilliamella	CRISPR	uncertain	vOTU_1680	Low-quality
10P_viral_contig_35	28B_MAG.23.fa	Gilliamella apicola cl.-35_1	Gilliamella	CRISPR	uncertain	vOTU_1680	Low-quality
10P_viral_contig_35	31B_MAG.17.fa	Gilliamella apicola cl.-35_1	Gilliamella	CRISPR	uncertain	vOTU_1680	Low-quality
10P_viral_contig_35	12B_MAG.23.fa	Gilliamella apicola cl.-35_1	Gilliamella	CRISPR	uncertain	vOTU_1680	Low-quality
10P_viral_contig_35	23B_MAG.8.fa	Gilliamella apis cl.-36_5	Gilliamella	CRISPR	uncertain	vOTU_1680	Low-quality
10P_viral_contig_35	1B_MAG.6.fa	Gilliamella apicola cl.-35_2	Gilliamella	CRISPR	uncertain	vOTU_1680	Low-quality
10P_viral_contig_36	4B_MAG.18.fa	Gilliamella apicola cl.-35_2	Gilliamella	CRISPR	uncertain	vOTU_1708	Low-quality
10P_viral_contig_36	B6C88.fna	Gilliamella apis cl.-36_1	Gilliamella	CRISPR	uncertain	vOTU_1708	Low-quality
10P_viral_contig_36	B6C96.fna	Gilliamella apis cl.-36_1	Gilliamella	CRISPR	uncertain	vOTU_1708	Low-quality
10P_viral_contig_36	B6D18.fna	Gilliamella apis cl.-36_2	Gilliamella	CRISPR	uncertain	vOTU_1708	Low-quality
10P_viral_contig_36	H3T96.fna	Gilliamella apicola cl.-35_2	Gilliamella	Both	integrated	vOTU_1708	Low-quality
10P_viral_contig_36	B6D17.fna	Gilliamella apis cl.-36_1	Gilliamella	CRISPR	uncertain	vOTU_1708	Low-quality
10P_viral_contig_36	20B_MAG.11.fa	Gilliamella apicola cl.-35_2	Gilliamella	CRISPR	uncertain	vOTU_1708	Low-quality
10P_viral_contig_37	H3V06.fna	Bifidobacterium polysaccharolyticum cl.-41_1	Bifidobacterium	CRISPR	uncertain	vOTU_1000	Low-quality
10P_viral_contig_37	H3S97.fna	Bifidobacterium choladohabitans cl.-41_6	Bifidobacterium	CRISPR	uncertain	vOTU_1000	Low-quality
10P_viral_contig_37	25B_MAG.39.fa	Bifidobacterium choladohabitans cl.-41_6	Bifidobacterium	CRISPR	uncertain	vOTU_1000	Low-quality
10P_viral_contig_37	41B_MAG.4.fa	Bifidobacterium choladohabitans cl.-41_6	Bifidobacterium	CRISPR	uncertain	vOTU_1000	Low-quality
10P_viral_contig_37	Ga0072395.fna	Bifidobacterium apousia cl.-41_4	Bifidobacterium	CRISPR	uncertain	vOTU_1000	Low-quality
10P_viral_contig_37	12B_MAG.3.fa	Bifidobacterium sp. cl.-41_8	Bifidobacterium	CRISPR	uncertain	vOTU_1000	Low-quality
10P_viral_contig_37	13B_MAG.26.fa	Bifidobacterium choladohabitans cl.-41_6	Bifidobacterium	CRISPR	uncertain	vOTU_1000	Low-quality
10P_viral_contig_37	5B_MAG.3.fa	Bifidobacterium choladohabitans cl.-41_6	Bifidobacterium	CRISPR	uncertain	vOTU_1000	Low-quality
10P_viral_contig_37	H3T89.fna	Bifidobacterium asteroides cl.-41_3	Bifidobacterium	CRISPR	uncertain	vOTU_1000	Low-quality
10P_viral_contig_37	ESL0820.fna	Bifidobacterium apousia cl.-41_4	Bifidobacterium	CRISPR	uncertain	vOTU_1000	Low-quality
10P_viral_contig_37	2B_MAG.27.fa	Bifidobacterium polysaccharolyticum cl.-41_1	Bifidobacterium	CRISPR	uncertain	vOTU_1000	Low-quality
10P_viral_contig_37	26B_MAG.33.fa	Bifidobacterium choladohabitans cl.-41_6	Bifidobacterium	CRISPR	uncertain	vOTU_1000	Low-quality
10P_viral_contig_37	8B_MAG.8.fa	Bifidobacterium choladohabitans cl.-41_6	Bifidobacterium	CRISPR	uncertain	vOTU_1000	Low-quality
10P_viral_contig_37	38B_MAG.15.fa	Bifidobacterium choladohabitans cl.-41_6	Bifidobacterium	CRISPR	uncertain	vOTU_1000	Low-quality
10P_viral_contig_37	21B_MAG.5.fa	Bifidobacterium choladohabitans cl.-41_6	Bifidobacterium	CRISPR	uncertain	vOTU_1000	Low-quality
10P_viral_contig_38	Ga0072403.fna	Lactobacillus kimbladii cl.-55_1	Lactobacillus	CRISPR	uncertain	vOTU_2228	Low-quality
10P_viral_contig_39	A9G19.fna	Gilliamella apis cl.-36_1	Gilliamella	CRISPR	uncertain	vOTU_1648	Low-quality
10P_viral_contig_39	32B_MAG.16.fa	Gilliamella sp. cl.-36_4	Gilliamella	CRISPR	uncertain	vOTU_1648	Low-quality
10P_viral_contig_39	49B_MAG.25.fa	Gilliamella apicola cl.-35_1	Gilliamella	CRISPR	uncertain	vOTU_1648	Low-quality
10P_viral_contig_39	5B_MAG.27.fa	Gilliamella apis cl.-36_5	Gilliamella	CRISPR	uncertain	vOTU_1648	Low-quality
10P_viral_contig_39	49B_MAG.2.fa	Gilliamella apicola cl.-35_2	Gilliamella	CRISPR	uncertain	vOTU_1648	Low-quality
10P_viral_contig_39	A9G17.fna	Gilliamella apicola cl.-35_2	Gilliamella	CRISPR	uncertain	vOTU_1648	Low-quality
10P_viral_contig_232	25B_MAG.17.fa	Lactobacillus kimbladii cl.-55_1	Lactobacillus	CRISPR	uncertain	vOTU_2258	Complete
10P_viral_contig_232	H3U49.fna	Lactobacillus kullabergensis cl.-55_3	Lactobacillus	CRISPR	uncertain	vOTU_2258	Complete
10P_viral_contig_232	Ga0226839.fna	Lactobacillus kullabergensis cl.-55_2	Lactobacillus	CRISPR	uncertain	vOTU_2258	Complete
10P_viral_contig_232	LACWKB10.fna	Lactobacillus kullabergensis cl.-55_2	Lactobacillus	CRISPR	uncertain	vOTU_2258	Complete
10P_viral_contig_232	41B_MAG.17.fa	Lactobacillus melliventris cl.-56_2	Lactobacillus	CRISPR	uncertain	vOTU_2258	Complete
10P_viral_contig_232	31B_MAG.21.fa	Lactobacillus melliventris cl.-56_2	Lactobacillus	CRISPR	uncertain	vOTU_2258	Complete
10P_viral_contig_232	Ga0072403.fna	Lactobacillus kimbladii cl.-55_1	Lactobacillus	CRISPR	uncertain	vOTU_2258	Complete
10P_viral_contig_232	H3T47.fna	Lactobacillus helsingborgensis cl.-56_1	Lactobacillus	CRISPR	uncertain	vOTU_2258	Complete
10P_viral_contig_232	6B_MAG.8.fa	Lactobacillus helsingborgensis cl.-56_1	Lactobacillus	CRISPR	uncertain	vOTU_2258	Complete
10P_viral_contig_232	17B_MAG.18.fa	Lactobacillus helsingborgensis cl.-56_1	Lactobacillus	CRISPR	uncertain	vOTU_2258	Complete
10P_viral_contig_232	31B_MAG.25.fa	Lactobacillus helsingborgensis cl.-56_1	Lactobacillus	CRISPR	uncertain	vOTU_2258	Complete
10P_viral_contig_232	45B_MAG.27.fa	Lactobacillus helsingborgensis cl.-56_1	Lactobacillus	CRISPR	uncertain	vOTU_2258	Complete
10P_viral_contig_232	H3R22.fna	Lactobacillus melliventris cl.-56_2	Lactobacillus	CRISPR	uncertain	vOTU_2258	Complete
10P_viral_contig_232	35B_MAG.32.fa	Lactobacillus helsingborgensis cl.-56_1	Lactobacillus	CRISPR	uncertain	vOTU_2258	Complete
10P_viral_contig_232	Ga0072400.fna	Lactobacillus helsingborgensis cl.-56_1	Lactobacillus	CRISPR	uncertain	vOTU_2258	Complete
10P_viral_contig_232	30B_MAG.14.fa	Lactobacillus kullabergensis cl.-55_2	Lactobacillus	CRISPR	uncertain	vOTU_2258	Complete
10P_viral_contig_232	Ga0133564.fna	Lactobacillus kullabergensis cl.-55_2	Lactobacillus	CRISPR	uncertain	vOTU_2258	Complete
10P_viral_contig_232	43B_MAG.32.fa	Lactobacillus melliventris cl.-56_2	Lactobacillus	CRISPR	uncertain	vOTU_2258	Complete
10P_viral_contig_232	6B_MAG.5.fa	Lactobacillus melliventris cl.-56_2	Lactobacillus	CRISPR	uncertain	vOTU_2258	Complete
10P_viral_contig_232	Ga0225908.fna	Lactobacillus melliventris cl.-56_2	Lactobacillus	CRISPR	uncertain	vOTU_2258	Complete
10P_viral_contig_232	35B_MAG.28.fa	Lactobacillus melliventris cl.-56_2	Lactobacillus	CRISPR	uncertain	vOTU_2258	Complete
10P_viral_contig_233	26B_MAG.3.fa	Lactobacillus helsingborgensis cl.-56_1	Lactobacillus	CRISPR	uncertain	vOTU_420	High-quality
10P_viral_contig_233	37B_MAG.3.fa	Lactobacillus helsingborgensis cl.-56_1	Lactobacillus	CRISPR	uncertain	vOTU_420	High-quality
10P_viral_contig_233	H3U49.fna	Lactobacillus kullabergensis cl.-55_3	Lactobacillus	CRISPR	uncertain	vOTU_420	High-quality
10P_viral_contig_233	Ga0226839.fna	Lactobacillus kullabergensis cl.-55_2	Lactobacillus	CRISPR	uncertain	vOTU_420	High-quality
10P_viral_contig_233	41B_MAG.17.fa	Lactobacillus melliventris cl.-56_2	Lactobacillus	CRISPR	uncertain	vOTU_420	High-quality
10P_viral_contig_233	Ga0072403.fna	Lactobacillus kimbladii cl.-55_1	Lactobacillus	CRISPR	uncertain	vOTU_420	High-quality
10P_viral_contig_233	30B_MAG.14.fa	Lactobacillus kullabergensis cl.-55_2	Lactobacillus	CRISPR	uncertain	vOTU_420	High-quality
10P_viral_contig_233	6B_MAG.8.fa	Lactobacillus helsingborgensis cl.-56_1	Lactobacillus	CRISPR	uncertain	vOTU_420	High-quality
10P_viral_contig_233	17B_MAG.18.fa	Lactobacillus helsingborgensis cl.-56_1	Lactobacillus	CRISPR	uncertain	vOTU_420	High-quality
10P_viral_contig_233	19B_MAG.12.fa	Lactobacillus helsingborgensis cl.-56_1	Lactobacillus	CRISPR	uncertain	vOTU_420	High-quality
10P_viral_contig_233	31B_MAG.25.fa	Lactobacillus helsingborgensis cl.-56_1	Lactobacillus	CRISPR	uncertain	vOTU_420	High-quality
10P_viral_contig_233	17B_MAG.31.fa	Lactobacillus kimbladii cl.-55_1	Lactobacillus	CRISPR	uncertain	vOTU_420	High-quality
10P_viral_contig_233	26B_MAG.32.fa	Lactobacillus kimbladii cl.-55_1	Lactobacillus	CRISPR	uncertain	vOTU_420	High-quality
10P_viral_contig_233	Ga0070887.fna	Lactobacillus kullabergensis cl.-55_2	Lactobacillus	CRISPR	uncertain	vOTU_420	High-quality
10P_viral_contig_233	45B_MAG.27.fa	Lactobacillus helsingborgensis cl.-56_1	Lactobacillus	CRISPR	uncertain	vOTU_420	High-quality
10P_viral_contig_233	35B_MAG.32.fa	Lactobacillus helsingborgensis cl.-56_1	Lactobacillus	CRISPR	uncertain	vOTU_420	High-quality
10P_viral_contig_234	26B_MAG.3.fa	Lactobacillus helsingborgensis cl.-56_1	Lactobacillus	CRISPR	uncertain	vOTU_420	High-quality
10P_viral_contig_234	37B_MAG.3.fa	Lactobacillus helsingborgensis cl.-56_1	Lactobacillus	CRISPR	uncertain	vOTU_420	High-quality
10P_viral_contig_234	H3U49.fna	Lactobacillus kullabergensis cl.-55_3	Lactobacillus	CRISPR	uncertain	vOTU_420	High-quality
10P_viral_contig_234	Ga0226839.fna	Lactobacillus kullabergensis cl.-55_2	Lactobacillus	CRISPR	uncertain	vOTU_420	High-quality
10P_viral_contig_234	41B_MAG.17.fa	Lactobacillus melliventris cl.-56_2	Lactobacillus	CRISPR	uncertain	vOTU_420	High-quality
10P_viral_contig_234	Ga0072403.fna	Lactobacillus kimbladii cl.-55_1	Lactobacillus	CRISPR	uncertain	vOTU_420	High-quality
10P_viral_contig_234	30B_MAG.14.fa	Lactobacillus kullabergensis cl.-55_2	Lactobacillus	CRISPR	uncertain	vOTU_420	High-quality
10P_viral_contig_234	6B_MAG.8.fa	Lactobacillus helsingborgensis cl.-56_1	Lactobacillus	CRISPR	uncertain	vOTU_420	High-quality
10P_viral_contig_234	17B_MAG.18.fa	Lactobacillus helsingborgensis cl.-56_1	Lactobacillus	CRISPR	uncertain	vOTU_420	High-quality
10P_viral_contig_234	19B_MAG.12.fa	Lactobacillus helsingborgensis cl.-56_1	Lactobacillus	CRISPR	uncertain	vOTU_420	High-quality
10P_viral_contig_234	31B_MAG.25.fa	Lactobacillus helsingborgensis cl.-56_1	Lactobacillus	CRISPR	uncertain	vOTU_420	High-quality
10P_viral_contig_234	17B_MAG.31.fa	Lactobacillus kimbladii cl.-55_1	Lactobacillus	CRISPR	uncertain	vOTU_420	High-quality
10P_viral_contig_234	26B_MAG.32.fa	Lactobacillus kimbladii cl.-55_1	Lactobacillus	CRISPR	uncertain	vOTU_420	High-quality
10P_viral_contig_234	Ga0070887.fna	Lactobacillus kullabergensis cl.-55_2	Lactobacillus	CRISPR	uncertain	vOTU_420	High-quality
10P_viral_contig_234	45B_MAG.27.fa	Lactobacillus helsingborgensis cl.-56_1	Lactobacillus	CRISPR	uncertain	vOTU_420	High-quality
10P_viral_contig_234	35B_MAG.32.fa	Lactobacillus helsingborgensis cl.-56_1	Lactobacillus	CRISPR	uncertain	vOTU_420	High-quality
10P_viral_contig_235	26B_MAG.3.fa	Lactobacillus helsingborgensis cl.-56_1	Lactobacillus	CRISPR	uncertain	vOTU_420	High-quality
10P_viral_contig_235	37B_MAG.3.fa	Lactobacillus helsingborgensis cl.-56_1	Lactobacillus	CRISPR	uncertain	vOTU_420	High-quality
10P_viral_contig_235	H3U49.fna	Lactobacillus kullabergensis cl.-55_3	Lactobacillus	CRISPR	uncertain	vOTU_420	High-quality
10P_viral_contig_235	Ga0226839.fna	Lactobacillus kullabergensis cl.-55_2	Lactobacillus	CRISPR	uncertain	vOTU_420	High-quality
10P_viral_contig_235	41B_MAG.17.fa	Lactobacillus melliventris cl.-56_2	Lactobacillus	CRISPR	uncertain	vOTU_420	High-quality
10P_viral_contig_235	Ga0072403.fna	Lactobacillus kimbladii cl.-55_1	Lactobacillus	CRISPR	uncertain	vOTU_420	High-quality
10P_viral_contig_235	30B_MAG.14.fa	Lactobacillus kullabergensis cl.-55_2	Lactobacillus	CRISPR	uncertain	vOTU_420	High-quality
10P_viral_contig_235	6B_MAG.8.fa	Lactobacillus helsingborgensis cl.-56_1	Lactobacillus	CRISPR	uncertain	vOTU_420	High-quality
10P_viral_contig_235	17B_MAG.18.fa	Lactobacillus helsingborgensis cl.-56_1	Lactobacillus	CRISPR	uncertain	vOTU_420	High-quality
10P_viral_contig_235	19B_MAG.12.fa	Lactobacillus helsingborgensis cl.-56_1	Lactobacillus	CRISPR	uncertain	vOTU_420	High-quality
10P_viral_contig_235	31B_MAG.25.fa	Lactobacillus helsingborgensis cl.-56_1	Lactobacillus	CRISPR	uncertain	vOTU_420	High-quality
10P_viral_contig_235	17B_MAG.31.fa	Lactobacillus kimbladii cl.-55_1	Lactobacillus	CRISPR	uncertain	vOTU_420	High-quality
10P_viral_contig_235	26B_MAG.32.fa	Lactobacillus kimbladii cl.-55_1	Lactobacillus	CRISPR	uncertain	vOTU_420	High-quality
10P_viral_contig_235	Ga0070887.fna	Lactobacillus kullabergensis cl.-55_2	Lactobacillus	CRISPR	uncertain	vOTU_420	High-quality
10P_viral_contig_235	45B_MAG.27.fa	Lactobacillus helsingborgensis cl.-56_1	Lactobacillus	CRISPR	uncertain	vOTU_420	High-quality
10P_viral_contig_235	35B_MAG.32.fa	Lactobacillus helsingborgensis cl.-56_1	Lactobacillus	CRISPR	uncertain	vOTU_420	High-quality
10P_viral_contig_236	A9G14.fna	Gilliamella apicola cl.-35_1	Gilliamella	CRISPR	uncertain	vOTU_1634	High-quality
10P_viral_contig_236	49B_MAG.25.fa	Gilliamella apicola cl.-35_1	Gilliamella	CRISPR	uncertain	vOTU_1634	High-quality
10P_viral_contig_236	28B_MAG.23.fa	Gilliamella apicola cl.-35_1	Gilliamella	CRISPR	uncertain	vOTU_1634	High-quality
10P_viral_contig_236	GAPWK.fna	Gilliamella apicola cl.-35_1	Gilliamella	CRISPR	uncertain	vOTU_1634	High-quality
10P_viral_contig_236	33B_MAG.24.fa	Gilliamella apicola cl.-35_1	Gilliamella	CRISPR	uncertain	vOTU_1634	High-quality
10P_viral_contig_236	23B_MAG.22.fa	Gilliamella apicola cl.-35_1	Gilliamella	CRISPR	uncertain	vOTU_1634	High-quality
10P_viral_contig_236	12B_MAG.23.fa	Gilliamella apicola cl.-35_1	Gilliamella	CRISPR	uncertain	vOTU_1634	High-quality
10P_viral_contig_236	15B_MAG.13.fa	Gilliamella sp. cl.-36_4	Gilliamella	CRISPR	uncertain	vOTU_1634	High-quality
10P_viral_contig_236	B6D19.fna	Gilliamella apicola cl.-35_1	Gilliamella	CRISPR	uncertain	vOTU_1634	High-quality
10P_viral_contig_236	B6D08.fna	Gilliamella apicola cl.-35_1	Gilliamella	CRISPR	uncertain	vOTU_1634	High-quality
10P_viral_contig_236	B6D03.fna	Gilliamella apicola cl.-35_1	Gilliamella	CRISPR	uncertain	vOTU_1634	High-quality
10P_viral_contig_236	42B_MAG.4.fa	Gilliamella apicola cl.-35_1	Gilliamella	CRISPR	uncertain	vOTU_1634	High-quality
10P_viral_contig_236	31B_MAG.17.fa	Gilliamella apicola cl.-35_1	Gilliamella	CRISPR	uncertain	vOTU_1634	High-quality
10P_viral_contig_236	Ga0133559.fna	Gilliamella apicola cl.-35_1	Gilliamella	CRISPR	uncertain	vOTU_1634	High-quality
10P_viral_contig_236	B5S40.fna	Gilliamella apicola cl.-35_1	Gilliamella	CRISPR	uncertain	vOTU_1634	High-quality
10P_viral_contig_236	B6D22.fna	Gilliamella apicola cl.-35_2	Gilliamella	CRISPR	uncertain	vOTU_1634	High-quality
10P_viral_contig_236	5B_MAG.27.fa	Gilliamella apis cl.-36_5	Gilliamella	CRISPR	uncertain	vOTU_1634	High-quality
10P_viral_contig_236	B6D18.fna	Gilliamella apis cl.-36_2	Gilliamella	CRISPR	uncertain	vOTU_1634	High-quality
10P_viral_contig_236	29B_MAG.21.fa	Gilliamella apicola cl.-35_1	Gilliamella	CRISPR	uncertain	vOTU_1634	High-quality
10P_viral_contig_236	H3U96.fna	Gilliamella apis cl.-36_1	Gilliamella	CRISPR	uncertain	vOTU_1634	High-quality
10P_viral_contig_236	H3T83.fna	Gilliamella apis cl.-36_1	Gilliamella	CRISPR	uncertain	vOTU_1634	High-quality
10P_viral_contig_236	50B_MAG.27.fa	Gilliamella apis cl.-36_5	Gilliamella	CRISPR	uncertain	vOTU_1634	High-quality
10P_viral_contig_236	25B_MAG.4.fa	Gilliamella apicola cl.-35_1	Gilliamella	CRISPR	uncertain	vOTU_1634	High-quality
10P_viral_contig_236	9B_MAG.7.fa	Gilliamella apicola cl.-35_1	Gilliamella	CRISPR	uncertain	vOTU_1634	High-quality
10P_viral_contig_236	H3S73.fna	Gilliamella apicola cl.-35_2	Gilliamella	CRISPR	uncertain	vOTU_1634	High-quality
10P_viral_contig_236	CP028561.1_1_162	Acinetobacter sp. WCHA45	Acinetobacter	CRISPR	uncertain	vOTU_1634	High-quality
10P_viral_contig_236	14B_MAG.4.fa	Gilliamella apicola cl.-35_2	Gilliamella	CRISPR	uncertain	vOTU_1634	High-quality
10P_viral_contig_236	4B_MAG.18.fa	Gilliamella apicola cl.-35_2	Gilliamella	CRISPR	uncertain	vOTU_1634	High-quality
10P_viral_contig_236	21B_MAG.17.fa	Gilliamella apicola cl.-35_1	Gilliamella	CRISPR	uncertain	vOTU_1634	High-quality
10P_viral_contig_236	7B_MAG.36.fa	Gilliamella apicola cl.-35_2	Gilliamella	CRISPR	uncertain	vOTU_1634	High-quality
10P_viral_contig_236	49B_MAG.2.fa	Gilliamella apicola cl.-35_2	Gilliamella	CRISPR	uncertain	vOTU_1634	High-quality
10P_viral_contig_236	43B_MAG.31.fa	Gilliamella sp. cl.-29_1	Gilliamella	CRISPR	uncertain	vOTU_1634	High-quality
10P_viral_contig_236	23B_MAG.8.fa	Gilliamella apis cl.-36_5	Gilliamella	CRISPR	uncertain	vOTU_1634	High-quality
10P_viral_contig_236	34B_MAG.20.fa	Gilliamella apicola cl.-35_2	Gilliamella	CRISPR	uncertain	vOTU_1634	High-quality
10P_viral_contig_236	A9G32.fna	Gilliamella sp. cl.-29_1	Gilliamella	CRISPR	uncertain	vOTU_1634	High-quality
10P_viral_contig_236	42B_MAG.2.fa	Gilliamella apis cl.-36_5	Gilliamella	CRISPR	uncertain	vOTU_1634	High-quality
10P_viral_contig_236	Ga0133556.fna	Gilliamella apis cl.-36_2	Gilliamella	CRISPR	uncertain	vOTU_1634	High-quality
10P_viral_contig_236	Ga0133555.fna	Gilliamella apis cl.-36_1	Gilliamella	CRISPR	uncertain	vOTU_1634	High-quality
10P_viral_contig_236	51B_MAG.28.fa	Gilliamella apicola cl.-35_2	Gilliamella	CRISPR	uncertain	vOTU_1634	High-quality
10P_viral_contig_236	15B_MAG.21.fa	Gilliamella apis cl.-36_5	Gilliamella	CRISPR	uncertain	vOTU_1634	High-quality
10P_viral_contig_236	55B_MAG.13.fa	Gilliamella apis cl.-36_2	Gilliamella	CRISPR	uncertain	vOTU_1634	High-quality
10P_viral_contig_236	46B_MAG.17.fa	Gilliamella apis cl.-36_2	Gilliamella	CRISPR	uncertain	vOTU_1634	High-quality
10P_viral_contig_236	A9G16.fna	Gilliamella apis cl.-36_1	Gilliamella	CRISPR	uncertain	vOTU_1634	High-quality
10P_viral_contig_238	26B_MAG.3.fa	Lactobacillus helsingborgensis cl.-56_1	Lactobacillus	CRISPR	uncertain	vOTU_420	Complete
10P_viral_contig_238	37B_MAG.3.fa	Lactobacillus helsingborgensis cl.-56_1	Lactobacillus	CRISPR	uncertain	vOTU_420	Complete
10P_viral_contig_238	H3U49.fna	Lactobacillus kullabergensis cl.-55_3	Lactobacillus	CRISPR	uncertain	vOTU_420	Complete
10P_viral_contig_238	Ga0226839.fna	Lactobacillus kullabergensis cl.-55_2	Lactobacillus	CRISPR	uncertain	vOTU_420	Complete
10P_viral_contig_238	41B_MAG.17.fa	Lactobacillus melliventris cl.-56_2	Lactobacillus	CRISPR	uncertain	vOTU_420	Complete
10P_viral_contig_238	Ga0072403.fna	Lactobacillus kimbladii cl.-55_1	Lactobacillus	CRISPR	uncertain	vOTU_420	Complete
10P_viral_contig_238	30B_MAG.14.fa	Lactobacillus kullabergensis cl.-55_2	Lactobacillus	CRISPR	uncertain	vOTU_420	Complete
10P_viral_contig_238	6B_MAG.8.fa	Lactobacillus helsingborgensis cl.-56_1	Lactobacillus	CRISPR	uncertain	vOTU_420	Complete
10P_viral_contig_238	17B_MAG.18.fa	Lactobacillus helsingborgensis cl.-56_1	Lactobacillus	CRISPR	uncertain	vOTU_420	Complete
10P_viral_contig_238	19B_MAG.12.fa	Lactobacillus helsingborgensis cl.-56_1	Lactobacillus	CRISPR	uncertain	vOTU_420	Complete
10P_viral_contig_238	31B_MAG.25.fa	Lactobacillus helsingborgensis cl.-56_1	Lactobacillus	CRISPR	uncertain	vOTU_420	Complete
10P_viral_contig_238	17B_MAG.31.fa	Lactobacillus kimbladii cl.-55_1	Lactobacillus	CRISPR	uncertain	vOTU_420	Complete
10P_viral_contig_238	26B_MAG.32.fa	Lactobacillus kimbladii cl.-55_1	Lactobacillus	CRISPR	uncertain	vOTU_420	Complete
10P_viral_contig_238	Ga0070887.fna	Lactobacillus kullabergensis cl.-55_2	Lactobacillus	CRISPR	uncertain	vOTU_420	Complete
10P_viral_contig_238	45B_MAG.27.fa	Lactobacillus helsingborgensis cl.-56_1	Lactobacillus	CRISPR	uncertain	vOTU_420	Complete
10P_viral_contig_238	35B_MAG.32.fa	Lactobacillus helsingborgensis cl.-56_1	Lactobacillus	CRISPR	uncertain	vOTU_420	Complete
10P_viral_contig_239	Ga0226840.fna	Lactobacillus melliventris cl.-56_2	Lactobacillus	CRISPR	uncertain	vOTU_2340	Complete
10P_viral_contig_239	Ga0225908.fna	Lactobacillus melliventris cl.-56_2	Lactobacillus	CRISPR	uncertain	vOTU_2340	Complete
10P_viral_contig_239	31B_MAG.21.fa	Lactobacillus melliventris cl.-56_2	Lactobacillus	CRISPR	uncertain	vOTU_2340	Complete
10P_viral_contig_239	19B_MAG.19.fa	Lactobacillus melliventris cl.-56_2	Lactobacillus	CRISPR	uncertain	vOTU_2340	Complete
10P_viral_contig_239	11B_MAG.26.fa	Lactobacillus melliventris cl.-56_2	Lactobacillus	CRISPR	uncertain	vOTU_2340	Complete
10P_viral_contig_239	35B_MAG.28.fa	Lactobacillus melliventris cl.-56_2	Lactobacillus	CRISPR	uncertain	vOTU_2340	Complete
10P_viral_contig_239	41B_MAG.17.fa	Lactobacillus melliventris cl.-56_2	Lactobacillus	CRISPR	uncertain	vOTU_2340	Complete
10P_viral_contig_239	26B_MAG.36.fa	Lactobacillus melliventris cl.-56_2	Lactobacillus	CRISPR	uncertain	vOTU_2340	Complete
10P_viral_contig_239	48B_MAG.4.fa	Lactobacillus melliventris cl.-56_2	Lactobacillus	CRISPR	uncertain	vOTU_2340	Complete
10P_viral_contig_239	15B_MAG.29.fa	Lactobacillus melliventris cl.-56_2	Lactobacillus	CRISPR	uncertain	vOTU_2340	Complete
10P_viral_contig_239	H3R22.fna	Lactobacillus melliventris cl.-56_2	Lactobacillus	CRISPR	uncertain	vOTU_2340	Complete
10P_viral_contig_239	Ga0072404.fna	Lactobacillus melliventris cl.-56_2	Lactobacillus	CRISPR	uncertain	vOTU_2340	Complete
10P_viral_contig_239	46B_MAG.21.fa	Lactobacillus helsingborgensis cl.-56_1	Lactobacillus	CRISPR	uncertain	vOTU_2340	Complete
10P_viral_contig_240	LR594041.1_1_27	Streptococcus gordonii	Streptococcus	CRISPR	uncertain	vOTU_2143	Complete
10P_viral_contig_240	LR134291.1_1_23	Streptococcus gordonii	Streptococcus	CRISPR	uncertain	vOTU_2143	Complete
10P_viral_contig_240	CP046328.1_1_22	Streptococcus gordonii	Streptococcus	CRISPR	uncertain	vOTU_2143	Complete
10P_viral_contig_240	CP000725.1_1_23	Streptococcus gordonii	Streptococcus	CRISPR	uncertain	vOTU_2143	Complete
10P_viral_contig_241	B5S40.fna	Gilliamella apicola cl.-35_1	Gilliamella	CRISPR	uncertain	vOTU_1624	Low-quality
10P_viral_contig_241	B6D08.fna	Gilliamella apicola cl.-35_1	Gilliamella	CRISPR	uncertain	vOTU_1624	Low-quality
10P_viral_contig_243	26B_MAG.3.fa	Lactobacillus helsingborgensis cl.-56_1	Lactobacillus	CRISPR	uncertain	vOTU_420	High-quality
10P_viral_contig_243	37B_MAG.3.fa	Lactobacillus helsingborgensis cl.-56_1	Lactobacillus	CRISPR	uncertain	vOTU_420	High-quality
10P_viral_contig_243	H3U49.fna	Lactobacillus kullabergensis cl.-55_3	Lactobacillus	CRISPR	uncertain	vOTU_420	High-quality
10P_viral_contig_243	Ga0226839.fna	Lactobacillus kullabergensis cl.-55_2	Lactobacillus	CRISPR	uncertain	vOTU_420	High-quality
10P_viral_contig_243	41B_MAG.17.fa	Lactobacillus melliventris cl.-56_2	Lactobacillus	CRISPR	uncertain	vOTU_420	High-quality
10P_viral_contig_243	Ga0072403.fna	Lactobacillus kimbladii cl.-55_1	Lactobacillus	CRISPR	uncertain	vOTU_420	High-quality
10P_viral_contig_243	30B_MAG.14.fa	Lactobacillus kullabergensis cl.-55_2	Lactobacillus	CRISPR	uncertain	vOTU_420	High-quality
10P_viral_contig_243	6B_MAG.8.fa	Lactobacillus helsingborgensis cl.-56_1	Lactobacillus	CRISPR	uncertain	vOTU_420	High-quality
10P_viral_contig_243	17B_MAG.18.fa	Lactobacillus helsingborgensis cl.-56_1	Lactobacillus	CRISPR	uncertain	vOTU_420	High-quality
10P_viral_contig_243	19B_MAG.12.fa	Lactobacillus helsingborgensis cl.-56_1	Lactobacillus	CRISPR	uncertain	vOTU_420	High-quality
10P_viral_contig_243	31B_MAG.25.fa	Lactobacillus helsingborgensis cl.-56_1	Lactobacillus	CRISPR	uncertain	vOTU_420	High-quality
10P_viral_contig_243	17B_MAG.31.fa	Lactobacillus kimbladii cl.-55_1	Lactobacillus	CRISPR	uncertain	vOTU_420	High-quality
10P_viral_contig_243	26B_MAG.32.fa	Lactobacillus kimbladii cl.-55_1	Lactobacillus	CRISPR	uncertain	vOTU_420	High-quality
10P_viral_contig_243	Ga0070887.fna	Lactobacillus kullabergensis cl.-55_2	Lactobacillus	CRISPR	uncertain	vOTU_420	High-quality
10P_viral_contig_243	45B_MAG.27.fa	Lactobacillus helsingborgensis cl.-56_1	Lactobacillus	CRISPR	uncertain	vOTU_420	High-quality
10P_viral_contig_243	35B_MAG.32.fa	Lactobacillus helsingborgensis cl.-56_1	Lactobacillus	CRISPR	uncertain	vOTU_420	High-quality
10P_viral_contig_245	45B_MAG.4.fa	Bifidobacterium polysaccharolyticum cl.-41_1	Bifidobacterium	CRISPR	uncertain	vOTU_886	High-quality
10P_viral_contig_245	17B_MAG.13.fa	Bifidobacterium polysaccharolyticum cl.-41_1	Bifidobacterium	CRISPR	uncertain	vOTU_886	High-quality
10P_viral_contig_245	H3T93.fna	Bifidobacterium polysaccharolyticum cl.-41_1	Bifidobacterium	CRISPR	uncertain	vOTU_886	High-quality
10P_viral_contig_245	49B_MAG.16.fa	Bifidobacterium polysaccharolyticum cl.-41_1	Bifidobacterium	CRISPR	uncertain	vOTU_886	High-quality
10P_viral_contig_245	H3S97.fna	Bifidobacterium choladohabitans cl.-41_6	Bifidobacterium	CRISPR	uncertain	vOTU_886	High-quality
10P_viral_contig_245	H3T92.fna	Bifidobacterium apousia cl.-41_4	Bifidobacterium	CRISPR	uncertain	vOTU_886	High-quality
10P_viral_contig_245	25B_MAG.45.fa	Bifidobacterium asteroides cl.-41_5	Bifidobacterium	CRISPR	uncertain	vOTU_886	High-quality
10P_viral_contig_245	33B_MAG.28.fa	Bifidobacterium asteroides cl.-41_5	Bifidobacterium	CRISPR	uncertain	vOTU_886	High-quality
10P_viral_contig_245	35B_MAG.10.fa	Bifidobacterium choladohabitans cl.-41_6	Bifidobacterium	CRISPR	uncertain	vOTU_886	High-quality
10P_viral_contig_245	H3U88.fna	Bifidobacterium apousia cl.-41_4	Bifidobacterium	CRISPR	uncertain	vOTU_886	High-quality
10P_viral_contig_245	6B_MAG.20.fa	Bifidobacterium asteroides cl.-41_5	Bifidobacterium	CRISPR	uncertain	vOTU_886	High-quality
10P_viral_contig_245	ESL0824.fna	Bifidobacterium polysaccharolyticum cl.-41_1	Bifidobacterium	CRISPR	uncertain	vOTU_886	High-quality
10P_viral_contig_245	H3T86.fna	Bifidobacterium choladohabitans cl.-41_6	Bifidobacterium	CRISPR	uncertain	vOTU_886	High-quality
10P_viral_contig_245	H3V06.fna	Bifidobacterium polysaccharolyticum cl.-41_1	Bifidobacterium	CRISPR	uncertain	vOTU_886	High-quality
10P_viral_contig_245	ESL0827.fna	Bifidobacterium sp. cl.-41_2	Bifidobacterium	CRISPR	uncertain	vOTU_886	High-quality
10P_viral_contig_245	41B_MAG.4.fa	Bifidobacterium choladohabitans cl.-41_6	Bifidobacterium	CRISPR	uncertain	vOTU_886	High-quality
10P_viral_contig_245	22B_MAG.27.fa	Bifidobacterium choladohabitans cl.-41_6	Bifidobacterium	CRISPR	uncertain	vOTU_886	High-quality
10P_viral_contig_245	48B_MAG.10.fa	Bifidobacterium polysaccharolyticum cl.-41_1	Bifidobacterium	CRISPR	uncertain	vOTU_886	High-quality
10P_viral_contig_245	13B_MAG.26.fa	Bifidobacterium choladohabitans cl.-41_6	Bifidobacterium	CRISPR	uncertain	vOTU_886	High-quality
10P_viral_contig_245	Ga0133551.fna	Bifidobacterium polysaccharolyticum cl.-41_1	Bifidobacterium	CRISPR	uncertain	vOTU_886	High-quality
10P_viral_contig_245	20B_MAG.12.fa	Bifidobacterium choladohabitans cl.-41_6	Bifidobacterium	CRISPR	uncertain	vOTU_886	High-quality
10P_viral_contig_245	42B_MAG.26.fa	Bifidobacterium choladohabitans cl.-41_6	Bifidobacterium	CRISPR	uncertain	vOTU_886	High-quality
10P_viral_contig_245	5B_MAG.3.fa	Bifidobacterium choladohabitans cl.-41_6	Bifidobacterium	CRISPR	uncertain	vOTU_886	High-quality
10P_viral_contig_245	2B_MAG.27.fa	Bifidobacterium polysaccharolyticum cl.-41_1	Bifidobacterium	CRISPR	uncertain	vOTU_886	High-quality
10P_viral_contig_245	ESL0198.fna	Bifidobacterium polysaccharolyticum cl.-41_1	Bifidobacterium	CRISPR	uncertain	vOTU_886	High-quality
10P_viral_contig_245	3B_MAG.27.fa	Bifidobacterium choladohabitans cl.-41_6	Bifidobacterium	CRISPR	uncertain	vOTU_886	High-quality
10P_viral_contig_245	33B_MAG.18.fa	Bifidobacterium polysaccharolyticum cl.-41_1	Bifidobacterium	CRISPR	uncertain	vOTU_886	High-quality
10P_viral_contig_245	26B_MAG.18.fa	Bifidobacterium polysaccharolyticum cl.-41_1	Bifidobacterium	CRISPR	uncertain	vOTU_886	High-quality
10P_viral_contig_245	18B_MAG.29.fa	Bifidobacterium choladohabitans cl.-41_6	Bifidobacterium	CRISPR	uncertain	vOTU_886	High-quality
10P_viral_contig_245	ESL0822.fna	Bifidobacterium asteroides cl.-41_3	Bifidobacterium	CRISPR	uncertain	vOTU_886	High-quality
10P_viral_contig_245	44B_MAG.11.fa	Bifidobacterium choladohabitans cl.-41_6	Bifidobacterium	CRISPR	uncertain	vOTU_886	High-quality
10P_viral_contig_245	H3U87.fna	Bifidobacterium choladohabitans cl.-41_6	Bifidobacterium	CRISPR	uncertain	vOTU_886	High-quality
10P_viral_contig_245	H3T91.fna	Bifidobacterium polysaccharolyticum cl.-41_1	Bifidobacterium	CRISPR	uncertain	vOTU_886	High-quality
10P_viral_contig_245	Ga0072401.fna	Bifidobacterium polysaccharolyticum cl.-41_1	Bifidobacterium	CRISPR	uncertain	vOTU_886	High-quality
10P_viral_contig_245	Ga0133552.fna	Bifidobacterium sp. cl.-41_2	Bifidobacterium	CRISPR	uncertain	vOTU_886	High-quality
10P_viral_contig_245	31B_MAG.18.fa	Bifidobacterium choladohabitans cl.-41_6	Bifidobacterium	CRISPR	uncertain	vOTU_886	High-quality
10P_viral_contig_245	10B_MAG.19.fa	Bifidobacterium choladohabitans cl.-41_6	Bifidobacterium	CRISPR	uncertain	vOTU_886	High-quality
10P_viral_contig_245	9B_MAG.31.fa	Bifidobacterium choladohabitans cl.-41_6	Bifidobacterium	CRISPR	uncertain	vOTU_886	High-quality
10P_viral_contig_245	16B_MAG.1.fa	Bifidobacterium choladohabitans cl.-41_6	Bifidobacterium	CRISPR	uncertain	vOTU_886	High-quality
10P_viral_contig_245	H3T90.fna	Bifidobacterium polysaccharolyticum cl.-41_1	Bifidobacterium	CRISPR	uncertain	vOTU_886	High-quality
10P_viral_contig_245	34B_MAG.15.fa	Bifidobacterium choladohabitans cl.-41_6	Bifidobacterium	CRISPR	uncertain	vOTU_886	High-quality
10P_viral_contig_245	8B_MAG.8.fa	Bifidobacterium choladohabitans cl.-41_6	Bifidobacterium	CRISPR	uncertain	vOTU_886	High-quality
10P_viral_contig_245	38B_MAG.15.fa	Bifidobacterium choladohabitans cl.-41_6	Bifidobacterium	CRISPR	uncertain	vOTU_886	High-quality
10P_viral_contig_245	H3S93.fna	Bifidobacterium asteroides cl.-41_3	Bifidobacterium	CRISPR	uncertain	vOTU_886	High-quality
10P_viral_contig_245	Ga0133549.fna	Bifidobacterium asteroides cl.-41_3	Bifidobacterium	CRISPR	uncertain	vOTU_886	High-quality
10P_viral_contig_245	ESL0170.fna	Bifidobacterium asteroides cl.-41_3	Bifidobacterium	CRISPR	uncertain	vOTU_886	High-quality
10P_viral_contig_245	53B_MAG.6.fa	Bifidobacterium choladohabitans cl.-41_6	Bifidobacterium	CRISPR	uncertain	vOTU_886	High-quality
10P_viral_contig_245	H3T89.fna	Bifidobacterium asteroides cl.-41_3	Bifidobacterium	CRISPR	uncertain	vOTU_886	High-quality
10P_viral_contig_245	ESL0200.fna	Bifidobacterium sp. cl.-41_7	Bifidobacterium	CRISPR	uncertain	vOTU_886	High-quality
10P_viral_contig_245	Ga0133553.fna	Bifidobacterium sp. cl.-41_7	Bifidobacterium	CRISPR	uncertain	vOTU_886	High-quality
10P_viral_contig_246	34B_MAG.20.fa	Gilliamella apicola cl.-35_2	Gilliamella	CRISPR	uncertain	vOTU_1638	High-quality
10P_viral_contig_246	49B_MAG.2.fa	Gilliamella apicola cl.-35_2	Gilliamella	CRISPR	uncertain	vOTU_1638	High-quality
10P_viral_contig_246	5B_MAG.27.fa	Gilliamella apis cl.-36_5	Gilliamella	CRISPR	uncertain	vOTU_1638	High-quality
10P_viral_contig_246	4B_MAG.18.fa	Gilliamella apicola cl.-35_2	Gilliamella	CRISPR	uncertain	vOTU_1638	High-quality
10P_viral_contig_246	B6D17.fna	Gilliamella apis cl.-36_1	Gilliamella	CRISPR	uncertain	vOTU_1638	High-quality
10P_viral_contig_246	15B_MAG.21.fa	Gilliamella apis cl.-36_5	Gilliamella	CRISPR	uncertain	vOTU_1638	High-quality
10P_viral_contig_246	A9G16.fna	Gilliamella apis cl.-36_1	Gilliamella	CRISPR	uncertain	vOTU_1638	High-quality
10P_viral_contig_246	50B_MAG.27.fa	Gilliamella apis cl.-36_5	Gilliamella	CRISPR	uncertain	vOTU_1638	High-quality
10P_viral_contig_246	42B_MAG.2.fa	Gilliamella apis cl.-36_5	Gilliamella	CRISPR	uncertain	vOTU_1638	High-quality
10P_viral_contig_246	H3T80.fna	Gilliamella apis cl.-36_2	Gilliamella	CRISPR	uncertain	vOTU_1638	High-quality
10P_viral_contig_246	B6D14.fna	Gilliamella apis cl.-36_1	Gilliamella	CRISPR	uncertain	vOTU_1638	High-quality
10P_viral_contig_246	51B_MAG.28.fa	Gilliamella apicola cl.-35_2	Gilliamella	CRISPR	uncertain	vOTU_1638	High-quality
10P_viral_contig_246	22B_MAG.19.fa	Gilliamella apis cl.-36_2	Gilliamella	CRISPR	uncertain	vOTU_1638	High-quality
10P_viral_contig_246	20B_MAG.11.fa	Gilliamella apicola cl.-35_2	Gilliamella	CRISPR	uncertain	vOTU_1638	High-quality
10P_viral_contig_246	23B_MAG.8.fa	Gilliamella apis cl.-36_5	Gilliamella	CRISPR	uncertain	vOTU_1638	High-quality
10P_viral_contig_246	30B_MAG.15.fa	Gilliamella apicola cl.-35_1	Gilliamella	CRISPR	uncertain	vOTU_1638	High-quality
10P_viral_contig_246	44B_MAG.7.fa	Gilliamella apis cl.-36_5	Gilliamella	CRISPR	uncertain	vOTU_1638	High-quality
10P_viral_contig_246	46B_MAG.17.fa	Gilliamella apis cl.-36_2	Gilliamella	CRISPR	uncertain	vOTU_1638	High-quality
10P_viral_contig_246	B6D22.fna	Gilliamella apicola cl.-35_2	Gilliamella	CRISPR	uncertain	vOTU_1638	High-quality
10P_viral_contig_246	28B_MAG.23.fa	Gilliamella apicola cl.-35_1	Gilliamella	CRISPR	uncertain	vOTU_1638	High-quality
10P_viral_contig_246	23B_MAG.22.fa	Gilliamella apicola cl.-35_1	Gilliamella	CRISPR	uncertain	vOTU_1638	High-quality
10P_viral_contig_246	Ga0227301.fna	Gilliamella sp. cl.-28_2	Gilliamella	CRISPR	uncertain	vOTU_1638	High-quality
10P_viral_contig_246	13B_MAG.1.fa	Gilliamella apis cl.-36_5	Gilliamella	CRISPR	uncertain	vOTU_1638	High-quality
10P_viral_contig_246	19B_MAG.8.fa	Gilliamella apicola cl.-35_2	Gilliamella	CRISPR	uncertain	vOTU_1638	High-quality
10P_viral_contig_246	H3U96.fna	Gilliamella apis cl.-36_1	Gilliamella	CRISPR	uncertain	vOTU_1638	High-quality
10P_viral_contig_246	Ga0133556.fna	Gilliamella apis cl.-36_2	Gilliamella	CRISPR	uncertain	vOTU_1638	High-quality
10P_viral_contig_246	B6D18.fna	Gilliamella apis cl.-36_2	Gilliamella	CRISPR	uncertain	vOTU_1638	High-quality
10P_viral_contig_246	B6C88.fna	Gilliamella apis cl.-36_1	Gilliamella	CRISPR	uncertain	vOTU_1638	High-quality
10P_viral_contig_246	B6C96.fna	Gilliamella apis cl.-36_1	Gilliamella	CRISPR	uncertain	vOTU_1638	High-quality
10P_viral_contig_246	12B_MAG.15.fa	Gilliamella apis cl.-36_5	Gilliamella	CRISPR	uncertain	vOTU_1638	High-quality
10P_viral_contig_246	29B_MAG.40.fa	Gilliamella apis cl.-36_5	Gilliamella	CRISPR	uncertain	vOTU_1638	High-quality
10P_viral_contig_246	B6D08.fna	Gilliamella apicola cl.-35_1	Gilliamella	CRISPR	uncertain	vOTU_1638	High-quality
10P_viral_contig_246	42B_MAG.4.fa	Gilliamella apicola cl.-35_1	Gilliamella	CRISPR	uncertain	vOTU_1638	High-quality
10P_viral_contig_246	Ga0133559.fna	Gilliamella apicola cl.-35_1	Gilliamella	CRISPR	uncertain	vOTU_1638	High-quality
10P_viral_contig_246	B5S40.fna	Gilliamella apicola cl.-35_1	Gilliamella	CRISPR	uncertain	vOTU_1638	High-quality
10P_viral_contig_247	38B_MAG.15.fa	Bifidobacterium choladohabitans cl.-41_6	Bifidobacterium	CRISPR	uncertain	vOTU_2646	Medium-quality
10P_viral_contig_247	H3T92.fna	Bifidobacterium apousia cl.-41_4	Bifidobacterium	CRISPR	uncertain	vOTU_2646	Medium-quality
10P_viral_contig_247	H3U88.fna	Bifidobacterium apousia cl.-41_4	Bifidobacterium	CRISPR	uncertain	vOTU_2646	Medium-quality
10P_viral_contig_247	31B_MAG.18.fa	Bifidobacterium choladohabitans cl.-41_6	Bifidobacterium	CRISPR	uncertain	vOTU_2646	Medium-quality
10P_viral_contig_247	10B_MAG.19.fa	Bifidobacterium choladohabitans cl.-41_6	Bifidobacterium	CRISPR	uncertain	vOTU_2646	Medium-quality
10P_viral_contig_247	H3S97.fna	Bifidobacterium choladohabitans cl.-41_6	Bifidobacterium	CRISPR	uncertain	vOTU_2646	Medium-quality
10P_viral_contig_247	25B_MAG.44.fa	Bifidobacterium apousia cl.-41_4	Bifidobacterium	CRISPR	uncertain	vOTU_2646	Medium-quality
10P_viral_contig_247	H3T86.fna	Bifidobacterium choladohabitans cl.-41_6	Bifidobacterium	CRISPR	uncertain	vOTU_2646	Medium-quality
10P_viral_contig_247	7B_MAG.23.fa	Bifidobacterium choladohabitans cl.-41_6	Bifidobacterium	CRISPR	uncertain	vOTU_2646	Medium-quality
10P_viral_contig_247	26B_MAG.33.fa	Bifidobacterium choladohabitans cl.-41_6	Bifidobacterium	CRISPR	uncertain	vOTU_2646	Medium-quality
10P_viral_contig_247	Ga0072395.fna	Bifidobacterium apousia cl.-41_4	Bifidobacterium	CRISPR	uncertain	vOTU_2646	Medium-quality
10P_viral_contig_247	BAST.fna	Bifidobacterium asteroides cl.-41_3	Bifidobacterium	CRISPR	uncertain	vOTU_2646	Medium-quality
10P_viral_contig_247	13B_MAG.26.fa	Bifidobacterium choladohabitans cl.-41_6	Bifidobacterium	CRISPR	uncertain	vOTU_2646	Medium-quality
10P_viral_contig_247	20B_MAG.12.fa	Bifidobacterium choladohabitans cl.-41_6	Bifidobacterium	CRISPR	uncertain	vOTU_2646	Medium-quality
10P_viral_contig_247	H3U98.fna	Bifidobacterium choladohabitans cl.-41_6	Bifidobacterium	CRISPR	uncertain	vOTU_2646	Medium-quality
10P_viral_contig_247	9B_MAG.31.fa	Bifidobacterium choladohabitans cl.-41_6	Bifidobacterium	CRISPR	uncertain	vOTU_2646	Medium-quality
10P_viral_contig_247	41B_MAG.4.fa	Bifidobacterium choladohabitans cl.-41_6	Bifidobacterium	CRISPR	uncertain	vOTU_2646	Medium-quality
10P_viral_contig_247	5B_MAG.3.fa	Bifidobacterium choladohabitans cl.-41_6	Bifidobacterium	CRISPR	uncertain	vOTU_2646	Medium-quality
10P_viral_contig_247	53B_MAG.6.fa	Bifidobacterium choladohabitans cl.-41_6	Bifidobacterium	CRISPR	uncertain	vOTU_2646	Medium-quality
10P_viral_contig_247	H3V04.fna	Bifidobacterium choladohabitans cl.-41_6	Bifidobacterium	CRISPR	uncertain	vOTU_2646	Medium-quality
10P_viral_contig_247	25B_MAG.39.fa	Bifidobacterium choladohabitans cl.-41_6	Bifidobacterium	CRISPR	uncertain	vOTU_2646	Medium-quality
10P_viral_contig_247	8B_MAG.8.fa	Bifidobacterium choladohabitans cl.-41_6	Bifidobacterium	CRISPR	uncertain	vOTU_2646	Medium-quality
10P_viral_contig_247	Ga0133551.fna	Bifidobacterium polysaccharolyticum cl.-41_1	Bifidobacterium	CRISPR	uncertain	vOTU_2646	Medium-quality
10P_viral_contig_247	ESL0198.fna	Bifidobacterium polysaccharolyticum cl.-41_1	Bifidobacterium	CRISPR	uncertain	vOTU_2646	Medium-quality
10P_viral_contig_247	ESL0820.fna	Bifidobacterium apousia cl.-41_4	Bifidobacterium	CRISPR	uncertain	vOTU_2646	Medium-quality
10P_viral_contig_247	Ga0072396.fna	Bifidobacterium choladohabitans cl.-41_6	Bifidobacterium	CRISPR	uncertain	vOTU_2646	Medium-quality
10P_viral_contig_247	H3U87.fna	Bifidobacterium choladohabitans cl.-41_6	Bifidobacterium	CRISPR	uncertain	vOTU_2646	Medium-quality
10P_viral_contig_247	16B_MAG.1.fa	Bifidobacterium choladohabitans cl.-41_6	Bifidobacterium	CRISPR	uncertain	vOTU_2646	Medium-quality
10P_viral_contig_247	ESL0824.fna	Bifidobacterium polysaccharolyticum cl.-41_1	Bifidobacterium	CRISPR	uncertain	vOTU_2646	Medium-quality
10P_viral_contig_248	26B_MAG.3.fa	Lactobacillus helsingborgensis cl.-56_1	Lactobacillus	CRISPR	uncertain	vOTU_420	High-quality
10P_viral_contig_248	37B_MAG.3.fa	Lactobacillus helsingborgensis cl.-56_1	Lactobacillus	CRISPR	uncertain	vOTU_420	High-quality
10P_viral_contig_248	H3U49.fna	Lactobacillus kullabergensis cl.-55_3	Lactobacillus	CRISPR	uncertain	vOTU_420	High-quality
10P_viral_contig_248	Ga0226839.fna	Lactobacillus kullabergensis cl.-55_2	Lactobacillus	CRISPR	uncertain	vOTU_420	High-quality
10P_viral_contig_248	41B_MAG.17.fa	Lactobacillus melliventris cl.-56_2	Lactobacillus	CRISPR	uncertain	vOTU_420	High-quality
10P_viral_contig_248	Ga0072403.fna	Lactobacillus kimbladii cl.-55_1	Lactobacillus	CRISPR	uncertain	vOTU_420	High-quality
10P_viral_contig_248	30B_MAG.14.fa	Lactobacillus kullabergensis cl.-55_2	Lactobacillus	CRISPR	uncertain	vOTU_420	High-quality
10P_viral_contig_248	6B_MAG.8.fa	Lactobacillus helsingborgensis cl.-56_1	Lactobacillus	CRISPR	uncertain	vOTU_420	High-quality
10P_viral_contig_248	17B_MAG.18.fa	Lactobacillus helsingborgensis cl.-56_1	Lactobacillus	CRISPR	uncertain	vOTU_420	High-quality
10P_viral_contig_248	19B_MAG.12.fa	Lactobacillus helsingborgensis cl.-56_1	Lactobacillus	CRISPR	uncertain	vOTU_420	High-quality
10P_viral_contig_248	31B_MAG.25.fa	Lactobacillus helsingborgensis cl.-56_1	Lactobacillus	CRISPR	uncertain	vOTU_420	High-quality
10P_viral_contig_248	17B_MAG.31.fa	Lactobacillus kimbladii cl.-55_1	Lactobacillus	CRISPR	uncertain	vOTU_420	High-quality
10P_viral_contig_248	26B_MAG.32.fa	Lactobacillus kimbladii cl.-55_1	Lactobacillus	CRISPR	uncertain	vOTU_420	High-quality
10P_viral_contig_248	Ga0070887.fna	Lactobacillus kullabergensis cl.-55_2	Lactobacillus	CRISPR	uncertain	vOTU_420	High-quality
10P_viral_contig_248	45B_MAG.27.fa	Lactobacillus helsingborgensis cl.-56_1	Lactobacillus	CRISPR	uncertain	vOTU_420	High-quality
10P_viral_contig_248	35B_MAG.32.fa	Lactobacillus helsingborgensis cl.-56_1	Lactobacillus	CRISPR	uncertain	vOTU_420	High-quality
10P_viral_contig_249	A9G14.fna	Gilliamella apicola cl.-35_1	Gilliamella	CRISPR	uncertain	vOTU_1634	High-quality
10P_viral_contig_249	49B_MAG.25.fa	Gilliamella apicola cl.-35_1	Gilliamella	CRISPR	uncertain	vOTU_1634	High-quality
10P_viral_contig_249	28B_MAG.23.fa	Gilliamella apicola cl.-35_1	Gilliamella	CRISPR	uncertain	vOTU_1634	High-quality
10P_viral_contig_249	GAPWK.fna	Gilliamella apicola cl.-35_1	Gilliamella	CRISPR	uncertain	vOTU_1634	High-quality
10P_viral_contig_249	33B_MAG.24.fa	Gilliamella apicola cl.-35_1	Gilliamella	CRISPR	uncertain	vOTU_1634	High-quality
10P_viral_contig_249	23B_MAG.22.fa	Gilliamella apicola cl.-35_1	Gilliamella	CRISPR	uncertain	vOTU_1634	High-quality
10P_viral_contig_249	12B_MAG.23.fa	Gilliamella apicola cl.-35_1	Gilliamella	CRISPR	uncertain	vOTU_1634	High-quality
10P_viral_contig_249	15B_MAG.13.fa	Gilliamella sp. cl.-36_4	Gilliamella	CRISPR	uncertain	vOTU_1634	High-quality
10P_viral_contig_249	B6D19.fna	Gilliamella apicola cl.-35_1	Gilliamella	CRISPR	uncertain	vOTU_1634	High-quality
10P_viral_contig_249	B6D08.fna	Gilliamella apicola cl.-35_1	Gilliamella	CRISPR	uncertain	vOTU_1634	High-quality
10P_viral_contig_249	B6D03.fna	Gilliamella apicola cl.-35_1	Gilliamella	CRISPR	uncertain	vOTU_1634	High-quality
10P_viral_contig_249	42B_MAG.4.fa	Gilliamella apicola cl.-35_1	Gilliamella	CRISPR	uncertain	vOTU_1634	High-quality
10P_viral_contig_249	31B_MAG.17.fa	Gilliamella apicola cl.-35_1	Gilliamella	CRISPR	uncertain	vOTU_1634	High-quality
10P_viral_contig_249	Ga0133559.fna	Gilliamella apicola cl.-35_1	Gilliamella	CRISPR	uncertain	vOTU_1634	High-quality
10P_viral_contig_249	B5S40.fna	Gilliamella apicola cl.-35_1	Gilliamella	CRISPR	uncertain	vOTU_1634	High-quality
10P_viral_contig_249	B6D22.fna	Gilliamella apicola cl.-35_2	Gilliamella	CRISPR	uncertain	vOTU_1634	High-quality
10P_viral_contig_249	5B_MAG.27.fa	Gilliamella apis cl.-36_5	Gilliamella	CRISPR	uncertain	vOTU_1634	High-quality
10P_viral_contig_249	B6D18.fna	Gilliamella apis cl.-36_2	Gilliamella	CRISPR	uncertain	vOTU_1634	High-quality
10P_viral_contig_249	29B_MAG.21.fa	Gilliamella apicola cl.-35_1	Gilliamella	CRISPR	uncertain	vOTU_1634	High-quality
10P_viral_contig_249	H3U96.fna	Gilliamella apis cl.-36_1	Gilliamella	CRISPR	uncertain	vOTU_1634	High-quality
10P_viral_contig_249	H3T83.fna	Gilliamella apis cl.-36_1	Gilliamella	CRISPR	uncertain	vOTU_1634	High-quality
10P_viral_contig_249	50B_MAG.27.fa	Gilliamella apis cl.-36_5	Gilliamella	CRISPR	uncertain	vOTU_1634	High-quality
10P_viral_contig_249	25B_MAG.4.fa	Gilliamella apicola cl.-35_1	Gilliamella	CRISPR	uncertain	vOTU_1634	High-quality
10P_viral_contig_249	9B_MAG.7.fa	Gilliamella apicola cl.-35_1	Gilliamella	CRISPR	uncertain	vOTU_1634	High-quality
10P_viral_contig_249	H3S73.fna	Gilliamella apicola cl.-35_2	Gilliamella	CRISPR	uncertain	vOTU_1634	High-quality
10P_viral_contig_249	CP028561.1_1_162	Acinetobacter sp. WCHA45	Acinetobacter	CRISPR	uncertain	vOTU_1634	High-quality
10P_viral_contig_249	14B_MAG.4.fa	Gilliamella apicola cl.-35_2	Gilliamella	CRISPR	uncertain	vOTU_1634	High-quality
10P_viral_contig_249	4B_MAG.18.fa	Gilliamella apicola cl.-35_2	Gilliamella	CRISPR	uncertain	vOTU_1634	High-quality
10P_viral_contig_249	21B_MAG.17.fa	Gilliamella apicola cl.-35_1	Gilliamella	CRISPR	uncertain	vOTU_1634	High-quality
10P_viral_contig_249	7B_MAG.36.fa	Gilliamella apicola cl.-35_2	Gilliamella	CRISPR	uncertain	vOTU_1634	High-quality
10P_viral_contig_249	49B_MAG.2.fa	Gilliamella apicola cl.-35_2	Gilliamella	CRISPR	uncertain	vOTU_1634	High-quality
10P_viral_contig_249	43B_MAG.31.fa	Gilliamella sp. cl.-29_1	Gilliamella	CRISPR	uncertain	vOTU_1634	High-quality
10P_viral_contig_249	23B_MAG.8.fa	Gilliamella apis cl.-36_5	Gilliamella	CRISPR	uncertain	vOTU_1634	High-quality
10P_viral_contig_249	34B_MAG.20.fa	Gilliamella apicola cl.-35_2	Gilliamella	CRISPR	uncertain	vOTU_1634	High-quality
10P_viral_contig_249	A9G32.fna	Gilliamella sp. cl.-29_1	Gilliamella	CRISPR	uncertain	vOTU_1634	High-quality
10P_viral_contig_249	42B_MAG.2.fa	Gilliamella apis cl.-36_5	Gilliamella	CRISPR	uncertain	vOTU_1634	High-quality
10P_viral_contig_249	Ga0133556.fna	Gilliamella apis cl.-36_2	Gilliamella	CRISPR	uncertain	vOTU_1634	High-quality
10P_viral_contig_249	Ga0133555.fna	Gilliamella apis cl.-36_1	Gilliamella	CRISPR	uncertain	vOTU_1634	High-quality
10P_viral_contig_249	51B_MAG.28.fa	Gilliamella apicola cl.-35_2	Gilliamella	CRISPR	uncertain	vOTU_1634	High-quality
10P_viral_contig_249	15B_MAG.21.fa	Gilliamella apis cl.-36_5	Gilliamella	CRISPR	uncertain	vOTU_1634	High-quality
10P_viral_contig_249	55B_MAG.13.fa	Gilliamella apis cl.-36_2	Gilliamella	CRISPR	uncertain	vOTU_1634	High-quality
10P_viral_contig_249	46B_MAG.17.fa	Gilliamella apis cl.-36_2	Gilliamella	CRISPR	uncertain	vOTU_1634	High-quality
10P_viral_contig_249	A9G16.fna	Gilliamella apis cl.-36_1	Gilliamella	CRISPR	uncertain	vOTU_1634	High-quality
11B_viral_contig_4	ESL0827.fna	Bifidobacterium sp. cl.-41_2	Bifidobacterium	CRISPR	uncertain	vOTU_276	Complete
11B_viral_contig_4	41B_MAG.4.fa	Bifidobacterium choladohabitans cl.-41_6	Bifidobacterium	CRISPR	uncertain	vOTU_276	Complete
11B_viral_contig_4	13B_MAG.26.fa	Bifidobacterium choladohabitans cl.-41_6	Bifidobacterium	CRISPR	uncertain	vOTU_276	Complete
11B_viral_contig_4	8B_MAG.8.fa	Bifidobacterium choladohabitans cl.-41_6	Bifidobacterium	CRISPR	uncertain	vOTU_276	Complete
11B_viral_contig_4	5B_MAG.3.fa	Bifidobacterium choladohabitans cl.-41_6	Bifidobacterium	CRISPR	uncertain	vOTU_276	Complete
11B_viral_contig_5	CP038281.1_1_19	Raoultella ornithinolytica	Raoultella	CRISPR	uncertain	vOTU_1245	Complete
11B_viral_contig_5	CP038281.1_1_12	Raoultella ornithinolytica	Raoultella	CRISPR	uncertain	vOTU_1245	Complete
11B_viral_contig_5	CP038281.1_1_16	Raoultella ornithinolytica	Raoultella	CRISPR	uncertain	vOTU_1245	Complete
11B_viral_contig_5	NJBC01000019.1_1_9	Raoultella ornithinolytica	Raoultella	CRISPR	uncertain	vOTU_1245	Complete
11B_viral_contig_5	QWVZ01000078.1_1_37	Klebsiella pneumoniae	Klebsiella	CRISPR	uncertain	vOTU_1245	Complete
11B_viral_contig_5	QWVZ01000078.1_1_1	Klebsiella pneumoniae	Klebsiella	CRISPR	uncertain	vOTU_1245	Complete
11B_viral_contig_5	CP038281.1_1_21	Raoultella ornithinolytica	Raoultella	CRISPR	uncertain	vOTU_1245	Complete
11B_viral_contig_5	CP038281.1_1_17	Raoultella ornithinolytica	Raoultella	CRISPR	uncertain	vOTU_1245	Complete
11B_viral_contig_5	CP049608.1_1_31	Atlantibacter hermannii	Atlantibacter	CRISPR	uncertain	vOTU_1245	Complete
11B_viral_contig_6	5B_MAG.27.fa	Gilliamella apis cl.-36_5	Gilliamella	CRISPR	uncertain	vOTU_1601	High-quality
11B_viral_contig_6	23B_MAG.22.fa	Gilliamella apicola cl.-35_1	Gilliamella	CRISPR	uncertain	vOTU_1601	High-quality
11B_viral_contig_6	Ga0133559.fna	Gilliamella apicola cl.-35_1	Gilliamella	CRISPR	uncertain	vOTU_1601	High-quality
11B_viral_contig_6	GAPWK.fna	Gilliamella apicola cl.-35_1	Gilliamella	CRISPR	uncertain	vOTU_1601	High-quality
11B_viral_contig_6	49B_MAG.2.fa	Gilliamella apicola cl.-35_2	Gilliamella	CRISPR	uncertain	vOTU_1601	High-quality
11B_viral_contig_6	H3U97.fna	Gilliamella apis cl.-36_1	Gilliamella	CRISPR	uncertain	vOTU_1601	High-quality
11B_viral_contig_6	Ga0133557.fna	Gilliamella apis cl.-36_5	Gilliamella	CRISPR	uncertain	vOTU_1601	High-quality
11B_viral_contig_6	7B_MAG.36.fa	Gilliamella apicola cl.-35_2	Gilliamella	CRISPR	uncertain	vOTU_1601	High-quality
11B_viral_contig_6	B6D14.fna	Gilliamella apis cl.-36_1	Gilliamella	CRISPR	uncertain	vOTU_1601	High-quality
11B_viral_contig_6	49B_MAG.25.fa	Gilliamella apicola cl.-35_1	Gilliamella	CRISPR	uncertain	vOTU_1601	High-quality
11B_viral_contig_6	51B_MAG.28.fa	Gilliamella apicola cl.-35_2	Gilliamella	CRISPR	uncertain	vOTU_1601	High-quality
11B_viral_contig_6	B6D19.fna	Gilliamella apicola cl.-35_1	Gilliamella	CRISPR	uncertain	vOTU_1601	High-quality
11B_viral_contig_6	B6D08.fna	Gilliamella apicola cl.-35_1	Gilliamella	Both	integrated	vOTU_1601	High-quality
11B_viral_contig_6	22B_MAG.19.fa	Gilliamella apis cl.-36_2	Gilliamella	CRISPR	uncertain	vOTU_1601	High-quality
11B_viral_contig_6	B6D03.fna	Gilliamella apicola cl.-35_1	Gilliamella	CRISPR	uncertain	vOTU_1601	High-quality
11B_viral_contig_6	42B_MAG.4.fa	Gilliamella apicola cl.-35_1	Gilliamella	CRISPR	uncertain	vOTU_1601	High-quality
11B_viral_contig_6	9B_MAG.7.fa	Gilliamella apicola cl.-35_1	Gilliamella	CRISPR	uncertain	vOTU_1601	High-quality
11B_viral_contig_6	B5S40.fna	Gilliamella apicola cl.-35_1	Gilliamella	Both	integrated	vOTU_1601	High-quality
11B_viral_contig_6	30B_MAG.15.fa	Gilliamella apicola cl.-35_1	Gilliamella	CRISPR	uncertain	vOTU_1601	High-quality
11B_viral_contig_6	Ga0133556.fna	Gilliamella apis cl.-36_2	Gilliamella	CRISPR	uncertain	vOTU_1601	High-quality
11B_viral_contig_6	3B_MAG.28.fa	Gilliamella apis cl.-36_2	Gilliamella	CRISPR	uncertain	vOTU_1601	High-quality
11B_viral_contig_6	32B_MAG.16.fa	Gilliamella sp. cl.-36_4	Gilliamella	CRISPR	uncertain	vOTU_1601	High-quality
11B_viral_contig_6	25B_MAG.4.fa	Gilliamella apicola cl.-35_1	Gilliamella	CRISPR	uncertain	vOTU_1601	High-quality
11B_viral_contig_6	20B_MAG.11.fa	Gilliamella apicola cl.-35_2	Gilliamella	CRISPR	uncertain	vOTU_1601	High-quality
11B_viral_contig_6	Ga0133558.fna	Gilliamella apis cl.-36_5	Gilliamella	CRISPR	uncertain	vOTU_1601	High-quality
11B_viral_contig_6	34B_MAG.20.fa	Gilliamella apicola cl.-35_2	Gilliamella	CRISPR	uncertain	vOTU_1601	High-quality
11B_viral_contig_6	5B_MAG.9.fa	Gilliamella apicola cl.-35_2	Gilliamella	CRISPR	uncertain	vOTU_1601	High-quality
11B_viral_contig_6	4B_MAG.18.fa	Gilliamella apicola cl.-35_2	Gilliamella	CRISPR	uncertain	vOTU_1601	High-quality
11B_viral_contig_6	15B_MAG.21.fa	Gilliamella apis cl.-36_5	Gilliamella	CRISPR	uncertain	vOTU_1601	High-quality
11B_viral_contig_6	H3T83.fna	Gilliamella apis cl.-36_1	Gilliamella	CRISPR	uncertain	vOTU_1601	High-quality
11B_viral_contig_6	A9G16.fna	Gilliamella apis cl.-36_1	Gilliamella	CRISPR	uncertain	vOTU_1601	High-quality
11B_viral_contig_6	42B_MAG.2.fa	Gilliamella apis cl.-36_5	Gilliamella	CRISPR	uncertain	vOTU_1601	High-quality
11B_viral_contig_6	15B_MAG.13.fa	Gilliamella sp. cl.-36_4	Gilliamella	CRISPR	uncertain	vOTU_1601	High-quality
11B_viral_contig_6	A9G24.fna	Gilliamella sp. cl.-28_2	Gilliamella	CRISPR	uncertain	vOTU_1601	High-quality
11B_viral_contig_6	4B_MAG.14.fa	Gilliamella apis cl.-36_1	Gilliamella	CRISPR	uncertain	vOTU_1601	High-quality
11B_viral_contig_6	23B_MAG.8.fa	Gilliamella apis cl.-36_5	Gilliamella	CRISPR	uncertain	vOTU_1601	High-quality
11B_viral_contig_6	Ga0133555.fna	Gilliamella apis cl.-36_1	Gilliamella	CRISPR	uncertain	vOTU_1601	High-quality
11B_viral_contig_6	A9G41.fna	Gilliamella sp. cl.-28_1	Gilliamella	CRISPR	uncertain	vOTU_1601	High-quality
11B_viral_contig_6	B6D22.fna	Gilliamella apicola cl.-35_2	Gilliamella	CRISPR	uncertain	vOTU_1601	High-quality
11B_viral_contig_6	14B_MAG.4.fa	Gilliamella apicola cl.-35_2	Gilliamella	CRISPR	uncertain	vOTU_1601	High-quality
11B_viral_contig_6	A9G30.fna	Gilliamella sp. cl.-28_1	Gilliamella	CRISPR	uncertain	vOTU_1601	High-quality
11B_viral_contig_6	LR134362.1_2_11	[Pasteurella] aerogenes	Unknown	CRISPR	uncertain	vOTU_1601	High-quality
11B_viral_contig_7	B6D03.fna	Gilliamella apicola cl.-35_1	Gilliamella	CRISPR	uncertain	vOTU_1599	High-quality
11B_viral_contig_7	GAPWK.fna	Gilliamella apicola cl.-35_1	Gilliamella	CRISPR	uncertain	vOTU_1599	High-quality
11B_viral_contig_7	33B_MAG.24.fa	Gilliamella apicola cl.-35_1	Gilliamella	CRISPR	uncertain	vOTU_1599	High-quality
11B_viral_contig_7	49B_MAG.2.fa	Gilliamella apicola cl.-35_2	Gilliamella	CRISPR	uncertain	vOTU_1599	High-quality
11B_viral_contig_7	B6D22.fna	Gilliamella apicola cl.-35_2	Gilliamella	CRISPR	uncertain	vOTU_1599	High-quality
11B_viral_contig_7	H3T96.fna	Gilliamella apicola cl.-35_2	Gilliamella	CRISPR	uncertain	vOTU_1599	High-quality
11B_viral_contig_7	23B_MAG.22.fa	Gilliamella apicola cl.-35_1	Gilliamella	CRISPR	uncertain	vOTU_1599	High-quality
11B_viral_contig_7	Ga0133557.fna	Gilliamella apis cl.-36_5	Gilliamella	CRISPR	uncertain	vOTU_1599	High-quality
11B_viral_contig_7	H3U96.fna	Gilliamella apis cl.-36_1	Gilliamella	CRISPR	uncertain	vOTU_1599	High-quality
11B_viral_contig_7	12B_MAG.23.fa	Gilliamella apicola cl.-35_1	Gilliamella	CRISPR	uncertain	vOTU_1599	High-quality
11B_viral_contig_7	4B_MAG.18.fa	Gilliamella apicola cl.-35_2	Gilliamella	CRISPR	uncertain	vOTU_1599	High-quality
11B_viral_contig_7	H3T83.fna	Gilliamella apis cl.-36_1	Gilliamella	CRISPR	uncertain	vOTU_1599	High-quality
11B_viral_contig_7	42B_MAG.2.fa	Gilliamella apis cl.-36_5	Gilliamella	CRISPR	uncertain	vOTU_1599	High-quality
11B_viral_contig_7	49B_MAG.25.fa	Gilliamella apicola cl.-35_1	Gilliamella	CRISPR	uncertain	vOTU_1599	High-quality
11B_viral_contig_7	21B_MAG.17.fa	Gilliamella apicola cl.-35_1	Gilliamella	CRISPR	uncertain	vOTU_1599	High-quality
11B_viral_contig_7	55B_MAG.13.fa	Gilliamella apis cl.-36_2	Gilliamella	CRISPR	uncertain	vOTU_1599	High-quality
11B_viral_contig_7	B6D08.fna	Gilliamella apicola cl.-35_1	Gilliamella	CRISPR	uncertain	vOTU_1599	High-quality
11B_viral_contig_7	20B_MAG.11.fa	Gilliamella apicola cl.-35_2	Gilliamella	CRISPR	uncertain	vOTU_1599	High-quality
11B_viral_contig_7	42B_MAG.4.fa	Gilliamella apicola cl.-35_1	Gilliamella	CRISPR	uncertain	vOTU_1599	High-quality
11B_viral_contig_7	H3S73.fna	Gilliamella apicola cl.-35_2	Gilliamella	CRISPR	uncertain	vOTU_1599	High-quality
11B_viral_contig_7	4B_MAG.24.fa	Gilliamella sp. cl.-36_4	Gilliamella	CRISPR	uncertain	vOTU_1599	High-quality
11B_viral_contig_7	9B_MAG.7.fa	Gilliamella apicola cl.-35_1	Gilliamella	CRISPR	uncertain	vOTU_1599	High-quality
11B_viral_contig_7	Ga0133559.fna	Gilliamella apicola cl.-35_1	Gilliamella	CRISPR	uncertain	vOTU_1599	High-quality
11B_viral_contig_7	B5S40.fna	Gilliamella apicola cl.-35_1	Gilliamella	CRISPR	uncertain	vOTU_1599	High-quality
11B_viral_contig_7	30B_MAG.15.fa	Gilliamella apicola cl.-35_1	Gilliamella	CRISPR	uncertain	vOTU_1599	High-quality
11B_viral_contig_7	Ga0133556.fna	Gilliamella apis cl.-36_2	Gilliamella	CRISPR	uncertain	vOTU_1599	High-quality
11B_viral_contig_7	3B_MAG.28.fa	Gilliamella apis cl.-36_2	Gilliamella	CRISPR	uncertain	vOTU_1599	High-quality
11B_viral_contig_7	35B_MAG.1.fa	Gilliamella apis cl.-36_5	Gilliamella	CRISPR	uncertain	vOTU_1599	High-quality
11B_viral_contig_7	34B_MAG.20.fa	Gilliamella apicola cl.-35_2	Gilliamella	CRISPR	uncertain	vOTU_1599	High-quality
11B_viral_contig_7	H3U97.fna	Gilliamella apis cl.-36_1	Gilliamella	CRISPR	uncertain	vOTU_1599	High-quality
11B_viral_contig_7	14B_MAG.4.fa	Gilliamella apicola cl.-35_2	Gilliamella	CRISPR	uncertain	vOTU_1599	High-quality
11B_viral_contig_7	B6D14.fna	Gilliamella apis cl.-36_1	Gilliamella	CRISPR	uncertain	vOTU_1599	High-quality
11B_viral_contig_7	7B_MAG.36.fa	Gilliamella apicola cl.-35_2	Gilliamella	CRISPR	uncertain	vOTU_1599	High-quality
11B_viral_contig_7	23B_MAG.20.fa	Gilliamella apicola cl.-35_2	Gilliamella	CRISPR	uncertain	vOTU_1599	High-quality
11B_viral_contig_7	49B_MAG.14.fa	Gilliamella apis cl.-36_5	Gilliamella	CRISPR	uncertain	vOTU_1599	High-quality
11B_viral_contig_7	7B_MAG.6.fa	Gilliamella apis cl.-36_5	Gilliamella	CRISPR	uncertain	vOTU_1599	High-quality
11B_viral_contig_7	25B_MAG.4.fa	Gilliamella apicola cl.-35_1	Gilliamella	CRISPR	uncertain	vOTU_1599	High-quality
11B_viral_contig_7	B6D19.fna	Gilliamella apicola cl.-35_1	Gilliamella	Both	uncertain	vOTU_1599	High-quality
11B_viral_contig_7	46B_MAG.17.fa	Gilliamella apis cl.-36_2	Gilliamella	CRISPR	uncertain	vOTU_1599	High-quality
11B_viral_contig_7	19B_MAG.8.fa	Gilliamella apicola cl.-35_2	Gilliamella	CRISPR	uncertain	vOTU_1599	High-quality
11B_viral_contig_7	31B_MAG.17.fa	Gilliamella apicola cl.-35_1	Gilliamella	CRISPR	uncertain	vOTU_1599	High-quality
11B_viral_contig_7	Ga0133558.fna	Gilliamella apis cl.-36_5	Gilliamella	CRISPR	uncertain	vOTU_1599	High-quality
11B_viral_contig_7	43B_MAG.31.fa	Gilliamella sp. cl.-29_1	Gilliamella	CRISPR	uncertain	vOTU_1599	High-quality
11B_viral_contig_7	A9G32.fna	Gilliamella sp. cl.-29_1	Gilliamella	CRISPR	uncertain	vOTU_1599	High-quality
11B_viral_contig_7	1B_MAG.6.fa	Gilliamella apicola cl.-35_2	Gilliamella	CRISPR	uncertain	vOTU_1599	High-quality
11B_viral_contig_7	23B_MAG.8.fa	Gilliamella apis cl.-36_5	Gilliamella	CRISPR	uncertain	vOTU_1599	High-quality
11B_viral_contig_9	H3S97.fna	Bifidobacterium choladohabitans cl.-41_6	Bifidobacterium	CRISPR	uncertain	vOTU_988	High-quality
11B_viral_contig_9	H3T92.fna	Bifidobacterium apousia cl.-41_4	Bifidobacterium	CRISPR	uncertain	vOTU_988	High-quality
11B_viral_contig_9	H3U88.fna	Bifidobacterium apousia cl.-41_4	Bifidobacterium	CRISPR	uncertain	vOTU_988	High-quality
11B_viral_contig_9	H3T86.fna	Bifidobacterium choladohabitans cl.-41_6	Bifidobacterium	CRISPR	uncertain	vOTU_988	High-quality
11B_viral_contig_9	53B_MAG.6.fa	Bifidobacterium choladohabitans cl.-41_6	Bifidobacterium	CRISPR	uncertain	vOTU_988	High-quality
11B_viral_contig_9	45B_MAG.4.fa	Bifidobacterium polysaccharolyticum cl.-41_1	Bifidobacterium	CRISPR	uncertain	vOTU_988	High-quality
11B_viral_contig_9	18B_MAG.29.fa	Bifidobacterium choladohabitans cl.-41_6	Bifidobacterium	CRISPR	uncertain	vOTU_988	High-quality
11B_viral_contig_9	25B_MAG.39.fa	Bifidobacterium choladohabitans cl.-41_6	Bifidobacterium	CRISPR	uncertain	vOTU_988	High-quality
11B_viral_contig_9	ESL0822.fna	Bifidobacterium asteroides cl.-41_3	Bifidobacterium	CRISPR	uncertain	vOTU_988	High-quality
11B_viral_contig_9	7B_MAG.23.fa	Bifidobacterium choladohabitans cl.-41_6	Bifidobacterium	CRISPR	uncertain	vOTU_988	High-quality
11B_viral_contig_9	22B_MAG.27.fa	Bifidobacterium choladohabitans cl.-41_6	Bifidobacterium	CRISPR	uncertain	vOTU_988	High-quality
11B_viral_contig_9	BAST.fna	Bifidobacterium asteroides cl.-41_3	Bifidobacterium	CRISPR	uncertain	vOTU_988	High-quality
11B_viral_contig_9	H3U87.fna	Bifidobacterium choladohabitans cl.-41_6	Bifidobacterium	CRISPR	uncertain	vOTU_988	High-quality
11B_viral_contig_9	8B_MAG.8.fa	Bifidobacterium choladohabitans cl.-41_6	Bifidobacterium	CRISPR	uncertain	vOTU_988	High-quality
11B_viral_contig_9	ESL0824.fna	Bifidobacterium polysaccharolyticum cl.-41_1	Bifidobacterium	CRISPR	uncertain	vOTU_988	High-quality
11B_viral_contig_9	H3T89.fna	Bifidobacterium asteroides cl.-41_3	Bifidobacterium	CRISPR	uncertain	vOTU_988	High-quality
11B_viral_contig_9	H3T81.fna	Bifidobacterium apousia cl.-41_4	Bifidobacterium	CRISPR	uncertain	vOTU_988	High-quality
11B_viral_contig_9	H3U98.fna	Bifidobacterium choladohabitans cl.-41_6	Bifidobacterium	CRISPR	uncertain	vOTU_988	High-quality
11B_viral_contig_9	Ga0072396.fna	Bifidobacterium choladohabitans cl.-41_6	Bifidobacterium	CRISPR	uncertain	vOTU_988	High-quality
11B_viral_contig_9	16B_MAG.1.fa	Bifidobacterium choladohabitans cl.-41_6	Bifidobacterium	CRISPR	uncertain	vOTU_988	High-quality
11B_viral_contig_9	H3V04.fna	Bifidobacterium choladohabitans cl.-41_6	Bifidobacterium	CRISPR	uncertain	vOTU_988	High-quality
11B_viral_contig_9	28B_MAG.21.fa	Bifidobacterium sp. cl.-41_8	Bifidobacterium	CRISPR	uncertain	vOTU_988	High-quality
11B_viral_contig_9	Ga0072395.fna	Bifidobacterium apousia cl.-41_4	Bifidobacterium	CRISPR	uncertain	vOTU_988	High-quality
11B_viral_contig_9	12B_MAG.3.fa	Bifidobacterium sp. cl.-41_8	Bifidobacterium	CRISPR	uncertain	vOTU_988	High-quality
11B_viral_contig_9	34B_MAG.15.fa	Bifidobacterium choladohabitans cl.-41_6	Bifidobacterium	CRISPR	uncertain	vOTU_988	High-quality
11B_viral_contig_9	20B_MAG.12.fa	Bifidobacterium choladohabitans cl.-41_6	Bifidobacterium	CRISPR	uncertain	vOTU_988	High-quality
11B_viral_contig_9	42B_MAG.26.fa	Bifidobacterium choladohabitans cl.-41_6	Bifidobacterium	CRISPR	uncertain	vOTU_988	High-quality
11B_viral_contig_9	3B_MAG.27.fa	Bifidobacterium choladohabitans cl.-41_6	Bifidobacterium	CRISPR	uncertain	vOTU_988	High-quality
11B_viral_contig_9	6B_MAG.30.fa	Bifidobacterium polysaccharolyticum cl.-41_1	Bifidobacterium	CRISPR	uncertain	vOTU_988	High-quality
11B_viral_contig_9	13B_MAG.26.fa	Bifidobacterium choladohabitans cl.-41_6	Bifidobacterium	Both	integrated	vOTU_988	High-quality
11B_viral_contig_9	H3V06.fna	Bifidobacterium polysaccharolyticum cl.-41_1	Bifidobacterium	CRISPR	uncertain	vOTU_988	High-quality
11B_viral_contig_9	H3U89.fna	Bifidobacterium choladohabitans cl.-41_6	Bifidobacterium	CRISPR	uncertain	vOTU_988	High-quality
11B_viral_contig_9	Ga0133549.fna	Bifidobacterium asteroides cl.-41_3	Bifidobacterium	CRISPR	uncertain	vOTU_988	High-quality
11B_viral_contig_9	ESL0170.fna	Bifidobacterium asteroides cl.-41_3	Bifidobacterium	CRISPR	uncertain	vOTU_988	High-quality
11B_viral_contig_9	ESL0825.fna	Bifidobacterium apousia cl.-41_4	Bifidobacterium	CRISPR	uncertain	vOTU_988	High-quality
11B_viral_contig_9	Ga0072401.fna	Bifidobacterium polysaccharolyticum cl.-41_1	Bifidobacterium	CRISPR	uncertain	vOTU_988	High-quality
11B_viral_contig_9	9B_MAG.31.fa	Bifidobacterium choladohabitans cl.-41_6	Bifidobacterium	CRISPR	uncertain	vOTU_988	High-quality
11B_viral_contig_9	38B_MAG.15.fa	Bifidobacterium choladohabitans cl.-41_6	Bifidobacterium	CRISPR	uncertain	vOTU_988	High-quality
11B_viral_contig_9	ESL0820.fna	Bifidobacterium apousia cl.-41_4	Bifidobacterium	CRISPR	uncertain	vOTU_988	High-quality
11B_viral_contig_9	41B_MAG.4.fa	Bifidobacterium choladohabitans cl.-41_6	Bifidobacterium	CRISPR	uncertain	vOTU_988	High-quality
11B_viral_contig_9	5B_MAG.3.fa	Bifidobacterium choladohabitans cl.-41_6	Bifidobacterium	CRISPR	uncertain	vOTU_988	High-quality
11B_viral_contig_9	35B_MAG.10.fa	Bifidobacterium choladohabitans cl.-41_6	Bifidobacterium	CRISPR	uncertain	vOTU_988	High-quality
11B_viral_contig_9	Ga0133552.fna	Bifidobacterium sp. cl.-41_2	Bifidobacterium	CRISPR	uncertain	vOTU_988	High-quality
11B_viral_contig_10	B6D22.fna	Gilliamella apicola cl.-35_2	Gilliamella	CRISPR	uncertain	vOTU_1690	High-quality
11B_viral_contig_10	Ga0133558.fna	Gilliamella apis cl.-36_5	Gilliamella	CRISPR	uncertain	vOTU_1690	High-quality
11B_viral_contig_10	GAPWK.fna	Gilliamella apicola cl.-35_1	Gilliamella	CRISPR	uncertain	vOTU_1690	High-quality
11B_viral_contig_10	A9G44.fna	Gilliamella sp. cl.-29_1	Gilliamella	CRISPR	uncertain	vOTU_1690	High-quality
11B_viral_contig_10	33B_MAG.24.fa	Gilliamella apicola cl.-35_1	Gilliamella	CRISPR	uncertain	vOTU_1690	High-quality
11B_viral_contig_10	5B_MAG.27.fa	Gilliamella apis cl.-36_5	Gilliamella	CRISPR	uncertain	vOTU_1690	High-quality
11B_viral_contig_10	28B_MAG.23.fa	Gilliamella apicola cl.-35_1	Gilliamella	CRISPR	uncertain	vOTU_1690	High-quality
11B_viral_contig_10	H3T96.fna	Gilliamella apicola cl.-35_2	Gilliamella	CRISPR	uncertain	vOTU_1690	High-quality
11B_viral_contig_10	5B_MAG.9.fa	Gilliamella apicola cl.-35_2	Gilliamella	CRISPR	uncertain	vOTU_1690	High-quality
11B_viral_contig_10	23B_MAG.22.fa	Gilliamella apicola cl.-35_1	Gilliamella	CRISPR	uncertain	vOTU_1690	High-quality
11B_viral_contig_10	49B_MAG.25.fa	Gilliamella apicola cl.-35_1	Gilliamella	CRISPR	uncertain	vOTU_1690	High-quality
11B_viral_contig_10	21B_MAG.17.fa	Gilliamella apicola cl.-35_1	Gilliamella	CRISPR	uncertain	vOTU_1690	High-quality
11B_viral_contig_10	B6D19.fna	Gilliamella apicola cl.-35_1	Gilliamella	Both	uncertain	vOTU_1690	High-quality
11B_viral_contig_10	B6D08.fna	Gilliamella apicola cl.-35_1	Gilliamella	CRISPR	uncertain	vOTU_1690	High-quality
11B_viral_contig_10	A9G17.fna	Gilliamella apicola cl.-35_2	Gilliamella	CRISPR	uncertain	vOTU_1690	High-quality
11B_viral_contig_10	B6D03.fna	Gilliamella apicola cl.-35_1	Gilliamella	CRISPR	uncertain	vOTU_1690	High-quality
11B_viral_contig_10	Ga0133559.fna	Gilliamella apicola cl.-35_1	Gilliamella	CRISPR	uncertain	vOTU_1690	High-quality
11B_viral_contig_10	B5S40.fna	Gilliamella apicola cl.-35_1	Gilliamella	CRISPR	uncertain	vOTU_1690	High-quality
11B_viral_contig_10	34B_MAG.20.fa	Gilliamella apicola cl.-35_2	Gilliamella	CRISPR	uncertain	vOTU_1690	High-quality
11B_viral_contig_10	4B_MAG.18.fa	Gilliamella apicola cl.-35_2	Gilliamella	CRISPR	uncertain	vOTU_1690	High-quality
11B_viral_contig_10	42B_MAG.4.fa	Gilliamella apicola cl.-35_1	Gilliamella	CRISPR	uncertain	vOTU_1690	High-quality
11B_viral_contig_10	31B_MAG.17.fa	Gilliamella apicola cl.-35_1	Gilliamella	Both	uncertain	vOTU_1690	High-quality
11B_viral_contig_10	H3U97.fna	Gilliamella apis cl.-36_1	Gilliamella	CRISPR	uncertain	vOTU_1690	High-quality
11B_viral_contig_10	42B_MAG.2.fa	Gilliamella apis cl.-36_5	Gilliamella	CRISPR	uncertain	vOTU_1690	High-quality
11B_viral_contig_10	13B_MAG.1.fa	Gilliamella apis cl.-36_5	Gilliamella	CRISPR	uncertain	vOTU_1690	High-quality
11B_viral_contig_10	51B_MAG.28.fa	Gilliamella apicola cl.-35_2	Gilliamella	CRISPR	uncertain	vOTU_1690	High-quality
11B_viral_contig_10	19B_MAG.8.fa	Gilliamella apicola cl.-35_2	Gilliamella	CRISPR	uncertain	vOTU_1690	High-quality
11B_viral_contig_10	12B_MAG.23.fa	Gilliamella apicola cl.-35_1	Gilliamella	CRISPR	uncertain	vOTU_1690	High-quality
11B_viral_contig_10	49B_MAG.14.fa	Gilliamella apis cl.-36_5	Gilliamella	CRISPR	uncertain	vOTU_1690	High-quality
11B_viral_contig_10	B6D14.fna	Gilliamella apis cl.-36_1	Gilliamella	CRISPR	uncertain	vOTU_1690	High-quality
11B_viral_contig_10	7B_MAG.6.fa	Gilliamella apis cl.-36_5	Gilliamella	CRISPR	uncertain	vOTU_1690	High-quality
11B_viral_contig_10	20B_MAG.11.fa	Gilliamella apicola cl.-35_2	Gilliamella	CRISPR	uncertain	vOTU_1690	High-quality
11B_viral_contig_10	25B_MAG.4.fa	Gilliamella apicola cl.-35_1	Gilliamella	CRISPR	uncertain	vOTU_1690	High-quality
11B_viral_contig_11	16B_MAG.10.fa	Lactobacillus apis cl.-54_1	Lactobacillus	CRISPR	uncertain	vOTU_2459	High-quality
11B_viral_contig_11	Ga0225908.fna	Lactobacillus melliventris cl.-56_2	Lactobacillus	CRISPR	uncertain	vOTU_2459	High-quality
11B_viral_contig_11	10B_MAG.16.fa	Lactobacillus apis cl.-54_1	Lactobacillus	CRISPR	uncertain	vOTU_2459	High-quality
11B_viral_contig_11	31B_MAG.21.fa	Lactobacillus melliventris cl.-56_2	Lactobacillus	CRISPR	uncertain	vOTU_2459	High-quality
11B_viral_contig_11	29B_MAG.33.fa	Lactobacillus apis cl.-54_1	Lactobacillus	CRISPR	uncertain	vOTU_2459	High-quality
11B_viral_contig_11	18B_MAG.31.fa	Lactobacillus apis cl.-54_1	Lactobacillus	CRISPR	uncertain	vOTU_2459	High-quality
11B_viral_contig_11	44B_MAG.18.fa	Lactobacillus apis cl.-54_1	Lactobacillus	CRISPR	uncertain	vOTU_2459	High-quality
11B_viral_contig_11	1B_MAG.27.fa	Lactobacillus apis cl.-54_1	Lactobacillus	CRISPR	uncertain	vOTU_2459	High-quality
11B_viral_contig_13	H3U94.fna	Bartonella apis cl.-22_1	Bartonella	CRISPR	uncertain	vOTU_1102	Low-quality
11B_viral_contig_13	BBC0122.fna	Bartonella apis cl.-22_1	Bartonella	CRISPR	uncertain	vOTU_1102	Low-quality
11B_viral_contig_13	H3S83.fna	Bartonella apis cl.-22_2	Bartonella	CRISPR	uncertain	vOTU_1102	Low-quality
11B_viral_contig_14	LR594041.1_1_27	Streptococcus gordonii	Streptococcus	CRISPR	uncertain	vOTU_2141	Medium-quality
11B_viral_contig_14	LR134291.1_1_23	Streptococcus gordonii	Streptococcus	CRISPR	uncertain	vOTU_2141	Medium-quality
11B_viral_contig_14	CP046328.1_1_22	Streptococcus gordonii	Streptococcus	CRISPR	uncertain	vOTU_2141	Medium-quality
11B_viral_contig_14	CP000725.1_1_23	Streptococcus gordonii	Streptococcus	CRISPR	uncertain	vOTU_2141	Medium-quality
11B_viral_contig_15	Ga0133558.fna	Gilliamella apis cl.-36_5	Gilliamella	Both	integrated	vOTU_1632	Medium-quality
11B_viral_contig_15	23B_MAG.22.fa	Gilliamella apicola cl.-35_1	Gilliamella	CRISPR	uncertain	vOTU_1632	Medium-quality
11B_viral_contig_15	15B_MAG.21.fa	Gilliamella apis cl.-36_5	Gilliamella	Both	uncertain	vOTU_1632	Medium-quality
11B_viral_contig_15	49B_MAG.14.fa	Gilliamella apis cl.-36_5	Gilliamella	Both	uncertain	vOTU_1632	Medium-quality
11B_viral_contig_15	7B_MAG.6.fa	Gilliamella apis cl.-36_5	Gilliamella	CRISPR	uncertain	vOTU_1632	Medium-quality
11B_viral_contig_15	44B_MAG.7.fa	Gilliamella apis cl.-36_5	Gilliamella	CRISPR	uncertain	vOTU_1632	Medium-quality
11B_viral_contig_15	48B_MAG.8.fa	Gilliamella apis cl.-36_2	Gilliamella	CRISPR	uncertain	vOTU_1632	Medium-quality
11B_viral_contig_15	5B_MAG.27.fa	Gilliamella apis cl.-36_5	Gilliamella	Both	uncertain	vOTU_1632	Medium-quality
11B_viral_contig_15	28B_MAG.23.fa	Gilliamella apicola cl.-35_1	Gilliamella	CRISPR	uncertain	vOTU_1632	Medium-quality
11B_viral_contig_15	H3U96.fna	Gilliamella apis cl.-36_1	Gilliamella	CRISPR	uncertain	vOTU_1632	Medium-quality
11B_viral_contig_15	B6D14.fna	Gilliamella apis cl.-36_1	Gilliamella	CRISPR	uncertain	vOTU_1632	Medium-quality
11B_viral_contig_15	B6D08.fna	Gilliamella apicola cl.-35_1	Gilliamella	CRISPR	uncertain	vOTU_1632	Medium-quality
11B_viral_contig_15	42B_MAG.4.fa	Gilliamella apicola cl.-35_1	Gilliamella	CRISPR	uncertain	vOTU_1632	Medium-quality
11B_viral_contig_15	B5S40.fna	Gilliamella apicola cl.-35_1	Gilliamella	CRISPR	uncertain	vOTU_1632	Medium-quality
11B_viral_contig_15	4B_MAG.24.fa	Gilliamella sp. cl.-36_4	Gilliamella	CRISPR	uncertain	vOTU_1632	Medium-quality
11B_viral_contig_15	Ga0133556.fna	Gilliamella apis cl.-36_2	Gilliamella	CRISPR	uncertain	vOTU_1632	Medium-quality
11B_viral_contig_17	H3U49.fna	Lactobacillus kullabergensis cl.-55_3	Lactobacillus	CRISPR	uncertain	vOTU_2293	Medium-quality
11B_viral_contig_17	13B_MAG.19.fa	Lactobacillus melliventris cl.-56_2	Lactobacillus	CRISPR	uncertain	vOTU_2293	Medium-quality
11B_viral_contig_17	Ga0226840.fna	Lactobacillus melliventris cl.-56_2	Lactobacillus	CRISPR	uncertain	vOTU_2293	Medium-quality
11B_viral_contig_17	25B_MAG.17.fa	Lactobacillus kimbladii cl.-55_1	Lactobacillus	CRISPR	uncertain	vOTU_2293	Medium-quality
11B_viral_contig_17	8B_MAG.16.fa	Lactobacillus melliventris cl.-56_2	Lactobacillus	CRISPR	uncertain	vOTU_2293	Medium-quality
11B_viral_contig_17	43B_MAG.32.fa	Lactobacillus melliventris cl.-56_2	Lactobacillus	CRISPR	uncertain	vOTU_2293	Medium-quality
11B_viral_contig_17	6B_MAG.5.fa	Lactobacillus melliventris cl.-56_2	Lactobacillus	CRISPR	uncertain	vOTU_2293	Medium-quality
11B_viral_contig_17	14B_MAG.15.fa	Lactobacillus melliventris cl.-56_2	Lactobacillus	CRISPR	uncertain	vOTU_2293	Medium-quality
11B_viral_contig_17	17B_MAG.12.fa	Lactobacillus melliventris cl.-56_2	Lactobacillus	CRISPR	uncertain	vOTU_2293	Medium-quality
11B_viral_contig_17	31B_MAG.21.fa	Lactobacillus melliventris cl.-56_2	Lactobacillus	CRISPR	uncertain	vOTU_2293	Medium-quality
11B_viral_contig_17	Ga0072403.fna	Lactobacillus kimbladii cl.-55_1	Lactobacillus	CRISPR	uncertain	vOTU_2293	Medium-quality
11B_viral_contig_17	H3T47.fna	Lactobacillus helsingborgensis cl.-56_1	Lactobacillus	CRISPR	uncertain	vOTU_2293	Medium-quality
11B_viral_contig_17	19B_MAG.12.fa	Lactobacillus helsingborgensis cl.-56_1	Lactobacillus	CRISPR	uncertain	vOTU_2293	Medium-quality
11B_viral_contig_17	30B_MAG.14.fa	Lactobacillus kullabergensis cl.-55_2	Lactobacillus	CRISPR	uncertain	vOTU_2293	Medium-quality
11B_viral_contig_17	LHUG01000002.1_1_9	Enterococcus canintestini	Enterococcus	CRISPR	uncertain	vOTU_2293	Medium-quality
11B_viral_contig_17	41B_MAG.17.fa	Lactobacillus melliventris cl.-56_2	Lactobacillus	CRISPR	uncertain	vOTU_2293	Medium-quality
11B_viral_contig_17	LACWKB8.fna	Lactobacillus helsingborgensis cl.-56_1	Lactobacillus	CRISPR	uncertain	vOTU_2293	Medium-quality
11B_viral_contig_21	H3S84.fna	Bartonella apis cl.-22_6	Bartonella	CRISPR	uncertain	vOTU_1102	Low-quality
11B_viral_contig_21	2B_MAG.3.fa	Bartonella sp. cl.-22_5	Bartonella	CRISPR	uncertain	vOTU_1102	Low-quality
11B_viral_contig_21	18B_MAG.30.fa	Bartonella sp. cl.-22_5	Bartonella	CRISPR	uncertain	vOTU_1102	Low-quality
11B_viral_contig_21	31B_MAG.5.fa	Bartonella apis cl.-22_6	Bartonella	CRISPR	uncertain	vOTU_1102	Low-quality
11B_viral_contig_21	H3V12.fna	Bartonella apis cl.-22_6	Bartonella	CRISPR	uncertain	vOTU_1102	Low-quality
11B_viral_contig_6777	PEB0149.fna	Bartonella apis cl.-22_6	Bartonella	CRISPR	uncertain	vOTU_1102	Low-quality
11B_viral_contig_6777	H3S98.fna	Bartonella apis cl.-22_1	Bartonella	CRISPR	uncertain	vOTU_1102	Low-quality
11B_viral_contig_23	H3S97.fna	Bifidobacterium choladohabitans cl.-41_6	Bifidobacterium	CRISPR	uncertain	vOTU_977	Medium-quality
11B_viral_contig_23	45B_MAG.4.fa	Bifidobacterium polysaccharolyticum cl.-41_1	Bifidobacterium	CRISPR	uncertain	vOTU_977	Medium-quality
11B_viral_contig_23	H3T92.fna	Bifidobacterium apousia cl.-41_4	Bifidobacterium	CRISPR	uncertain	vOTU_977	Medium-quality
11B_viral_contig_23	H3U88.fna	Bifidobacterium apousia cl.-41_4	Bifidobacterium	CRISPR	uncertain	vOTU_977	Medium-quality
11B_viral_contig_23	H3T93.fna	Bifidobacterium polysaccharolyticum cl.-41_1	Bifidobacterium	CRISPR	uncertain	vOTU_977	Medium-quality
11B_viral_contig_23	49B_MAG.16.fa	Bifidobacterium polysaccharolyticum cl.-41_1	Bifidobacterium	CRISPR	uncertain	vOTU_977	Medium-quality
11B_viral_contig_23	ESL0200.fna	Bifidobacterium sp. cl.-41_7	Bifidobacterium	CRISPR	uncertain	vOTU_977	Medium-quality
11B_viral_contig_23	H3T89.fna	Bifidobacterium asteroides cl.-41_3	Bifidobacterium	CRISPR	uncertain	vOTU_977	Medium-quality
11B_viral_contig_23	Ga0133553.fna	Bifidobacterium sp. cl.-41_7	Bifidobacterium	CRISPR	uncertain	vOTU_977	Medium-quality
11B_viral_contig_23	ESL0822.fna	Bifidobacterium asteroides cl.-41_3	Bifidobacterium	CRISPR	uncertain	vOTU_977	Medium-quality
11B_viral_contig_23	7B_MAG.23.fa	Bifidobacterium choladohabitans cl.-41_6	Bifidobacterium	CRISPR	uncertain	vOTU_977	Medium-quality
11B_viral_contig_23	28B_MAG.21.fa	Bifidobacterium sp. cl.-41_8	Bifidobacterium	CRISPR	uncertain	vOTU_977	Medium-quality
11B_viral_contig_23	Ga0072395.fna	Bifidobacterium apousia cl.-41_4	Bifidobacterium	CRISPR	uncertain	vOTU_977	Medium-quality
11B_viral_contig_23	12B_MAG.3.fa	Bifidobacterium sp. cl.-41_8	Bifidobacterium	CRISPR	uncertain	vOTU_977	Medium-quality
11B_viral_contig_23	BAST.fna	Bifidobacterium asteroides cl.-41_3	Bifidobacterium	CRISPR	uncertain	vOTU_977	Medium-quality
11B_viral_contig_23	20B_MAG.12.fa	Bifidobacterium choladohabitans cl.-41_6	Bifidobacterium	CRISPR	uncertain	vOTU_977	Medium-quality
11B_viral_contig_23	8B_MAG.8.fa	Bifidobacterium choladohabitans cl.-41_6	Bifidobacterium	CRISPR	uncertain	vOTU_977	Medium-quality
11B_viral_contig_23	31B_MAG.18.fa	Bifidobacterium choladohabitans cl.-41_6	Bifidobacterium	CRISPR	uncertain	vOTU_977	Medium-quality
11B_viral_contig_23	3B_MAG.27.fa	Bifidobacterium choladohabitans cl.-41_6	Bifidobacterium	CRISPR	uncertain	vOTU_977	Medium-quality
11B_viral_contig_23	53B_MAG.6.fa	Bifidobacterium choladohabitans cl.-41_6	Bifidobacterium	CRISPR	uncertain	vOTU_977	Medium-quality
11B_viral_contig_23	H3S93.fna	Bifidobacterium asteroides cl.-41_3	Bifidobacterium	CRISPR	uncertain	vOTU_977	Medium-quality
11B_viral_contig_23	10B_MAG.19.fa	Bifidobacterium choladohabitans cl.-41_6	Bifidobacterium	CRISPR	uncertain	vOTU_977	Medium-quality
11B_viral_contig_23	25B_MAG.39.fa	Bifidobacterium choladohabitans cl.-41_6	Bifidobacterium	CRISPR	uncertain	vOTU_977	Medium-quality
11B_viral_contig_23	Ga0072396.fna	Bifidobacterium choladohabitans cl.-41_6	Bifidobacterium	CRISPR	uncertain	vOTU_977	Medium-quality
11B_viral_contig_23	16B_MAG.1.fa	Bifidobacterium choladohabitans cl.-41_6	Bifidobacterium	CRISPR	uncertain	vOTU_977	Medium-quality
11B_viral_contig_23	22B_MAG.27.fa	Bifidobacterium choladohabitans cl.-41_6	Bifidobacterium	CRISPR	uncertain	vOTU_977	Medium-quality
11B_viral_contig_23	ESL0824.fna	Bifidobacterium polysaccharolyticum cl.-41_1	Bifidobacterium	CRISPR	uncertain	vOTU_977	Medium-quality
11B_viral_contig_23	26B_MAG.18.fa	Bifidobacterium polysaccharolyticum cl.-41_1	Bifidobacterium	CRISPR	uncertain	vOTU_977	Medium-quality
11B_viral_contig_23	H3U98.fna	Bifidobacterium choladohabitans cl.-41_6	Bifidobacterium	CRISPR	uncertain	vOTU_977	Medium-quality
11B_viral_contig_23	H3U89.fna	Bifidobacterium choladohabitans cl.-41_6	Bifidobacterium	CRISPR	uncertain	vOTU_977	Medium-quality
11B_viral_contig_23	H3T90.fna	Bifidobacterium polysaccharolyticum cl.-41_1	Bifidobacterium	CRISPR	uncertain	vOTU_977	Medium-quality
11B_viral_contig_23	ESL0825.fna	Bifidobacterium apousia cl.-41_4	Bifidobacterium	CRISPR	uncertain	vOTU_977	Medium-quality
11B_viral_contig_23	25B_MAG.44.fa	Bifidobacterium apousia cl.-41_4	Bifidobacterium	CRISPR	uncertain	vOTU_977	Medium-quality
11B_viral_contig_23	18B_MAG.29.fa	Bifidobacterium choladohabitans cl.-41_6	Bifidobacterium	CRISPR	uncertain	vOTU_977	Medium-quality
11B_viral_contig_23	H3V06.fna	Bifidobacterium polysaccharolyticum cl.-41_1	Bifidobacterium	CRISPR	uncertain	vOTU_977	Medium-quality
11B_viral_contig_23	41B_MAG.4.fa	Bifidobacterium choladohabitans cl.-41_6	Bifidobacterium	CRISPR	uncertain	vOTU_977	Medium-quality
11B_viral_contig_23	H3V04.fna	Bifidobacterium choladohabitans cl.-41_6	Bifidobacterium	CRISPR	uncertain	vOTU_977	Medium-quality
11B_viral_contig_23	H3U87.fna	Bifidobacterium choladohabitans cl.-41_6	Bifidobacterium	CRISPR	uncertain	vOTU_977	Medium-quality
11B_viral_contig_23	38B_MAG.15.fa	Bifidobacterium choladohabitans cl.-41_6	Bifidobacterium	CRISPR	uncertain	vOTU_977	Medium-quality
11B_viral_contig_23	5B_MAG.3.fa	Bifidobacterium choladohabitans cl.-41_6	Bifidobacterium	CRISPR	uncertain	vOTU_977	Medium-quality
11B_viral_contig_23	13B_MAG.26.fa	Bifidobacterium choladohabitans cl.-41_6	Bifidobacterium	Both	uncertain	vOTU_977	Medium-quality
11B_viral_contig_23	Ga0133551.fna	Bifidobacterium polysaccharolyticum cl.-41_1	Bifidobacterium	CRISPR	uncertain	vOTU_977	Medium-quality
11B_viral_contig_23	ESL0198.fna	Bifidobacterium polysaccharolyticum cl.-41_1	Bifidobacterium	CRISPR	uncertain	vOTU_977	Medium-quality
11B_viral_contig_23	17B_MAG.13.fa	Bifidobacterium polysaccharolyticum cl.-41_1	Bifidobacterium	CRISPR	uncertain	vOTU_977	Medium-quality
11B_viral_contig_23	44B_MAG.11.fa	Bifidobacterium choladohabitans cl.-41_6	Bifidobacterium	CRISPR	uncertain	vOTU_977	Medium-quality
11B_viral_contig_23	H3T86.fna	Bifidobacterium choladohabitans cl.-41_6	Bifidobacterium	CRISPR	uncertain	vOTU_977	Medium-quality
11B_viral_contig_23	25B_MAG.45.fa	Bifidobacterium asteroides cl.-41_5	Bifidobacterium	CRISPR	uncertain	vOTU_977	Medium-quality
11B_viral_contig_23	33B_MAG.28.fa	Bifidobacterium asteroides cl.-41_5	Bifidobacterium	CRISPR	uncertain	vOTU_977	Medium-quality
11B_viral_contig_23	35B_MAG.10.fa	Bifidobacterium choladohabitans cl.-41_6	Bifidobacterium	CRISPR	uncertain	vOTU_977	Medium-quality
11B_viral_contig_23	6B_MAG.20.fa	Bifidobacterium asteroides cl.-41_5	Bifidobacterium	CRISPR	uncertain	vOTU_977	Medium-quality
11B_viral_contig_23	9B_MAG.31.fa	Bifidobacterium choladohabitans cl.-41_6	Bifidobacterium	CRISPR	uncertain	vOTU_977	Medium-quality
11B_viral_contig_24	Ga0072401.fna	Bifidobacterium polysaccharolyticum cl.-41_1	Bifidobacterium	CRISPR	uncertain	vOTU_1018	Medium-quality
11B_viral_contig_24	Ga0133551.fna	Bifidobacterium polysaccharolyticum cl.-41_1	Bifidobacterium	CRISPR	uncertain	vOTU_1018	Medium-quality
11B_viral_contig_24	ESL0198.fna	Bifidobacterium polysaccharolyticum cl.-41_1	Bifidobacterium	CRISPR	uncertain	vOTU_1018	Medium-quality
11B_viral_contig_24	H3S92.fna	Bifidobacterium asteroides cl.-41_3	Bifidobacterium	CRISPR	uncertain	vOTU_1018	Medium-quality
11B_viral_contig_24	H3S93.fna	Bifidobacterium asteroides cl.-41_3	Bifidobacterium	CRISPR	uncertain	vOTU_1018	Medium-quality
11B_viral_contig_24	44B_MAG.11.fa	Bifidobacterium choladohabitans cl.-41_6	Bifidobacterium	CRISPR	uncertain	vOTU_1018	Medium-quality
11B_viral_contig_24	33B_MAG.18.fa	Bifidobacterium polysaccharolyticum cl.-41_1	Bifidobacterium	CRISPR	uncertain	vOTU_1018	Medium-quality
11B_viral_contig_24	22B_MAG.27.fa	Bifidobacterium choladohabitans cl.-41_6	Bifidobacterium	CRISPR	uncertain	vOTU_1018	Medium-quality
11B_viral_contig_24	ESL0824.fna	Bifidobacterium polysaccharolyticum cl.-41_1	Bifidobacterium	CRISPR	uncertain	vOTU_1018	Medium-quality
11B_viral_contig_24	H3T91.fna	Bifidobacterium polysaccharolyticum cl.-41_1	Bifidobacterium	CRISPR	uncertain	vOTU_1018	Medium-quality
11B_viral_contig_24	6B_MAG.30.fa	Bifidobacterium polysaccharolyticum cl.-41_1	Bifidobacterium	CRISPR	uncertain	vOTU_1018	Medium-quality
11B_viral_contig_25	Ga0225908.fna	Lactobacillus melliventris cl.-56_2	Lactobacillus	CRISPR	uncertain	vOTU_2371	Medium-quality
11B_viral_contig_25	Ga0070887.fna	Lactobacillus kullabergensis cl.-55_2	Lactobacillus	CRISPR	uncertain	vOTU_2371	Medium-quality
11B_viral_contig_25	30B_MAG.14.fa	Lactobacillus kullabergensis cl.-55_2	Lactobacillus	CRISPR	uncertain	vOTU_2371	Medium-quality
11B_viral_contig_25	31B_MAG.21.fa	Lactobacillus melliventris cl.-56_2	Lactobacillus	CRISPR	uncertain	vOTU_2371	Medium-quality
11B_viral_contig_25	19B_MAG.19.fa	Lactobacillus melliventris cl.-56_2	Lactobacillus	CRISPR	uncertain	vOTU_2371	Medium-quality
11B_viral_contig_27	26B_MAG.3.fa	Lactobacillus helsingborgensis cl.-56_1	Lactobacillus	CRISPR	uncertain	vOTU_2310	Medium-quality
11B_viral_contig_27	6B_MAG.8.fa	Lactobacillus helsingborgensis cl.-56_1	Lactobacillus	CRISPR	uncertain	vOTU_2310	Medium-quality
11B_viral_contig_27	17B_MAG.18.fa	Lactobacillus helsingborgensis cl.-56_1	Lactobacillus	CRISPR	uncertain	vOTU_2310	Medium-quality
11B_viral_contig_27	19B_MAG.12.fa	Lactobacillus helsingborgensis cl.-56_1	Lactobacillus	CRISPR	uncertain	vOTU_2310	Medium-quality
11B_viral_contig_27	37B_MAG.3.fa	Lactobacillus helsingborgensis cl.-56_1	Lactobacillus	CRISPR	uncertain	vOTU_2310	Medium-quality
11B_viral_contig_27	31B_MAG.25.fa	Lactobacillus helsingborgensis cl.-56_1	Lactobacillus	CRISPR	uncertain	vOTU_2310	Medium-quality
11B_viral_contig_27	17B_MAG.31.fa	Lactobacillus kimbladii cl.-55_1	Lactobacillus	CRISPR	uncertain	vOTU_2310	Medium-quality
11B_viral_contig_27	H3U49.fna	Lactobacillus kullabergensis cl.-55_3	Lactobacillus	CRISPR	uncertain	vOTU_2310	Medium-quality
11B_viral_contig_27	26B_MAG.32.fa	Lactobacillus kimbladii cl.-55_1	Lactobacillus	CRISPR	uncertain	vOTU_2310	Medium-quality
11B_viral_contig_27	H3R22.fna	Lactobacillus melliventris cl.-56_2	Lactobacillus	CRISPR	uncertain	vOTU_2310	Medium-quality
11B_viral_contig_27	Ga0226839.fna	Lactobacillus kullabergensis cl.-55_2	Lactobacillus	CRISPR	uncertain	vOTU_2310	Medium-quality
11B_viral_contig_27	35B_MAG.32.fa	Lactobacillus helsingborgensis cl.-56_1	Lactobacillus	CRISPR	uncertain	vOTU_2310	Medium-quality
11B_viral_contig_27	Ga0133561.fna	Lactobacillus helsingborgensis cl.-56_1	Lactobacillus	CRISPR	uncertain	vOTU_2310	Medium-quality
11B_viral_contig_27	Ga0072400.fna	Lactobacillus helsingborgensis cl.-56_1	Lactobacillus	CRISPR	uncertain	vOTU_2310	Medium-quality
11B_viral_contig_27	H3T47.fna	Lactobacillus helsingborgensis cl.-56_1	Lactobacillus	CRISPR	uncertain	vOTU_2310	Medium-quality
11B_viral_contig_27	15B_MAG.16.fa	Lactobacillus helsingborgensis cl.-56_1	Lactobacillus	CRISPR	uncertain	vOTU_2310	Medium-quality
11B_viral_contig_27	13B_MAG.19.fa	Lactobacillus melliventris cl.-56_2	Lactobacillus	CRISPR	uncertain	vOTU_2310	Medium-quality
11B_viral_contig_27	8B_MAG.16.fa	Lactobacillus melliventris cl.-56_2	Lactobacillus	CRISPR	uncertain	vOTU_2310	Medium-quality
11B_viral_contig_27	43B_MAG.32.fa	Lactobacillus melliventris cl.-56_2	Lactobacillus	CRISPR	uncertain	vOTU_2310	Medium-quality
11B_viral_contig_27	6B_MAG.5.fa	Lactobacillus melliventris cl.-56_2	Lactobacillus	CRISPR	uncertain	vOTU_2310	Medium-quality
11B_viral_contig_27	16B_MAG.11.fa	Lactobacillus helsingborgensis cl.-56_1	Lactobacillus	CRISPR	uncertain	vOTU_2310	Medium-quality
11B_viral_contig_27	14B_MAG.15.fa	Lactobacillus melliventris cl.-56_2	Lactobacillus	CRISPR	uncertain	vOTU_2310	Medium-quality
11B_viral_contig_27	17B_MAG.12.fa	Lactobacillus melliventris cl.-56_2	Lactobacillus	CRISPR	uncertain	vOTU_2310	Medium-quality
11B_viral_contig_27	LACWKB8.fna	Lactobacillus helsingborgensis cl.-56_1	Lactobacillus	CRISPR	uncertain	vOTU_2310	Medium-quality
11B_viral_contig_27	46B_MAG.21.fa	Lactobacillus helsingborgensis cl.-56_1	Lactobacillus	CRISPR	uncertain	vOTU_2310	Medium-quality
11B_viral_contig_27	14B_MAG.16.fa	Lactobacillus helsingborgensis cl.-56_1	Lactobacillus	CRISPR	uncertain	vOTU_2310	Medium-quality
11B_viral_contig_27	Ga0072403.fna	Lactobacillus kimbladii cl.-55_1	Lactobacillus	CRISPR	uncertain	vOTU_2310	Medium-quality
11B_viral_contig_28	Ga0226842.fna	Lactobacillus apis cl.-54_1	Lactobacillus	CRISPR	uncertain	vOTU_2348	Medium-quality
11B_viral_contig_28	44B_MAG.18.fa	Lactobacillus apis cl.-54_1	Lactobacillus	CRISPR	uncertain	vOTU_2348	Medium-quality
11B_viral_contig_28	H3T48.fna	Lactobacillus apis cl.-54_1	Lactobacillus	CRISPR	uncertain	vOTU_2348	Medium-quality
11B_viral_contig_28	H3U49.fna	Lactobacillus kullabergensis cl.-55_3	Lactobacillus	CRISPR	uncertain	vOTU_2348	Medium-quality
11B_viral_contig_28	35B_MAG.28.fa	Lactobacillus melliventris cl.-56_2	Lactobacillus	CRISPR	uncertain	vOTU_2348	Medium-quality
11B_viral_contig_29	A9G31.fna	Gilliamella sp. cl.-29_1	Gilliamella	CRISPR	uncertain	vOTU_1661	Medium-quality
11B_viral_contig_29	22B_MAG.19.fa	Gilliamella apis cl.-36_2	Gilliamella	CRISPR	uncertain	vOTU_1661	Medium-quality
11B_viral_contig_29	12B_MAG.23.fa	Gilliamella apicola cl.-35_1	Gilliamella	CRISPR	uncertain	vOTU_1661	Medium-quality
11B_viral_contig_29	B6D19.fna	Gilliamella apicola cl.-35_1	Gilliamella	CRISPR	uncertain	vOTU_1661	Medium-quality
11B_viral_contig_29	5B_MAG.27.fa	Gilliamella apis cl.-36_5	Gilliamella	CRISPR	uncertain	vOTU_1661	Medium-quality
11B_viral_contig_29	15B_MAG.21.fa	Gilliamella apis cl.-36_5	Gilliamella	CRISPR	uncertain	vOTU_1661	Medium-quality
11B_viral_contig_29	42B_MAG.2.fa	Gilliamella apis cl.-36_5	Gilliamella	CRISPR	uncertain	vOTU_1661	Medium-quality
11B_viral_contig_29	Ga0133559.fna	Gilliamella apicola cl.-35_1	Gilliamella	CRISPR	uncertain	vOTU_1661	Medium-quality
11B_viral_contig_29	A9G19.fna	Gilliamella apis cl.-36_1	Gilliamella	CRISPR	uncertain	vOTU_1661	Medium-quality
11B_viral_contig_29	23B_MAG.22.fa	Gilliamella apicola cl.-35_1	Gilliamella	CRISPR	uncertain	vOTU_1661	Medium-quality
11B_viral_contig_29	A9G11.fna	Gilliamella sp. cl.-32_0	Gilliamella	CRISPR	uncertain	vOTU_1661	Medium-quality
11B_viral_contig_29	H3S73.fna	Gilliamella apicola cl.-35_2	Gilliamella	CRISPR	uncertain	vOTU_1661	Medium-quality
11B_viral_contig_29	23B_MAG.8.fa	Gilliamella apis cl.-36_5	Gilliamella	CRISPR	uncertain	vOTU_1661	Medium-quality
11B_viral_contig_29	H3T83.fna	Gilliamella apis cl.-36_1	Gilliamella	CRISPR	uncertain	vOTU_1661	Medium-quality
11B_viral_contig_29	49B_MAG.25.fa	Gilliamella apicola cl.-35_1	Gilliamella	CRISPR	uncertain	vOTU_1661	Medium-quality
11B_viral_contig_29	44B_MAG.7.fa	Gilliamella apis cl.-36_5	Gilliamella	CRISPR	uncertain	vOTU_1661	Medium-quality
11B_viral_contig_34	H3U89.fna	Bifidobacterium choladohabitans cl.-41_6	Bifidobacterium	CRISPR	uncertain	vOTU_967	Low-quality
11B_viral_contig_34	H3T92.fna	Bifidobacterium apousia cl.-41_4	Bifidobacterium	CRISPR	uncertain	vOTU_967	Low-quality
11B_viral_contig_34	H3U88.fna	Bifidobacterium apousia cl.-41_4	Bifidobacterium	CRISPR	uncertain	vOTU_967	Low-quality
11B_viral_contig_34	49B_MAG.16.fa	Bifidobacterium polysaccharolyticum cl.-41_1	Bifidobacterium	CRISPR	uncertain	vOTU_967	Low-quality
11B_viral_contig_34	Ga0133552.fna	Bifidobacterium sp. cl.-41_2	Bifidobacterium	CRISPR	uncertain	vOTU_967	Low-quality
11B_viral_contig_34	25B_MAG.39.fa	Bifidobacterium choladohabitans cl.-41_6	Bifidobacterium	CRISPR	uncertain	vOTU_967	Low-quality
11B_viral_contig_34	H3V04.fna	Bifidobacterium choladohabitans cl.-41_6	Bifidobacterium	CRISPR	uncertain	vOTU_967	Low-quality
11B_viral_contig_34	H3T90.fna	Bifidobacterium polysaccharolyticum cl.-41_1	Bifidobacterium	CRISPR	uncertain	vOTU_967	Low-quality
11B_viral_contig_34	H3U87.fna	Bifidobacterium choladohabitans cl.-41_6	Bifidobacterium	CRISPR	uncertain	vOTU_967	Low-quality
11B_viral_contig_34	16B_MAG.1.fa	Bifidobacterium choladohabitans cl.-41_6	Bifidobacterium	CRISPR	uncertain	vOTU_967	Low-quality
11B_viral_contig_34	35B_MAG.10.fa	Bifidobacterium choladohabitans cl.-41_6	Bifidobacterium	CRISPR	uncertain	vOTU_967	Low-quality
11B_viral_contig_34	31B_MAG.18.fa	Bifidobacterium choladohabitans cl.-41_6	Bifidobacterium	CRISPR	uncertain	vOTU_967	Low-quality
11B_viral_contig_34	33B_MAG.18.fa	Bifidobacterium polysaccharolyticum cl.-41_1	Bifidobacterium	CRISPR	uncertain	vOTU_967	Low-quality
11B_viral_contig_34	26B_MAG.18.fa	Bifidobacterium polysaccharolyticum cl.-41_1	Bifidobacterium	CRISPR	uncertain	vOTU_967	Low-quality
11B_viral_contig_34	H3S93.fna	Bifidobacterium asteroides cl.-41_3	Bifidobacterium	CRISPR	uncertain	vOTU_967	Low-quality
11B_viral_contig_34	10B_MAG.19.fa	Bifidobacterium choladohabitans cl.-41_6	Bifidobacterium	CRISPR	uncertain	vOTU_967	Low-quality
11B_viral_contig_34	ESL0820.fna	Bifidobacterium apousia cl.-41_4	Bifidobacterium	CRISPR	uncertain	vOTU_967	Low-quality
11B_viral_contig_34	20B_MAG.12.fa	Bifidobacterium choladohabitans cl.-41_6	Bifidobacterium	CRISPR	uncertain	vOTU_967	Low-quality
11B_viral_contig_34	45B_MAG.4.fa	Bifidobacterium polysaccharolyticum cl.-41_1	Bifidobacterium	CRISPR	uncertain	vOTU_967	Low-quality
11B_viral_contig_34	H3T93.fna	Bifidobacterium polysaccharolyticum cl.-41_1	Bifidobacterium	CRISPR	uncertain	vOTU_967	Low-quality
11B_viral_contig_34	7B_MAG.23.fa	Bifidobacterium choladohabitans cl.-41_6	Bifidobacterium	CRISPR	uncertain	vOTU_967	Low-quality
11B_viral_contig_34	13B_MAG.26.fa	Bifidobacterium choladohabitans cl.-41_6	Bifidobacterium	CRISPR	uncertain	vOTU_967	Low-quality
11B_viral_contig_34	38B_MAG.15.fa	Bifidobacterium choladohabitans cl.-41_6	Bifidobacterium	CRISPR	uncertain	vOTU_967	Low-quality
11B_viral_contig_34	26B_MAG.33.fa	Bifidobacterium choladohabitans cl.-41_6	Bifidobacterium	CRISPR	uncertain	vOTU_967	Low-quality
11B_viral_contig_34	28B_MAG.21.fa	Bifidobacterium sp. cl.-41_8	Bifidobacterium	CRISPR	uncertain	vOTU_967	Low-quality
11B_viral_contig_34	33B_MAG.28.fa	Bifidobacterium asteroides cl.-41_5	Bifidobacterium	CRISPR	uncertain	vOTU_967	Low-quality
11B_viral_contig_34	25B_MAG.45.fa	Bifidobacterium asteroides cl.-41_5	Bifidobacterium	CRISPR	uncertain	vOTU_967	Low-quality
11B_viral_contig_34	6B_MAG.20.fa	Bifidobacterium asteroides cl.-41_5	Bifidobacterium	CRISPR	uncertain	vOTU_967	Low-quality
11B_viral_contig_34	18B_MAG.29.fa	Bifidobacterium choladohabitans cl.-41_6	Bifidobacterium	CRISPR	uncertain	vOTU_967	Low-quality
11B_viral_contig_34	H3S97.fna	Bifidobacterium choladohabitans cl.-41_6	Bifidobacterium	CRISPR	uncertain	vOTU_967	Low-quality
11B_viral_contig_34	ESL0824.fna	Bifidobacterium polysaccharolyticum cl.-41_1	Bifidobacterium	CRISPR	uncertain	vOTU_967	Low-quality
11B_viral_contig_34	H3T89.fna	Bifidobacterium asteroides cl.-41_3	Bifidobacterium	CRISPR	uncertain	vOTU_967	Low-quality
11B_viral_contig_34	QKWH01000009.1_1_28	Isoptericola sp. PW21	Isoptericola	CRISPR	uncertain	vOTU_967	Low-quality
11B_viral_contig_34	ESL0827.fna	Bifidobacterium sp. cl.-41_2	Bifidobacterium	CRISPR	uncertain	vOTU_967	Low-quality
11B_viral_contig_34	22B_MAG.27.fa	Bifidobacterium choladohabitans cl.-41_6	Bifidobacterium	CRISPR	uncertain	vOTU_967	Low-quality
11B_viral_contig_34	H3S92.fna	Bifidobacterium asteroides cl.-41_3	Bifidobacterium	CRISPR	uncertain	vOTU_967	Low-quality
11B_viral_contig_34	H3V06.fna	Bifidobacterium polysaccharolyticum cl.-41_1	Bifidobacterium	CRISPR	uncertain	vOTU_967	Low-quality
11B_viral_contig_34	6B_MAG.30.fa	Bifidobacterium polysaccharolyticum cl.-41_1	Bifidobacterium	CRISPR	uncertain	vOTU_967	Low-quality
11B_viral_contig_35	B6C88.fna	Gilliamella apis cl.-36_1	Gilliamella	CRISPR	uncertain	vOTU_1677	Medium-quality
11B_viral_contig_35	H3T83.fna	Gilliamella apis cl.-36_1	Gilliamella	CRISPR	uncertain	vOTU_1677	Medium-quality
11B_viral_contig_35	H3T80.fna	Gilliamella apis cl.-36_2	Gilliamella	CRISPR	uncertain	vOTU_1677	Medium-quality
11B_viral_contig_35	B6C96.fna	Gilliamella apis cl.-36_1	Gilliamella	CRISPR	uncertain	vOTU_1677	Medium-quality
11B_viral_contig_35	A9G15.fna	Gilliamella apis cl.-36_1	Gilliamella	CRISPR	uncertain	vOTU_1677	Medium-quality
11B_viral_contig_35	3B_MAG.31.fa	Gilliamella apis cl.-36_5	Gilliamella	CRISPR	uncertain	vOTU_1677	Medium-quality
11B_viral_contig_35	43B_MAG.31.fa	Gilliamella sp. cl.-29_1	Gilliamella	CRISPR	uncertain	vOTU_1677	Medium-quality
11B_viral_contig_35	Ga0133557.fna	Gilliamella apis cl.-36_5	Gilliamella	CRISPR	uncertain	vOTU_1677	Medium-quality
11B_viral_contig_35	B6D14.fna	Gilliamella apis cl.-36_1	Gilliamella	CRISPR	uncertain	vOTU_1677	Medium-quality
11B_viral_contig_36	Ga0227359.fna	Lactobacillus melliventris cl.-56_2	Lactobacillus	CRISPR	uncertain	vOTU_2346	Low-quality
11B_viral_contig_36	Ga0133561.fna	Lactobacillus helsingborgensis cl.-56_1	Lactobacillus	CRISPR	uncertain	vOTU_2346	Low-quality
[truncated: 144,665 more rows]
