# Supplementary material for: Phage diversity mirrors bacterial strain diversity in the honey bee gut microbiota
Source: Nat Commun. 2025 Nov 4;16:9738. doi: 10.1038/s41467-025-64706-2 (PMC12586679; doi:10.1038/s41467-025-64706-2)
Supplement: Supplementary file 9 — Supplementary Dataset 7 [file 41467_2025_64706_MOESM9_ESM.xlsx]

## Sheet: Tabelle1
Supplementary Data 7: Between and within interaction module beta-diversity mantel test results.
Bacterial_module	Viral_module	mantel_spearman_row	p_mantel_strata	p_adj_fdr_mantel	comparison
Bartonella 5	Bartonella 5	0.182542	0.0489951	0.240076	same IM
Bartonella 5	Bartonella 6	0.0758741	0.287571	0.637788	different IM
Bartonella 5	Bifidobacterium 7	0.194985	0.0137986	0.10499	different IM
Bartonella 5	Bombilactobacillus 9	0.0786441	0.271473	0.633437	different IM
Bartonella 5	Gilliamella_Frischella 1	0.0129529	0.445755	0.682563	different IM
Bartonella 5	Lactobacillus 8	0.130529	0.113889	0.328267	different IM
Bartonella 5	Snodgrassella 3	-0.0131281	0.544646	0.702306	different IM
Bartonella 6	Bartonella 5	0.00984263	0.406559	0.681848	different IM
Bartonella 6	Bartonella 6	0.233306	9.999e-05	0.00163317	same IM
Bartonella 6	Bifidobacterium 7	0.0747424	0.0964904	0.29642	different IM
Bartonella 6	Bombilactobacillus 9	-0.0371402	0.69683	0.758771	different IM
Bartonella 6	Gilliamella_Frischella 1	-0.0125389	0.60134	0.718674	different IM
Bartonella 6	Lactobacillus 8	-0.0232817	0.659434	0.751448	different IM
Bartonella 6	Snodgrassella 3	-0.00644681	0.511249	0.695867	different IM
Bifidobacterium 7	Bartonella 5	-0.0016078	0.49835	0.695867	different IM
Bifidobacterium 7	Bartonella 6	0.0278158	0.39776	0.681848	different IM
Bifidobacterium 7	Bifidobacterium 7	0.178234	0.00329967	0.040421	same IM
Bifidobacterium 7	Bombilactobacillus 9	-0.0412406	0.656934	0.751448	different IM
Bifidobacterium 7	Gilliamella_Frischella 1	-0.0466596	0.714429	0.761022	different IM
Bifidobacterium 7	Lactobacillus 8	0.114871	0.0483952	0.240076	different IM
Bifidobacterium 7	Snodgrassella 3	0.0686176	0.156584	0.426257	different IM
Bombilactobacillus 9	Bartonella 5	0.0122317	0.442656	0.682563	different IM
Bombilactobacillus 9	Bartonella 6	0.0228588	0.405959	0.681848	different IM
Bombilactobacillus 9	Bifidobacterium 7	0.0301496	0.29937	0.637788	different IM
Bombilactobacillus 9	Bombilactobacillus 9	-0.011709	0.533947	0.702306	same IM
Bombilactobacillus 9	Gilliamella_Frischella 1	-0.0397666	0.691131	0.758771	different IM
Bombilactobacillus 9	Lactobacillus 8	0.0869775	0.0950905	0.29642	different IM
Bombilactobacillus 9	Snodgrassella 3	0.0590872	0.181982	0.445855	different IM
Gilliamella_Frischella 1	Bartonella 5	-0.0729893	0.759424	0.79174	different IM
Gilliamella_Frischella 1	Bartonella 6	-0.0301268	0.591741	0.718674	different IM
Gilliamella_Frischella 1	Bifidobacterium 7	0.10065	0.0710929	0.29642	different IM
Gilliamella_Frischella 1	Bombilactobacillus 9	0.0189105	0.417458	0.681848	different IM
Gilliamella_Frischella 1	Gilliamella_Frischella 1	0.400561	9.999e-05	0.00163317	same IM
Gilliamella_Frischella 1	Lactobacillus 8	0.09473	0.0867913	0.29642	different IM
Gilliamella_Frischella 1	Snodgrassella 3	0.104346	0.0821918	0.29642	different IM
Lactobacillus 8	Bartonella 5	0.0266034	0.406059	0.681848	different IM
Lactobacillus 8	Bartonella 6	0.00683517	0.466953	0.693355	different IM
Lactobacillus 8	Bifidobacterium 7	0.1459	0.0149985	0.10499	different IM
Lactobacillus 8	Bombilactobacillus 9	-0.00027093	0.488951	0.695867	different IM
Lactobacillus 8	Gilliamella_Frischella 1	0.111411	0.0967903	0.29642	different IM
Lactobacillus 8	Lactobacillus 8	0.280691	9.999e-05	0.00163317	same IM
Lactobacillus 8	Snodgrassella 3	0.126338	0.0432957	0.240076	different IM
Snodgrassella 3	Bartonella 5	0.152983	0.0142986	0.10499	different IM
Snodgrassella 3	Bartonella 6	-0.069178	1	1	different IM
Snodgrassella 3	Bifidobacterium 7	-0.00832293	0.584842	0.718674	different IM
Snodgrassella 3	Bombilactobacillus 9	0.0668688	0.171483	0.442245	different IM
Snodgrassella 3	Gilliamella_Frischella 1	0.00904871	0.417258	0.681848	different IM
Snodgrassella 3	Lactobacillus 8	-0.0470815	0.907609	0.926518	different IM
Snodgrassella 3	Snodgrassella 3	0.0114345	0.384162	0.681848	same IM
