# Supplementary material for: Phage diversity mirrors bacterial strain diversity in the honey bee gut microbiota
Source: Nat Commun. 2025 Nov 4;16:9738. doi: 10.1038/s41467-025-64706-2 (PMC12586679; doi:10.1038/s41467-025-64706-2)
Supplement: Supplementary file 10 — Supplementary Dataset 8 [file 41467_2025_64706_MOESM10_ESM.xlsx]

## Sheet: Tabelle1
Supplementary Data 8: Correlations between viral richness and bacterial nucleotide diversity, within and across interaction modules (Spearman's correlation).
Bacterial_module	Viral_module	rho_avg_nuc_div	p_value_avg_nuc_div	comparison
Bartonella 5	Bartonella 5	0.496232	0.00528695	Same IM
Bartonella 5	Bartonella 6	-0.228993	0.134866	Different IM
Bartonella 5	Bifidobacterium 7	0.280189	0.053747	Different IM
Bartonella 5	Bombilactobacillus 9	0.139738	0.343499	Different IM
Bartonella 5	Gilliamella_Frischella 1	0.299513	0.0365522	Different IM
Bartonella 5	Lactobacillus 8	0.293058	0.0409974	Different IM
Bartonella 5	Snodgrassella 3	0.116494	0.430399	Different IM
Bartonella 6	Bartonella 5	-0.109644	0.478634	Different IM
Bartonella 6	Bartonella 6	0.164205	0.338579	Same IM
Bartonella 6	Bifidobacterium 7	-0.0749328	0.612732	Different IM
Bartonella 6	Bombilactobacillus 9	0.0120315	0.935313	Different IM
Bartonella 6	Gilliamella_Frischella 1	-0.330441	0.0203985	Different IM
Bartonella 6	Lactobacillus 8	0.0570663	0.696929	Different IM
Bartonella 6	Snodgrassella 3	-0.105454	0.475635	Different IM
Bifidobacterium 7	Bartonella 5	-0.0307334	0.835726	Different IM
Bifidobacterium 7	Bartonella 6	0.346549	0.0158231	Different IM
Bifidobacterium 7	Bifidobacterium 7	0.411561	0.00365831	Same IM
Bifidobacterium 7	Bombilactobacillus 9	0.295495	0.0414436	Different IM
Bifidobacterium 7	Gilliamella_Frischella 1	-0.108983	0.456023	Different IM
Bifidobacterium 7	Lactobacillus 8	0.37708	0.00756695	Different IM
Bifidobacterium 7	Snodgrassella 3	-0.0400395	0.787008	Different IM
Bombilactobacillus 9	Bartonella 5	0.161894	0.271619	Different IM
Bombilactobacillus 9	Bartonella 6	0.020484	0.89009	Different IM
Bombilactobacillus 9	Bifidobacterium 7	0.0689021	0.641689	Different IM
Bombilactobacillus 9	Bombilactobacillus 9	0.278566	0.055209	Same IM
Bombilactobacillus 9	Gilliamella_Frischella 1	-0.119077	0.415115	Different IM
Bombilactobacillus 9	Lactobacillus 8	0.0925705	0.526978	Different IM
Bombilactobacillus 9	Snodgrassella 3	-0.145516	0.323712	Different IM
Gilliamella_Frischella 1	Bartonella 5	0.0802402	0.583646	Different IM
Gilliamella_Frischella 1	Bartonella 6	0.0442916	0.76251	Different IM
Gilliamella_Frischella 1	Bifidobacterium 7	0.346602	0.0146982	Different IM
Gilliamella_Frischella 1	Bombilactobacillus 9	-0.0805692	0.582099	Different IM
Gilliamella_Frischella 1	Gilliamella_Frischella 1	0.627254	1.4151e-06	Same IM
Gilliamella_Frischella 1	Lactobacillus 8	0.178138	0.220726	Different IM
Gilliamella_Frischella 1	Snodgrassella 3	0.473518	0.000589443	Different IM
Lactobacillus 8	Bartonella 5	-0.0340716	0.816218	Different IM
Lactobacillus 8	Bartonella 6	0.197414	0.173941	Different IM
Lactobacillus 8	Bifidobacterium 7	0.0951094	0.515657	Different IM
Lactobacillus 8	Bombilactobacillus 9	0.421755	0.00254231	Different IM
Lactobacillus 8	Gilliamella_Frischella 1	-0.184559	0.204263	Different IM
Lactobacillus 8	Lactobacillus 8	0.284152	0.0478483	Same IM
Lactobacillus 8	Snodgrassella 3	0.0915651	0.531495	Different IM
Snodgrassella 3	Bartonella 5	-0.409936	0.00380838	Different IM
Snodgrassella 3	Bartonella 6	0.0826636	0.576454	Different IM
Snodgrassella 3	Bifidobacterium 7	-0.0137804	0.925934	Different IM
Snodgrassella 3	Bombilactobacillus 9	0.402263	0.00459253	Different IM
Snodgrassella 3	Gilliamella_Frischella 1	0.0936628	0.522092	Different IM
Snodgrassella 3	Lactobacillus 8	0.0330207	0.821793	Different IM
Snodgrassella 3	Snodgrassella 3	0.0385754	0.794625	Same IM
