# Supplementary material for: Phage diversity mirrors bacterial strain diversity in the honey bee gut microbiota
Source: Nat Commun. 2025 Nov 4;16:9738. doi: 10.1038/s41467-025-64706-2 (PMC12586679; doi:10.1038/s41467-025-64706-2)
Supplement: Supplementary file 11 — Supplementary Dataset 9 [file 41467_2025_64706_MOESM11_ESM.xlsx]

## Sheet: Tabelle1
Supplementary Data 9: Information on isolate genomes					*Assemblies were not available on the NCBI genome portal at the time of publishing. They will be available in future after getting processed. Alternatively, they can be found in the zenodo repo (https://doi.org/10.5281/zenodo.16744037)
genome	strain	type	Isolation_source	Origin	RefSeq_accession	GenBank_accession	BioSample	status	Sequencing Apporach
Ga0372762	ESL0368	isolate	Apis mellifera	Previous Studies	NA	GCA_009734205.1	SAMN13280441	Complete Genome	See NCBI entry
H3T47	W8093	isolate	Apis mellifera	Previous Studies	GCF_016100925.1	GCA_016100925.1	SAMN15470871	Scaffold	See NCBI entry
Ga0072396	Bin7	isolate	Apis mellifera	Previous Studies	GCF_000967265.1	GCF_000967265.1	SAMN03269159	Scaffold	See NCBI entry
B6D22	AM4	isolate	Apis mellifera	Previous Studies	GCF_002141905.1	GCA_002141905.1	SAMN05603528	Contig	See NCBI entry
CPT77	E1	isolate	Apis mellifera	Previous Studies	GCF_002406645.1	GCA_002406645.1	SAMN07692718	Scaffold	See NCBI entry
CIN	A911	isolate	Drosophila melagenogaster	Previous Studies	GCF_000231445.1	GCA_000231445.1	SAMN02470916	Scaffold	See NCBI entry
BAST	PRL2011	isolate	Apis mellifera	Previous Studies	GCF_000304215.1	GCA_000304215.1	SAMN02604114	Complete Genome	See NCBI entry
Ga0248239	MX01	isolate	Monarch butterfly	Previous Studies	GCF_000527695.1	GCA_000527695.1	SAMN02641486	Contig	See NCBI entry
GAPWK	wkB1	isolate	Apis mellifera	Previous Studies	GCF_000599985.1	GCA_000599985.1	SAMN03081539	Complete Genome	See NCBI entry
SALWKB12	wkB12	isolate	Bombus bimaculatus	Previous Studies	GCF_000695565.1	GCA_000695565.1	SAMN02677640	Scaffold	See NCBI entry
Ga0055041	wkB11	isolate	Bombus bimaculatus	Previous Studies	GCF_000733115.1	GCA_000733115.1	SAMN02676578	Scaffold	See NCBI entry
LACWKB8	wkB8	isolate	Apis mellifera	Previous Studies	GCF_000761135.1	GCA_000761135.1	SAMN03067541	Complete Genome	See NCBI entry
Ga0056940	DSM 19703	isolate	Bumblebee digestive tract	Previous Studies	GCF_000771085.1	GCA_000771085.1	SAMN02442010	Contig	See NCBI entry
Ga0072398	Bma6	isolate	Apis mellifera	Previous Studies	GCF_000967205.1	GCA_000967205.1	SAMN03271958	Scaffold	See NCBI entry
Ga0070888	Hon2	isolate	Apis mellifera	Previous Studies	GCF_000967245.1	GCA_000967245.1	SAMN03271966	Scaffold	See NCBI entry
Ga0098206	DSM 22766	isolate	Bumblebee digestive tract	Previous Studies	GCF_001263395.1	GCA_001263395.1	SAMN02442035	Complete Genome	See NCBI entry
A9G16	P83G	isolate	Apis mellifera	Previous Studies	GCF_001690175.1	GCA_001690175.1	SAMN05179590	Contig	See NCBI entry
A9G10	wkB308	isolate	Apis cerana	Previous Studies	GCF_001690185.1	GCA_001690185.1	SAMN05179584	Contig	See NCBI entry
A9G11	wkB108	isolate	Apis dorsata	Previous Studies	GCF_001690195.1	GCA_001690195.1	SAMN05179585	Contig	See NCBI entry
A9G09	wkB292	isolate	Apis cerana	Previous Studies	GCF_001690235.1	GCA_001690235.1	SAMN05179583	Contig	See NCBI entry
A9G47	WF3-4	isolate	Bombus pensylvanicus	Previous Studies	GCF_001690275.1	GCA_001690275.1	SAMN05179621	Contig	See NCBI entry
A9G29	Fer2-1	isolate	Bombus fervidus	Previous Studies	GCF_001690305.1	GCA_001690305.1	SAMN05179603	Contig	See NCBI entry
A9G31	Gris1-4	isolate	Bombus griseocollis	Previous Studies	GCF_001690335.1	GCA_001690335.1	SAMN05179605	Contig	See NCBI entry
A9G32	Gris3-2	isolate	Bombus griseocollis	Previous Studies	GCF_001690345.1	GCA_001690345.1	SAMN05179606	Contig	See NCBI entry
A9G38	Imp1-1	isolate	Bombus impatiens	Previous Studies	GCF_001690415.1	GCA_001690415.1	SAMN05179612	Contig	See NCBI entry
A9G39	Imp1-6	isolate	Bombus impatiens	Previous Studies	GCF_001690425.1	GCA_001690425.1	SAMN05179613	Contig	See NCBI entry
A9G08	wkB195	isolate	Apis cerana	Previous Studies	GCF_001690445.1	GCA_001690445.1	SAMN05179582	Contig	See NCBI entry
A9G23	App4-10	isolate	Bombus appositus	Previous Studies	GCF_001690495.1	GCA_001690495.1	SAMN05179597	Contig	See NCBI entry
A9G30	Fer4-1	isolate	Bombus fervidus	Previous Studies	GCF_001690515.1	GCA_001690515.1	SAMN05179604	Contig	See NCBI entry
A9G24	App6-5	isolate	Bombus appositus	Previous Studies	GCF_001690525.1	GCA_001690525.1	SAMN05179598	Contig	See NCBI entry
A9G35	Choc5-1	isolate	Bombus impatiens	Previous Studies	GCF_001690595.1	GCA_001690595.1	SAMN05179609	Contig	See NCBI entry
A9G42	Nev6-6	isolate	Bombus nevadensis	Previous Studies	GCF_001690605.1	GCA_001690605.1	SAMN05179616	Contig	See NCBI entry
A9G43	Occ3-1	isolate	Bombus occidentalis	Previous Studies	GCF_001690655.1	GCA_001690655.1	SAMN05179617	Contig	See NCBI entry
A9G44	Occ4-3	isolate	Bombus occidentalis	Previous Studies	GCF_001690675.1	GCA_001690675.1	SAMN05179618	Contig	See NCBI entry
A9G12	wkB112	isolate	Apis dorsata	Previous Studies	GCF_001690685.1	GCA_001690685.1	SAMN05179586	Contig	See NCBI entry
A9G13	wkB178	isolate	Apis dorsata	Previous Studies	GCF_001690705.1	GCA_001690705.1	SAMN05179587	Contig	See NCBI entry
A9G14	P54G	isolate	Apis mellifera	Previous Studies	GCF_001690735.1	GCA_001690735.1	SAMN05179588	Contig	See NCBI entry
A9G15	P62G	isolate	Apis mellifera	Previous Studies	GCF_001690755.1	GCA_001690755.1	SAMN05179589	Contig	See NCBI entry
A9G19	M1-2G	isolate	Apis mellifera	Previous Studies	GCF_001690775.1	GCA_001690775.1	SAMN05179593	Contig	See NCBI entry
A9G41	Nev5-1	isolate	Bombus nevadensis	Previous Studies	GCF_001690895.1	GCA_001690895.1	SAMN05179615	Contig	See NCBI entry
A9G17	wkB7	isolate	Apis mellifera	Previous Studies	GCF_001693435.1	GCA_001693435.1	SAMN05179591	Complete Genome	See NCBI entry
A9G07	wkB72	isolate	Apis cerana	Previous Studies	GCF_001693745.1	GCA_001693745.1	SAMN05179581	Contig	See NCBI entry
A9G03	wkB171	isolate	Apis andreniformis	Previous Studies	GCF_001693755.1	GCA_001693755.1	SAMN05179580	Contig	See NCBI entry
PEB0150	PEB0150	isolate	Apis mellifera	Previous Studies	GCF_001952045.1	GCA_001952045.1	SAMN04505060	Contig	See NCBI entry
PEB0149	PEB0149	isolate	Apis mellifera	Previous Studies	GCF_001952065.1	GCA_001952065.1	SAMN04505059	Contig	See NCBI entry
PEB0122	PEB0122	isolate	Apis mellifera	Previous Studies	GCF_001952075.1	GCA_001952075.1	SAMN04505058	Contig	See NCBI entry
Ga0308518	R-52487	isolate	Bombus lapidarius	Previous Studies	GCF_002003665.1	GCA_002003665.1	SAMN02598725	Contig	See NCBI entry
BBC0178	BBC0178	isolate	Apis mellifera	Previous Studies	GCF_002007485.1	GCA_002007485.1	SAMN04505062	Complete Genome	See NCBI entry
BBC0244	BBC0244	isolate	Apis mellifera	Previous Studies	GCF_002007505.1	GCA_002007505.1	SAMN04505063	Complete Genome	See NCBI entry
BBC0122	BBC0122	isolate	Apis mellifera	Previous Studies	GCF_002007565.1	GCA_002007565.1	SAMN04505061	Complete Genome	See NCBI entry
BGH94	Aw-20	isolate	Apis mellifera	Previous Studies	GCF_002019415.1	GCA_002019415.1	SAMN05603551	Contig	See NCBI entry
BGH97	A-10-12	isolate	Apis mellifera	Previous Studies	GCF_002088405.1	GCA_002088405.1	SAMN05603554	Contig	See NCBI entry
BGH95	Aw-18	isolate	Apis mellifera	Previous Studies	GCF_002088415.1	GCA_002088415.1	SAMN05603552	Contig	See NCBI entry
BGI08	N-W7	isolate	Apis mellifera	Previous Studies	GCF_002088555.1	GCA_002088555.1	SAMN05603565	Contig	See NCBI entry
BGI12	N-S3	isolate	Apis mellifera	Previous Studies	GCF_002088635.1	GCA_002088635.1	SAMN05603569	Contig	See NCBI entry
BGI13	N-S4	isolate	Apis mellifera	Previous Studies	GCF_002088665.1	GCA_002088665.1	SAMN05603570	Contig	See NCBI entry
BGI00	A-1-12	isolate	Apis mellifera	Previous Studies	GCF_002088735.1	GCA_002088735.1	SAMN05603557	Contig	See NCBI entry
B5S40	A-1-24	isolate	Apis mellifera	Previous Studies	GCF_002141515.1	GCA_002141515.1	SAMN05603510	Contig	See NCBI entry
B6D08	A-7-12	isolate	Apis mellifera	Previous Studies	GCF_002141655.1	GCA_002141655.1	SAMN05603517	Contig	See NCBI entry
B6C96	NO15	isolate	Apis mellifera	Previous Studies	GCF_002141935.1	GCA_002141935.1	SAMN05603530	Contig	See NCBI entry
B6C88	NO16	isolate	Apis mellifera	Previous Studies	GCF_002141985.1	GCA_002141985.1	SAMN05603535	Contig	See NCBI entry
B6D17	N-G1	isolate	Apis mellifera	Previous Studies	GCF_002142185.1	GCA_002142185.1	SAMN05603543	Contig	See NCBI entry
B6C99	N-G2	isolate	Apis mellifera	Previous Studies	GCF_002142215.1	GCA_002142215.1	SAMN05603544	Contig	See NCBI entry
B6D14	N-G4	isolate	Apis mellifera	Previous Studies	GCF_002142255.1	GCA_002142255.1	SAMN05603546	Contig	See NCBI entry
B6D03	N-G5	isolate	Apis mellifera	Previous Studies	GCF_002142265.1	GCA_002142265.1	SAMN05603547	Contig	See NCBI entry
BGI32	App2-2	isolate	Bombus appositus	Previous Studies	GCF_002777315.1	GCA_002777315.1	SAMN05606852	Contig	See NCBI entry
BGI34	App6-4	isolate	Bombus appositus	Previous Studies	GCF_002777465.1	GCA_002777465.1	SAMN05606854	Contig	See NCBI entry
BGI36	Fer2-2	isolate	Bombus fervidus	Previous Studies	GCF_002777485.1	GCA_002777485.1	SAMN05607042	Contig	See NCBI entry
BHC48	Occ4-2	isolate	Bombus occidentalis	Previous Studies	GCF_002777635.1	GCA_002777635.1	SAMN05609472	Contig	See NCBI entry
BHC54	wkB273	isolate	Apis florea	Previous Studies	GCF_002777655.1	GCA_002777655.1	SAMN05614852	Contig	See NCBI entry
BHC46	Ruf1-X	isolate	Bombus rufocinctus	Previous Studies	GCF_002777675.1	GCA_002777675.1	SAMN05609473	Contig	See NCBI entry
BHC42	wkB332	isolate	Apis mellifera	Previous Studies	GCF_002777695.1	GCA_002777695.1	SAMN05614859	Contig	See NCBI entry
BHC53	wkB237	isolate	Apis andreiformis	Previous Studies	GCF_002777775.1	GCA_002777775.1	SAMN05614849	Contig	See NCBI entry
BHC44	Nev4-2	isolate	Bombus nevadensis	Previous Studies	GCF_002777825.1	GCA_002777825.1	SAMN05609471	Contig	See NCBI entry
BHC43	wkB298	isolate	Apis cerana	Previous Studies	GCF_002777855.1	GCA_002777855.1	SAMN05614856	Contig	See NCBI entry
BHC47	PEB0171	isolate	Apis mellifera	Previous Studies	GCF_002777865.1	GCA_002777865.1	SAMN05661192	Scaffold	See NCBI entry
BHC52	MS1-3	isolate	Apis mellifera	Previous Studies	GCF_002777925.1	GCA_002777925.1	SAMN05661198	Scaffold	See NCBI entry
C4S75	wkB309	isolate	Apis cerana	Previous Studies	GCF_002964915.1	GCA_002964915.1	SAMN08514522	Contig	See NCBI entry
C4S76	wkB180	isolate	Apis dorsata	Previous Studies	GCF_002964965.1	GCA_002964965.1	SAMN08514520	Contig	See NCBI entry
C4S77	wkB301	isolate	Apis dorsata	Previous Studies	GCF_002964975.1	GCA_002964975.1	SAMN08514521	Contig	See NCBI entry
Ga0133563	ESL0185	isolate	Apis mellifera	Previous Studies	GCF_003150935.1	GCA_003150935.1	SAMN07311028	Complete Genome	See NCBI entry
Ga0133564	ESL0186	isolate	Apis mellifera	Previous Studies	GCF_003151025.1	GCA_003151025.1	SAMN07311029	Complete Genome	See NCBI entry
Ga0133561	ESL0183	isolate	Apis mellifera	Previous Studies	GCF_003173695.1	GCA_003173695.1	SAMN07311026	Complete Genome	See NCBI entry
Ga0133558	ESL0182	isolate	Apis mellifera	Previous Studies	GCF_003202655.1	GCA_003202655.1	SAMN08297256	Contig	See NCBI entry
Ga0133550	ESL0197	isolate	Apis mellifera	Previous Studies	GCF_003202665.1	GCA_003202665.1	SAMN08297247	Contig	See NCBI entry
Ga0133553	ESL0200	isolate	Apis mellifera	Previous Studies	GCF_003202695.1	GCA_003202695.1	SAMN08297250	Contig	See NCBI entry
Ga0133554	ESL0167	isolate	Apis mellifera	Previous Studies	GCF_003202705.1	GCA_003202705.1	SAMN08297251	Contig	See NCBI entry
Ga0133551	ESL0198	isolate	Apis mellifera	Previous Studies	GCF_003202715.1	GCA_003202715.1	SAMN08297248	Contig	See NCBI entry
Ga0133552	ESL0199	isolate	Apis mellifera	Previous Studies	GCF_003202755.1	GCA_003202755.1	SAMN08297249	Contig	See NCBI entry
Ga0133562	ESL0184	isolate	Apis mellifera	Previous Studies	GCF_003202825.1	GCA_003202825.1	SAMN07311027	Contig	See NCBI entry
Ga0133549	ESL0170	isolate	Apis mellifera	Previous Studies	GCF_003202855.1	GCA_003202855.1	SAMN08297246	Contig	See NCBI entry
Ga0326500	ESL0196	isolate	Apis mellifera	Previous Studies	GCF_003202885.1	GCA_003202885.1	SAMN08297257	Contig	See NCBI entry
Ga0133557	ESL0177	isolate	Apis mellifera	Previous Studies	GCF_003202915.1	GCA_003202915.1	SAMN08297254	Contig	See NCBI entry
D9V35	AMU001	isolate	Apis mellifera	Previous Studies	GCF_003691365.1	GCA_003691365.1	SAMN10235278	Complete Genome	See NCBI entry
Ga0226847	ESL0230	isolate	Bombus pascuorum	Previous Studies	GCF_003692805.1	GCA_003692805.1	SAMN07311037	Contig	See NCBI entry
Ga0226852	ESL0228	isolate	Bombus bohemicus	Previous Studies	GCF_003692825.1	GCA_003692825.1	SAMN07311036	Contig	See NCBI entry
Ga0226842	ESL0263	isolate	Apis mellifera	Previous Studies	GCF_003692845.1	GCA_003692845.1	SAMN07311034	Contig	See NCBI entry
Ga0226840	ESL0260	isolate	Apis mellifera	Previous Studies	GCF_003692935.1	GCA_003692935.1	SAMN07311031	Contig	See NCBI entry
Ga0226843	ESL0233	isolate	Bombus terrestris	Previous Studies	GCF_003692995.1	GCA_003692995.1	SAMN07311038	Contig	See NCBI entry
Ga0226839	ESL0261	isolate	Apis mellifera	Previous Studies	GCF_003693025.1	GCA_003693025.1	SAMN07311032	Contig	See NCBI entry
Ga0225908	ESL0259	isolate	Apis mellifera	Previous Studies	GCF_003693045.1	GCA_003693045.1	SAMN07311030	Contig	See NCBI entry
Ga0216357	ESL0385	isolate	Apis mellifera	Previous Studies	GCF_009725755.1	GCA_009725755.1	SAMN13280446	Contig	See NCBI entry
Ga0227306	ESL0324	isolate	Apis mellifera	Previous Studies	GCF_013344955.1	GCA_013344955.1	SAMN13893466	Contig	See NCBI entry
Ga0227310	ESL0253	isolate	Bombus pascuorum	Previous Studies	GCF_013344965.1	GCA_013344965.1	SAMN13893468	Contig	See NCBI entry
Ga0227302	ESL0254	isolate	Bombus pascuorum	Previous Studies	GCF_013344985.1	GCA_013344985.1	SAMN13893464	Contig	See NCBI entry
Ga0227304	ESL0304	isolate	Apis mellifera	Previous Studies	GCF_013344995.1	GCA_013344995.1	SAMN13893467	Contig	See NCBI entry
Ga0227301	ESL0250	isolate	Bombus pascuorum	Previous Studies	GCF_013345045.1	GCA_013345045.1	SAMN13893463	Contig	See NCBI entry
Ga0227358	ESL0295	isolate	Apis mellifera	Previous Studies	GCF_013345055.1	GCA_013345055.1	SAMN13893454	Contig	See NCBI entry
Ga0227305	ESL0323	isolate	Apis mellifera	Previous Studies	GCF_013346865.1	GCA_013346865.1	SAMN13893465	Contig	See NCBI entry
Ga0227298	ESL0232	isolate	Bombus terrestris	Previous Studies	GCF_013346885.1	GCA_013346885.1	SAMN13893462	Contig	See NCBI entry
Ga0326456	ESL0449	isolate	Apis cerana	Previous Studies	GCF_013346905.1	GCA_013346905.1	SAMN13893456	Contig	See NCBI entry
Ga0227357	ESL0294	isolate	Apis mellifera	Previous Studies	GCF_013346925.1	GCA_013346925.1	SAMN13893453	Contig	See NCBI entry
Ga0227359	ESL0393	isolate	Apis mellifera	Previous Studies	GCF_013346935.1	GCA_013346935.1	SAMN13893448	Contig	See NCBI entry
Ga0227360	ESL0394	isolate	Apis mellifera	Previous Studies	GCF_013347085.1	GCA_013347085.1	SAMN13893455	Contig	See NCBI entry
B6D19	N-22	isolate	Apis mellifera	Previous Studies	GCF_002142285.1	GCA_002142285.1	SAMN05603549	Contig	See NCBI entry
H3V12	W8167	isolate	Apis mellifera	Previous Studies	GCF_016100335.1	GCA_016100335.1	SAMN15470904	Contig	See NCBI entry
H3V16	W8099	isolate	Apis mellifera	Previous Studies	GCF_016100345.1	GCA_016100345.1	SAMN15470901	Contig	See NCBI entry
H3V13	M0280	isolate	Apis mellifera	Previous Studies	GCF_016100425.1	GCA_016100425.1	SAMN15470897	Scaffold	See NCBI entry
H3V11	W8158	isolate	Apis mellifera	Previous Studies	GCF_016100435.1	GCA_016100435.1	SAMN15470900	Scaffold	See NCBI entry
H3V08	M0307	isolate	Apis mellifera	Previous Studies	GCF_016100445.1	GCA_016100445.1	SAMN15470899	Contig	See NCBI entry
H3V17	M0283	isolate	Apis mellifera	Previous Studies	GCF_016100455.1	GCA_016100455.1	SAMN15470898	Scaffold	See NCBI entry
H3V10	W6238H14	isolate	Apis mellifera	Previous Studies	GCF_016100485.1	GCA_016100485.1	SAMN15470896	Scaffold	See NCBI entry
H3U97	W8128	isolate	Apis mellifera	Previous Studies	GCF_016100545.1	GCA_016100545.1	SAMN15470892	Contig	See NCBI entry
H3U96	M0364	isolate	Apis mellifera	Previous Studies	GCF_016100565.1	GCA_016100565.1	SAMN15470893	Scaffold	See NCBI entry
H3V01	M0351	isolate	Apis mellifera	Previous Studies	GCF_016100575.1	GCA_016100575.1	SAMN15470894	Scaffold	See NCBI entry
H3V06	W6238G3	isolate	Apis mellifera	Previous Studies	GCF_016100625.1	GCA_016100625.1	SAMN15470889	Contig	See NCBI entry
H3V04	M0353	isolate	Apis mellifera	Previous Studies	GCF_016100645.1	GCA_016100645.1	SAMN15470888	Scaffold	See NCBI entry
H3U98	W8116	isolate	Apis mellifera	Previous Studies	GCF_016100675.1	GCA_016100675.1	SAMN15470887	Contig	See NCBI entry
H3U87	W8101	isolate	Apis mellifera	Previous Studies	GCF_016100725.1	GCA_016100725.1	SAMN15470881	Scaffold	See NCBI entry
H3U89	W8104	isolate	Apis mellifera	Previous Studies	GCF_016100735.1	GCA_016100735.1	SAMN15470883	Contig	See NCBI entry
H3U88	W8120	isolate	Apis mellifera	Previous Studies	GCF_016100785.1	GCA_016100785.1	SAMN15470880	Scaffold	See NCBI entry
H3U94	W8125	isolate	Apis mellifera	Previous Studies	GCF_016100835.1	GCA_016100835.1	SAMN15470877	Scaffold	See NCBI entry
H3U82	W8132	isolate	Apis mellifera	Previous Studies	GCF_016100865.1	GCA_016100865.1	SAMN15470876	Scaffold	See NCBI entry
H3U73	W8124	isolate	Apis mellifera	Previous Studies	GCF_016100875.1	GCA_016100875.1	SAMN15470875	Scaffold	See NCBI entry
H3U49	W8174	isolate	Apis mellifera	Previous Studies	GCF_016100975.1	GCA_016100975.1	SAMN15470873	Scaffold	See NCBI entry
H3T38	W8088	isolate	Apis mellifera	Previous Studies	GCF_016101025.1	GCA_016101025.1	SAMN15470868	Scaffold	See NCBI entry
H3T56	W8123	isolate	Apis mellifera	Previous Studies	GCF_016101085.1	GCA_016101085.1	SAMN15470864	Contig	See NCBI entry
H3T80	W8145	isolate	Apis mellifera	Previous Studies	GCF_016101145.1	GCA_016101145.1	SAMN15470862	Contig	See NCBI entry
H3T89	W8114	isolate	Apis mellifera	Previous Studies	GCF_016101165.1	GCA_016101165.1	SAMN15470860	Contig	See NCBI entry
H3T86	W8113	isolate	Apis mellifera	Previous Studies	GCF_016101175.1	GCA_016101175.1	SAMN15470859	Scaffold	See NCBI entry
H3T91	B14448H7	isolate	Apis mellifera	Previous Studies	GCF_016101195.1	GCA_016101195.1	SAMN15470861	Contig	See NCBI entry
H3T75	W8135	isolate	Apis mellifera	Previous Studies	GCF_016101225.1	GCA_016101225.1	SAMN15470857	Scaffold	See NCBI entry
H3T48	M0403	isolate	Apis mellifera	Previous Studies	GCF_016101265.1	GCA_016101265.1	SAMN15470855	Scaffold	See NCBI entry
H3T37	M0345	isolate	Apis mellifera	Previous Studies	GCF_016101275.1	GCA_016101275.1	SAMN15470856	Scaffold	See NCBI entry
H3T96	W8136	isolate	Apis mellifera	Previous Studies	GCF_016101285.1	GCA_016101285.1	SAMN15470853	Scaffold	See NCBI entry
H3T57	W6292M3	isolate	Apis mellifera	Previous Studies	GCF_016101315.1	GCA_016101315.1	SAMN15470852	Scaffold	See NCBI entry
H3T93	M0404	isolate	Apis mellifera	Previous Studies	GCF_016101415.1	GCA_016101415.1	SAMN15470848	Scaffold	See NCBI entry
H3T92	W8112	isolate	Apis mellifera	Previous Studies	GCF_016101425.1	GCA_016101425.1	SAMN15470845	Contig	See NCBI entry
H3T90	W8117	isolate	Apis mellifera	Previous Studies	GCF_016101585.1	GCA_016101585.1	SAMN15470838	Scaffold	See NCBI entry
H3T81	M0109	isolate	Apis mellifera	Previous Studies	GCF_016101605.1	GCA_016101605.1	SAMN15470837	Contig	See NCBI entry
H3T43	M0396	isolate	Apis mellifera	Previous Studies	GCF_016101625.1	GCA_016101625.1	SAMN15470836	Scaffold	See NCBI entry
H3S73	B14384G12	isolate	Apis mellifera	Previous Studies	GCF_016101825.1	GCA_016101825.1	SAMN15470826	Scaffold	See NCBI entry
H3S97	B14384H11	isolate	Apis mellifera	Previous Studies	GCF_016102005.1	GCA_016102005.1	SAMN15470817	Scaffold	See NCBI entry
H3R21	W8172	isolate	Apis mellifera	Previous Studies	GCF_016102055.1	GCA_016102055.1	SAMN15470812	Scaffold	See NCBI entry
H3R22	W8171	isolate	Apis mellifera	Previous Studies	GCF_016102065.1	GCA_016102065.1	SAMN15470814	Contig	See NCBI entry
H3R25	M0390	isolate	Apis mellifera	Previous Studies	GCF_016102085.1	GCA_016102085.1	SAMN15470813	Contig	See NCBI entry
H3R26	W8092	isolate	Apis mellifera	Previous Studies	GCF_016102125.1	GCA_016102125.1	SAMN15470811	Contig	See NCBI entry
H3S92	W8130	isolate	Apis mellifera	Previous Studies	GCF_016102155.1	GCA_016102155.1	SAMN15470808	Scaffold	See NCBI entry
H3S93	W8109	isolate	Apis mellifera	Previous Studies	GCF_016102215.1	GCA_016102215.1	SAMN15470806	Scaffold	See NCBI entry
H3S89	B10834G6	isolate	Apis mellifera	Previous Studies	GCF_016102265.1	GCA_016102265.1	SAMN15470803	Scaffold	See NCBI entry
H3S82	M0192	isolate	Apis mellifera	Previous Studies	GCF_016102305.1	GCA_016102305.1	SAMN15470800	Scaffold	See NCBI entry
H3S84	W8098	isolate	Apis mellifera	Previous Studies	GCF_016102325.1	GCA_016102325.1	SAMN15470802	Scaffold	See NCBI entry
H3S90	W8097	isolate	Apis mellifera	Previous Studies	GCF_016102465.1	GCA_016102465.1	SAMN15470793	Scaffold	See NCBI entry
H3S83	W8122	isolate	Apis mellifera	Previous Studies	GCF_016102485.1	GCA_016102485.1	SAMN15470794	Scaffold	See NCBI entry
H3S98	B10834H15	isolate	Apis mellifera	Previous Studies	GCF_016102525.1	GCA_016102525.1	SAMN15470791	Scaffold	See NCBI entry
Ga0307803	ESL0443	isolate	Apis cerana	Previous Studies	GCF_019469165.1	GCA_019469165.1	SAMN13893461	Complete Genome	See NCBI entry
Ga0307802	ESL0441	isolate	Apis cerana	Previous Studies	GCF_019469185.1	GCA_019469185.1	SAMN13893460	Complete Genome	See NCBI entry
Ga0307800	ESL0405	isolate	Apis cerana	Previous Studies	GCF_019469205.1	GCA_019469205.1	SAMN13893459	Complete Genome	See NCBI entry
Ga0312307	ESL0432	isolate	Apis cerana	Previous Studies	GCF_019469225.1	GCA_019469225.1	SAMN13893458	Complete Genome	See NCBI entry
Ga0307799	ESL0404	isolate	Apis cerana	Previous Studies	GCF_019469245.1	GCA_019469245.1	SAMN13893457	Complete Genome	See NCBI entry
Ga0312304	ESL0416	isolate	Apis cerana	Previous Studies	GCF_019469265.1	GCA_019469265.1	SAMN13893452	Complete Genome	See NCBI entry
Ga0312303	ESL0413	isolate	Apis cerana	Previous Studies	GCF_019469325.1	GCA_019469325.1	SAMN13893451	Complete Genome	See NCBI entry
Ga0311394	ESL0411	isolate	Apis cerana	Previous Studies	GCF_019469345.1	GCA_019469345.1	SAMN13893450	Complete Genome	See NCBI entry
Ga0307804	ESL0409	isolate	Apis cerana	Previous Studies	GCF_019469365.1	GCA_019469365.1	SAMN13893449	Complete Genome	See NCBI entry
Ga0312305	ESL0447	isolate	Apis cerana	Previous Studies	GCF_019469425.1	GCA_019469425.1	SAMN13893447	Complete Genome	See NCBI entry
H3S80	M0177	isolate	Apis mellifera	Previous Studies	GCF_016102285.1	GCA_016102285.1	SAMN15470804	Contig	See NCBI entry
LACWKB10	wkB10	isolate	Apis mellifera	Previous Studies	GCF_000760615.1	GCA_000760615.1	SAMN03067537	Contig	See NCBI entry
SALWKB2	wkB2	isolate	Apis mellifera	Previous Studies	GCF_000600005.1	GCA_000600005.1	SAMN03081540	Complete Genome	See NCBI entry
Ga0061073	LMG 26964	isolate	Apis mellifera	Previous Studies	GCF_030758575.1	GCA_030758575.1	SAMN36908627	Complete Genome	See NCBI entry
Ga0133559	ESL0178	isolate	Apis mellifera	Previous Studies	GCF_030758595.1	GCA_030758595.1	SAMN36908625	Complete Genome	See NCBI entry
Ga0133556	ESL0172	isolate	Apis mellifera	Previous Studies	GCF_030758615.1	GCA_030758615.1	SAMN36908624	Complete Genome	See NCBI entry
Ga0133555	ESL0169	isolate	Apis mellifera	Previous Studies	GCF_030758635.1	GCA_030758635.1	SAMN36908623	Complete Genome	See NCBI entry
BHC50	wkB339	isolate	Apis mellifera	Previous Studies	GCF_030758715.1	GCA_030758715.1	SAMN36908631	Complete Genome	See NCBI entry
Ga0072399	Bin4	isolate	Apis mellifera	Previous Studies	GCF_000970795.1	GCA_000970795.1	SAMN03275731	Scaffold	See NCBI entry
BINDI	LMG 11587	isolate	Insect	Previous Studies	GCF_036987035.1	GCA_036987035.1	SAMD00659179	Contig	See NCBI entry
BCOR	LMG 18911	isolate	Apis mellifera	Previous Studies	GCF_036987055.1	GCA_036987055.1	SAMD00659180	Contig	See NCBI entry
BHC57	HK3	isolate	Bombus pensylvanicus	Previous Studies	GCF_002777705.1	GCA_002777705.1	SAMN05609468	Contig	See NCBI entry
H3T83	M0320	isolate	Apis mellifera	Previous Studies	GCF_016101635.1	GCA_016101635.1	SAMN15470835	Scaffold	See NCBI entry
H3S85	M0187	isolate	Apis mellifera	Previous Studies	GCF_016102405.1	GCA_016102405.1	SAMN15470797	Scaffold	See NCBI entry
H3T79	M0118	isolate	Apis mellifera	Previous Studies	GCF_016101535.1	GCA_016101535.1	SAMN15470842	Scaffold	See NCBI entry
B6D21	AM1	isolate	Apis mellifera	Previous Studies	GCF_002141825.1	GCA_002141825.1	SAMN05603526	Contig	See NCBI entry
Ga0072395	Bin2	isolate	Apis mellifera	Previous Studies	GCF_000967185.1	GCA_000967185.1	SAMN03269133	Scaffold	See NCBI entry
BGH96	A12	isolate	Apis mellifera	Previous Studies	GCF_002088675.1	GCA_002088675.1	SAMN05603553	Contig	See NCBI entry
BGI09	N9	isolate	Apis mellifera	Previous Studies	GCF_002088575.1	GCA_002088575.1	SAMN05603566	Contig	See NCBI entry
B6D18	A7	isolate	Apis mellifera	Previous Studies	GCF_002142015.1	GCA_002142015.1	SAMN05603538	Contig	See NCBI entry
BGI01	A2	isolate	Apis mellifera	Previous Studies	GCF_002088395.1	GCA_002088395.1	SAMN05603558	Contig	See NCBI entry
Ga0061079	R-53146	isolate	Bombus lapidarius	Previous Studies	GCF_900018365.1	GCA_900018365.1	SAMN03992719	Scaffold	See NCBI entry
Ga0061080	R-53144	isolate	Soil	Previous Studies	GCF_900094935.1	GCA_900094935.1	SAMN04487798	Scaffold	See NCBI entry
Ga0057557	DSM 22767	isolate	Bumblebee digestive tract	Previous Studies	GCF_900094965.1	GCA_900094965.1	SAMN04487797	Contig	See NCBI entry
Ga0061072	R-53102	isolate	Bombus lapidarius	Previous Studies	GCF_900112665.1	GCA_900112665.1	SAMN04487792	Scaffold	See NCBI entry
Ga0098617	Fhon2	isolate	Apis mellifera	Previous Studies	GCF_946888225.1	GCA_946888225.1	SAMEA111326166	Complete Genome	See NCBI entry
Ga0308523	Fhon13	isolate	Apis mellifera	Previous Studies	GCF_946888465.1	GCA_946888465.1	SAMEA111326167	Complete Genome	See NCBI entry
Ga0077910	ESL0034	isolate	Apis mellifera	Previous Studies	GCF_000807275.1	GCA_000807275.1	SAMN02900470	Complete Genome	See NCBI entry
A9G37	GilliExp13	isolate	Bombus impatiens	Previous Studies	GCF_001690815.1	GCA_001690815.1	SAMN05179611	Contig	See NCBI entry
Ga0418777	Fper_2	isolate	Apis cerana	Previous Studies	GCF_014489845.1	GCA_014489845.1	SAMN15096710	Contig	See NCBI entry
Ga0072401	Hma3	isolate	Apis mellifera	Previous Studies	GCF_000970835.1	GCA_000970835.1	SAMN03271968	Scaffold	See NCBI entry
Ga0072402	ESL0353	isolate	Apis mellifera	Previous Studies	GCF_000970735.1	GCA_000970735.1	SAMN03275733	Scaffold	See NCBI entry
Ga0072403	ESL0352	isolate	Apis mellifera	Previous Studies	GCF_000970755.1	GCA_000970755.1	SAMN03275734	Scaffold	See NCBI entry
Ga0070887	ESL0351	isolate	Apis mellifera	Previous Studies	GCF_000967195.1	GCA_000967195.1	SAMN03271965	Scaffold	See NCBI entry
Ga0072400	ESL0354	isolate	Apis mellifera	Previous Studies	GCF_000970855.1	GCA_000970855.1	SAMN03275732	Scaffold	See NCBI entry
Ga0072404	ESL0350	isolate	Apis mellifera	Previous Studies	GCF_000970775.1	GCA_000970775.1	SAMN03275746	Scaffold	See NCBI entry
ESL0198	ESL0198	isolate	Apis mellifera	This Study	TBD*	TBD*	SAMN49893996	Complete Genome	Complementation of assembly GCF_003202715.1 with Nanopore Sequencing
ESL0824	ESL0824	isolate	Apis mellifera	This Study	TBD*	TBD*	SAMN49893997	Complete Genome	Illumina + Nanopore
ESL0827	ESL0827	isolate	Apis mellifera	This Study	TBD*	TBD*	SAMN49893998	Complete Genome	Illumina + Nanopore
ESL0170	ESL0170	isolate	Apis mellifera	This Study	TBD*	TBD*	SAMN49893999	Complete Genome	Complementation of assembly GCF_003202855.1 with Nanopore Sequencing
ESL0822	ESL0822	isolate	Apis mellifera	This Study	TBD*	TBD*	SAMN49894000	Complete Genome	Illumina + Nanopore
ESL0820	ESL0820	isolate	Apis mellifera	This Study	TBD*	TBD*	SAMN49894001	Complete Genome	Illumina + Nanopore
ESL0825	ESL0825	isolate	Apis mellifera	This Study	TBD*	TBD*	SAMN49894002	Complete Genome	Illumina + Nanopore
ESL0200	ESL0200	isolate	Apis mellifera	This Study	TBD*	TBD*	SAMN49894003	Complete Genome	Complementation of assembly GCF_003202695.1 with Nanopore Sequencing
ESL0819	ESL0819	isolate	Apis mellifera	This Study	TBD*	TBD*	SAMN49894004	Complete Genome	Illumina + Nanopore
