# Supplementary material for: Phage diversity mirrors bacterial strain diversity in the honey bee gut microbiota
Source: Nat Commun. 2025 Nov 4;16:9738. doi: 10.1038/s41467-025-64706-2 (PMC12586679; doi:10.1038/s41467-025-64706-2)
Supplement: Supplementary file 12 — Supplementary Dataset 10 [file 41467_2025_64706_MOESM12_ESM.xlsx]

## Sheet: Tabelle1
Supplementary Data 10: Beta-diversity mantel test results between viral and bacterial community at different popANI threshold to define bacterial strain-sharedness.
popANI	Mantel_rho
95	0.347128
96	0.351278
97	0.348619
98	0.352253
99	0.365944
99.1	0.367655
99.2	0.373987
99.3	0.387305
99.4	0.387858
99.5	0.410107
99.6	0.432229
99.7	0.458031
99.8	0.492357
99.9	0.457266
99.91	0.455012
99.92	0.460896
99.93	0.451001
99.94	0.432324
99.95	0.431716
99.99	0.0979013
