# Supplementary material for: Phage diversity mirrors bacterial strain diversity in the honey bee gut microbiota
Source: Nat Commun. 2025 Nov 4;16:9738. doi: 10.1038/s41467-025-64706-2 (PMC12586679; doi:10.1038/s41467-025-64706-2)
Supplement: Supplementary file 13 — Supplementary Dataset 11 [file 41467_2025_64706_MOESM13_ESM.xlsx]

## Sheet: Fig. 1B
sample	percentage_of_reads	reads_to_clade	reads_to_taxon	rank_code	taxID	taxon	sample_fraction
4P	8.78	284036	284036	U	0	unclassified	virome
4P	68.12	2356552	2356552	D	2157	Honeybee Phages	virome
4P	12.73	440382	4822	D	2	Bacteria	virome
4P	0.97	33603	0	D	2759	Honeybee	virome
4P	9.4	325191	0	D	10239	Other Viruses	virome
28B	43.96	38395509	38395509	U	0	unclassified	prokaryome
28B	27.8	24910681	353498	D	2	Bacteria	prokaryome
28B	22.07	19776782	0	D	2759	Honeybee	prokaryome
28B	6.13	5496996	5496996	D	2157	Honeybee Phages	prokaryome
28B	0.04	32064	7	D	10239	Other Viruses	prokaryome
37P	18.28	1511912	1511912	U	0	unclassified	virome
37P	44.28	3963935	3963935	D	2157	Honeybee Phages	virome
37P	34.13	3055899	53580	D	2	Bacteria	virome
37P	3.06	274317	0	D	2759	Honeybee	virome
37P	0.25	22532	0	D	10239	Other Viruses	virome
50P	12.72	1493634	1493634	U	0	unclassified	virome
50P	81.52	9759759	9759759	D	2157	Honeybee Phages	virome
50P	5.37	643090	33679	D	2	Bacteria	virome
50P	0.25	30105	0	D	2759	Honeybee	virome
50P	0.14	16364	0	D	10239	Other Viruses	virome
35B	8.92	4396048	4396048	U	0	unclassified	prokaryome
35B	56.98	32837466	79222	D	2	Bacteria	prokaryome
35B	31.28	18025537	0	D	2759	Honeybee	prokaryome
35B	2.81	1618648	1618648	D	2157	Honeybee Phages	prokaryome
35B	0.01	6386	4	D	10239	Other Viruses	prokaryome
7P	20.62	1776698	1776698	U	0	unclassified	virome
7P	71.75	6274732	6274732	D	2157	Honeybee Phages	virome
7P	6.23	544792	14670	D	2	Bacteria	virome
7P	0.26	22898	0	D	2759	Honeybee	virome
7P	1.14	99644	0	D	10239	Other Viruses	virome
38B	11.73	5356747	5356747	U	0	unclassified	prokaryome
38B	50.33	28261505	112204	D	2	Bacteria	prokaryome
38B	21.19	11897926	11897926	D	2157	Honeybee Phages	prokaryome
38B	16.75	9406731	0	D	2759	Honeybee	prokaryome
38B	0	2488	0	D	10239	Other Viruses	prokaryome
40B	14.09	6900042	6900042	U	0	unclassified	prokaryome
40B	47.35	26195323	0	D	2759	Honeybee	prokaryome
40B	32.3	17870788	109558	D	2	Bacteria	prokaryome
40B	6.19	3423067	3423067	D	2157	Honeybee Phages	prokaryome
40B	0.07	37694	5	D	10239	Other Viruses	prokaryome
42B	15.63	8480197	8480197	U	0	unclassified	prokaryome
42B	52.44	31729587	154575	D	2	Bacteria	prokaryome
42B	27.05	16365285	0	D	2759	Honeybee	prokaryome
42B	4.87	2946773	2946773	D	2157	Honeybee Phages	prokaryome
42B	0.01	6587	5	D	10239	Other Viruses	prokaryome
7B	12.58	7251394	7251394	U	0	unclassified	prokaryome
7B	55.02	35658091	138065	D	2	Bacteria	prokaryome
7B	22.19	14379243	0	D	2759	Honeybee	prokaryome
7B	10.19	6603524	6603524	D	2157	Honeybee Phages	prokaryome
7B	0.02	9749	2	D	10239	Other Viruses	prokaryome
5P	18.4	815064	815064	U	0	unclassified	virome
5P	76.77	3457682	3457682	D	2157	Honeybee Phages	virome
5P	3.97	178940	9800	D	2	Bacteria	virome
5P	0.28	12713	0	D	2759	Honeybee	virome
5P	0.58	26051	0	D	10239	Other Viruses	virome
29P	19.75	2132078	2132078	U	0	unclassified	virome
29P	74.33	8489527	8489527	D	2157	Honeybee Phages	virome
29P	4.18	477958	35290	D	2	Bacteria	virome
29P	0.48	55264	0	D	2759	Honeybee	virome
29P	1.26	143873	1	D	10239	Other Viruses	virome
42P	21.28	2407716	2407716	U	0	unclassified	virome
42P	49.09	5628746	56644	D	2	Bacteria	virome
42P	28.95	3319126	3319126	D	2157	Honeybee Phages	virome
42P	0.6	69243	0	D	2759	Honeybee	virome
42P	0.08	9569	4	D	10239	Other Viruses	virome
12P	73.93	6620298	6620298	U	0	unclassified	virome
12P	19.61	1764853	340745	D	2	Bacteria	virome
12P	3.19	286951	286951	D	2157	Honeybee Phages	virome
12P	0.11	10100	0	D	2759	Honeybee	virome
12P	3.16	284175	1	D	10239	Other Viruses	virome
28P	12.95	1593391	1593391	U	0	unclassified	virome
28P	83.21	10413349	10413349	D	2157	Honeybee Phages	virome
28P	2.95	369015	28983	D	2	Bacteria	virome
28P	0.09	11251	0	D	2759	Honeybee	virome
28P	0.8	100243	1	D	10239	Other Viruses	virome
33P	5.68	643907	643907	U	0	unclassified	virome
33P	92.35	10587181	10587181	D	2157	Honeybee Phages	virome
33P	1.83	209434	17376	D	2	Bacteria	virome
33P	0.1	11588	0	D	2759	Honeybee	virome
33P	0.04	4482	0	D	10239	Other Viruses	virome
10P	3.96	131118	131118	U	0	unclassified	virome
10P	93.42	3173199	3173199	D	2157	Honeybee Phages	virome
10P	2.53	85982	1711	D	2	Bacteria	virome
10P	0.08	2817	0	D	2759	Honeybee	virome
10P	0.01	246	0	D	10239	Other Viruses	virome
20B	9.94	5616103	5616103	U	0	unclassified	prokaryome
20B	57.41	37964820	130241	D	2	Bacteria	prokaryome
20B	20.87	13796825	0	D	2759	Honeybee	prokaryome
20B	11.77	7785706	7785706	D	2157	Honeybee Phages	prokaryome
20B	0.01	5190	2	D	10239	Other Viruses	prokaryome
34B	12	5666923	5666923	U	0	unclassified	prokaryome
34B	58.72	32663566	91510	D	2	Bacteria	prokaryome
34B	22.05	12265165	0	D	2759	Honeybee	prokaryome
34B	7.23	4020941	4020941	D	2157	Honeybee Phages	prokaryome
34B	0	2691	3	D	10239	Other Viruses	prokaryome
21P	26.35	2150334	2150334	U	0	unclassified	virome
21P	57.44	4798586	4798586	D	2157	Honeybee Phages	virome
21P	11.58	967575	21045	D	2	Bacteria	virome
21P	4.33	361411	0	D	2759	Honeybee	virome
21P	0.3	24824	0	D	10239	Other Viruses	virome
45P	23.45	2820550	2820550	U	0	unclassified	virome
45P	69.35	8443317	8443317	D	2157	Honeybee Phages	virome
45P	6.89	838994	39337	D	2	Bacteria	virome
45P	0.24	29426	0	D	2759	Honeybee	virome
45P	0.07	8084	0	D	10239	Other Viruses	virome
3P	23.66	762690	762690	U	0	unclassified	virome
3P	67.15	2262362	2262362	D	2157	Honeybee Phages	virome
3P	7.3	245959	15668	D	2	Bacteria	virome
3P	0.4	13332	0	D	2759	Honeybee	virome
3P	1.49	50205	0	D	10239	Other Viruses	virome
9B	11.29	5392807	5392807	U	0	unclassified	prokaryome
9B	44.55	26253068	0	D	2759	Honeybee	prokaryome
9B	30.32	17865156	122528	D	2	Bacteria	prokaryome
9B	13.61	8019552	8019552	D	2157	Honeybee Phages	prokaryome
9B	0.23	137197	3	D	10239	Other Viruses	prokaryome
8P	4.75	182598	182598	U	0	unclassified	virome
8P	87.7	3564577	3564577	D	2157	Honeybee Phages	virome
8P	5.39	219199	9800	D	2	Bacteria	virome
8P	2.14	86808	0	D	2759	Honeybee	virome
8P	0.02	914	0	D	10239	Other Viruses	virome
19B	11.99	5645236	5645236	U	0	unclassified	prokaryome
19B	51.55	28999240	0	D	2759	Honeybee	prokaryome
19B	33.9	19070048	146775	D	2	Bacteria	prokaryome
19B	2.52	1419919	1419919	D	2157	Honeybee Phages	prokaryome
19B	0.04	19797	4	D	10239	Other Viruses	prokaryome
19P	32.95	1458678	1458678	U	0	unclassified	virome
19P	58.46	2750768	2750768	D	2157	Honeybee Phages	virome
19P	7.38	347133	34247	D	2	Bacteria	virome
19P	0.92	43458	0	D	2759	Honeybee	virome
19P	0.29	13426	1	D	10239	Other Viruses	virome
25P	5.37	610195	610195	U	0	unclassified	virome
25P	86.72	9962065	0	D	10239	Other Viruses	virome
25P	5.21	598966	598966	D	2157	Honeybee Phages	virome
25P	2.68	307910	33715	D	2	Bacteria	virome
25P	0.02	2176	0	D	2759	Honeybee	virome
22B	11.71	6636066	6636066	U	0	unclassified	prokaryome
22B	50.59	34350358	126050	D	2	Bacteria	prokaryome
22B	28.62	19433974	0	D	2759	Honeybee	prokaryome
22B	9.07	6160234	6160234	D	2157	Honeybee Phages	prokaryome
22B	0.01	7436	7	D	10239	Other Viruses	prokaryome
55B	12.72	8788341	8788341	U	0	unclassified	prokaryome
55B	60.71	49571342	0	D	2759	Honeybee	prokaryome
55B	21.05	17182933	218617	D	2	Bacteria	prokaryome
55B	5.49	4479799	4479799	D	2157	Honeybee Phages	prokaryome
55B	0.03	24008	2	D	10239	Other Viruses	prokaryome
34P	32.01	3676298	3676298	U	0	unclassified	virome
34P	63.01	7260945	7260945	D	2157	Honeybee Phages	virome
34P	4.83	556185	67870	D	2	Bacteria	virome
34P	0.07	7950	0	D	2759	Honeybee	virome
34P	0.08	9461	0	D	10239	Other Viruses	virome
10B	13.31	7155032	7155032	U	0	unclassified	prokaryome
10B	51.52	31464494	158352	D	2	Bacteria	prokaryome
10B	30.71	18753782	0	D	2759	Honeybee	prokaryome
10B	4.45	2718471	2718471	D	2157	Honeybee Phages	prokaryome
10B	0.01	5565	2	D	10239	Other Viruses	prokaryome
14B	18.3	4943138	4943138	U	0	unclassified	prokaryome
14B	36.02	23532147	112582	D	2	Bacteria	prokaryome
14B	21.41	13986586	0	D	2759	Honeybee	prokaryome
14B	13.92	9095820	9095820	D	2157	Honeybee Phages	prokaryome
14B	10.35	6764108	10	D	10239	Other Viruses	prokaryome
21B	12.87	7685146	7685146	U	0	unclassified	prokaryome
21B	49.34	33441420	168866	D	2	Bacteria	prokaryome
21B	23.03	15607671	0	D	2759	Honeybee	prokaryome
21B	14.74	9990479	9990479	D	2157	Honeybee Phages	prokaryome
21B	0.02	12597	1	D	10239	Other Viruses	prokaryome
26P	12.46	1214059	1214059	U	0	unclassified	virome
26P	80.31	8207042	8207042	D	2157	Honeybee Phages	virome
26P	4.26	435058	21753	D	2	Bacteria	virome
26P	2.68	273830	0	D	2759	Honeybee	virome
26P	0.29	30142	0	D	10239	Other Viruses	virome
45B	15.74	11935143	11935143	U	0	unclassified	prokaryome
45B	37.95	32423589	0	D	2759	Honeybee	prokaryome
45B	34.95	29864851	281178	D	2	Bacteria	prokaryome
45B	11.34	9688142	9688142	D	2157	Honeybee Phages	prokaryome
45B	0.02	13672	2	D	10239	Other Viruses	prokaryome
46P	12.09	1221695	1221695	U	0	unclassified	virome
46P	83.31	8834747	8834747	D	2157	Honeybee Phages	virome
46P	3.58	379617	15144	D	2	Bacteria	virome
46P	0.15	15544	0	D	2759	Honeybee	virome
46P	0.87	91978	0	D	10239	Other Viruses	virome
18B	11.63	6345915	6345915	U	0	unclassified	prokaryome
18B	51.35	33150400	148272	D	2	Bacteria	prokaryome
18B	25.1	16202467	16202467	D	2157	Honeybee Phages	prokaryome
18B	11.91	7690871	0	D	2759	Honeybee	prokaryome
18B	0.01	7355	1	D	10239	Other Viruses	prokaryome
11P	7.62	305897	305897	U	0	unclassified	virome
11P	69.73	3068460	0	D	10239	Other Viruses	virome
11P	17.01	748445	748445	D	2157	Honeybee Phages	virome
11P	5.55	244200	9517	D	2	Bacteria	virome
11P	0.09	4157	0	D	2759	Honeybee	virome
50B	21	17303034	17303034	U	0	unclassified	prokaryome
50B	44.76	39505154	283837	D	2	Bacteria	prokaryome
50B	28.32	24993757	0	D	2759	Honeybee	prokaryome
50B	5.9	5210909	5210909	D	2157	Honeybee Phages	prokaryome
50B	0.02	14016	2	D	10239	Other Viruses	prokaryome
43B	20.31	11140923	11140923	U	0	unclassified	prokaryome
43B	44.25	26360036	170802	D	2	Bacteria	prokaryome
43B	26.01	15490812	0	D	2759	Honeybee	prokaryome
43B	9.42	5611616	5611616	D	2157	Honeybee Phages	prokaryome
43B	0.01	4161	4	D	10239	Other Viruses	prokaryome
15B	15.3	9034130	9034130	U	0	unclassified	prokaryome
15B	52.13	34049209	205502	D	2	Bacteria	prokaryome
15B	26.6	17373467	0	D	2759	Honeybee	prokaryome
15B	5.96	3891725	3891725	D	2157	Honeybee Phages	prokaryome
15B	0.01	6735	1	D	10239	Other Viruses	prokaryome
4B	13.76	6886511	6886511	U	0	unclassified	prokaryome
4B	60.13	33556511	143288	D	2	Bacteria	prokaryome
4B	22.45	12530872	0	D	2759	Honeybee	prokaryome
4B	3.62	2022487	2022487	D	2157	Honeybee Phages	prokaryome
4B	0.04	19583	3	D	10239	Other Viruses	prokaryome
15P	5.96	634836	634836	U	0	unclassified	virome
15P	90.11	9968385	9968385	D	2157	Honeybee Phages	virome
15P	3.61	399571	21035	D	2	Bacteria	virome
15P	0.29	32565	0	D	2759	Honeybee	virome
15P	0.03	3268	0	D	10239	Other Viruses	virome
32B	28.14	22019332	22019332	U	0	unclassified	prokaryome
32B	51.1	41541143	389482	D	2	Bacteria	prokaryome
32B	15.67	12741584	0	D	2759	Honeybee	prokaryome
32B	5.02	4082322	4082322	D	2157	Honeybee Phages	prokaryome
32B	0.07	59605	1	D	10239	Other Viruses	prokaryome
41P	22.19	2563303	2563303	U	0	unclassified	virome
41P	68.54	8033419	8033419	D	2157	Honeybee Phages	virome
41P	7.65	896532	45346	D	2	Bacteria	virome
41P	0.61	71844	0	D	2759	Honeybee	virome
41P	1.01	118403	6	D	10239	Other Viruses	virome
17P	15.37	1411305	1411305	U	0	unclassified	virome
17P	80.1	7445324	7445324	D	2157	Honeybee Phages	virome
17P	4.42	410710	26808	D	2	Bacteria	virome
17P	0.09	8697	0	D	2759	Honeybee	virome
17P	0.02	1615	0	D	10239	Other Viruses	virome
17B	16.54	9571260	9571260	U	0	unclassified	prokaryome
17B	44.61	28983203	166416	D	2	Bacteria	prokaryome
17B	24.73	16067030	0	D	2759	Honeybee	prokaryome
17B	14.11	9170771	9170771	D	2157	Honeybee Phages	prokaryome
17B	0.01	8047	7	D	10239	Other Viruses	prokaryome
32P	80.78	9375670	9375670	U	0	unclassified	virome
32P	15.22	1770449	371483	D	2	Bacteria	virome
32P	3.49	406302	406302	D	2157	Honeybee Phages	virome
32P	0.2	23721	0	D	2759	Honeybee	virome
32P	0.31	36547	0	D	10239	Other Viruses	virome
53P	10.78	1300657	1300657	U	0	unclassified	virome
53P	86.21	10504515	10504515	D	2157	Honeybee Phages	virome
53P	2.82	343019	20890	D	2	Bacteria	virome
53P	0.17	20400	0	D	2759	Honeybee	virome
53P	0.02	2827	0	D	10239	Other Viruses	virome
51P	6.86	698210	698210	U	0	unclassified	virome
51P	89.33	9776300	9776300	D	2157	Honeybee Phages	virome
51P	2.99	327078	33024	D	2	Bacteria	virome
51P	0.27	30056	0	D	2759	Honeybee	virome
51P	0.55	59904	0	D	10239	Other Viruses	virome
30B	11.87	9984159	9984159	U	0	unclassified	prokaryome
30B	52.21	50612756	253317	D	2	Bacteria	prokaryome
30B	30.39	29455457	0	D	2759	Honeybee	prokaryome
30B	5.49	5321138	5321138	D	2157	Honeybee Phages	prokaryome
30B	0.04	37559	5	D	10239	Other Viruses	prokaryome
25B	14.37	9790016	9790016	U	0	unclassified	prokaryome
25B	54.91	40942760	156862	D	2	Bacteria	prokaryome
25B	22.43	16722917	0	D	2759	Honeybee	prokaryome
25B	7.8	5816572	5816572	D	2157	Honeybee Phages	prokaryome
25B	0.49	364880	3	D	10239	Other Viruses	prokaryome
13B	12.61	6265841	6265841	U	0	unclassified	prokaryome
13B	43.65	25423424	82292	D	2	Bacteria	prokaryome
13B	35.47	20658365	0	D	2759	Honeybee	prokaryome
13B	8.25	4805242	4805242	D	2157	Honeybee Phages	prokaryome
13B	0.02	12592	3	D	10239	Other Viruses	prokaryome
49P	4.45	547766	547766	U	0	unclassified	virome
49P	93.47	11699984	11699984	D	2157	Honeybee Phages	virome
49P	1.99	248731	13945	D	2	Bacteria	virome
49P	0.05	6792	0	D	2759	Honeybee	virome
49P	0.04	5495	0	D	10239	Other Viruses	virome
16B	14.6	7368164	7368164	U	0	unclassified	prokaryome
16B	48.21	28380697	0	D	2759	Honeybee	prokaryome
16B	31.34	18450033	196253	D	2	Bacteria	prokaryome
16B	5.79	3406734	3406734	D	2157	Honeybee Phages	prokaryome
16B	0.06	35437	1	D	10239	Other Viruses	prokaryome
44P	10.73	1313218	1313218	U	0	unclassified	virome
44P	82.42	10297161	10297161	D	2157	Honeybee Phages	virome
44P	5.47	683135	32986	D	2	Bacteria	virome
44P	1.15	143160	0	D	2759	Honeybee	virome
44P	0.23	29314	0	D	10239	Other Viruses	virome
1B	11.26	5677065	5677065	U	0	unclassified	prokaryome
1B	60.59	34491788	96159	D	2	Bacteria	prokaryome
1B	23.27	13249620	0	D	2759	Honeybee	prokaryome
1B	4.85	2763571	2763571	D	2157	Honeybee Phages	prokaryome
1B	0.03	18570	3	D	10239	Other Viruses	prokaryome
48B	13.4	8833942	8833942	U	0	unclassified	prokaryome
48B	41.28	31490097	0	D	2759	Honeybee	prokaryome
48B	40.82	31138347	199232	D	2	Bacteria	prokaryome
48B	4.33	3305710	3305710	D	2157	Honeybee Phages	prokaryome
48B	0.17	126896	6	D	10239	Other Viruses	prokaryome
1P	4.19	356240	356240	U	0	unclassified	virome
1P	93.46	8231086	8231086	D	2157	Honeybee Phages	virome
1P	2.15	189611	13329	D	2	Bacteria	virome
1P	0.07	5771	0	D	2759	Honeybee	virome
1P	0.13	11048	0	D	10239	Other Viruses	virome
44B	7.97	3402825	3402825	U	0	unclassified	prokaryome
44B	65.72	36312019	0	D	2759	Honeybee	prokaryome
44B	21.75	12014050	78025	D	2	Bacteria	prokaryome
44B	4.55	2513638	2513638	D	2157	Honeybee Phages	prokaryome
44B	0.01	3234	6	D	10239	Other Viruses	prokaryome
14P	23.94	642566	642566	U	0	unclassified	virome
14P	45.44	4594411	4594411	D	2157	Honeybee Phages	virome
14P	10.67	1078862	186334	D	2	Bacteria	virome
14P	0.08	8162	0	D	2759	Honeybee	virome
14P	19.87	2008409	13	D	10239	Other Viruses	virome
16P	0.46	36971	36971	U	0	unclassified	virome
16P	99.18	8418966	8418966	D	2157	Honeybee Phages	virome
16P	0.34	28471	1259	D	2	Bacteria	virome
16P	0.01	851	0	D	2759	Honeybee	virome
16P	0.01	938	0	D	10239	Other Viruses	virome
40P	10.33	967143	967143	U	0	unclassified	virome
40P	79.89	8530592	8530592	D	2157	Honeybee Phages	virome
40P	6.3	672749	24386	D	2	Bacteria	virome
40P	1.59	169787	0	D	2759	Honeybee	virome
40P	1.89	201703	0	D	10239	Other Viruses	virome
41B	14.86	8094950	8094950	U	0	unclassified	prokaryome
41B	41.05	25191542	0	D	2759	Honeybee	prokaryome
41B	36.01	22095486	201009	D	2	Bacteria	prokaryome
41B	8.07	4952330	4952330	D	2157	Honeybee Phages	prokaryome
41B	0.01	4216	2	D	10239	Other Viruses	prokaryome
13P	45.59	2021852	2021852	U	0	unclassified	virome
13P	41.25	1848944	1848944	D	2157	Honeybee Phages	virome
13P	11.08	496667	39619	D	2	Bacteria	virome
13P	0.56	25201	0	D	2759	Honeybee	virome
13P	1.52	68017	0	D	10239	Other Viruses	virome
31B	10.8	7622958	7622958	U	0	unclassified	prokaryome
31B	65.36	55160531	122029	D	2	Bacteria	prokaryome
31B	14.35	12105995	0	D	2759	Honeybee	prokaryome
31B	9.47	7993483	7993483	D	2157	Honeybee Phages	prokaryome
31B	0.02	13565	4	D	10239	Other Viruses	prokaryome
38P	26.3	3388052	3388052	U	0	unclassified	virome
38P	67.91	8806886	8806886	D	2157	Honeybee Phages	virome
38P	4.97	644177	72708	D	2	Bacteria	virome
38P	0.13	16223	0	D	2759	Honeybee	virome
38P	0.69	90010	0	D	10239	Other Viruses	virome
12B	16.53	8676674	8676674	U	0	unclassified	prokaryome
12B	52.56	30084328	149083	D	2	Bacteria	prokaryome
12B	27.73	15871425	0	D	2759	Honeybee	prokaryome
12B	3.14	1796568	1796568	D	2157	Honeybee Phages	prokaryome
12B	0.04	24691	0	D	10239	Other Viruses	prokaryome
6B	20.71	10581141	10581141	U	0	unclassified	prokaryome
6B	46.83	25973962	205728	D	2	Bacteria	prokaryome
6B	19.82	10994002	0	D	2759	Honeybee	prokaryome
6B	12.62	7001410	7001410	D	2157	Honeybee Phages	prokaryome
6B	0.02	11434	5	D	10239	Other Viruses	prokaryome
48P	51.36	6022614	6022614	U	0	unclassified	virome
48P	33.37	4006870	4006870	D	2157	Honeybee Phages	virome
48P	9.64	1157598	75634	D	2	Bacteria	virome
48P	3.74	449328	0	D	2759	Honeybee	virome
48P	1.89	227492	10	D	10239	Other Viruses	virome
18P	21.25	2273564	2273564	U	0	unclassified	virome
18P	67.32	7359593	7359593	D	2157	Honeybee Phages	virome
18P	10.49	1147129	38725	D	2	Bacteria	virome
18P	0.33	35823	0	D	2759	Honeybee	virome
18P	0.61	66671	0	D	10239	Other Viruses	virome
35P	15.19	1802302	1802302	U	0	unclassified	virome
35P	61.58	7569023	7569023	D	2157	Honeybee Phages	virome
35P	21.32	2620869	34447	D	2	Bacteria	virome
35P	1.48	181534	0	D	2759	Honeybee	virome
35P	0.43	53224	0	D	10239	Other Viruses	virome
31P	78.51	9708072	9708072	U	0	unclassified	virome
31P	11.22	1393954	1393954	D	2157	Honeybee Phages	virome
31P	7.06	877084	151803	D	2	Bacteria	virome
31P	0.06	7243	0	D	2759	Honeybee	virome
31P	3.15	391821	2	D	10239	Other Viruses	virome
9P	4.97	306536	306536	U	0	unclassified	virome
9P	86.43	6177564	0	D	10239	Other Viruses	virome
9P	5.94	424708	424708	D	2157	Honeybee Phages	virome
9P	2.64	188677	14619	D	2	Bacteria	virome
9P	0.02	1489	0	D	2759	Honeybee	virome
5B	11.44	5901019	5901019	U	0	unclassified	prokaryome
5B	44.41	27227004	0	D	2759	Honeybee	prokaryome
5B	37.3	22867315	144320	D	2	Bacteria	prokaryome
5B	6.82	4180291	4180291	D	2157	Honeybee Phages	prokaryome
5B	0.03	17608	5	D	10239	Other Viruses	prokaryome
11B	14.82	7369029	7369029	U	0	unclassified	prokaryome
11B	55.77	30785369	129203	D	2	Bacteria	prokaryome
11B	20.66	11406826	11406826	D	2157	Honeybee Phages	prokaryome
11B	8.69	4799318	0	D	2759	Honeybee	prokaryome
11B	0.06	32683	0	D	10239	Other Viruses	prokaryome
43P	45.91	4449358	4449358	U	0	unclassified	virome
43P	48.07	4675938	4675938	D	2157	Honeybee Phages	virome
43P	5.57	542236	47179	D	2	Bacteria	virome
43P	0.24	23527	0	D	2759	Honeybee	virome
43P	0.21	20063	1	D	10239	Other Viruses	virome
55P	53.85	7503797	7503797	U	0	unclassified	virome
55P	39.03	5454485	5454485	D	2157	Honeybee Phages	virome
55P	6.7	936081	143753	D	2	Bacteria	virome
55P	0.35	48676	0	D	2759	Honeybee	virome
55P	0.07	9767	1	D	10239	Other Viruses	virome
53B	11.66	8187443	8187443	U	0	unclassified	prokaryome
53B	53.01	44519417	0	D	2759	Honeybee	prokaryome
53B	29.85	25071374	195342	D	2	Bacteria	prokaryome
53B	5.47	4593136	4593136	D	2157	Honeybee Phages	prokaryome
53B	0.01	4503	5	D	10239	Other Viruses	prokaryome
36B	17.31	9381772	9381772	U	0	unclassified	prokaryome
36B	52.23	30954112	138548	D	2	Bacteria	prokaryome
36B	17.87	10589769	0	D	2759	Honeybee	prokaryome
36B	12.58	7457070	7457070	D	2157	Honeybee Phages	prokaryome
36B	0.01	3223	1	D	10239	Other Viruses	prokaryome
2P	15.22	332983	332983	U	0	unclassified	virome
2P	65.46	1561231	1561231	D	2157	Honeybee Phages	virome
2P	17.64	420808	9470	D	2	Bacteria	virome
2P	0.6	14313	0	D	2759	Honeybee	virome
2P	1.08	25744	4	D	10239	Other Viruses	virome
3B	12.96	6218419	6218419	U	0	unclassified	prokaryome
3B	61.11	33618368	98112	D	2	Bacteria	prokaryome
3B	19.27	10602214	0	D	2759	Honeybee	prokaryome
3B	6.6	3632942	3632942	D	2157	Honeybee Phages	prokaryome
3B	0.06	32983	2	D	10239	Other Viruses	prokaryome
20P	11.22	452253	452253	U	0	unclassified	virome
20P	85.05	3478843	3478843	D	2157	Honeybee Phages	virome
20P	3.59	146694	9684	D	2	Bacteria	virome
20P	0.12	4945	0	D	2759	Honeybee	virome
20P	0.02	782	0	D	10239	Other Viruses	virome
29B	18.77	17771559	17771559	U	0	unclassified	prokaryome
29B	46.24	47532542	333647	D	2	Bacteria	prokaryome
29B	23.89	24555444	0	D	2759	Honeybee	prokaryome
29B	10.85	11149584	11149584	D	2157	Honeybee Phages	prokaryome
29B	0.25	256751	5	D	10239	Other Viruses	prokaryome
51B	19.88	15468616	15468616	U	0	unclassified	prokaryome
51B	47.8	39826548	313764	D	2	Bacteria	prokaryome
51B	26.53	22105559	0	D	2759	Honeybee	prokaryome
51B	5.7	4746852	4746852	D	2157	Honeybee Phages	prokaryome
51B	0.09	71277	0	D	10239	Other Viruses	prokaryome
46B	35.08	24099654	24099654	U	0	unclassified	prokaryome
46B	39.73	28292169	274879	D	2	Bacteria	prokaryome
46B	12.7	9043489	0	D	2759	Honeybee	prokaryome
46B	12.45	8868718	8868718	D	2157	Honeybee Phages	prokaryome
46B	0.04	29046	1	D	10239	Other Viruses	prokaryome
33B	16.12	20688315	20688315	U	0	unclassified	prokaryome
33B	49.49	71780550	0	D	2759	Honeybee	prokaryome
33B	27.98	40578065	394578	D	2	Bacteria	prokaryome
33B	6.32	9172563	9172563	D	2157	Honeybee Phages	prokaryome
33B	0.09	126711	9	D	10239	Other Viruses	prokaryome
36P	20.45	2595629	2595629	U	0	unclassified	virome
36P	74.48	9574876	9574876	D	2157	Honeybee Phages	virome
36P	4.68	601081	62312	D	2	Bacteria	virome
36P	0.07	9620	0	D	2759	Honeybee	virome
36P	0.32	41312	0	D	10239	Other Viruses	virome
23B	15.26	10666815	10666815	U	0	unclassified	prokaryome
23B	41.24	32049326	202623	D	2	Bacteria	prokaryome
23B	34.86	27088027	0	D	2759	Honeybee	prokaryome
23B	8.53	6626495	6626495	D	2157	Honeybee Phages	prokaryome
23B	0.11	86692	9	D	10239	Other Viruses	prokaryome
23P	48.17	4947532	4947532	U	0	unclassified	virome
23P	42.69	4395447	4395447	D	2157	Honeybee Phages	virome
23P	8.93	919913	166597	D	2	Bacteria	virome
23P	0.09	8772	0	D	2759	Honeybee	virome
23P	0.12	12192	0	D	10239	Other Viruses	virome
6P	23.88	997534	997534	U	0	unclassified	virome
6P	71.83	3026371	3026371	D	2157	Honeybee Phages	virome
6P	3.64	153339	16616	D	2	Bacteria	virome
6P	0.11	4633	0	D	2759	Honeybee	virome
6P	0.54	22559	0	D	10239	Other Viruses	virome
37B	4.96	1720003	1720003	U	0	unclassified	prokaryome
37B	90.64	55288110	0	D	2759	Honeybee	prokaryome
37B	3.66	2235260	109927	D	2	Bacteria	prokaryome
37B	0.73	442595	442595	D	2157	Honeybee Phages	prokaryome
37B	0.01	6436	9	D	10239	Other Viruses	prokaryome
26B	12.66	8762546	8762546	U	0	unclassified	prokaryome
26B	52.84	41184611	196421	D	2	Bacteria	prokaryome
26B	26.83	20910641	0	D	2759	Honeybee	prokaryome
26B	7.6	5922742	5922742	D	2157	Honeybee Phages	prokaryome
26B	0.07	55089	0	D	10239	Other Viruses	prokaryome
2B	12.87	6249774	6249774	U	0	unclassified	prokaryome
2B	50.12	28598616	139866	D	2	Bacteria	prokaryome
2B	21.19	12090205	12090205	D	2157	Honeybee Phages	prokaryome
2B	15.8	9017105	0	D	2759	Honeybee	prokaryome
2B	0.02	13081	0	D	10239	Other Viruses	prokaryome
8B	10.93	4935093	4935093	U	0	unclassified	prokaryome
8B	41.62	22955339	0	D	2759	Honeybee	prokaryome
8B	40.65	22417942	117676	D	2	Bacteria	prokaryome
8B	6.79	3745699	3745699	D	2157	Honeybee Phages	prokaryome
8B	0.01	4696	6	D	10239	Other Viruses	prokaryome
49B	11.02	8324564	8324564	U	0	unclassified	prokaryome
49B	51.93	46378095	185948	D	2	Bacteria	prokaryome
49B	30.34	27095256	0	D	2759	Honeybee	prokaryome
49B	6.62	5912963	5912963	D	2157	Honeybee Phages	prokaryome
49B	0.09	78119	2	D	10239	Other Viruses	prokaryome
22P	14.2	577622	577622	U	0	unclassified	virome
22P	71.32	2989396	2989396	D	2157	Honeybee Phages	virome
22P	14.03	587999	12430	D	2	Bacteria	virome
22P	0.35	14868	0	D	2759	Honeybee	virome
22P	0.1	4221	0	D	10239	Other Viruses	virome
30P	1.34	123416	123416	U	0	unclassified	virome
30P	94.96	9996656	9996656	D	2157	Honeybee Phages	virome
30P	3.39	356583	16376	D	2	Bacteria	virome
30P	0.2	20692	0	D	2759	Honeybee	virome
30P	0.11	11314	0	D	10239	Other Viruses	virome

## Sheet: Fig. 1C; Supplementary Fig. 2
Bin Id	genome	species	ref	genus	Genome size (bp)	isolate	id	type	community
Ga0098617	Ga0098617.fna	Apilactobacillus kunkeei	*	Apilactobacillus	1535542	yes	Apilactobacillus kunkeei cl.-1_1	isolate	Other
48B_MAG.6	48B_MAG.6.fa	Bombella mellum	*	Bombella	1953211	no	Bombella mellum cl.-3_1	MAG	Other
Ga0308518	Ga0308518.fna	Bombella intestini	*	Bombella	2023176	yes	Bombella intestini cl.-4_0	isolate	Other
28B_MAG.22	28B_MAG.22.fa	Fructobacillus fructosus		Fructobacillus	1064055	no	Fructobacillus fructosus cl.-6_1	MAG	Other
40B_MAG.15	40B_MAG.15.fa	Fructobacillus fructosus	*	Fructobacillus	1161303	no	Fructobacillus fructosus cl.-6_1	MAG	Other
25B_MAG.9	25B_MAG.9.fa	Fructobacillus sp018437235	*	Fructobacillus	1051510	no	Fructobacillus sp018437235 cl.-7_0	MAG	Other
7B_MAG.28	7B_MAG.28.fa	Leuconostoc suionicum	*	Leuconostoc	2061409	no	Leuconostoc suionicum cl.-8_0	MAG	Other
11B_MAG.20	11B_MAG.20.fa	Jejubacter sp.		Jejubacter	3710552	no	Jejubacter sp. cl.-9_1	MAG	Other
19B_MAG.14	19B_MAG.14.fa	Jejubacter sp.		Jejubacter	3643185	no	Jejubacter sp. cl.-9_1	MAG	Other
1B_MAG.12	1B_MAG.12.fa	Jejubacter sp.		Jejubacter	3452750	no	Jejubacter sp. cl.-9_1	MAG	Other
2B_MAG.17	2B_MAG.17.fa	Jejubacter sp.		Jejubacter	3429794	no	Jejubacter sp. cl.-9_1	MAG	Other
32B_MAG.22	32B_MAG.22.fa	Jejubacter sp.		Jejubacter	3639939	no	Jejubacter sp. cl.-9_1	MAG	Other
35B_MAG.20	35B_MAG.20.fa	Jejubacter sp.		Jejubacter	3530077	no	Jejubacter sp. cl.-9_1	MAG	Other
42B_MAG.23	42B_MAG.23.fa	Jejubacter sp.		Jejubacter	3437123	no	Jejubacter sp. cl.-9_1	MAG	Other
48B_MAG.22	48B_MAG.22.fa	Jejubacter sp.	*	Jejubacter	3727388	no	Jejubacter sp. cl.-9_1	MAG	Other
4B_MAG.3	4B_MAG.3.fa	Jejubacter sp.		Jejubacter	3818450	no	Jejubacter sp. cl.-9_1	MAG	Other
9B_MAG.20	9B_MAG.20.fa	Jejubacter sp.		Jejubacter	3792039	no	Jejubacter sp. cl.-9_1	MAG	Other
36B_MAG.9	36B_MAG.9.fa	Pantoea agglomerans		Pantoea	3543730	no	Pantoea agglomerans cl.-10_1	MAG	Other
50B_MAG.25	50B_MAG.25.fa	Pantoea agglomerans	*	Pantoea	4653874	no	Pantoea agglomerans cl.-10_1	MAG	Other
25B_MAG.30	25B_MAG.30.fa	Enterobacter ludwigii		Enterobacter	4740807	no	Enterobacter ludwigii cl.-11_1	MAG	Other
29B_MAG.46	29B_MAG.46.fa	Enterobacter ludwigii		Enterobacter	4550194	no	Enterobacter ludwigii cl.-11_1	MAG	Other
34B_MAG.26	34B_MAG.26.fa	Enterobacter ludwigii	*	Enterobacter	4975983	no	Enterobacter ludwigii cl.-11_1	MAG	Other
36B_MAG.11	36B_MAG.11.fa	Enterobacter ludwigii		Enterobacter	4523341	no	Enterobacter ludwigii cl.-11_1	MAG	Other
25B_MAG.35	25B_MAG.35.fa	Klebsiella pneumoniae	*	Klebsiella	4670448	no	Klebsiella pneumoniae cl.-12_1	MAG	Other
25B_MAG.42	25B_MAG.42.fa	Klebsiella variicola	*	Klebsiella	4839180	no	Klebsiella variicola cl.-12_2	MAG	Other
35B_MAG.14	35B_MAG.14.fa	Klebsiella aerogenes	*	Klebsiella	5136319	no	Klebsiella aerogenes cl.-13_0	MAG	Other
35B_MAG.26	35B_MAG.26.fa	Cedecea neteri	*	Cedecea	4528575	no	Cedecea neteri cl.-14_0	MAG	Other
35B_MAG.19	35B_MAG.19.fa	Kluyvera sp902363335	*	Kluyvera	4151239	no	Kluyvera sp902363335 cl.-15_0	MAG	Other
7B_MAG.35	7B_MAG.35.fa	Lonsdalea britannica	*	Lonsdalea	3038393	no	Lonsdalea britannica cl.-16_0	MAG	Other
10B_MAG.3	10B_MAG.3.fa	Commensalibacter		Commensalibacter	1977428	no	Commensalibacter cl.-17_1	MAG	Honeybee-Associated
11B_MAG.32	11B_MAG.32.fa	Commensalibacter		Commensalibacter	1920841	no	Commensalibacter cl.-17_1	MAG	Honeybee-Associated
12B_MAG.25	12B_MAG.25.fa	Commensalibacter		Commensalibacter	1946987	no	Commensalibacter cl.-17_1	MAG	Honeybee-Associated
13B_MAG.17	13B_MAG.17.fa	Commensalibacter		Commensalibacter	1978180	no	Commensalibacter cl.-17_1	MAG	Honeybee-Associated
14B_MAG.20	14B_MAG.20.fa	Commensalibacter		Commensalibacter	1981076	no	Commensalibacter cl.-17_1	MAG	Honeybee-Associated
15B_MAG.18	15B_MAG.18.fa	Commensalibacter		Commensalibacter	1906985	no	Commensalibacter cl.-17_1	MAG	Honeybee-Associated
17B_MAG.30	17B_MAG.30.fa	Commensalibacter		Commensalibacter	1917472	no	Commensalibacter cl.-17_1	MAG	Honeybee-Associated
18B_MAG.24	18B_MAG.24.fa	Commensalibacter		Commensalibacter	1871880	no	Commensalibacter cl.-17_1	MAG	Honeybee-Associated
1B_MAG.25	1B_MAG.25.fa	Commensalibacter		Commensalibacter	1919094	no	Commensalibacter cl.-17_1	MAG	Honeybee-Associated
20B_MAG.22	20B_MAG.22.fa	Commensalibacter		Commensalibacter	1980696	no	Commensalibacter cl.-17_1	MAG	Honeybee-Associated
21B_MAG.13	21B_MAG.13.fa	Commensalibacter		Commensalibacter	1926235	no	Commensalibacter cl.-17_1	MAG	Honeybee-Associated
22B_MAG.3	22B_MAG.3.fa	Commensalibacter	*	Commensalibacter	1980434	no	Commensalibacter cl.-17_1	MAG	Honeybee-Associated
23B_MAG.9	23B_MAG.9.fa	Commensalibacter		Commensalibacter	1985451	no	Commensalibacter cl.-17_1	MAG	Honeybee-Associated
26B_MAG.30	26B_MAG.30.fa	Commensalibacter		Commensalibacter	1892868	no	Commensalibacter cl.-17_1	MAG	Honeybee-Associated
28B_MAG.4	28B_MAG.4.fa	Commensalibacter		Commensalibacter	1979743	no	Commensalibacter cl.-17_1	MAG	Honeybee-Associated
29B_MAG.18	29B_MAG.18.fa	Commensalibacter		Commensalibacter	1935672	no	Commensalibacter cl.-17_1	MAG	Honeybee-Associated
30B_MAG.9	30B_MAG.9.fa	Commensalibacter		Commensalibacter	1879088	no	Commensalibacter cl.-17_1	MAG	Honeybee-Associated
32B_MAG.13	32B_MAG.13.fa	Commensalibacter		Commensalibacter	1461107	no	Commensalibacter cl.-17_1	MAG	Honeybee-Associated
33B_MAG.29	33B_MAG.29.fa	Commensalibacter		Commensalibacter	1968357	no	Commensalibacter cl.-17_1	MAG	Honeybee-Associated
34B_MAG.28	34B_MAG.28.fa	Commensalibacter		Commensalibacter	1960154	no	Commensalibacter cl.-17_1	MAG	Honeybee-Associated
36B_MAG.35	36B_MAG.35.fa	Commensalibacter		Commensalibacter	1984121	no	Commensalibacter cl.-17_1	MAG	Honeybee-Associated
38B_MAG.28	38B_MAG.28.fa	Commensalibacter		Commensalibacter	1531242	no	Commensalibacter cl.-17_1	MAG	Honeybee-Associated
3B_MAG.11	3B_MAG.11.fa	Commensalibacter		Commensalibacter	1947513	no	Commensalibacter cl.-17_1	MAG	Honeybee-Associated
41B_MAG.12	41B_MAG.12.fa	Commensalibacter		Commensalibacter	1952618	no	Commensalibacter cl.-17_1	MAG	Honeybee-Associated
45B_MAG.33	45B_MAG.33.fa	Commensalibacter		Commensalibacter	1985633	no	Commensalibacter cl.-17_1	MAG	Honeybee-Associated
48B_MAG.14	48B_MAG.14.fa	Commensalibacter		Commensalibacter	1926940	no	Commensalibacter cl.-17_1	MAG	Honeybee-Associated
49B_MAG.28	49B_MAG.28.fa	Commensalibacter		Commensalibacter	1918498	no	Commensalibacter cl.-17_1	MAG	Honeybee-Associated
4B_MAG.15	4B_MAG.15.fa	Commensalibacter		Commensalibacter	1945703	no	Commensalibacter cl.-17_1	MAG	Honeybee-Associated
50B_MAG.18	50B_MAG.18.fa	Commensalibacter		Commensalibacter	1976741	no	Commensalibacter cl.-17_1	MAG	Honeybee-Associated
51B_MAG.13	51B_MAG.13.fa	Commensalibacter		Commensalibacter	1489173	no	Commensalibacter cl.-17_1	MAG	Honeybee-Associated
55B_MAG.3	55B_MAG.3.fa	Commensalibacter		Commensalibacter	1917459	no	Commensalibacter cl.-17_1	MAG	Honeybee-Associated
5B_MAG.18	5B_MAG.18.fa	Commensalibacter		Commensalibacter	1927834	no	Commensalibacter cl.-17_1	MAG	Honeybee-Associated
6B_MAG.9	6B_MAG.9.fa	Commensalibacter		Commensalibacter	1829194	no	Commensalibacter cl.-17_1	MAG	Honeybee-Associated
8B_MAG.21	8B_MAG.21.fa	Commensalibacter		Commensalibacter	1766192	no	Commensalibacter cl.-17_1	MAG	Honeybee-Associated
9B_MAG.30	9B_MAG.30.fa	Commensalibacter		Commensalibacter	1931924	no	Commensalibacter cl.-17_1	MAG	Honeybee-Associated
D9V35	D9V35.fna	Commensalibacter		Commensalibacter	2023834	yes	Commensalibacter cl.-17_1	isolate	Honeybee-Associated
H3T57	H3T57.fna	Commensalibacter		Commensalibacter	1984635	yes	Commensalibacter cl.-17_1	isolate	Honeybee-Associated
25B_MAG.13	25B_MAG.13.fa	Lactobacillaceae sp.		Lactobacillaceae	1351178	no	Lactobacillaceae sp. cl.-21_1	MAG	Other
26B_MAG.34	26B_MAG.34.fa	Lactobacillaceae sp.		Lactobacillaceae	1416354	no	Lactobacillaceae sp. cl.-21_1	MAG	Other
29B_MAG.17	29B_MAG.17.fa	Lactobacillaceae sp.		Lactobacillaceae	1470005	no	Lactobacillaceae sp. cl.-21_1	MAG	Other
33B_MAG.4	33B_MAG.4.fa	Lactobacillaceae sp.	*	Lactobacillaceae	1530530	no	Lactobacillaceae sp. cl.-21_1	MAG	Other
18B_MAG.13	18B_MAG.13.fa	Bartonella apis		Bartonella	2385742	no	Bartonella apis cl.-22_2	MAG	Honeybee-Associated
34B_MAG.13	34B_MAG.13.fa	Bartonella apis		Bartonella	2466424	no	Bartonella apis cl.-22_2	MAG	Honeybee-Associated
38B_MAG.1	38B_MAG.1.fa	Bartonella apis		Bartonella	2447961	no	Bartonella apis cl.-22_2	MAG	Honeybee-Associated
46B_MAG.11	46B_MAG.11.fa	Bartonella apis		Bartonella	2350113	no	Bartonella apis cl.-22_2	MAG	Honeybee-Associated
BBC0178	BBC0178.fna	Bartonella apis		Bartonella	2601172	yes	Bartonella apis cl.-22_2	isolate	Honeybee-Associated
BBC0244	BBC0244.fna	Bartonella apis	*	Bartonella	2643257	yes	Bartonella apis cl.-22_2	isolate	Honeybee-Associated
H3S82	H3S82.fna	Bartonella apis		Bartonella	2610395	yes	Bartonella apis cl.-22_2	isolate	Honeybee-Associated
H3S83	H3S83.fna	Bartonella apis		Bartonella	2663378	yes	Bartonella apis cl.-22_2	isolate	Honeybee-Associated
H3S85	H3S85.fna	Bartonella apis		Bartonella	2637263	yes	Bartonella apis cl.-22_2	isolate	Honeybee-Associated
H3S90	H3S90.fna	Bartonella apis		Bartonella	2644922	yes	Bartonella apis cl.-22_2	isolate	Honeybee-Associated
H3V13	H3V13.fna	Bartonella apis		Bartonella	2631351	yes	Bartonella apis cl.-22_2	isolate	Honeybee-Associated
14B_MAG.17	14B_MAG.17.fa	Bartonella apis		Bartonella	2359159	no	Bartonella apis cl.-22_3	MAG	Honeybee-Associated
44B_MAG.23	44B_MAG.23.fa	Bartonella apis		Bartonella	2418893	no	Bartonella apis cl.-22_3	MAG	Honeybee-Associated
H3V17	H3V17.fna	Bartonella apis	*	Bartonella	2687600	yes	Bartonella apis cl.-22_3	isolate	Honeybee-Associated
18B_MAG.30	18B_MAG.30.fa	Bartonella sp.		Bartonella	2512784	no	Bartonella sp. cl.-22_5	MAG	Honeybee-Associated
2B_MAG.3	2B_MAG.3.fa	Bartonella sp.	*	Bartonella	2517310	no	Bartonella sp. cl.-22_5	MAG	Honeybee-Associated
7B_MAG.1	7B_MAG.1.fa	Bartonella sp.		Bartonella	2435781	no	Bartonella sp. cl.-22_5	MAG	Honeybee-Associated
9B_MAG.32	9B_MAG.32.fa	Bartonella sp.		Bartonella	2466836	no	Bartonella sp. cl.-22_5	MAG	Honeybee-Associated
15B_MAG.11	15B_MAG.11.fa	Bartonella apis		Bartonella	2421221	no	Bartonella apis cl.-22_6	MAG	Honeybee-Associated
18B_MAG.12	18B_MAG.12.fa	Bartonella apis		Bartonella	2445520	no	Bartonella apis cl.-22_6	MAG	Honeybee-Associated
19B_MAG.24	19B_MAG.24.fa	Bartonella apis		Bartonella	2443500	no	Bartonella apis cl.-22_6	MAG	Honeybee-Associated
22B_MAG.26	22B_MAG.26.fa	Bartonella apis	*	Bartonella	2519329	no	Bartonella apis cl.-22_6	MAG	Honeybee-Associated
31B_MAG.5	31B_MAG.5.fa	Bartonella apis		Bartonella	2512016	no	Bartonella apis cl.-22_6	MAG	Honeybee-Associated
36B_MAG.5	36B_MAG.5.fa	Bartonella apis		Bartonella	2554840	no	Bartonella apis cl.-22_6	MAG	Honeybee-Associated
38B_MAG.3	38B_MAG.3.fa	Bartonella apis		Bartonella	2387370	no	Bartonella apis cl.-22_6	MAG	Honeybee-Associated
3B_MAG.25	3B_MAG.25.fa	Bartonella apis		Bartonella	2535407	no	Bartonella apis cl.-22_6	MAG	Honeybee-Associated
43B_MAG.7	43B_MAG.7.fa	Bartonella apis		Bartonella	1960331	no	Bartonella apis cl.-22_6	MAG	Honeybee-Associated
44B_MAG.10	44B_MAG.10.fa	Bartonella apis		Bartonella	2327834	no	Bartonella apis cl.-22_6	MAG	Honeybee-Associated
46B_MAG.43	46B_MAG.43.fa	Bartonella apis		Bartonella	2409831	no	Bartonella apis cl.-22_6	MAG	Honeybee-Associated
H3S84	H3S84.fna	Bartonella apis		Bartonella	2520546	yes	Bartonella apis cl.-22_6	isolate	Honeybee-Associated
H3S89	H3S89.fna	Bartonella apis		Bartonella	2555276	yes	Bartonella apis cl.-22_6	isolate	Honeybee-Associated
H3V12	H3V12.fna	Bartonella apis		Bartonella	2584952	yes	Bartonella apis cl.-22_6	isolate	Honeybee-Associated
H3V16	H3V16.fna	Bartonella apis		Bartonella	2620104	yes	Bartonella apis cl.-22_6	isolate	Honeybee-Associated
PEB0122	PEB0122.fna	Bartonella apis		Bartonella	2603122	yes	Bartonella apis cl.-22_6	isolate	Honeybee-Associated
PEB0149	PEB0149.fna	Bartonella apis		Bartonella	2525262	yes	Bartonella apis cl.-22_6	isolate	Honeybee-Associated
PEB0150	PEB0150.fna	Bartonella apis		Bartonella	2582140	yes	Bartonella apis cl.-22_6	isolate	Honeybee-Associated
11B_MAG.25	11B_MAG.25.fa	Bartonella sp.		Bartonella	2393444	no	Bartonella sp. cl.-23_1	MAG	Honeybee-Associated
13B_MAG.25	13B_MAG.25.fa	Bartonella sp.		Bartonella	2542885	no	Bartonella sp. cl.-23_1	MAG	Honeybee-Associated
15B_MAG.12	15B_MAG.12.fa	Bartonella sp.		Bartonella	2417179	no	Bartonella sp. cl.-23_1	MAG	Honeybee-Associated
17B_MAG.16	17B_MAG.16.fa	Bartonella sp.		Bartonella	2564481	no	Bartonella sp. cl.-23_1	MAG	Honeybee-Associated
18B_MAG.19	18B_MAG.19.fa	Bartonella sp.		Bartonella	2389709	no	Bartonella sp. cl.-23_1	MAG	Honeybee-Associated
1B_MAG.30	1B_MAG.30.fa	Bartonella sp.		Bartonella	2263893	no	Bartonella sp. cl.-23_1	MAG	Honeybee-Associated
20B_MAG.14	20B_MAG.14.fa	Bartonella sp.		Bartonella	2334751	no	Bartonella sp. cl.-23_1	MAG	Honeybee-Associated
23B_MAG.17	23B_MAG.17.fa	Bartonella sp.		Bartonella	2539870	no	Bartonella sp. cl.-23_1	MAG	Honeybee-Associated
23B_MAG.26	23B_MAG.26.fa	Bartonella sp.		Bartonella	2293697	no	Bartonella sp. cl.-23_1	MAG	Honeybee-Associated
25B_MAG.43	25B_MAG.43.fa	Bartonella sp.		Bartonella	2504108	no	Bartonella sp. cl.-23_1	MAG	Honeybee-Associated
26B_MAG.6	26B_MAG.6.fa	Bartonella sp.		Bartonella	2468999	no	Bartonella sp. cl.-23_1	MAG	Honeybee-Associated
30B_MAG.3	30B_MAG.3.fa	Bartonella sp.		Bartonella	2127352	no	Bartonella sp. cl.-23_1	MAG	Honeybee-Associated
32B_MAG.33	32B_MAG.33.fa	Bartonella sp.		Bartonella	2217697	no	Bartonella sp. cl.-23_1	MAG	Honeybee-Associated
33B_MAG.32	33B_MAG.32.fa	Bartonella sp.		Bartonella	2131213	no	Bartonella sp. cl.-23_1	MAG	Honeybee-Associated
34B_MAG.4	34B_MAG.4.fa	Bartonella sp.		Bartonella	2506317	no	Bartonella sp. cl.-23_1	MAG	Honeybee-Associated
36B_MAG.20	36B_MAG.20.fa	Bartonella sp.		Bartonella	2399750	no	Bartonella sp. cl.-23_1	MAG	Honeybee-Associated
38B_MAG.20	38B_MAG.20.fa	Bartonella sp.		Bartonella	2098671	no	Bartonella sp. cl.-23_1	MAG	Honeybee-Associated
38B_MAG.34	38B_MAG.34.fa	Bartonella sp.		Bartonella	2155830	no	Bartonella sp. cl.-23_1	MAG	Honeybee-Associated
3B_MAG.4	3B_MAG.4.fa	Bartonella sp.		Bartonella	2421801	no	Bartonella sp. cl.-23_1	MAG	Honeybee-Associated
40B_MAG.14	40B_MAG.14.fa	Bartonella sp.		Bartonella	2510450	no	Bartonella sp. cl.-23_1	MAG	Honeybee-Associated
41B_MAG.23	41B_MAG.23.fa	Bartonella sp.		Bartonella	2344062	no	Bartonella sp. cl.-23_1	MAG	Honeybee-Associated
42B_MAG.20	42B_MAG.20.fa	Bartonella sp.		Bartonella	2435051	no	Bartonella sp. cl.-23_1	MAG	Honeybee-Associated
43B_MAG.19	43B_MAG.19.fa	Bartonella sp.		Bartonella	2398731	no	Bartonella sp. cl.-23_1	MAG	Honeybee-Associated
44B_MAG.3	44B_MAG.3.fa	Bartonella sp.		Bartonella	2528741	no	Bartonella sp. cl.-23_1	MAG	Honeybee-Associated
45B_MAG.14	45B_MAG.14.fa	Bartonella sp.		Bartonella	2442287	no	Bartonella sp. cl.-23_1	MAG	Honeybee-Associated
46B_MAG.20	46B_MAG.20.fa	Bartonella sp.		Bartonella	2313721	no	Bartonella sp. cl.-23_1	MAG	Honeybee-Associated
48B_MAG.26	48B_MAG.26.fa	Bartonella sp.		Bartonella	2217097	no	Bartonella sp. cl.-23_1	MAG	Honeybee-Associated
49B_MAG.5	49B_MAG.5.fa	Bartonella sp.		Bartonella	2299301	no	Bartonella sp. cl.-23_1	MAG	Honeybee-Associated
50B_MAG.1	50B_MAG.1.fa	Bartonella sp.		Bartonella	1735889	no	Bartonella sp. cl.-23_1	MAG	Honeybee-Associated
53B_MAG.26	53B_MAG.26.fa	Bartonella sp.	*	Bartonella	2510881	no	Bartonella sp. cl.-23_1	MAG	Honeybee-Associated
55B_MAG.18	55B_MAG.18.fa	Bartonella sp.		Bartonella	2316934	no	Bartonella sp. cl.-23_1	MAG	Honeybee-Associated
5B_MAG.10	5B_MAG.10.fa	Bartonella sp.		Bartonella	2289227	no	Bartonella sp. cl.-23_1	MAG	Honeybee-Associated
6B_MAG.18	6B_MAG.18.fa	Bartonella sp.		Bartonella	2491802	no	Bartonella sp. cl.-23_1	MAG	Honeybee-Associated
9B_MAG.1	9B_MAG.1.fa	Bartonella sp.		Bartonella	2417297	no	Bartonella sp. cl.-23_1	MAG	Honeybee-Associated
23B_MAG.18	23B_MAG.18.fa	Apibacter sp.		Apibacter	2518743	no	Apibacter sp. cl.-24_1	MAG	Other
28B_MAG.17	28B_MAG.17.fa	Apibacter sp.		Apibacter	2452888	no	Apibacter sp. cl.-24_1	MAG	Other
30B_MAG.2	30B_MAG.2.fa	Apibacter sp.		Apibacter	2424912	no	Apibacter sp. cl.-24_1	MAG	Other
33B_MAG.16	33B_MAG.16.fa	Apibacter sp.	*	Apibacter	2652429	no	Apibacter sp. cl.-24_1	MAG	Other
40B_MAG.8	40B_MAG.8.fa	Apibacter sp.		Apibacter	2287320	no	Apibacter sp. cl.-24_1	MAG	Other
41B_MAG.14	41B_MAG.14.fa	Apibacter sp.		Apibacter	2471750	no	Apibacter sp. cl.-24_1	MAG	Other
45B_MAG.2	45B_MAG.2.fa	Apibacter sp.		Apibacter	2545081	no	Apibacter sp. cl.-24_1	MAG	Other
12B_MAG.17	12B_MAG.17.fa	Frischella perrara		Frischella	2466410	no	Frischella perrara cl.-27_1	MAG	Honeybee-Associated
15B_MAG.2	15B_MAG.2.fa	Frischella perrara		Frischella	2575197	no	Frischella perrara cl.-27_1	MAG	Honeybee-Associated
19B_MAG.18	19B_MAG.18.fa	Frischella perrara		Frischella	1553483	no	Frischella perrara cl.-27_1	MAG	Honeybee-Associated
1B_MAG.22	1B_MAG.22.fa	Frischella perrara		Frischella	2508938	no	Frischella perrara cl.-27_1	MAG	Honeybee-Associated
20B_MAG.17	20B_MAG.17.fa	Frischella perrara		Frischella	2149448	no	Frischella perrara cl.-27_1	MAG	Honeybee-Associated
26B_MAG.7	26B_MAG.7.fa	Frischella perrara		Frischella	2275921	no	Frischella perrara cl.-27_1	MAG	Honeybee-Associated
29B_MAG.45	29B_MAG.45.fa	Frischella perrara		Frischella	2225850	no	Frischella perrara cl.-27_1	MAG	Honeybee-Associated
30B_MAG.13	30B_MAG.13.fa	Frischella perrara		Frischella	2589592	no	Frischella perrara cl.-27_1	MAG	Honeybee-Associated
32B_MAG.3	32B_MAG.3.fa	Frischella perrara		Frischella	2115690	no	Frischella perrara cl.-27_1	MAG	Honeybee-Associated
41B_MAG.21	41B_MAG.21.fa	Frischella perrara		Frischella	2433596	no	Frischella perrara cl.-27_1	MAG	Honeybee-Associated
42B_MAG.24	42B_MAG.24.fa	Frischella perrara		Frischella	1673959	no	Frischella perrara cl.-27_1	MAG	Honeybee-Associated
43B_MAG.13	43B_MAG.13.fa	Frischella perrara		Frischella	1775748	no	Frischella perrara cl.-27_1	MAG	Honeybee-Associated
4B_MAG.28	4B_MAG.28.fa	Frischella perrara		Frischella	2409654	no	Frischella perrara cl.-27_1	MAG	Honeybee-Associated
50B_MAG.23	50B_MAG.23.fa	Frischella perrara		Frischella	2313162	no	Frischella perrara cl.-27_1	MAG	Honeybee-Associated
51B_MAG.15	51B_MAG.15.fa	Frischella perrara		Frischella	1546744	no	Frischella perrara cl.-27_1	MAG	Honeybee-Associated
5B_MAG.8	5B_MAG.8.fa	Frischella perrara		Frischella	2084053	no	Frischella perrara cl.-27_1	MAG	Honeybee-Associated
6B_MAG.3	6B_MAG.3.fa	Frischella perrara		Frischella	2115290	no	Frischella perrara cl.-27_1	MAG	Honeybee-Associated
Ga0077910	Ga0077910.fna	Frischella perrara	*	Frischella	2692351	yes	Frischella perrara cl.-27_1	isolate	Honeybee-Associated
Ga0133554	Ga0133554.fna	Frischella perrara		Frischella	2558525	yes	Frischella perrara cl.-27_1	isolate	Honeybee-Associated
34B_MAG.21	34B_MAG.21.fa	Gilliamella sp.		Gilliamella	2074451	no	Gilliamella sp. cl.-29_1	MAG	Honeybee-Associated
43B_MAG.31	43B_MAG.31.fa	Gilliamella sp.		Gilliamella	1917244	no	Gilliamella sp. cl.-29_1	MAG	Honeybee-Associated
A9G31	A9G31.fna	Gilliamella sp.		Gilliamella	2358864	yes	Gilliamella sp. cl.-29_1	isolate	Honeybee-Associated
A9G32	A9G32.fna	Gilliamella sp.		Gilliamella	2552527	yes	Gilliamella sp. cl.-29_1	isolate	Honeybee-Associated
A9G37	A9G37.fna	Gilliamella sp.		Gilliamella	2392232	yes	Gilliamella sp. cl.-29_1	isolate	Honeybee-Associated
A9G38	A9G38.fna	Gilliamella sp.		Gilliamella	2359762	yes	Gilliamella sp. cl.-29_1	isolate	Honeybee-Associated
A9G39	A9G39.fna	Gilliamella sp.		Gilliamella	2269603	yes	Gilliamella sp. cl.-29_1	isolate	Honeybee-Associated
A9G43	A9G43.fna	Gilliamella sp.		Gilliamella	2232791	yes	Gilliamella sp. cl.-29_1	isolate	Honeybee-Associated
A9G44	A9G44.fna	Gilliamella sp.		Gilliamella	2686218	yes	Gilliamella sp. cl.-29_1	isolate	Honeybee-Associated
Ga0227298	Ga0227298.fna	Gilliamella sp.	*	Gilliamella	2530442	yes	Gilliamella sp. cl.-29_1	isolate	Honeybee-Associated
12B_MAG.26	12B_MAG.26.fa	Gilliamella sp.		Gilliamella	2784272	no	Gilliamella sp. cl.-30_1	MAG	Honeybee-Associated
14B_MAG.3	14B_MAG.3.fa	Gilliamella sp.		Gilliamella	2384824	no	Gilliamella sp. cl.-30_1	MAG	Honeybee-Associated
19B_MAG.13	19B_MAG.13.fa	Gilliamella sp.		Gilliamella	2598948	no	Gilliamella sp. cl.-30_1	MAG	Honeybee-Associated
20B_MAG.19	20B_MAG.19.fa	Gilliamella sp.		Gilliamella	2630406	no	Gilliamella sp. cl.-30_1	MAG	Honeybee-Associated
22B_MAG.14	22B_MAG.14.fa	Gilliamella sp.		Gilliamella	2774294	no	Gilliamella sp. cl.-30_1	MAG	Honeybee-Associated
26B_MAG.10	26B_MAG.10.fa	Gilliamella sp.		Gilliamella	2521195	no	Gilliamella sp. cl.-30_1	MAG	Honeybee-Associated
29B_MAG.38	29B_MAG.38.fa	Gilliamella sp.		Gilliamella	2572367	no	Gilliamella sp. cl.-30_1	MAG	Honeybee-Associated
30B_MAG.27	30B_MAG.27.fa	Gilliamella sp.		Gilliamella	2320303	no	Gilliamella sp. cl.-30_1	MAG	Honeybee-Associated
31B_MAG.12	31B_MAG.12.fa	Gilliamella sp.		Gilliamella	2526209	no	Gilliamella sp. cl.-30_1	MAG	Honeybee-Associated
34B_MAG.29	34B_MAG.29.fa	Gilliamella sp.		Gilliamella	2820352	no	Gilliamella sp. cl.-30_1	MAG	Honeybee-Associated
35B_MAG.25	35B_MAG.25.fa	Gilliamella sp.		Gilliamella	2186796	no	Gilliamella sp. cl.-30_1	MAG	Honeybee-Associated
38B_MAG.24	38B_MAG.24.fa	Gilliamella sp.		Gilliamella	2662902	no	Gilliamella sp. cl.-30_1	MAG	Honeybee-Associated
40B_MAG.26	40B_MAG.26.fa	Gilliamella sp.		Gilliamella	2589125	no	Gilliamella sp. cl.-30_1	MAG	Honeybee-Associated
41B_MAG.26	41B_MAG.26.fa	Gilliamella sp.		Gilliamella	2565904	no	Gilliamella sp. cl.-30_1	MAG	Honeybee-Associated
44B_MAG.9	44B_MAG.9.fa	Gilliamella sp.		Gilliamella	2769894	no	Gilliamella sp. cl.-30_1	MAG	Honeybee-Associated
45B_MAG.13	45B_MAG.13.fa	Gilliamella sp.		Gilliamella	2532925	no	Gilliamella sp. cl.-30_1	MAG	Honeybee-Associated
49B_MAG.12	49B_MAG.12.fa	Gilliamella sp.	*	Gilliamella	2825084	no	Gilliamella sp. cl.-30_1	MAG	Honeybee-Associated
4B_MAG.21	4B_MAG.21.fa	Gilliamella sp.		Gilliamella	2714233	no	Gilliamella sp. cl.-30_1	MAG	Honeybee-Associated
11B_MAG.13	11B_MAG.13.fa	Gilliamella apicola		Gilliamella	2352531	no	Gilliamella apicola cl.-35_1	MAG	Honeybee-Associated
12B_MAG.23	12B_MAG.23.fa	Gilliamella apicola		Gilliamella	2722243	no	Gilliamella apicola cl.-35_1	MAG	Honeybee-Associated
21B_MAG.17	21B_MAG.17.fa	Gilliamella apicola		Gilliamella	2857583	no	Gilliamella apicola cl.-35_1	MAG	Honeybee-Associated
23B_MAG.22	23B_MAG.22.fa	Gilliamella apicola		Gilliamella	2766796	no	Gilliamella apicola cl.-35_1	MAG	Honeybee-Associated
25B_MAG.4	25B_MAG.4.fa	Gilliamella apicola		Gilliamella	2375871	no	Gilliamella apicola cl.-35_1	MAG	Honeybee-Associated
28B_MAG.23	28B_MAG.23.fa	Gilliamella apicola		Gilliamella	2242088	no	Gilliamella apicola cl.-35_1	MAG	Honeybee-Associated
29B_MAG.21	29B_MAG.21.fa	Gilliamella apicola		Gilliamella	1949534	no	Gilliamella apicola cl.-35_1	MAG	Honeybee-Associated
30B_MAG.15	30B_MAG.15.fa	Gilliamella apicola		Gilliamella	2573785	no	Gilliamella apicola cl.-35_1	MAG	Honeybee-Associated
31B_MAG.17	31B_MAG.17.fa	Gilliamella apicola		Gilliamella	2915821	no	Gilliamella apicola cl.-35_1	MAG	Honeybee-Associated
33B_MAG.24	33B_MAG.24.fa	Gilliamella apicola		Gilliamella	2723124	no	Gilliamella apicola cl.-35_1	MAG	Honeybee-Associated
42B_MAG.4	42B_MAG.4.fa	Gilliamella apicola		Gilliamella	2922145	no	Gilliamella apicola cl.-35_1	MAG	Honeybee-Associated
49B_MAG.25	49B_MAG.25.fa	Gilliamella apicola		Gilliamella	2499897	no	Gilliamella apicola cl.-35_1	MAG	Honeybee-Associated
9B_MAG.7	9B_MAG.7.fa	Gilliamella apicola		Gilliamella	2321246	no	Gilliamella apicola cl.-35_1	MAG	Honeybee-Associated
A9G14	A9G14.fna	Gilliamella apicola		Gilliamella	3105460	yes	Gilliamella apicola cl.-35_1	isolate	Honeybee-Associated
B5S40	B5S40.fna	Gilliamella apicola		Gilliamella	3144522	yes	Gilliamella apicola cl.-35_1	isolate	Honeybee-Associated
B6D03	B6D03.fna	Gilliamella apicola		Gilliamella	3063691	yes	Gilliamella apicola cl.-35_1	isolate	Honeybee-Associated
B6D08	B6D08.fna	Gilliamella apicola		Gilliamella	3143865	yes	Gilliamella apicola cl.-35_1	isolate	Honeybee-Associated
B6D19	B6D19.fna	Gilliamella apicola		Gilliamella	2974046	yes	Gilliamella apicola cl.-35_1	isolate	Honeybee-Associated
GAPWK	GAPWK.fna	Gilliamella apicola	*	Gilliamella	3139412	yes	Gilliamella apicola cl.-35_1	isolate	Honeybee-Associated
Ga0133559	Ga0133559.fna	Gilliamella apicola		Gilliamella	2885657	yes	Gilliamella apicola cl.-35_1	isolate	Honeybee-Associated
14B_MAG.4	14B_MAG.4.fa	Gilliamella apicola		Gilliamella	2756703	no	Gilliamella apicola cl.-35_2	MAG	Honeybee-Associated
19B_MAG.8	19B_MAG.8.fa	Gilliamella apicola		Gilliamella	2657109	no	Gilliamella apicola cl.-35_2	MAG	Honeybee-Associated
1B_MAG.6	1B_MAG.6.fa	Gilliamella apicola		Gilliamella	2590192	no	Gilliamella apicola cl.-35_2	MAG	Honeybee-Associated
20B_MAG.11	20B_MAG.11.fa	Gilliamella apicola		Gilliamella	2726852	no	Gilliamella apicola cl.-35_2	MAG	Honeybee-Associated
23B_MAG.20	23B_MAG.20.fa	Gilliamella apicola		Gilliamella	2765681	no	Gilliamella apicola cl.-35_2	MAG	Honeybee-Associated
34B_MAG.20	34B_MAG.20.fa	Gilliamella apicola		Gilliamella	2987967	no	Gilliamella apicola cl.-35_2	MAG	Honeybee-Associated
49B_MAG.2	49B_MAG.2.fa	Gilliamella apicola		Gilliamella	2660925	no	Gilliamella apicola cl.-35_2	MAG	Honeybee-Associated
4B_MAG.18	4B_MAG.18.fa	Gilliamella apicola		Gilliamella	2765442	no	Gilliamella apicola cl.-35_2	MAG	Honeybee-Associated
51B_MAG.28	51B_MAG.28.fa	Gilliamella apicola		Gilliamella	2785919	no	Gilliamella apicola cl.-35_2	MAG	Honeybee-Associated
5B_MAG.9	5B_MAG.9.fa	Gilliamella apicola		Gilliamella	2145219	no	Gilliamella apicola cl.-35_2	MAG	Honeybee-Associated
7B_MAG.36	7B_MAG.36.fa	Gilliamella apicola		Gilliamella	2388372	no	Gilliamella apicola cl.-35_2	MAG	Honeybee-Associated
A9G17	A9G17.fna	Gilliamella apicola	*	Gilliamella	2901642	yes	Gilliamella apicola cl.-35_2	isolate	Honeybee-Associated
B6D22	B6D22.fna	Gilliamella apicola		Gilliamella	3063854	yes	Gilliamella apicola cl.-35_2	isolate	Honeybee-Associated
H3S73	H3S73.fna	Gilliamella apicola		Gilliamella	3034219	yes	Gilliamella apicola cl.-35_2	isolate	Honeybee-Associated
H3T96	H3T96.fna	Gilliamella apicola		Gilliamella	3225997	yes	Gilliamella apicola cl.-35_2	isolate	Honeybee-Associated
33B_MAG.33	33B_MAG.33.fa	Gilliamella apis		Gilliamella	1965143	no	Gilliamella apis cl.-36_1	MAG	Honeybee-Associated
4B_MAG.14	4B_MAG.14.fa	Gilliamella apis		Gilliamella	2068539	no	Gilliamella apis cl.-36_1	MAG	Honeybee-Associated
A9G15	A9G15.fna	Gilliamella apis		Gilliamella	2549106	yes	Gilliamella apis cl.-36_1	isolate	Honeybee-Associated
A9G16	A9G16.fna	Gilliamella apis		Gilliamella	2494021	yes	Gilliamella apis cl.-36_1	isolate	Honeybee-Associated
A9G19	A9G19.fna	Gilliamella apis	*	Gilliamella	2388823	yes	Gilliamella apis cl.-36_1	isolate	Honeybee-Associated
B6C88	B6C88.fna	Gilliamella apis		Gilliamella	2526241	yes	Gilliamella apis cl.-36_1	isolate	Honeybee-Associated
B6C96	B6C96.fna	Gilliamella apis		Gilliamella	2520720	yes	Gilliamella apis cl.-36_1	isolate	Honeybee-Associated
B6D14	B6D14.fna	Gilliamella apis		Gilliamella	2436247	yes	Gilliamella apis cl.-36_1	isolate	Honeybee-Associated
B6D17	B6D17.fna	Gilliamella apis		Gilliamella	2478810	yes	Gilliamella apis cl.-36_1	isolate	Honeybee-Associated
B6D21	B6D21.fna	Gilliamella apis		Gilliamella	2438283	yes	Gilliamella apis cl.-36_1	isolate	Honeybee-Associated
Ga0133555	Ga0133555.fna	Gilliamella apis		Gilliamella	2430778	yes	Gilliamella apis cl.-36_1	isolate	Honeybee-Associated
H3T56	H3T56.fna	Gilliamella apis		Gilliamella	2484756	yes	Gilliamella apis cl.-36_1	isolate	Honeybee-Associated
H3T83	H3T83.fna	Gilliamella apis		Gilliamella	2481440	yes	Gilliamella apis cl.-36_1	isolate	Honeybee-Associated
H3U96	H3U96.fna	Gilliamella apis		Gilliamella	2406622	yes	Gilliamella apis cl.-36_1	isolate	Honeybee-Associated
H3U97	H3U97.fna	Gilliamella apis		Gilliamella	2503007	yes	Gilliamella apis cl.-36_1	isolate	Honeybee-Associated
16B_MAG.6	16B_MAG.6.fa	Gilliamella apis		Gilliamella	2421090	no	Gilliamella apis cl.-36_2	MAG	Honeybee-Associated
22B_MAG.19	22B_MAG.19.fa	Gilliamella apis		Gilliamella	2416168	no	Gilliamella apis cl.-36_2	MAG	Honeybee-Associated
3B_MAG.28	3B_MAG.28.fa	Gilliamella apis		Gilliamella	2337143	no	Gilliamella apis cl.-36_2	MAG	Honeybee-Associated
46B_MAG.17	46B_MAG.17.fa	Gilliamella apis		Gilliamella	2137784	no	Gilliamella apis cl.-36_2	MAG	Honeybee-Associated
48B_MAG.8	48B_MAG.8.fa	Gilliamella apis		Gilliamella	2409735	no	Gilliamella apis cl.-36_2	MAG	Honeybee-Associated
49B_MAG.17	49B_MAG.17.fa	Gilliamella apis		Gilliamella	1988418	no	Gilliamella apis cl.-36_2	MAG	Honeybee-Associated
55B_MAG.13	55B_MAG.13.fa	Gilliamella apis		Gilliamella	2445470	no	Gilliamella apis cl.-36_2	MAG	Honeybee-Associated
B6D18	B6D18.fna	Gilliamella apis		Gilliamella	2710452	yes	Gilliamella apis cl.-36_2	isolate	Honeybee-Associated
Ga0133556	Ga0133556.fna	Gilliamella apis		Gilliamella	2685772	yes	Gilliamella apis cl.-36_2	isolate	Honeybee-Associated
H3T80	H3T80.fna	Gilliamella apis	*	Gilliamella	2663671	yes	Gilliamella apis cl.-36_2	isolate	Honeybee-Associated
B6C99	B6C99.fna	Gilliamella apis	*	Gilliamella	2709192	yes	Gilliamella apis cl.-36_3	isolate	Honeybee-Associated
15B_MAG.13	15B_MAG.13.fa	Gilliamella sp.	*	Gilliamella	2504330	no	Gilliamella sp. cl.-36_4	MAG	Honeybee-Associated
32B_MAG.16	32B_MAG.16.fa	Gilliamella sp.		Gilliamella	2047769	no	Gilliamella sp. cl.-36_4	MAG	Honeybee-Associated
4B_MAG.24	4B_MAG.24.fa	Gilliamella sp.		Gilliamella	2647405	no	Gilliamella sp. cl.-36_4	MAG	Honeybee-Associated
12B_MAG.15	12B_MAG.15.fa	Gilliamella apis		Gilliamella	3220040	no	Gilliamella apis cl.-36_5	MAG	Honeybee-Associated
13B_MAG.1	13B_MAG.1.fa	Gilliamella apis		Gilliamella	2503101	no	Gilliamella apis cl.-36_5	MAG	Honeybee-Associated
15B_MAG.21	15B_MAG.21.fa	Gilliamella apis		Gilliamella	2944907	no	Gilliamella apis cl.-36_5	MAG	Honeybee-Associated
21B_MAG.11	21B_MAG.11.fa	Gilliamella apis		Gilliamella	3120345	no	Gilliamella apis cl.-36_5	MAG	Honeybee-Associated
23B_MAG.8	23B_MAG.8.fa	Gilliamella apis		Gilliamella	2980041	no	Gilliamella apis cl.-36_5	MAG	Honeybee-Associated
29B_MAG.40	29B_MAG.40.fa	Gilliamella apis		Gilliamella	2357219	no	Gilliamella apis cl.-36_5	MAG	Honeybee-Associated
35B_MAG.1	35B_MAG.1.fa	Gilliamella apis		Gilliamella	2968267	no	Gilliamella apis cl.-36_5	MAG	Honeybee-Associated
3B_MAG.31	3B_MAG.31.fa	Gilliamella apis		Gilliamella	2528285	no	Gilliamella apis cl.-36_5	MAG	Honeybee-Associated
42B_MAG.2	42B_MAG.2.fa	Gilliamella apis		Gilliamella	3257757	no	Gilliamella apis cl.-36_5	MAG	Honeybee-Associated
44B_MAG.7	44B_MAG.7.fa	Gilliamella apis		Gilliamella	2454301	no	Gilliamella apis cl.-36_5	MAG	Honeybee-Associated
49B_MAG.14	49B_MAG.14.fa	Gilliamella apis		Gilliamella	2797096	no	Gilliamella apis cl.-36_5	MAG	Honeybee-Associated
50B_MAG.27	50B_MAG.27.fa	Gilliamella apis		Gilliamella	2429719	no	Gilliamella apis cl.-36_5	MAG	Honeybee-Associated
5B_MAG.27	5B_MAG.27.fa	Gilliamella apis		Gilliamella	2795429	no	Gilliamella apis cl.-36_5	MAG	Honeybee-Associated
7B_MAG.6	7B_MAG.6.fa	Gilliamella apis		Gilliamella	2501026	no	Gilliamella apis cl.-36_5	MAG	Honeybee-Associated
Ga0133557	Ga0133557.fna	Gilliamella apis	*	Gilliamella	3086198	yes	Gilliamella apis cl.-36_5	isolate	Honeybee-Associated
Ga0133558	Ga0133558.fna	Gilliamella apis		Gilliamella	3537173	yes	Gilliamella apis cl.-36_5	isolate	Honeybee-Associated
10B_MAG.13	10B_MAG.13.fa	Bifidobacterium coryneforme		Bifidobacterium	1698809	no	Bifidobacterium coryneforme cl.-40_1	MAG	Honeybee-Associated
11B_MAG.7	11B_MAG.7.fa	Bifidobacterium coryneforme		Bifidobacterium	1732384	no	Bifidobacterium coryneforme cl.-40_1	MAG	Honeybee-Associated
12B_MAG.4	12B_MAG.4.fa	Bifidobacterium coryneforme		Bifidobacterium	1438128	no	Bifidobacterium coryneforme cl.-40_1	MAG	Honeybee-Associated
15B_MAG.24	15B_MAG.24.fa	Bifidobacterium coryneforme		Bifidobacterium	1726871	no	Bifidobacterium coryneforme cl.-40_1	MAG	Honeybee-Associated
17B_MAG.10	17B_MAG.10.fa	Bifidobacterium coryneforme		Bifidobacterium	1708652	no	Bifidobacterium coryneforme cl.-40_1	MAG	Honeybee-Associated
1B_MAG.15	1B_MAG.15.fa	Bifidobacterium coryneforme		Bifidobacterium	1724942	no	Bifidobacterium coryneforme cl.-40_1	MAG	Honeybee-Associated
20B_MAG.35	20B_MAG.35.fa	Bifidobacterium coryneforme		Bifidobacterium	1679479	no	Bifidobacterium coryneforme cl.-40_1	MAG	Honeybee-Associated
21B_MAG.22	21B_MAG.22.fa	Bifidobacterium coryneforme		Bifidobacterium	1744041	no	Bifidobacterium coryneforme cl.-40_1	MAG	Honeybee-Associated
22B_MAG.20	22B_MAG.20.fa	Bifidobacterium coryneforme		Bifidobacterium	1725650	no	Bifidobacterium coryneforme cl.-40_1	MAG	Honeybee-Associated
25B_MAG.29	25B_MAG.29.fa	Bifidobacterium coryneforme		Bifidobacterium	1693708	no	Bifidobacterium coryneforme cl.-40_1	MAG	Honeybee-Associated
26B_MAG.13	26B_MAG.13.fa	Bifidobacterium coryneforme		Bifidobacterium	1672863	no	Bifidobacterium coryneforme cl.-40_1	MAG	Honeybee-Associated
28B_MAG.41	28B_MAG.41.fa	Bifidobacterium coryneforme		Bifidobacterium	1844174	no	Bifidobacterium coryneforme cl.-40_1	MAG	Honeybee-Associated
29B_MAG.43	29B_MAG.43.fa	Bifidobacterium coryneforme		Bifidobacterium	1547890	no	Bifidobacterium coryneforme cl.-40_1	MAG	Honeybee-Associated
30B_MAG.19	30B_MAG.19.fa	Bifidobacterium coryneforme		Bifidobacterium	1737975	no	Bifidobacterium coryneforme cl.-40_1	MAG	Honeybee-Associated
31B_MAG.8	31B_MAG.8.fa	Bifidobacterium coryneforme		Bifidobacterium	1635733	no	Bifidobacterium coryneforme cl.-40_1	MAG	Honeybee-Associated
34B_MAG.30	34B_MAG.30.fa	Bifidobacterium coryneforme		Bifidobacterium	1708276	no	Bifidobacterium coryneforme cl.-40_1	MAG	Honeybee-Associated
3B_MAG.18	3B_MAG.18.fa	Bifidobacterium coryneforme		Bifidobacterium	1652413	no	Bifidobacterium coryneforme cl.-40_1	MAG	Honeybee-Associated
40B_MAG.4	40B_MAG.4.fa	Bifidobacterium coryneforme		Bifidobacterium	1224423	no	Bifidobacterium coryneforme cl.-40_1	MAG	Honeybee-Associated
42B_MAG.9	42B_MAG.9.fa	Bifidobacterium coryneforme		Bifidobacterium	1431840	no	Bifidobacterium coryneforme cl.-40_1	MAG	Honeybee-Associated
45B_MAG.32	45B_MAG.32.fa	Bifidobacterium coryneforme		Bifidobacterium	1693623	no	Bifidobacterium coryneforme cl.-40_1	MAG	Honeybee-Associated
51B_MAG.16	51B_MAG.16.fa	Bifidobacterium coryneforme		Bifidobacterium	1542548	no	Bifidobacterium coryneforme cl.-40_1	MAG	Honeybee-Associated
6B_MAG.21	6B_MAG.21.fa	Bifidobacterium coryneforme		Bifidobacterium	1699085	no	Bifidobacterium coryneforme cl.-40_1	MAG	Honeybee-Associated
9B_MAG.14	9B_MAG.14.fa	Bifidobacterium coryneforme		Bifidobacterium	1754658	no	Bifidobacterium coryneforme cl.-40_1	MAG	Honeybee-Associated
BCOR	BCOR.fna	Bifidobacterium coryneforme		Bifidobacterium	1755151	yes	Bifidobacterium coryneforme cl.-40_1	isolate	Honeybee-Associated
BINDI	BINDI.fna	Bifidobacterium coryneforme	*	Bifidobacterium	1734546	yes	Bifidobacterium coryneforme cl.-40_1	isolate	Honeybee-Associated
Ga0072398	Ga0072398.fna	Bifidobacterium coryneforme		Bifidobacterium	1737366	yes	Bifidobacterium coryneforme cl.-40_1	isolate	Honeybee-Associated
Ga0133550	Ga0133550.fna	Bifidobacterium coryneforme		Bifidobacterium	1715238	yes	Bifidobacterium coryneforme cl.-40_1	isolate	Honeybee-Associated
H3V08	H3V08.fna	Bifidobacterium coryneforme		Bifidobacterium	1802933	yes	Bifidobacterium coryneforme cl.-40_1	isolate	Honeybee-Associated
10B_MAG.15	10B_MAG.15.fa	Bifidobacterium polysaccharolyticum		Bifidobacterium	2065571	no	Bifidobacterium polysaccharolyticum cl.-41_1	MAG	Honeybee-Associated
15B_MAG.6	15B_MAG.6.fa	Bifidobacterium polysaccharolyticum		Bifidobacterium	1896463	no	Bifidobacterium polysaccharolyticum cl.-41_1	MAG	Honeybee-Associated
17B_MAG.13	17B_MAG.13.fa	Bifidobacterium polysaccharolyticum		Bifidobacterium	2157933	no	Bifidobacterium polysaccharolyticum cl.-41_1	MAG	Honeybee-Associated
18B_MAG.17	18B_MAG.17.fa	Bifidobacterium polysaccharolyticum		Bifidobacterium	1942178	no	Bifidobacterium polysaccharolyticum cl.-41_1	MAG	Honeybee-Associated
22B_MAG.22	22B_MAG.22.fa	Bifidobacterium polysaccharolyticum		Bifidobacterium	1881313	no	Bifidobacterium polysaccharolyticum cl.-41_1	MAG	Honeybee-Associated
26B_MAG.18	26B_MAG.18.fa	Bifidobacterium polysaccharolyticum		Bifidobacterium	2006988	no	Bifidobacterium polysaccharolyticum cl.-41_1	MAG	Honeybee-Associated
2B_MAG.27	2B_MAG.27.fa	Bifidobacterium polysaccharolyticum		Bifidobacterium	1858771	no	Bifidobacterium polysaccharolyticum cl.-41_1	MAG	Honeybee-Associated
30B_MAG.18	30B_MAG.18.fa	Bifidobacterium polysaccharolyticum		Bifidobacterium	2257671	no	Bifidobacterium polysaccharolyticum cl.-41_1	MAG	Honeybee-Associated
33B_MAG.18	33B_MAG.18.fa	Bifidobacterium polysaccharolyticum		Bifidobacterium	1757394	no	Bifidobacterium polysaccharolyticum cl.-41_1	MAG	Honeybee-Associated
36B_MAG.17	36B_MAG.17.fa	Bifidobacterium polysaccharolyticum		Bifidobacterium	2082292	no	Bifidobacterium polysaccharolyticum cl.-41_1	MAG	Honeybee-Associated
45B_MAG.4	45B_MAG.4.fa	Bifidobacterium polysaccharolyticum		Bifidobacterium	2282470	no	Bifidobacterium polysaccharolyticum cl.-41_1	MAG	Honeybee-Associated
48B_MAG.10	48B_MAG.10.fa	Bifidobacterium polysaccharolyticum		Bifidobacterium	2061266	no	Bifidobacterium polysaccharolyticum cl.-41_1	MAG	Honeybee-Associated
49B_MAG.16	49B_MAG.16.fa	Bifidobacterium polysaccharolyticum		Bifidobacterium	2103107	no	Bifidobacterium polysaccharolyticum cl.-41_1	MAG	Honeybee-Associated
6B_MAG.30	6B_MAG.30.fa	Bifidobacterium polysaccharolyticum		Bifidobacterium	2069013	no	Bifidobacterium polysaccharolyticum cl.-41_1	MAG	Honeybee-Associated
7B_MAG.20	7B_MAG.20.fa	Bifidobacterium polysaccharolyticum		Bifidobacterium	2000094	no	Bifidobacterium polysaccharolyticum cl.-41_1	MAG	Honeybee-Associated
8B_MAG.13	8B_MAG.13.fa	Bifidobacterium polysaccharolyticum		Bifidobacterium	1558953	no	Bifidobacterium polysaccharolyticum cl.-41_1	MAG	Honeybee-Associated
9B_MAG.11	9B_MAG.11.fa	Bifidobacterium polysaccharolyticum		Bifidobacterium	1989306	no	Bifidobacterium polysaccharolyticum cl.-41_1	MAG	Honeybee-Associated
ESL0198	ESL0198.fna	Bifidobacterium polysaccharolyticum	*	Bifidobacterium	2245110	yes	Bifidobacterium polysaccharolyticum cl.-41_1	isolate	Honeybee-Associated
ESL0824	ESL0824.fna	Bifidobacterium polysaccharolyticum		Bifidobacterium	2223677	yes	Bifidobacterium polysaccharolyticum cl.-41_1	isolate	Honeybee-Associated
Ga0072401	Ga0072401.fna	Bifidobacterium polysaccharolyticum		Bifidobacterium	2232169	yes	Bifidobacterium polysaccharolyticum cl.-41_1	isolate	Honeybee-Associated
Ga0133551	Ga0133551.fna	Bifidobacterium polysaccharolyticum		Bifidobacterium	2235610	yes	Bifidobacterium polysaccharolyticum cl.-41_1	isolate	Honeybee-Associated
H3T90	H3T90.fna	Bifidobacterium polysaccharolyticum		Bifidobacterium	2234531	yes	Bifidobacterium polysaccharolyticum cl.-41_1	isolate	Honeybee-Associated
H3T91	H3T91.fna	Bifidobacterium polysaccharolyticum		Bifidobacterium	2239218	yes	Bifidobacterium polysaccharolyticum cl.-41_1	isolate	Honeybee-Associated
H3T93	H3T93.fna	Bifidobacterium polysaccharolyticum		Bifidobacterium	2248208	yes	Bifidobacterium polysaccharolyticum cl.-41_1	isolate	Honeybee-Associated
H3V06	H3V06.fna	Bifidobacterium polysaccharolyticum		Bifidobacterium	2217952	yes	Bifidobacterium polysaccharolyticum cl.-41_1	isolate	Honeybee-Associated
ESL0827	ESL0827.fna	Bifidobacterium sp.	*	Bifidobacterium	2191404	yes	Bifidobacterium sp. cl.-41_2	isolate	Honeybee-Associated
Ga0133552	Ga0133552.fna	Bifidobacterium sp.		Bifidobacterium	2167340	yes	Bifidobacterium sp. cl.-41_2	isolate	Honeybee-Associated
BAST	BAST.fna	Bifidobacterium asteroides		Bifidobacterium	2167304	yes	Bifidobacterium asteroides cl.-41_3	isolate	Honeybee-Associated
ESL0170	ESL0170.fna	Bifidobacterium asteroides		Bifidobacterium	2180808	yes	Bifidobacterium asteroides cl.-41_3	isolate	Honeybee-Associated
ESL0822	ESL0822.fna	Bifidobacterium asteroides		Bifidobacterium	2189807	yes	Bifidobacterium asteroides cl.-41_3	isolate	Honeybee-Associated
Ga0133549	Ga0133549.fna	Bifidobacterium asteroides		Bifidobacterium	2175262	yes	Bifidobacterium asteroides cl.-41_3	isolate	Honeybee-Associated
H3S92	H3S92.fna	Bifidobacterium asteroides		Bifidobacterium	2125487	yes	Bifidobacterium asteroides cl.-41_3	isolate	Honeybee-Associated
H3S93	H3S93.fna	Bifidobacterium asteroides		Bifidobacterium	2138721	yes	Bifidobacterium asteroides cl.-41_3	isolate	Honeybee-Associated
H3T89	H3T89.fna	Bifidobacterium asteroides	*	Bifidobacterium	2204615	yes	Bifidobacterium asteroides cl.-41_3	isolate	Honeybee-Associated
1B_MAG.21	1B_MAG.21.fa	Bifidobacterium apousia		Bifidobacterium	1756920	no	Bifidobacterium apousia cl.-41_4	MAG	Honeybee-Associated
25B_MAG.44	25B_MAG.44.fa	Bifidobacterium apousia		Bifidobacterium	1769361	no	Bifidobacterium apousia cl.-41_4	MAG	Honeybee-Associated
30B_MAG.10	30B_MAG.10.fa	Bifidobacterium apousia		Bifidobacterium	1385767	no	Bifidobacterium apousia cl.-41_4	MAG	Honeybee-Associated
42B_MAG.29	42B_MAG.29.fa	Bifidobacterium apousia		Bifidobacterium	1590399	no	Bifidobacterium apousia cl.-41_4	MAG	Honeybee-Associated
ESL0820	ESL0820.fna	Bifidobacterium apousia		Bifidobacterium	2155483	yes	Bifidobacterium apousia cl.-41_4	isolate	Honeybee-Associated
ESL0825	ESL0825.fna	Bifidobacterium apousia	*	Bifidobacterium	2213414	yes	Bifidobacterium apousia cl.-41_4	isolate	Honeybee-Associated
Ga0072395	Ga0072395.fna	Bifidobacterium apousia		Bifidobacterium	2087605	yes	Bifidobacterium apousia cl.-41_4	isolate	Honeybee-Associated
H3T81	H3T81.fna	Bifidobacterium apousia		Bifidobacterium	2067563	yes	Bifidobacterium apousia cl.-41_4	isolate	Honeybee-Associated
H3T92	H3T92.fna	Bifidobacterium apousia		Bifidobacterium	2062077	yes	Bifidobacterium apousia cl.-41_4	isolate	Honeybee-Associated
H3U88	H3U88.fna	Bifidobacterium apousia		Bifidobacterium	2064451	yes	Bifidobacterium apousia cl.-41_4	isolate	Honeybee-Associated
25B_MAG.45	25B_MAG.45.fa	Bifidobacterium asteroides		Bifidobacterium	1718180	no	Bifidobacterium asteroides cl.-41_5	MAG	Honeybee-Associated
33B_MAG.28	33B_MAG.28.fa	Bifidobacterium asteroides	*	Bifidobacterium	1953050	no	Bifidobacterium asteroides cl.-41_5	MAG	Honeybee-Associated
6B_MAG.20	6B_MAG.20.fa	Bifidobacterium asteroides		Bifidobacterium	1562729	no	Bifidobacterium asteroides cl.-41_5	MAG	Honeybee-Associated
10B_MAG.19	10B_MAG.19.fa	Bifidobacterium choladohabitans		Bifidobacterium	1951165	no	Bifidobacterium choladohabitans cl.-41_6	MAG	Honeybee-Associated
13B_MAG.26	13B_MAG.26.fa	Bifidobacterium choladohabitans		Bifidobacterium	2077293	no	Bifidobacterium choladohabitans cl.-41_6	MAG	Honeybee-Associated
16B_MAG.1	16B_MAG.1.fa	Bifidobacterium choladohabitans		Bifidobacterium	1952051	no	Bifidobacterium choladohabitans cl.-41_6	MAG	Honeybee-Associated
17B_MAG.29	17B_MAG.29.fa	Bifidobacterium choladohabitans		Bifidobacterium	1776798	no	Bifidobacterium choladohabitans cl.-41_6	MAG	Honeybee-Associated
18B_MAG.29	18B_MAG.29.fa	Bifidobacterium choladohabitans		Bifidobacterium	1770043	no	Bifidobacterium choladohabitans cl.-41_6	MAG	Honeybee-Associated
20B_MAG.12	20B_MAG.12.fa	Bifidobacterium choladohabitans		Bifidobacterium	1780780	no	Bifidobacterium choladohabitans cl.-41_6	MAG	Honeybee-Associated
21B_MAG.5	21B_MAG.5.fa	Bifidobacterium choladohabitans		Bifidobacterium	1924546	no	Bifidobacterium choladohabitans cl.-41_6	MAG	Honeybee-Associated
22B_MAG.27	22B_MAG.27.fa	Bifidobacterium choladohabitans		Bifidobacterium	2064567	no	Bifidobacterium choladohabitans cl.-41_6	MAG	Honeybee-Associated
25B_MAG.39	25B_MAG.39.fa	Bifidobacterium choladohabitans		Bifidobacterium	1760203	no	Bifidobacterium choladohabitans cl.-41_6	MAG	Honeybee-Associated
26B_MAG.33	26B_MAG.33.fa	Bifidobacterium choladohabitans		Bifidobacterium	1934896	no	Bifidobacterium choladohabitans cl.-41_6	MAG	Honeybee-Associated
30B_MAG.17	30B_MAG.17.fa	Bifidobacterium choladohabitans		Bifidobacterium	1842664	no	Bifidobacterium choladohabitans cl.-41_6	MAG	Honeybee-Associated
31B_MAG.18	31B_MAG.18.fa	Bifidobacterium choladohabitans		Bifidobacterium	1973177	no	Bifidobacterium choladohabitans cl.-41_6	MAG	Honeybee-Associated
34B_MAG.15	34B_MAG.15.fa	Bifidobacterium choladohabitans		Bifidobacterium	1881786	no	Bifidobacterium choladohabitans cl.-41_6	MAG	Honeybee-Associated
35B_MAG.10	35B_MAG.10.fa	Bifidobacterium choladohabitans		Bifidobacterium	1947443	no	Bifidobacterium choladohabitans cl.-41_6	MAG	Honeybee-Associated
36B_MAG.4	36B_MAG.4.fa	Bifidobacterium choladohabitans		Bifidobacterium	1934639	no	Bifidobacterium choladohabitans cl.-41_6	MAG	Honeybee-Associated
38B_MAG.15	38B_MAG.15.fa	Bifidobacterium choladohabitans		Bifidobacterium	2088613	no	Bifidobacterium choladohabitans cl.-41_6	MAG	Honeybee-Associated
3B_MAG.27	3B_MAG.27.fa	Bifidobacterium choladohabitans		Bifidobacterium	1966733	no	Bifidobacterium choladohabitans cl.-41_6	MAG	Honeybee-Associated
41B_MAG.4	41B_MAG.4.fa	Bifidobacterium choladohabitans		Bifidobacterium	1958744	no	Bifidobacterium choladohabitans cl.-41_6	MAG	Honeybee-Associated
42B_MAG.26	42B_MAG.26.fa	Bifidobacterium choladohabitans		Bifidobacterium	1776657	no	Bifidobacterium choladohabitans cl.-41_6	MAG	Honeybee-Associated
43B_MAG.37	43B_MAG.37.fa	Bifidobacterium choladohabitans		Bifidobacterium	1886386	no	Bifidobacterium choladohabitans cl.-41_6	MAG	Honeybee-Associated
44B_MAG.11	44B_MAG.11.fa	Bifidobacterium choladohabitans		Bifidobacterium	2101570	no	Bifidobacterium choladohabitans cl.-41_6	MAG	Honeybee-Associated
50B_MAG.11	50B_MAG.11.fa	Bifidobacterium choladohabitans		Bifidobacterium	1605887	no	Bifidobacterium choladohabitans cl.-41_6	MAG	Honeybee-Associated
53B_MAG.6	53B_MAG.6.fa	Bifidobacterium choladohabitans		Bifidobacterium	1866309	no	Bifidobacterium choladohabitans cl.-41_6	MAG	Honeybee-Associated
5B_MAG.3	5B_MAG.3.fa	Bifidobacterium choladohabitans		Bifidobacterium	1990544	no	Bifidobacterium choladohabitans cl.-41_6	MAG	Honeybee-Associated
6B_MAG.11	6B_MAG.11.fa	Bifidobacterium choladohabitans		Bifidobacterium	1600153	no	Bifidobacterium choladohabitans cl.-41_6	MAG	Honeybee-Associated
7B_MAG.23	7B_MAG.23.fa	Bifidobacterium choladohabitans		Bifidobacterium	1831136	no	Bifidobacterium choladohabitans cl.-41_6	MAG	Honeybee-Associated
8B_MAG.8	8B_MAG.8.fa	Bifidobacterium choladohabitans		Bifidobacterium	1872617	no	Bifidobacterium choladohabitans cl.-41_6	MAG	Honeybee-Associated
9B_MAG.31	9B_MAG.31.fa	Bifidobacterium choladohabitans		Bifidobacterium	2027368	no	Bifidobacterium choladohabitans cl.-41_6	MAG	Honeybee-Associated
Ga0072396	Ga0072396.fna	Bifidobacterium choladohabitans		Bifidobacterium	2120336	yes	Bifidobacterium choladohabitans cl.-41_6	isolate	Honeybee-Associated
H3S97	H3S97.fna	Bifidobacterium choladohabitans		Bifidobacterium	2075734	yes	Bifidobacterium choladohabitans cl.-41_6	isolate	Honeybee-Associated
H3T86	H3T86.fna	Bifidobacterium choladohabitans		Bifidobacterium	2100069	yes	Bifidobacterium choladohabitans cl.-41_6	isolate	Honeybee-Associated
H3U87	H3U87.fna	Bifidobacterium choladohabitans	*	Bifidobacterium	2066750	yes	Bifidobacterium choladohabitans cl.-41_6	isolate	Honeybee-Associated
H3U89	H3U89.fna	Bifidobacterium choladohabitans		Bifidobacterium	2096488	yes	Bifidobacterium choladohabitans cl.-41_6	isolate	Honeybee-Associated
H3U98	H3U98.fna	Bifidobacterium choladohabitans		Bifidobacterium	2036853	yes	Bifidobacterium choladohabitans cl.-41_6	isolate	Honeybee-Associated
H3V04	H3V04.fna	Bifidobacterium choladohabitans		Bifidobacterium	2250394	yes	Bifidobacterium choladohabitans cl.-41_6	isolate	Honeybee-Associated
ESL0200	ESL0200.fna	Bifidobacterium sp.	*	Bifidobacterium	1945323	yes	Bifidobacterium sp. cl.-41_7	isolate	Honeybee-Associated
ESL0819	ESL0819.fna	Bifidobacterium sp.		Bifidobacterium	1945503	yes	Bifidobacterium sp. cl.-41_7	isolate	Honeybee-Associated
Ga0133553	Ga0133553.fna	Bifidobacterium sp.		Bifidobacterium	1933421	yes	Bifidobacterium sp. cl.-41_7	isolate	Honeybee-Associated
12B_MAG.3	12B_MAG.3.fa	Bifidobacterium sp.		Bifidobacterium	1711488	no	Bifidobacterium sp. cl.-41_8	MAG	Honeybee-Associated
28B_MAG.21	28B_MAG.21.fa	Bifidobacterium sp.	*	Bifidobacterium	1725129	no	Bifidobacterium sp. cl.-41_8	MAG	Honeybee-Associated
12B_MAG.8	12B_MAG.8.fa	Snodgrassella sp.		Snodgrassella	2353472	no	Snodgrassella sp. cl.-43_1	MAG	Honeybee-Associated
13B_MAG.13	13B_MAG.13.fa	Snodgrassella sp.		Snodgrassella	2383329	no	Snodgrassella sp. cl.-43_1	MAG	Honeybee-Associated
14B_MAG.27	14B_MAG.27.fa	Snodgrassella sp.	*	Snodgrassella	2316921	no	Snodgrassella sp. cl.-43_1	MAG	Honeybee-Associated
19B_MAG.25	19B_MAG.25.fa	Snodgrassella sp.		Snodgrassella	2132711	no	Snodgrassella sp. cl.-43_1	MAG	Honeybee-Associated
1B_MAG.17	1B_MAG.17.fa	Snodgrassella sp.		Snodgrassella	2326620	no	Snodgrassella sp. cl.-43_1	MAG	Honeybee-Associated
22B_MAG.15	22B_MAG.15.fa	Snodgrassella sp.		Snodgrassella	2387229	no	Snodgrassella sp. cl.-43_1	MAG	Honeybee-Associated
26B_MAG.16	26B_MAG.16.fa	Snodgrassella sp.		Snodgrassella	1890454	no	Snodgrassella sp. cl.-43_1	MAG	Honeybee-Associated
34B_MAG.1	34B_MAG.1.fa	Snodgrassella sp.		Snodgrassella	2142792	no	Snodgrassella sp. cl.-43_1	MAG	Honeybee-Associated
46B_MAG.18	46B_MAG.18.fa	Snodgrassella sp.		Snodgrassella	2127417	no	Snodgrassella sp. cl.-43_1	MAG	Honeybee-Associated
5B_MAG.2	5B_MAG.2.fa	Snodgrassella sp.		Snodgrassella	2288657	no	Snodgrassella sp. cl.-43_1	MAG	Honeybee-Associated
7B_MAG.13	7B_MAG.13.fa	Snodgrassella sp.		Snodgrassella	2231806	no	Snodgrassella sp. cl.-43_1	MAG	Honeybee-Associated
8B_MAG.15	8B_MAG.15.fa	Snodgrassella sp.		Snodgrassella	2249956	no	Snodgrassella sp. cl.-43_1	MAG	Honeybee-Associated
11B_MAG.34	11B_MAG.34.fa	Snodgrassella alvi		Snodgrassella	2021425	no	Snodgrassella alvi cl.-43_2	MAG	Honeybee-Associated
21B_MAG.24	21B_MAG.24.fa	Snodgrassella alvi		Snodgrassella	1950647	no	Snodgrassella alvi cl.-43_2	MAG	Honeybee-Associated
23B_MAG.10	23B_MAG.10.fa	Snodgrassella alvi		Snodgrassella	1903105	no	Snodgrassella alvi cl.-43_2	MAG	Honeybee-Associated
30B_MAG.20	30B_MAG.20.fa	Snodgrassella alvi		Snodgrassella	2018011	no	Snodgrassella alvi cl.-43_2	MAG	Honeybee-Associated
33B_MAG.31	33B_MAG.31.fa	Snodgrassella alvi	*	Snodgrassella	2122989	no	Snodgrassella alvi cl.-43_2	MAG	Honeybee-Associated
10B_MAG.26	10B_MAG.26.fa	Snodgrassella alvi		Snodgrassella	2400930	no	Snodgrassella alvi cl.-44_1	MAG	Honeybee-Associated
11B_MAG.16	11B_MAG.16.fa	Snodgrassella alvi		Snodgrassella	2468459	no	Snodgrassella alvi cl.-44_1	MAG	Honeybee-Associated
12B_MAG.11	12B_MAG.11.fa	Snodgrassella alvi		Snodgrassella	2192110	no	Snodgrassella alvi cl.-44_1	MAG	Honeybee-Associated
13B_MAG.12	13B_MAG.12.fa	Snodgrassella alvi		Snodgrassella	2498670	no	Snodgrassella alvi cl.-44_1	MAG	Honeybee-Associated
14B_MAG.25	14B_MAG.25.fa	Snodgrassella alvi		Snodgrassella	2419626	no	Snodgrassella alvi cl.-44_1	MAG	Honeybee-Associated
15B_MAG.25	15B_MAG.25.fa	Snodgrassella alvi		Snodgrassella	2345701	no	Snodgrassella alvi cl.-44_1	MAG	Honeybee-Associated
17B_MAG.14	17B_MAG.14.fa	Snodgrassella alvi		Snodgrassella	2351348	no	Snodgrassella alvi cl.-44_1	MAG	Honeybee-Associated
18B_MAG.10	18B_MAG.10.fa	Snodgrassella alvi		Snodgrassella	2463989	no	Snodgrassella alvi cl.-44_1	MAG	Honeybee-Associated
1B_MAG.9	1B_MAG.9.fa	Snodgrassella alvi		Snodgrassella	2071575	no	Snodgrassella alvi cl.-44_1	MAG	Honeybee-Associated
20B_MAG.28	20B_MAG.28.fa	Snodgrassella alvi		Snodgrassella	2443162	no	Snodgrassella alvi cl.-44_1	MAG	Honeybee-Associated
21B_MAG.8	21B_MAG.8.fa	Snodgrassella alvi		Snodgrassella	2355389	no	Snodgrassella alvi cl.-44_1	MAG	Honeybee-Associated
22B_MAG.1	22B_MAG.1.fa	Snodgrassella alvi		Snodgrassella	2383748	no	Snodgrassella alvi cl.-44_1	MAG	Honeybee-Associated
23B_MAG.13	23B_MAG.13.fa	Snodgrassella alvi		Snodgrassella	2269275	no	Snodgrassella alvi cl.-44_1	MAG	Honeybee-Associated
23B_MAG.27	23B_MAG.27.fa	Snodgrassella alvi		Snodgrassella	2380138	no	Snodgrassella alvi cl.-44_1	MAG	Honeybee-Associated
26B_MAG.20	26B_MAG.20.fa	Snodgrassella alvi		Snodgrassella	2340023	no	Snodgrassella alvi cl.-44_1	MAG	Honeybee-Associated
26B_MAG.28	26B_MAG.28.fa	Snodgrassella alvi		Snodgrassella	2359510	no	Snodgrassella alvi cl.-44_1	MAG	Honeybee-Associated
28B_MAG.3	28B_MAG.3.fa	Snodgrassella alvi		Snodgrassella	2430291	no	Snodgrassella alvi cl.-44_1	MAG	Honeybee-Associated
2B_MAG.2	2B_MAG.2.fa	Snodgrassella alvi		Snodgrassella	2447685	no	Snodgrassella alvi cl.-44_1	MAG	Honeybee-Associated
31B_MAG.19	31B_MAG.19.fa	Snodgrassella alvi		Snodgrassella	2430539	no	Snodgrassella alvi cl.-44_1	MAG	Honeybee-Associated
32B_MAG.14	32B_MAG.14.fa	Snodgrassella alvi		Snodgrassella	2615673	no	Snodgrassella alvi cl.-44_1	MAG	Honeybee-Associated
34B_MAG.12	34B_MAG.12.fa	Snodgrassella alvi		Snodgrassella	2468734	no	Snodgrassella alvi cl.-44_1	MAG	Honeybee-Associated
35B_MAG.18	35B_MAG.18.fa	Snodgrassella alvi		Snodgrassella	2379040	no	Snodgrassella alvi cl.-44_1	MAG	Honeybee-Associated
36B_MAG.32	36B_MAG.32.fa	Snodgrassella alvi		Snodgrassella	2266423	no	Snodgrassella alvi cl.-44_1	MAG	Honeybee-Associated
38B_MAG.31	38B_MAG.31.fa	Snodgrassella alvi		Snodgrassella	2503049	no	Snodgrassella alvi cl.-44_1	MAG	Honeybee-Associated
3B_MAG.24	3B_MAG.24.fa	Snodgrassella alvi		Snodgrassella	2218955	no	Snodgrassella alvi cl.-44_1	MAG	Honeybee-Associated
40B_MAG.6	40B_MAG.6.fa	Snodgrassella alvi		Snodgrassella	2075462	no	Snodgrassella alvi cl.-44_1	MAG	Honeybee-Associated
41B_MAG.5	41B_MAG.5.fa	Snodgrassella alvi		Snodgrassella	2369270	no	Snodgrassella alvi cl.-44_1	MAG	Honeybee-Associated
42B_MAG.28	42B_MAG.28.fa	Snodgrassella alvi		Snodgrassella	2356963	no	Snodgrassella alvi cl.-44_1	MAG	Honeybee-Associated
43B_MAG.9	43B_MAG.9.fa	Snodgrassella alvi		Snodgrassella	2390072	no	Snodgrassella alvi cl.-44_1	MAG	Honeybee-Associated
44B_MAG.6	44B_MAG.6.fa	Snodgrassella alvi		Snodgrassella	2407305	no	Snodgrassella alvi cl.-44_1	MAG	Honeybee-Associated
45B_MAG.24	45B_MAG.24.fa	Snodgrassella alvi		Snodgrassella	2519933	no	Snodgrassella alvi cl.-44_1	MAG	Honeybee-Associated
46B_MAG.23	46B_MAG.23.fa	Snodgrassella alvi		Snodgrassella	2407993	no	Snodgrassella alvi cl.-44_1	MAG	Honeybee-Associated
48B_MAG.11	48B_MAG.11.fa	Snodgrassella alvi		Snodgrassella	2374080	no	Snodgrassella alvi cl.-44_1	MAG	Honeybee-Associated
49B_MAG.19	49B_MAG.19.fa	Snodgrassella alvi		Snodgrassella	2480011	no	Snodgrassella alvi cl.-44_1	MAG	Honeybee-Associated
4B_MAG.11	4B_MAG.11.fa	Snodgrassella alvi		Snodgrassella	2254026	no	Snodgrassella alvi cl.-44_1	MAG	Honeybee-Associated
50B_MAG.20	50B_MAG.20.fa	Snodgrassella alvi		Snodgrassella	2435820	no	Snodgrassella alvi cl.-44_1	MAG	Honeybee-Associated
51B_MAG.11	51B_MAG.11.fa	Snodgrassella alvi		Snodgrassella	2365868	no	Snodgrassella alvi cl.-44_1	MAG	Honeybee-Associated
53B_MAG.36	53B_MAG.36.fa	Snodgrassella alvi		Snodgrassella	2487760	no	Snodgrassella alvi cl.-44_1	MAG	Honeybee-Associated
55B_MAG.20	55B_MAG.20.fa	Snodgrassella alvi		Snodgrassella	2499469	no	Snodgrassella alvi cl.-44_1	MAG	Honeybee-Associated
5B_MAG.13	5B_MAG.13.fa	Snodgrassella alvi		Snodgrassella	2362083	no	Snodgrassella alvi cl.-44_1	MAG	Honeybee-Associated
9B_MAG.16	9B_MAG.16.fa	Snodgrassella alvi		Snodgrassella	2427826	no	Snodgrassella alvi cl.-44_1	MAG	Honeybee-Associated
BGH94	BGH94.fna	Snodgrassella alvi		Snodgrassella	2498497	yes	Snodgrassella alvi cl.-44_1	isolate	Honeybee-Associated
BGH95	BGH95.fna	Snodgrassella alvi		Snodgrassella	2497111	yes	Snodgrassella alvi cl.-44_1	isolate	Honeybee-Associated
BGH96	BGH96.fna	Snodgrassella alvi		Snodgrassella	2399919	yes	Snodgrassella alvi cl.-44_1	isolate	Honeybee-Associated
BGH97	BGH97.fna	Snodgrassella alvi		Snodgrassella	2501655	yes	Snodgrassella alvi cl.-44_1	isolate	Honeybee-Associated
BGI00	BGI00.fna	Snodgrassella alvi		Snodgrassella	2502286	yes	Snodgrassella alvi cl.-44_1	isolate	Honeybee-Associated
BGI01	BGI01.fna	Snodgrassella alvi		Snodgrassella	2425186	yes	Snodgrassella alvi cl.-44_1	isolate	Honeybee-Associated
BGI08	BGI08.fna	Snodgrassella alvi		Snodgrassella	2423318	yes	Snodgrassella alvi cl.-44_1	isolate	Honeybee-Associated
BGI09	BGI09.fna	Snodgrassella alvi		Snodgrassella	2403335	yes	Snodgrassella alvi cl.-44_1	isolate	Honeybee-Associated
BGI12	BGI12.fna	Snodgrassella alvi		Snodgrassella	2463518	yes	Snodgrassella alvi cl.-44_1	isolate	Honeybee-Associated
BGI13	BGI13.fna	Snodgrassella alvi		Snodgrassella	2421486	yes	Snodgrassella alvi cl.-44_1	isolate	Honeybee-Associated
BHC42	BHC42.fna	Snodgrassella alvi		Snodgrassella	2487419	yes	Snodgrassella alvi cl.-44_1	isolate	Honeybee-Associated
BHC47	BHC47.fna	Snodgrassella alvi		Snodgrassella	2520622	yes	Snodgrassella alvi cl.-44_1	isolate	Honeybee-Associated
BHC50	BHC50.fna	Snodgrassella alvi		Snodgrassella	2499917	yes	Snodgrassella alvi cl.-44_1	isolate	Honeybee-Associated
BHC52	BHC52.fna	Snodgrassella alvi		Snodgrassella	2500663	yes	Snodgrassella alvi cl.-44_1	isolate	Honeybee-Associated
CPT77	CPT77.fna	Snodgrassella alvi		Snodgrassella	2388322	yes	Snodgrassella alvi cl.-44_1	isolate	Honeybee-Associated
Ga0227304	Ga0227304.fna	Snodgrassella alvi		Snodgrassella	2427362	yes	Snodgrassella alvi cl.-44_1	isolate	Honeybee-Associated
Ga0227305	Ga0227305.fna	Snodgrassella alvi		Snodgrassella	2665387	yes	Snodgrassella alvi cl.-44_1	isolate	Honeybee-Associated
Ga0227306	Ga0227306.fna	Snodgrassella alvi		Snodgrassella	2599151	yes	Snodgrassella alvi cl.-44_1	isolate	Honeybee-Associated
Ga0326500	Ga0326500.fna	Snodgrassella alvi	*	Snodgrassella	2446304	yes	Snodgrassella alvi cl.-44_1	isolate	Honeybee-Associated
H3T75	H3T75.fna	Snodgrassella alvi		Snodgrassella	2403944	yes	Snodgrassella alvi cl.-44_1	isolate	Honeybee-Associated
H3T79	H3T79.fna	Snodgrassella alvi		Snodgrassella	2544967	yes	Snodgrassella alvi cl.-44_1	isolate	Honeybee-Associated
H3U73	H3U73.fna	Snodgrassella alvi		Snodgrassella	2374073	yes	Snodgrassella alvi cl.-44_1	isolate	Honeybee-Associated
H3U82	H3U82.fna	Snodgrassella alvi		Snodgrassella	2402212	yes	Snodgrassella alvi cl.-44_1	isolate	Honeybee-Associated
H3V01	H3V01.fna	Snodgrassella alvi		Snodgrassella	2445778	yes	Snodgrassella alvi cl.-44_1	isolate	Honeybee-Associated
H3V10	H3V10.fna	Snodgrassella alvi		Snodgrassella	2493315	yes	Snodgrassella alvi cl.-44_1	isolate	Honeybee-Associated
H3V11	H3V11.fna	Snodgrassella alvi		Snodgrassella	2572927	yes	Snodgrassella alvi cl.-44_1	isolate	Honeybee-Associated
SALWKB2	SALWKB2.fna	Snodgrassella alvi		Snodgrassella	2527978	yes	Snodgrassella alvi cl.-44_1	isolate	Honeybee-Associated
10B_MAG.25	10B_MAG.25.fa	Bombilactobacillus mellifer		Bombilactobacillus	1649726	no	Bombilactobacillus mellifer cl.-49_1	MAG	Honeybee-Associated
11B_MAG.33	11B_MAG.33.fa	Bombilactobacillus mellifer		Bombilactobacillus	1612318	no	Bombilactobacillus mellifer cl.-49_1	MAG	Honeybee-Associated
13B_MAG.27	13B_MAG.27.fa	Bombilactobacillus mellifer		Bombilactobacillus	1590812	no	Bombilactobacillus mellifer cl.-49_1	MAG	Honeybee-Associated
15B_MAG.28	15B_MAG.28.fa	Bombilactobacillus mellifer		Bombilactobacillus	1565585	no	Bombilactobacillus mellifer cl.-49_1	MAG	Honeybee-Associated
16B_MAG.7	16B_MAG.7.fa	Bombilactobacillus mellifer		Bombilactobacillus	1512945	no	Bombilactobacillus mellifer cl.-49_1	MAG	Honeybee-Associated
17B_MAG.21	17B_MAG.21.fa	Bombilactobacillus mellifer		Bombilactobacillus	1655634	no	Bombilactobacillus mellifer cl.-49_1	MAG	Honeybee-Associated
18B_MAG.32	18B_MAG.32.fa	Bombilactobacillus mellifer		Bombilactobacillus	1441834	no	Bombilactobacillus mellifer cl.-49_1	MAG	Honeybee-Associated
20B_MAG.4	20B_MAG.4.fa	Bombilactobacillus mellifer		Bombilactobacillus	1498384	no	Bombilactobacillus mellifer cl.-49_1	MAG	Honeybee-Associated
21B_MAG.25	21B_MAG.25.fa	Bombilactobacillus mellifer		Bombilactobacillus	1570602	no	Bombilactobacillus mellifer cl.-49_1	MAG	Honeybee-Associated
22B_MAG.25	22B_MAG.25.fa	Bombilactobacillus mellifer		Bombilactobacillus	1654068	no	Bombilactobacillus mellifer cl.-49_1	MAG	Honeybee-Associated
25B_MAG.23	25B_MAG.23.fa	Bombilactobacillus mellifer		Bombilactobacillus	1674886	no	Bombilactobacillus mellifer cl.-49_1	MAG	Honeybee-Associated
28B_MAG.40	28B_MAG.40.fa	Bombilactobacillus mellifer		Bombilactobacillus	1459835	no	Bombilactobacillus mellifer cl.-49_1	MAG	Honeybee-Associated
29B_MAG.15	29B_MAG.15.fa	Bombilactobacillus mellifer		Bombilactobacillus	1661018	no	Bombilactobacillus mellifer cl.-49_1	MAG	Honeybee-Associated
2B_MAG.31	2B_MAG.31.fa	Bombilactobacillus mellifer		Bombilactobacillus	1327176	no	Bombilactobacillus mellifer cl.-49_1	MAG	Honeybee-Associated
31B_MAG.9	31B_MAG.9.fa	Bombilactobacillus mellifer		Bombilactobacillus	1670542	no	Bombilactobacillus mellifer cl.-49_1	MAG	Honeybee-Associated
33B_MAG.9	33B_MAG.9.fa	Bombilactobacillus mellifer		Bombilactobacillus	1671582	no	Bombilactobacillus mellifer cl.-49_1	MAG	Honeybee-Associated
34B_MAG.10	34B_MAG.10.fa	Bombilactobacillus mellifer		Bombilactobacillus	1675352	no	Bombilactobacillus mellifer cl.-49_1	MAG	Honeybee-Associated
36B_MAG.13	36B_MAG.13.fa	Bombilactobacillus mellifer		Bombilactobacillus	1651117	no	Bombilactobacillus mellifer cl.-49_1	MAG	Honeybee-Associated
38B_MAG.21	38B_MAG.21.fa	Bombilactobacillus mellifer		Bombilactobacillus	1654171	no	Bombilactobacillus mellifer cl.-49_1	MAG	Honeybee-Associated
3B_MAG.16	3B_MAG.16.fa	Bombilactobacillus mellifer		Bombilactobacillus	1656452	no	Bombilactobacillus mellifer cl.-49_1	MAG	Honeybee-Associated
41B_MAG.13	41B_MAG.13.fa	Bombilactobacillus mellifer		Bombilactobacillus	1572260	no	Bombilactobacillus mellifer cl.-49_1	MAG	Honeybee-Associated
42B_MAG.22	42B_MAG.22.fa	Bombilactobacillus mellifer		Bombilactobacillus	1671972	no	Bombilactobacillus mellifer cl.-49_1	MAG	Honeybee-Associated
43B_MAG.29	43B_MAG.29.fa	Bombilactobacillus mellifer		Bombilactobacillus	1654437	no	Bombilactobacillus mellifer cl.-49_1	MAG	Honeybee-Associated
45B_MAG.10	45B_MAG.10.fa	Bombilactobacillus mellifer		Bombilactobacillus	1147269	no	Bombilactobacillus mellifer cl.-49_1	MAG	Honeybee-Associated
48B_MAG.16	48B_MAG.16.fa	Bombilactobacillus mellifer		Bombilactobacillus	1636780	no	Bombilactobacillus mellifer cl.-49_1	MAG	Honeybee-Associated
4B_MAG.16	4B_MAG.16.fa	Bombilactobacillus mellifer		Bombilactobacillus	1672719	no	Bombilactobacillus mellifer cl.-49_1	MAG	Honeybee-Associated
50B_MAG.36	50B_MAG.36.fa	Bombilactobacillus mellifer		Bombilactobacillus	1663551	no	Bombilactobacillus mellifer cl.-49_1	MAG	Honeybee-Associated
51B_MAG.9	51B_MAG.9.fa	Bombilactobacillus mellifer		Bombilactobacillus	1524560	no	Bombilactobacillus mellifer cl.-49_1	MAG	Honeybee-Associated
53B_MAG.14	53B_MAG.14.fa	Bombilactobacillus mellifer		Bombilactobacillus	1654565	no	Bombilactobacillus mellifer cl.-49_1	MAG	Honeybee-Associated
55B_MAG.17	55B_MAG.17.fa	Bombilactobacillus mellifer		Bombilactobacillus	1657772	no	Bombilactobacillus mellifer cl.-49_1	MAG	Honeybee-Associated
6B_MAG.10	6B_MAG.10.fa	Bombilactobacillus mellifer		Bombilactobacillus	1613735	no	Bombilactobacillus mellifer cl.-49_1	MAG	Honeybee-Associated
7B_MAG.21	7B_MAG.21.fa	Bombilactobacillus mellifer		Bombilactobacillus	1467157	no	Bombilactobacillus mellifer cl.-49_1	MAG	Honeybee-Associated
9B_MAG.36	9B_MAG.36.fa	Bombilactobacillus mellifer		Bombilactobacillus	1478539	no	Bombilactobacillus mellifer cl.-49_1	MAG	Honeybee-Associated
Ga0072399	Ga0072399.fna	Bombilactobacillus mellifer		Bombilactobacillus	1786090	yes	Bombilactobacillus mellifer cl.-49_1	isolate	Honeybee-Associated
H3R26	H3R26.fna	Bombilactobacillus mellifer	*	Bombilactobacillus	1671404	yes	Bombilactobacillus mellifer cl.-49_1	isolate	Honeybee-Associated
10B_MAG.14	10B_MAG.14.fa	Bombilactobacillus mellis		Bombilactobacillus	1584044	no	Bombilactobacillus mellis cl.-50_1	MAG	Honeybee-Associated
11B_MAG.10	11B_MAG.10.fa	Bombilactobacillus mellis		Bombilactobacillus	1673969	no	Bombilactobacillus mellis cl.-50_1	MAG	Honeybee-Associated
12B_MAG.1	12B_MAG.1.fa	Bombilactobacillus mellis		Bombilactobacillus	1724440	no	Bombilactobacillus mellis cl.-50_1	MAG	Honeybee-Associated
13B_MAG.2	13B_MAG.2.fa	Bombilactobacillus mellis		Bombilactobacillus	1478839	no	Bombilactobacillus mellis cl.-50_1	MAG	Honeybee-Associated
14B_MAG.26	14B_MAG.26.fa	Bombilactobacillus mellis		Bombilactobacillus	1529559	no	Bombilactobacillus mellis cl.-50_1	MAG	Honeybee-Associated
15B_MAG.9	15B_MAG.9.fa	Bombilactobacillus mellis		Bombilactobacillus	1543775	no	Bombilactobacillus mellis cl.-50_1	MAG	Honeybee-Associated
16B_MAG.19	16B_MAG.19.fa	Bombilactobacillus mellis		Bombilactobacillus	1560425	no	Bombilactobacillus mellis cl.-50_1	MAG	Honeybee-Associated
17B_MAG.15	17B_MAG.15.fa	Bombilactobacillus mellis		Bombilactobacillus	1685235	no	Bombilactobacillus mellis cl.-50_1	MAG	Honeybee-Associated
19B_MAG.1	19B_MAG.1.fa	Bombilactobacillus mellis		Bombilactobacillus	1601350	no	Bombilactobacillus mellis cl.-50_1	MAG	Honeybee-Associated
1B_MAG.13	1B_MAG.13.fa	Bombilactobacillus mellis		Bombilactobacillus	1546863	no	Bombilactobacillus mellis cl.-50_1	MAG	Honeybee-Associated
22B_MAG.5	22B_MAG.5.fa	Bombilactobacillus mellis		Bombilactobacillus	1560790	no	Bombilactobacillus mellis cl.-50_1	MAG	Honeybee-Associated
25B_MAG.22	25B_MAG.22.fa	Bombilactobacillus mellis		Bombilactobacillus	1580532	no	Bombilactobacillus mellis cl.-50_1	MAG	Honeybee-Associated
26B_MAG.8	26B_MAG.8.fa	Bombilactobacillus mellis		Bombilactobacillus	1624725	no	Bombilactobacillus mellis cl.-50_1	MAG	Honeybee-Associated
28B_MAG.39	28B_MAG.39.fa	Bombilactobacillus mellis		Bombilactobacillus	1432001	no	Bombilactobacillus mellis cl.-50_1	MAG	Honeybee-Associated
2B_MAG.8	2B_MAG.8.fa	Bombilactobacillus mellis		Bombilactobacillus	1491988	no	Bombilactobacillus mellis cl.-50_1	MAG	Honeybee-Associated
31B_MAG.1	31B_MAG.1.fa	Bombilactobacillus mellis		Bombilactobacillus	1791140	no	Bombilactobacillus mellis cl.-50_1	MAG	Honeybee-Associated
33B_MAG.15	33B_MAG.15.fa	Bombilactobacillus mellis		Bombilactobacillus	1620046	no	Bombilactobacillus mellis cl.-50_1	MAG	Honeybee-Associated
3B_MAG.5	3B_MAG.5.fa	Bombilactobacillus mellis		Bombilactobacillus	1581156	no	Bombilactobacillus mellis cl.-50_1	MAG	Honeybee-Associated
41B_MAG.11	41B_MAG.11.fa	Bombilactobacillus mellis		Bombilactobacillus	1303672	no	Bombilactobacillus mellis cl.-50_1	MAG	Honeybee-Associated
42B_MAG.7	42B_MAG.7.fa	Bombilactobacillus mellis		Bombilactobacillus	1619344	no	Bombilactobacillus mellis cl.-50_1	MAG	Honeybee-Associated
43B_MAG.23	43B_MAG.23.fa	Bombilactobacillus mellis		Bombilactobacillus	1516281	no	Bombilactobacillus mellis cl.-50_1	MAG	Honeybee-Associated
44B_MAG.5	44B_MAG.5.fa	Bombilactobacillus mellis		Bombilactobacillus	1579088	no	Bombilactobacillus mellis cl.-50_1	MAG	Honeybee-Associated
49B_MAG.31	49B_MAG.31.fa	Bombilactobacillus mellis		Bombilactobacillus	1740314	no	Bombilactobacillus mellis cl.-50_1	MAG	Honeybee-Associated
51B_MAG.17	51B_MAG.17.fa	Bombilactobacillus mellis		Bombilactobacillus	1603344	no	Bombilactobacillus mellis cl.-50_1	MAG	Honeybee-Associated
5B_MAG.23	5B_MAG.23.fa	Bombilactobacillus mellis		Bombilactobacillus	1872762	no	Bombilactobacillus mellis cl.-50_1	MAG	Honeybee-Associated
6B_MAG.31	6B_MAG.31.fa	Bombilactobacillus mellis		Bombilactobacillus	1727304	no	Bombilactobacillus mellis cl.-50_1	MAG	Honeybee-Associated
7B_MAG.33	7B_MAG.33.fa	Bombilactobacillus mellis		Bombilactobacillus	1719345	no	Bombilactobacillus mellis cl.-50_1	MAG	Honeybee-Associated
Ga0070888	Ga0070888.fna	Bombilactobacillus mellis		Bombilactobacillus	1790038	yes	Bombilactobacillus mellis cl.-50_1	isolate	Honeybee-Associated
Ga0227357	Ga0227357.fna	Bombilactobacillus mellis		Bombilactobacillus	1729063	yes	Bombilactobacillus mellis cl.-50_1	isolate	Honeybee-Associated
Ga0227358	Ga0227358.fna	Bombilactobacillus mellis		Bombilactobacillus	1683724	yes	Bombilactobacillus mellis cl.-50_1	isolate	Honeybee-Associated
Ga0227360	Ga0227360.fna	Bombilactobacillus mellis		Bombilactobacillus	1743889	yes	Bombilactobacillus mellis cl.-50_1	isolate	Honeybee-Associated
Ga0326456	Ga0326456.fna	Bombilactobacillus mellis		Bombilactobacillus	2152631	yes	Bombilactobacillus mellis cl.-50_1	isolate	Honeybee-Associated
H3T38	H3T38.fna	Bombilactobacillus mellis	*	Bombilactobacillus	1615918	yes	Bombilactobacillus mellis cl.-50_1	isolate	Honeybee-Associated
10B_MAG.16	10B_MAG.16.fa	Lactobacillus apis		Lactobacillus	1521288	no	Lactobacillus apis cl.-54_1	MAG	Honeybee-Associated
11B_MAG.30	11B_MAG.30.fa	Lactobacillus apis		Lactobacillus	1195457	no	Lactobacillus apis cl.-54_1	MAG	Honeybee-Associated
16B_MAG.10	16B_MAG.10.fa	Lactobacillus apis		Lactobacillus	1627380	no	Lactobacillus apis cl.-54_1	MAG	Honeybee-Associated
17B_MAG.19	17B_MAG.19.fa	Lactobacillus apis		Lactobacillus	1513571	no	Lactobacillus apis cl.-54_1	MAG	Honeybee-Associated
18B_MAG.31	18B_MAG.31.fa	Lactobacillus apis		Lactobacillus	1519343	no	Lactobacillus apis cl.-54_1	MAG	Honeybee-Associated
1B_MAG.27	1B_MAG.27.fa	Lactobacillus apis		Lactobacillus	1460136	no	Lactobacillus apis cl.-54_1	MAG	Honeybee-Associated
22B_MAG.12	22B_MAG.12.fa	Lactobacillus apis		Lactobacillus	1418620	no	Lactobacillus apis cl.-54_1	MAG	Honeybee-Associated
29B_MAG.33	29B_MAG.33.fa	Lactobacillus apis		Lactobacillus	1780112	no	Lactobacillus apis cl.-54_1	MAG	Honeybee-Associated
34B_MAG.2	34B_MAG.2.fa	Lactobacillus apis		Lactobacillus	1549456	no	Lactobacillus apis cl.-54_1	MAG	Honeybee-Associated
35B_MAG.12	35B_MAG.12.fa	Lactobacillus apis		Lactobacillus	1397946	no	Lactobacillus apis cl.-54_1	MAG	Honeybee-Associated
38B_MAG.35	38B_MAG.35.fa	Lactobacillus apis		Lactobacillus	1418340	no	Lactobacillus apis cl.-54_1	MAG	Honeybee-Associated
41B_MAG.15	41B_MAG.15.fa	Lactobacillus apis		Lactobacillus	1536278	no	Lactobacillus apis cl.-54_1	MAG	Honeybee-Associated
44B_MAG.18	44B_MAG.18.fa	Lactobacillus apis		Lactobacillus	1475431	no	Lactobacillus apis cl.-54_1	MAG	Honeybee-Associated
53B_MAG.13	53B_MAG.13.fa	Lactobacillus apis		Lactobacillus	1280002	no	Lactobacillus apis cl.-54_1	MAG	Honeybee-Associated
7B_MAG.17	7B_MAG.17.fa	Lactobacillus apis		Lactobacillus	1551280	no	Lactobacillus apis cl.-54_1	MAG	Honeybee-Associated
8B_MAG.17	8B_MAG.17.fa	Lactobacillus apis		Lactobacillus	1602495	no	Lactobacillus apis cl.-54_1	MAG	Honeybee-Associated
Ga0061073	Ga0061073.fna	Lactobacillus apis		Lactobacillus	1682549	yes	Lactobacillus apis cl.-54_1	isolate	Honeybee-Associated
Ga0072402	Ga0072402.fna	Lactobacillus apis		Lactobacillus	1680002	yes	Lactobacillus apis cl.-54_1	isolate	Honeybee-Associated
Ga0133563	Ga0133563.fna	Lactobacillus apis	*	Lactobacillus	1683102	yes	Lactobacillus apis cl.-54_1	isolate	Honeybee-Associated
Ga0226842	Ga0226842.fna	Lactobacillus apis		Lactobacillus	1822333	yes	Lactobacillus apis cl.-54_1	isolate	Honeybee-Associated
H3R21	H3R21.fna	Lactobacillus apis		Lactobacillus	1563676	yes	Lactobacillus apis cl.-54_1	isolate	Honeybee-Associated
H3R25	H3R25.fna	Lactobacillus apis		Lactobacillus	1906036	yes	Lactobacillus apis cl.-54_1	isolate	Honeybee-Associated
H3T48	H3T48.fna	Lactobacillus apis		Lactobacillus	1873011	yes	Lactobacillus apis cl.-54_1	isolate	Honeybee-Associated
11B_MAG.5	11B_MAG.5.fa	Lactobacillus kimbladii		Lactobacillus	1637292	no	Lactobacillus kimbladii cl.-55_1	MAG	Honeybee-Associated
17B_MAG.31	17B_MAG.31.fa	Lactobacillus kimbladii		Lactobacillus	1870598	no	Lactobacillus kimbladii cl.-55_1	MAG	Honeybee-Associated
20B_MAG.6	20B_MAG.6.fa	Lactobacillus kimbladii		Lactobacillus	1493697	no	Lactobacillus kimbladii cl.-55_1	MAG	Honeybee-Associated
25B_MAG.17	25B_MAG.17.fa	Lactobacillus kimbladii		Lactobacillus	1340543	no	Lactobacillus kimbladii cl.-55_1	MAG	Honeybee-Associated
26B_MAG.32	26B_MAG.32.fa	Lactobacillus kimbladii		Lactobacillus	1901283	no	Lactobacillus kimbladii cl.-55_1	MAG	Honeybee-Associated
Ga0072403	Ga0072403.fna	Lactobacillus kimbladii	*	Lactobacillus	2145544	yes	Lactobacillus kimbladii cl.-55_1	isolate	Honeybee-Associated
19B_MAG.5	19B_MAG.5.fa	Lactobacillus kullabergensis		Lactobacillus	1785013	no	Lactobacillus kullabergensis cl.-55_2	MAG	Honeybee-Associated
2B_MAG.26	2B_MAG.26.fa	Lactobacillus kullabergensis		Lactobacillus	1749232	no	Lactobacillus kullabergensis cl.-55_2	MAG	Honeybee-Associated
30B_MAG.14	30B_MAG.14.fa	Lactobacillus kullabergensis		Lactobacillus	1747587	no	Lactobacillus kullabergensis cl.-55_2	MAG	Honeybee-Associated
31B_MAG.26	31B_MAG.26.fa	Lactobacillus kullabergensis		Lactobacillus	1832932	no	Lactobacillus kullabergensis cl.-55_2	MAG	Honeybee-Associated
5B_MAG.11	5B_MAG.11.fa	Lactobacillus kullabergensis		Lactobacillus	1437852	no	Lactobacillus kullabergensis cl.-55_2	MAG	Honeybee-Associated
Ga0070887	Ga0070887.fna	Lactobacillus kullabergensis		Lactobacillus	2079016	yes	Lactobacillus kullabergensis cl.-55_2	isolate	Honeybee-Associated
Ga0133564	Ga0133564.fna	Lactobacillus kullabergensis		Lactobacillus	2018944	yes	Lactobacillus kullabergensis cl.-55_2	isolate	Honeybee-Associated
Ga0226839	Ga0226839.fna	Lactobacillus kullabergensis		Lactobacillus	2106926	yes	Lactobacillus kullabergensis cl.-55_2	isolate	Honeybee-Associated
H3T43	H3T43.fna	Lactobacillus kullabergensis	*	Lactobacillus	1922347	yes	Lactobacillus kullabergensis cl.-55_2	isolate	Honeybee-Associated
LACWKB10	LACWKB10.fna	Lactobacillus kullabergensis		Lactobacillus	2084639	yes	Lactobacillus kullabergensis cl.-55_2	isolate	Honeybee-Associated
H3U49	H3U49.fna	Lactobacillus kullabergensis	*	Lactobacillus	2051322	yes	Lactobacillus kullabergensis cl.-55_3	isolate	Honeybee-Associated
11B_MAG.14	11B_MAG.14.fa	Lactobacillus helsingborgensis		Lactobacillus	1614833	no	Lactobacillus helsingborgensis cl.-56_1	MAG	Honeybee-Associated
13B_MAG.20	13B_MAG.20.fa	Lactobacillus helsingborgensis		Lactobacillus	1830519	no	Lactobacillus helsingborgensis cl.-56_1	MAG	Honeybee-Associated
14B_MAG.16	14B_MAG.16.fa	Lactobacillus helsingborgensis		Lactobacillus	1697953	no	Lactobacillus helsingborgensis cl.-56_1	MAG	Honeybee-Associated
15B_MAG.16	15B_MAG.16.fa	Lactobacillus helsingborgensis		Lactobacillus	1591102	no	Lactobacillus helsingborgensis cl.-56_1	MAG	Honeybee-Associated
16B_MAG.11	16B_MAG.11.fa	Lactobacillus helsingborgensis		Lactobacillus	1942179	no	Lactobacillus helsingborgensis cl.-56_1	MAG	Honeybee-Associated
17B_MAG.18	17B_MAG.18.fa	Lactobacillus helsingborgensis		Lactobacillus	1727245	no	Lactobacillus helsingborgensis cl.-56_1	MAG	Honeybee-Associated
19B_MAG.12	19B_MAG.12.fa	Lactobacillus helsingborgensis		Lactobacillus	1853985	no	Lactobacillus helsingborgensis cl.-56_1	MAG	Honeybee-Associated
26B_MAG.3	26B_MAG.3.fa	Lactobacillus helsingborgensis		Lactobacillus	1786342	no	Lactobacillus helsingborgensis cl.-56_1	MAG	Honeybee-Associated
30B_MAG.11	30B_MAG.11.fa	Lactobacillus helsingborgensis		Lactobacillus	1801160	no	Lactobacillus helsingborgensis cl.-56_1	MAG	Honeybee-Associated
31B_MAG.25	31B_MAG.25.fa	Lactobacillus helsingborgensis	*	Lactobacillus	1890186	no	Lactobacillus helsingborgensis cl.-56_1	MAG	Honeybee-Associated
33B_MAG.7	33B_MAG.7.fa	Lactobacillus helsingborgensis		Lactobacillus	1780059	no	Lactobacillus helsingborgensis cl.-56_1	MAG	Honeybee-Associated
34B_MAG.9	34B_MAG.9.fa	Lactobacillus helsingborgensis		Lactobacillus	1290081	no	Lactobacillus helsingborgensis cl.-56_1	MAG	Honeybee-Associated
35B_MAG.32	35B_MAG.32.fa	Lactobacillus helsingborgensis		Lactobacillus	1424015	no	Lactobacillus helsingborgensis cl.-56_1	MAG	Honeybee-Associated
36B_MAG.22	36B_MAG.22.fa	Lactobacillus helsingborgensis		Lactobacillus	1378675	no	Lactobacillus helsingborgensis cl.-56_1	MAG	Honeybee-Associated
37B_MAG.3	37B_MAG.3.fa	Lactobacillus helsingborgensis		Lactobacillus	1873129	no	Lactobacillus helsingborgensis cl.-56_1	MAG	Honeybee-Associated
38B_MAG.16	38B_MAG.16.fa	Lactobacillus helsingborgensis		Lactobacillus	1815645	no	Lactobacillus helsingborgensis cl.-56_1	MAG	Honeybee-Associated
42B_MAG.21	42B_MAG.21.fa	Lactobacillus helsingborgensis		Lactobacillus	1854806	no	Lactobacillus helsingborgensis cl.-56_1	MAG	Honeybee-Associated
44B_MAG.24	44B_MAG.24.fa	Lactobacillus helsingborgensis		Lactobacillus	1837555	no	Lactobacillus helsingborgensis cl.-56_1	MAG	Honeybee-Associated
45B_MAG.27	45B_MAG.27.fa	Lactobacillus helsingborgensis		Lactobacillus	1771772	no	Lactobacillus helsingborgensis cl.-56_1	MAG	Honeybee-Associated
46B_MAG.21	46B_MAG.21.fa	Lactobacillus helsingborgensis		Lactobacillus	1708723	no	Lactobacillus helsingborgensis cl.-56_1	MAG	Honeybee-Associated
49B_MAG.29	49B_MAG.29.fa	Lactobacillus helsingborgensis		Lactobacillus	1862962	no	Lactobacillus helsingborgensis cl.-56_1	MAG	Honeybee-Associated
53B_MAG.30	53B_MAG.30.fa	Lactobacillus helsingborgensis		Lactobacillus	1640073	no	Lactobacillus helsingborgensis cl.-56_1	MAG	Honeybee-Associated
6B_MAG.8	6B_MAG.8.fa	Lactobacillus helsingborgensis		Lactobacillus	1602209	no	Lactobacillus helsingborgensis cl.-56_1	MAG	Honeybee-Associated
7B_MAG.7	7B_MAG.7.fa	Lactobacillus helsingborgensis		Lactobacillus	1785876	no	Lactobacillus helsingborgensis cl.-56_1	MAG	Honeybee-Associated
Ga0072400	Ga0072400.fna	Lactobacillus helsingborgensis		Lactobacillus	1989073	yes	Lactobacillus helsingborgensis cl.-56_1	isolate	Honeybee-Associated
Ga0133561	Ga0133561.fna	Lactobacillus helsingborgensis		Lactobacillus	1867232	yes	Lactobacillus helsingborgensis cl.-56_1	isolate	Honeybee-Associated
H3T47	H3T47.fna	Lactobacillus helsingborgensis		Lactobacillus	1919511	yes	Lactobacillus helsingborgensis cl.-56_1	isolate	Honeybee-Associated
LACWKB8	LACWKB8.fna	Lactobacillus helsingborgensis		Lactobacillus	1932531	yes	Lactobacillus helsingborgensis cl.-56_1	isolate	Honeybee-Associated
11B_MAG.26	11B_MAG.26.fa	Lactobacillus melliventris		Lactobacillus	1903277	no	Lactobacillus melliventris cl.-56_2	MAG	Honeybee-Associated
13B_MAG.19	13B_MAG.19.fa	Lactobacillus melliventris		Lactobacillus	1933024	no	Lactobacillus melliventris cl.-56_2	MAG	Honeybee-Associated
14B_MAG.15	14B_MAG.15.fa	Lactobacillus melliventris		Lactobacillus	1508780	no	Lactobacillus melliventris cl.-56_2	MAG	Honeybee-Associated
15B_MAG.29	15B_MAG.29.fa	Lactobacillus melliventris		Lactobacillus	1800240	no	Lactobacillus melliventris cl.-56_2	MAG	Honeybee-Associated
16B_MAG.12	16B_MAG.12.fa	Lactobacillus melliventris		Lactobacillus	2023245	no	Lactobacillus melliventris cl.-56_2	MAG	Honeybee-Associated
17B_MAG.12	17B_MAG.12.fa	Lactobacillus melliventris		Lactobacillus	1712973	no	Lactobacillus melliventris cl.-56_2	MAG	Honeybee-Associated
19B_MAG.19	19B_MAG.19.fa	Lactobacillus melliventris		Lactobacillus	1869977	no	Lactobacillus melliventris cl.-56_2	MAG	Honeybee-Associated
26B_MAG.36	26B_MAG.36.fa	Lactobacillus melliventris		Lactobacillus	1794375	no	Lactobacillus melliventris cl.-56_2	MAG	Honeybee-Associated
31B_MAG.21	31B_MAG.21.fa	Lactobacillus melliventris		Lactobacillus	1956981	no	Lactobacillus melliventris cl.-56_2	MAG	Honeybee-Associated
33B_MAG.10	33B_MAG.10.fa	Lactobacillus melliventris		Lactobacillus	1547468	no	Lactobacillus melliventris cl.-56_2	MAG	Honeybee-Associated
35B_MAG.28	35B_MAG.28.fa	Lactobacillus melliventris		Lactobacillus	1948484	no	Lactobacillus melliventris cl.-56_2	MAG	Honeybee-Associated
38B_MAG.10	38B_MAG.10.fa	Lactobacillus melliventris		Lactobacillus	1462343	no	Lactobacillus melliventris cl.-56_2	MAG	Honeybee-Associated
41B_MAG.17	41B_MAG.17.fa	Lactobacillus melliventris		Lactobacillus	1968259	no	Lactobacillus melliventris cl.-56_2	MAG	Honeybee-Associated
43B_MAG.32	43B_MAG.32.fa	Lactobacillus melliventris		Lactobacillus	1889710	no	Lactobacillus melliventris cl.-56_2	MAG	Honeybee-Associated
45B_MAG.31	45B_MAG.31.fa	Lactobacillus melliventris		Lactobacillus	1569418	no	Lactobacillus melliventris cl.-56_2	MAG	Honeybee-Associated
48B_MAG.4	48B_MAG.4.fa	Lactobacillus melliventris		Lactobacillus	1781962	no	Lactobacillus melliventris cl.-56_2	MAG	Honeybee-Associated
6B_MAG.5	6B_MAG.5.fa	Lactobacillus melliventris		Lactobacillus	1943540	no	Lactobacillus melliventris cl.-56_2	MAG	Honeybee-Associated
8B_MAG.16	8B_MAG.16.fa	Lactobacillus melliventris		Lactobacillus	1701577	no	Lactobacillus melliventris cl.-56_2	MAG	Honeybee-Associated
Ga0072404	Ga0072404.fna	Lactobacillus melliventris		Lactobacillus	2100867	yes	Lactobacillus melliventris cl.-56_2	isolate	Honeybee-Associated
Ga0133562	Ga0133562.fna	Lactobacillus melliventris		Lactobacillus	2036181	yes	Lactobacillus melliventris cl.-56_2	isolate	Honeybee-Associated
Ga0225908	Ga0225908.fna	Lactobacillus melliventris		Lactobacillus	1822299	yes	Lactobacillus melliventris cl.-56_2	isolate	Honeybee-Associated
Ga0226840	Ga0226840.fna	Lactobacillus melliventris		Lactobacillus	1925446	yes	Lactobacillus melliventris cl.-56_2	isolate	Honeybee-Associated
Ga0227359	Ga0227359.fna	Lactobacillus melliventris	*	Lactobacillus	2014626	yes	Lactobacillus melliventris cl.-56_2	isolate	Honeybee-Associated
H3R22	H3R22.fna	Lactobacillus melliventris		Lactobacillus	1893757	yes	Lactobacillus melliventris cl.-56_2	isolate	Honeybee-Associated

## Sheet: Fig. 1D
sam_name	sample_fraction	sample	VLP_count
1	Prokaryome	1B	27
1	Virome	1P	49
2	Prokaryome	2B	19			Wilcoxon signed rank test with continuity correction
2	Virome	2P	58
3	Prokaryome	3B	24			data: VLP_count by sample_fraction
3	Virome	3P	57			V = 12, p-value = 2.391e-09
4	Prokaryome	4B	33			alternative hypothesis: true location shift is not equal to 0
4	Virome	4P	58
5	Prokaryome	5B	33
5	Virome	5P	57
6	Prokaryome	6B	43
6	Virome	6P	55
7	Prokaryome	7B	22
7	Virome	7P	64
8	Prokaryome	8B	22
8	Virome	8P	38
9	Prokaryome	9B	17
9	Virome	9P	24
10	Prokaryome	10B	34
10	Virome	10P	31
11	Prokaryome	11B	29
11	Virome	11P	46
12	Prokaryome	12B	16
12	Virome	12P	30
13	Prokaryome	13B	24
13	Virome	13P	59
14	Prokaryome	14B	29
14	Virome	14P	22
15	Prokaryome	15B	34
15	Virome	15P	65
16	Prokaryome	16B	14
16	Virome	16P	13
17	Prokaryome	17B	33
17	Virome	17P	45
18	Prokaryome	18B	20
18	Virome	18P	87
19	Prokaryome	19B	9
19	Virome	19P	80
20	Prokaryome	20B	36
20	Virome	20P	52
21	Prokaryome	21B	26
21	Virome	21P	129
22	Prokaryome	22B	18
22	Virome	22P	52
23	Prokaryome	23B	33
23	Virome	23P	45
25	Prokaryome	25B	29
25	Virome	25P	47
26	Prokaryome	26B	28
26	Virome	26P	59
28	Prokaryome	28B	27
28	Virome	28P	72
29	Prokaryome	29B	42
29	Virome	29P	62
30	Prokaryome	30B	27
30	Virome	30P	31
31	Prokaryome	31B	14
31	Virome	31P	37
32	Prokaryome	32B	25
32	Virome	32P	21
33	Prokaryome	33B	38
33	Virome	33P	47
34	Prokaryome	34B	34
34	Virome	34P	84
35	Prokaryome	35B	18
35	Virome	35P	114
36	Prokaryome	36B	46
36	Virome	36P	94
37	Prokaryome	NA	0
37	Virome	37P	11
38	Prokaryome	38B	29
38	Virome	38P	50
40	Prokaryome	40B	17
40	Virome	40P	77
41	Prokaryome	41B	26
41	Virome	41P	115
42	Prokaryome	42B	25
42	Virome	42P	88
43	Prokaryome	43B	34
43	Virome	43P	48
44	Prokaryome	44B	17
44	Virome	44P	69
45	Prokaryome	45B	24
45	Virome	45P	130
46	Prokaryome	46B	28
46	Virome	46P	75
48	Prokaryome	48B	15
48	Virome	48P	99
49	Prokaryome	49B	20
49	Virome	49P	31
50	Prokaryome	50B	34
50	Virome	50P	91
51	Prokaryome	51B	29
51	Virome	51P	55
53	Prokaryome	53B	18
53	Virome	53P	45
55	Prokaryome	55B	28
55	Virome	55P	130

## Sheet: Fig. 1E
sam_name	sample_fraction	prophage_count
1	Prokaryome	9
1	Virome	0
2	Prokaryome	14
2	Virome	1
3	Prokaryome	9
3	Virome	0			Wilcoxon signed rank test with continuity correction
4	Prokaryome	14
4	Virome	1			data: prophage_count by sample_fraction
5	Prokaryome	9			V = 1225, p-value = 1.116e-09
5	Virome	2			alternative hypothesis: true location shift is not equal to 0
6	Prokaryome	12
6	Virome	2
7	Prokaryome	15
7	Virome	1
8	Prokaryome	4
8	Virome	0
9	Prokaryome	19
9	Virome	0
10	Prokaryome	5
10	Virome	0
11	Prokaryome	16
11	Virome	0
12	Prokaryome	20
12	Virome	0
13	Prokaryome	16
13	Virome	0
14	Prokaryome	12
14	Virome	0
15	Prokaryome	13
15	Virome	0
16	Prokaryome	6
16	Virome	0
17	Prokaryome	14
17	Virome	1
18	Prokaryome	11
18	Virome	2
19	Prokaryome	9
19	Virome	0
20	Prokaryome	14
20	Virome	0
21	Prokaryome	8
21	Virome	2
22	Prokaryome	14
22	Virome	0
23	Prokaryome	15
23	Virome	0
25	Prokaryome	21
25	Virome	0
26	Prokaryome	21
26	Virome	1
28	Prokaryome	11
28	Virome	0
29	Prokaryome	11
29	Virome	0
30	Prokaryome	7
30	Virome	0
31	Prokaryome	14
31	Virome	0
32	Prokaryome	14
32	Virome	0
33	Prokaryome	10
33	Virome	0
34	Prokaryome	19
34	Virome	1
35	Prokaryome	28
35	Virome	0
36	Prokaryome	12
36	Virome	2
37	Prokaryome	5
37	Virome	1
38	Prokaryome	12
38	Virome	1
40	Prokaryome	12
40	Virome	1
41	Prokaryome	10
41	Virome	2
42	Prokaryome	13
42	Virome	9
43	Prokaryome	12
43	Virome	1
44	Prokaryome	16
44	Virome	4
45	Prokaryome	18
45	Virome	3
46	Prokaryome	12
46	Virome	2
48	Prokaryome	21
48	Virome	4
49	Prokaryome	18
49	Virome	0
50	Prokaryome	12
50	Virome	1
51	Prokaryome	6
51	Virome	1
53	Prokaryome	18
53	Virome	0
55	Prokaryome	11
55	Virome	2

## Sheet: Fig. 2A
parent	node	branch.length	label	id	module_name	genus	mrca_node
574	1	0.00202737	10B_MAG.13	Bifidobacterium coryneforme cl.-40_1	Bifidobacterium 7	Bifidobacterium	561
678	2	0.00583554	10B_MAG.14	Bombilactobacillus mellis cl.-50_1	Bombilactobacillus 9	Bombilactobacillus	676
678	3	0.00434586	Ga0227358	Bombilactobacillus mellis cl.-50_1	Bombilactobacillus 9	Bombilactobacillus	676
690	4	0.00284643	11B_MAG.10	Bombilactobacillus mellis cl.-50_1	Bombilactobacillus 9	Bombilactobacillus	676
690	5	0.00687679	Ga0227357	Bombilactobacillus mellis cl.-50_1	Bombilactobacillus 9	Bombilactobacillus	676
689	6	0.00605966	17B_MAG.15	Bombilactobacillus mellis cl.-50_1	Bombilactobacillus 9	Bombilactobacillus	676
688	7	0.00810826	19B_MAG.1	Bombilactobacillus mellis cl.-50_1	Bombilactobacillus 9	Bombilactobacillus	676
687	8	0.0125736	Ga0326456	Bombilactobacillus mellis cl.-50_1	Bombilactobacillus 9	Bombilactobacillus	676
686	9	0.00665954	49B_MAG.31	Bombilactobacillus mellis cl.-50_1	Bombilactobacillus 9	Bombilactobacillus	676
691	10	0.00377114	Ga0070888	Bombilactobacillus mellis cl.-50_1	Bombilactobacillus 9	Bombilactobacillus	676
691	11	0.00296758	28B_MAG.39	Bombilactobacillus mellis cl.-50_1	Bombilactobacillus 9	Bombilactobacillus	676
684	12	0.00470025	12B_MAG.1	Bombilactobacillus mellis cl.-50_1	Bombilactobacillus 9	Bombilactobacillus	676
693	13	0.000423588	31B_MAG.1	Bombilactobacillus mellis cl.-50_1	Bombilactobacillus 9	Bombilactobacillus	676
693	14	0.00402792	5B_MAG.23	Bombilactobacillus mellis cl.-50_1	Bombilactobacillus 9	Bombilactobacillus	676
692	15	0.00419482	Ga0227360	Bombilactobacillus mellis cl.-50_1	Bombilactobacillus 9	Bombilactobacillus	676
682	16	0.00287434	43B_MAG.23	Bombilactobacillus mellis cl.-50_1	Bombilactobacillus 9	Bombilactobacillus	676
681	17	0.00524796	16B_MAG.19	Bombilactobacillus mellis cl.-50_1	Bombilactobacillus 9	Bombilactobacillus	676
697	18	0.00209761	14B_MAG.26	Bombilactobacillus mellis cl.-50_1	Bombilactobacillus 9	Bombilactobacillus	676
697	19	0.00300443	51B_MAG.17	Bombilactobacillus mellis cl.-50_1	Bombilactobacillus 9	Bombilactobacillus	676
696	20	0.00625922	33B_MAG.15	Bombilactobacillus mellis cl.-50_1	Bombilactobacillus 9	Bombilactobacillus	676
695	21	0.00383	42B_MAG.7	Bombilactobacillus mellis cl.-50_1	Bombilactobacillus 9	Bombilactobacillus	676
698	22	0.0046463	3B_MAG.5	Bombilactobacillus mellis cl.-50_1	Bombilactobacillus 9	Bombilactobacillus	676
698	23	0.00667165	H3T38	Bombilactobacillus mellis cl.-50_1	Bombilactobacillus 9	Bombilactobacillus	676
702	24	0.00526725	13B_MAG.2	Bombilactobacillus mellis cl.-50_1	Bombilactobacillus 9	Bombilactobacillus	676
704	25	2.5259e-06	25B_MAG.22	Bombilactobacillus mellis cl.-50_1	Bombilactobacillus 9	Bombilactobacillus	676
704	26	0.000630227	2B_MAG.8	Bombilactobacillus mellis cl.-50_1	Bombilactobacillus 9	Bombilactobacillus	676
703	27	0.00252353	44B_MAG.5	Bombilactobacillus mellis cl.-50_1	Bombilactobacillus 9	Bombilactobacillus	676
701	28	0.00436934	7B_MAG.33	Bombilactobacillus mellis cl.-50_1	Bombilactobacillus 9	Bombilactobacillus	676
700	29	0.00372582	26B_MAG.8	Bombilactobacillus mellis cl.-50_1	Bombilactobacillus 9	Bombilactobacillus	676
699	30	0.00444936	22B_MAG.5	Bombilactobacillus mellis cl.-50_1	Bombilactobacillus 9	Bombilactobacillus	676
706	31	0.00086863	15B_MAG.9	Bombilactobacillus mellis cl.-50_1	Bombilactobacillus 9	Bombilactobacillus	676
706	32	0.00132253	41B_MAG.11	Bombilactobacillus mellis cl.-50_1	Bombilactobacillus 9	Bombilactobacillus	676
707	33	0.00256817	1B_MAG.13	Bombilactobacillus mellis cl.-50_1	Bombilactobacillus 9	Bombilactobacillus	676
707	34	0.00255652	6B_MAG.31	Bombilactobacillus mellis cl.-50_1	Bombilactobacillus 9	Bombilactobacillus	676
716	35	0.00035212	10B_MAG.16	Lactobacillus apis cl.-54_1	Lactobacillus 8	Lactobacillus	708
716	36	0.0011111	1B_MAG.27	Lactobacillus apis cl.-54_1	Lactobacillus 8	Lactobacillus	708
717	37	0.000707751	22B_MAG.12	Lactobacillus apis cl.-54_1	Lactobacillus 8	Lactobacillus	708
717	38	0.000354095	34B_MAG.2	Lactobacillus apis cl.-54_1	Lactobacillus 8	Lactobacillus	708
714	39	0.00409209	44B_MAG.18	Lactobacillus apis cl.-54_1	Lactobacillus 8	Lactobacillus	708
720	40	0.0052424	17B_MAG.19	Lactobacillus apis cl.-54_1	Lactobacillus 8	Lactobacillus	708
720	41	0.00216077	41B_MAG.15	Lactobacillus apis cl.-54_1	Lactobacillus 8	Lactobacillus	708
719	42	0.00419301	18B_MAG.31	Lactobacillus apis cl.-54_1	Lactobacillus 8	Lactobacillus	708
718	43	0.0031888	Ga0072402	Lactobacillus apis cl.-54_1	Lactobacillus 8	Lactobacillus	708
712	44	0.00387799	H3R21	Lactobacillus apis cl.-54_1	Lactobacillus 8	Lactobacillus	708
721	45	0.00478485	38B_MAG.35	Lactobacillus apis cl.-54_1	Lactobacillus 8	Lactobacillus	708
722	46	0.000955844	7B_MAG.17	Lactobacillus apis cl.-54_1	Lactobacillus 8	Lactobacillus	708
722	47	2.5259e-06	53B_MAG.13	Lactobacillus apis cl.-54_1	Lactobacillus 8	Lactobacillus	708
710	48	0.00323036	11B_MAG.30	Lactobacillus apis cl.-54_1	Lactobacillus 8	Lactobacillus	708
729	49	0.00531996	16B_MAG.10	Lactobacillus apis cl.-54_1	Lactobacillus 8	Lactobacillus	708
729	50	0.00425432	Ga0061073	Lactobacillus apis cl.-54_1	Lactobacillus 8	Lactobacillus	708
728	51	0.00262599	8B_MAG.17	Lactobacillus apis cl.-54_1	Lactobacillus 8	Lactobacillus	708
727	52	0.00439059	Ga0133563	Lactobacillus apis cl.-54_1	Lactobacillus 8	Lactobacillus	708
726	53	0.00289594	29B_MAG.33	Lactobacillus apis cl.-54_1	Lactobacillus 8	Lactobacillus	708
725	54	0.00407275	Ga0226842	Lactobacillus apis cl.-54_1	Lactobacillus 8	Lactobacillus	708
730	55	0.00174832	35B_MAG.12	Lactobacillus apis cl.-54_1	Lactobacillus 8	Lactobacillus	708
730	56	0.00243936	H3R25	Lactobacillus apis cl.-54_1	Lactobacillus 8	Lactobacillus	708
723	57	0.00130177	H3T48	Lactobacillus apis cl.-54_1	Lactobacillus 8	Lactobacillus	708
741	58	2.5259e-06	11B_MAG.14	Lactobacillus helsingborgensis cl.-56_1	Lactobacillus 8	Lactobacillus	708
741	59	2.5259e-06	30B_MAG.11	Lactobacillus helsingborgensis cl.-56_1	Lactobacillus 8	Lactobacillus	708
748	60	0.000382787	14B_MAG.16	Lactobacillus helsingborgensis cl.-56_1	Lactobacillus 8	Lactobacillus	708
748	61	2.5259e-06	16B_MAG.11	Lactobacillus helsingborgensis cl.-56_1	Lactobacillus 8	Lactobacillus	708
755	62	2.5259e-06	17B_MAG.18	Lactobacillus helsingborgensis cl.-56_1	Lactobacillus 8	Lactobacillus	708
755	63	2.5259e-06	19B_MAG.12	Lactobacillus helsingborgensis cl.-56_1	Lactobacillus 8	Lactobacillus	708
754	64	2.5259e-06	31B_MAG.25	Lactobacillus helsingborgensis cl.-56_1	Lactobacillus 8	Lactobacillus	708
753	65	2.5259e-06	35B_MAG.32	Lactobacillus helsingborgensis cl.-56_1	Lactobacillus 8	Lactobacillus	708
752	66	2.5259e-06	6B_MAG.8	Lactobacillus helsingborgensis cl.-56_1	Lactobacillus 8	Lactobacillus	708
751	67	0.00358145	Ga0133561	Lactobacillus helsingborgensis cl.-56_1	Lactobacillus 8	Lactobacillus	708
758	68	2.5259e-06	26B_MAG.3	Lactobacillus helsingborgensis cl.-56_1	Lactobacillus 8	Lactobacillus	708
758	69	0.000878636	34B_MAG.9	Lactobacillus helsingborgensis cl.-56_1	Lactobacillus 8	Lactobacillus	708
757	70	2.5259e-06	37B_MAG.3	Lactobacillus helsingborgensis cl.-56_1	Lactobacillus 8	Lactobacillus	708
756	71	0.00181659	45B_MAG.27	Lactobacillus helsingborgensis cl.-56_1	Lactobacillus 8	Lactobacillus	708
749	72	0.00381095	Ga0072400	Lactobacillus helsingborgensis cl.-56_1	Lactobacillus 8	Lactobacillus	708
746	73	0.00343117	LACWKB8	Lactobacillus helsingborgensis cl.-56_1	Lactobacillus 8	Lactobacillus	708
745	74	0.00344186	H3T47	Lactobacillus helsingborgensis cl.-56_1	Lactobacillus 8	Lactobacillus	708
744	75	0.0032742	36B_MAG.22	Lactobacillus helsingborgensis cl.-56_1	Lactobacillus 8	Lactobacillus	708
743	76	0.00328475	15B_MAG.16	Lactobacillus helsingborgensis cl.-56_1	Lactobacillus 8	Lactobacillus	708
742	77	0.0023885	46B_MAG.21	Lactobacillus helsingborgensis cl.-56_1	Lactobacillus 8	Lactobacillus	708
739	78	2.5259e-06	7B_MAG.7	Lactobacillus helsingborgensis cl.-56_1	Lactobacillus 8	Lactobacillus	708
738	79	2.5259e-06	42B_MAG.21	Lactobacillus helsingborgensis cl.-56_1	Lactobacillus 8	Lactobacillus	708
737	80	2.5259e-06	44B_MAG.24	Lactobacillus helsingborgensis cl.-56_1	Lactobacillus 8	Lactobacillus	708
736	81	2.5259e-06	33B_MAG.7	Lactobacillus helsingborgensis cl.-56_1	Lactobacillus 8	Lactobacillus	708
735	82	2.5259e-06	38B_MAG.16	Lactobacillus helsingborgensis cl.-56_1	Lactobacillus 8	Lactobacillus	708
734	83	2.5259e-06	53B_MAG.30	Lactobacillus helsingborgensis cl.-56_1	Lactobacillus 8	Lactobacillus	708
733	84	2.5259e-06	49B_MAG.29	Lactobacillus helsingborgensis cl.-56_1	Lactobacillus 8	Lactobacillus	708
732	85	0.00052185	13B_MAG.20	Lactobacillus helsingborgensis cl.-56_1	Lactobacillus 8	Lactobacillus	708
768	86	0.00807416	11B_MAG.26	Lactobacillus melliventris cl.-56_2	Lactobacillus 8	Lactobacillus	708
769	87	0.000473843	15B_MAG.29	Lactobacillus melliventris cl.-56_2	Lactobacillus 8	Lactobacillus	708
769	88	2.5259e-06	26B_MAG.36	Lactobacillus melliventris cl.-56_2	Lactobacillus 8	Lactobacillus	708
767	89	0.00345275	45B_MAG.31	Lactobacillus melliventris cl.-56_2	Lactobacillus 8	Lactobacillus	708
766	90	0.00598945	H3R22	Lactobacillus melliventris cl.-56_2	Lactobacillus 8	Lactobacillus	708
765	91	0.00727601	Ga0072404	Lactobacillus melliventris cl.-56_2	Lactobacillus 8	Lactobacillus	708
775	92	0.00297433	13B_MAG.19	Lactobacillus melliventris cl.-56_2	Lactobacillus 8	Lactobacillus	708
775	93	0.000378287	6B_MAG.5	Lactobacillus melliventris cl.-56_2	Lactobacillus 8	Lactobacillus	708
774	94	2.5259e-06	38B_MAG.10	Lactobacillus melliventris cl.-56_2	Lactobacillus 8	Lactobacillus	708
773	95	0.000760667	8B_MAG.16	Lactobacillus melliventris cl.-56_2	Lactobacillus 8	Lactobacillus	708
772	96	0.000589041	17B_MAG.12	Lactobacillus melliventris cl.-56_2	Lactobacillus 8	Lactobacillus	708
771	97	0.00572284	Ga0133562	Lactobacillus melliventris cl.-56_2	Lactobacillus 8	Lactobacillus	708
770	98	0.0016075	14B_MAG.15	Lactobacillus melliventris cl.-56_2	Lactobacillus 8	Lactobacillus	708
780	99	0.0099439	16B_MAG.12	Lactobacillus melliventris cl.-56_2	Lactobacillus 8	Lactobacillus	708
780	100	0.0145495	19B_MAG.19	Lactobacillus melliventris cl.-56_2	Lactobacillus 8	Lactobacillus	708
779	101	0.00344954	31B_MAG.21	Lactobacillus melliventris cl.-56_2	Lactobacillus 8	Lactobacillus	708
778	102	0.00156262	Ga0225908	Lactobacillus melliventris cl.-56_2	Lactobacillus 8	Lactobacillus	708
781	103	0.0100924	35B_MAG.28	Lactobacillus melliventris cl.-56_2	Lactobacillus 8	Lactobacillus	708
781	104	0.00474471	Ga0226840	Lactobacillus melliventris cl.-56_2	Lactobacillus 8	Lactobacillus	708
776	105	0.00384153	Ga0227359	Lactobacillus melliventris cl.-56_2	Lactobacillus 8	Lactobacillus	708
762	106	0.00465689	33B_MAG.10	Lactobacillus melliventris cl.-56_2	Lactobacillus 8	Lactobacillus	708
761	107	0.00426297	43B_MAG.32	Lactobacillus melliventris cl.-56_2	Lactobacillus 8	Lactobacillus	708
782	108	0.00349524	41B_MAG.17	Lactobacillus melliventris cl.-56_2	Lactobacillus 8	Lactobacillus	708
782	109	0.00794926	48B_MAG.4	Lactobacillus melliventris cl.-56_2	Lactobacillus 8	Lactobacillus	708
786	110	0.00692755	11B_MAG.5	Lactobacillus kimbladii cl.-55_1	Lactobacillus 8	Lactobacillus	708
788	111	0.00044106	17B_MAG.31	Lactobacillus kimbladii cl.-55_1	Lactobacillus 8	Lactobacillus	708
788	112	0.000429801	26B_MAG.32	Lactobacillus kimbladii cl.-55_1	Lactobacillus 8	Lactobacillus	708
787	113	0.00388723	20B_MAG.6	Lactobacillus kimbladii cl.-55_1	Lactobacillus 8	Lactobacillus	708
785	114	0.0040368	Ga0072403	Lactobacillus kimbladii cl.-55_1	Lactobacillus 8	Lactobacillus	708
784	115	0.00336538	25B_MAG.17	Lactobacillus kimbladii cl.-55_1	Lactobacillus 8	Lactobacillus	708
791	116	0.00649411	19B_MAG.5	Lactobacillus kullabergensis cl.-55_2	Lactobacillus 8	Lactobacillus	708
798	117	0.00658643	2B_MAG.26	Lactobacillus kullabergensis cl.-55_2	Lactobacillus 8	Lactobacillus	708
798	118	0.00872282	H3T43	Lactobacillus kullabergensis cl.-55_2	Lactobacillus 8	Lactobacillus	708
797	119	0.00491381	LACWKB10	Lactobacillus kullabergensis cl.-55_2	Lactobacillus 8	Lactobacillus	708
796	120	0.00551282	Ga0070887	Lactobacillus kullabergensis cl.-55_2	Lactobacillus 8	Lactobacillus	708
795	121	0.00374135	Ga0133564	Lactobacillus kullabergensis cl.-55_2	Lactobacillus 8	Lactobacillus	708
794	122	0.00598131	5B_MAG.11	Lactobacillus kullabergensis cl.-55_2	Lactobacillus 8	Lactobacillus	708
793	123	0.00701115	30B_MAG.14	Lactobacillus kullabergensis cl.-55_2	Lactobacillus 8	Lactobacillus	708
792	124	0.00942356	31B_MAG.26	Lactobacillus kullabergensis cl.-55_2	Lactobacillus 8	Lactobacillus	708
790	125	0.00605723	Ga0226839	Lactobacillus kullabergensis cl.-55_2	Lactobacillus 8	Lactobacillus	708
789	126	0.0164024	H3U49	Lactobacillus kullabergensis cl.-55_3	Lactobacillus 8	Lactobacillus	708
809	127	0.00505434	10B_MAG.26	Snodgrassella alvi cl.-44_1	Snodgrassella 3	Snodgrassella	802
809	128	0.0055645	2B_MAG.2	Snodgrassella alvi cl.-44_1	Snodgrassella 3	Snodgrassella	802
817	129	2.5259e-06	11B_MAG.16	Snodgrassella alvi cl.-44_1	Snodgrassella 3	Snodgrassella	802
817	130	0.000996531	49B_MAG.19	Snodgrassella alvi cl.-44_1	Snodgrassella 3	Snodgrassella	802
816	131	9.60276e-05	5B_MAG.13	Snodgrassella alvi cl.-44_1	Snodgrassella 3	Snodgrassella	802
815	132	0.00277834	BGI09	Snodgrassella alvi cl.-44_1	Snodgrassella 3	Snodgrassella	802
814	133	0.0045799	13B_MAG.12	Snodgrassella alvi cl.-44_1	Snodgrassella 3	Snodgrassella	802
813	134	0.00554243	51B_MAG.11	Snodgrassella alvi cl.-44_1	Snodgrassella 3	Snodgrassella	802
819	135	0.00366522	15B_MAG.25	Snodgrassella alvi cl.-44_1	Snodgrassella 3	Snodgrassella	802
821	136	0.00330428	BGI08	Snodgrassella alvi cl.-44_1	Snodgrassella 3	Snodgrassella	802
821	137	0.00392366	H3U73	Snodgrassella alvi cl.-44_1	Snodgrassella 3	Snodgrassella	802
820	138	0.00430244	Ga0326500	Snodgrassella alvi cl.-44_1	Snodgrassella 3	Snodgrassella	802
822	139	0.00273423	26B_MAG.28	Snodgrassella alvi cl.-44_1	Snodgrassella 3	Snodgrassella	802
822	140	0.00137965	Ga0227304	Snodgrassella alvi cl.-44_1	Snodgrassella 3	Snodgrassella	802
825	141	0.00544538	17B_MAG.14	Snodgrassella alvi cl.-44_1	Snodgrassella 3	Snodgrassella	802
825	142	0.00433765	46B_MAG.23	Snodgrassella alvi cl.-44_1	Snodgrassella 3	Snodgrassella	802
826	143	0.00624723	35B_MAG.18	Snodgrassella alvi cl.-44_1	Snodgrassella 3	Snodgrassella	802
826	144	0.00740088	43B_MAG.9	Snodgrassella alvi cl.-44_1	Snodgrassella 3	Snodgrassella	802
828	145	0.00016801	31B_MAG.19	Snodgrassella alvi cl.-44_1	Snodgrassella 3	Snodgrassella	802
828	146	0.000714335	40B_MAG.6	Snodgrassella alvi cl.-44_1	Snodgrassella 3	Snodgrassella	802
827	147	0.00507134	34B_MAG.12	Snodgrassella alvi cl.-44_1	Snodgrassella 3	Snodgrassella	802
835	148	0.00305275	12B_MAG.11	Snodgrassella alvi cl.-44_1	Snodgrassella 3	Snodgrassella	802
835	149	0.00218821	H3T75	Snodgrassella alvi cl.-44_1	Snodgrassella 3	Snodgrassella	802
836	150	0.00473838	18B_MAG.10	Snodgrassella alvi cl.-44_1	Snodgrassella 3	Snodgrassella	802
836	151	0.00219139	41B_MAG.5	Snodgrassella alvi cl.-44_1	Snodgrassella 3	Snodgrassella	802
837	152	0.00543116	14B_MAG.25	Snodgrassella alvi cl.-44_1	Snodgrassella 3	Snodgrassella	802
837	153	0.00543233	48B_MAG.11	Snodgrassella alvi cl.-44_1	Snodgrassella 3	Snodgrassella	802
840	154	0.00329823	20B_MAG.28	Snodgrassella alvi cl.-44_1	Snodgrassella 3	Snodgrassella	802
840	155	0.00303331	4B_MAG.11	Snodgrassella alvi cl.-44_1	Snodgrassella 3	Snodgrassella	802
841	156	0.0037978	38B_MAG.31	Snodgrassella alvi cl.-44_1	Snodgrassella 3	Snodgrassella	802
841	157	0.00351833	44B_MAG.6	Snodgrassella alvi cl.-44_1	Snodgrassella 3	Snodgrassella	802
842	158	0.00527889	3B_MAG.24	Snodgrassella alvi cl.-44_1	Snodgrassella 3	Snodgrassella	802
843	159	2.5259e-06	BHC42	Snodgrassella alvi cl.-44_1	Snodgrassella 3	Snodgrassella	802
843	160	2.5259e-06	BHC50	Snodgrassella alvi cl.-44_1	Snodgrassella 3	Snodgrassella	802
844	161	0.00444311	36B_MAG.32	Snodgrassella alvi cl.-44_1	Snodgrassella 3	Snodgrassella	802
844	162	0.00408466	H3V11	Snodgrassella alvi cl.-44_1	Snodgrassella 3	Snodgrassella	802
845	163	0.00365752	42B_MAG.28	Snodgrassella alvi cl.-44_1	Snodgrassella 3	Snodgrassella	802
846	164	0.00425892	BGI12	Snodgrassella alvi cl.-44_1	Snodgrassella 3	Snodgrassella	802
846	165	0.00509072	1B_MAG.9	Snodgrassella alvi cl.-44_1	Snodgrassella 3	Snodgrassella	802
829	166	0.0051825	H3U82	Snodgrassella alvi cl.-44_1	Snodgrassella 3	Snodgrassella	802
850	167	0.00204881	22B_MAG.1	Snodgrassella alvi cl.-44_1	Snodgrassella 3	Snodgrassella	802
850	168	0.00276512	BHC52	Snodgrassella alvi cl.-44_1	Snodgrassella 3	Snodgrassella	802
849	169	0.00511809	SALWKB2	Snodgrassella alvi cl.-44_1	Snodgrassella 3	Snodgrassella	802
848	170	0.00445105	BGH96	Snodgrassella alvi cl.-44_1	Snodgrassella 3	Snodgrassella	802
847	171	0.00469605	H3V10	Snodgrassella alvi cl.-44_1	Snodgrassella 3	Snodgrassella	802
852	172	0.00608374	21B_MAG.8	Snodgrassella alvi cl.-44_1	Snodgrassella 3	Snodgrassella	802
854	173	2.5259e-06	BGH97	Snodgrassella alvi cl.-44_1	Snodgrassella 3	Snodgrassella	802
854	174	2.5259e-06	BGI00	Snodgrassella alvi cl.-44_1	Snodgrassella 3	Snodgrassella	802
855	175	0.00694099	BGI01	Snodgrassella alvi cl.-44_1	Snodgrassella 3	Snodgrassella	802
855	176	0.00525302	Ga0227306	Snodgrassella alvi cl.-44_1	Snodgrassella 3	Snodgrassella	802
856	177	0.00623605	BGI13	Snodgrassella alvi cl.-44_1	Snodgrassella 3	Snodgrassella	802
856	178	0.00613441	H3V01	Snodgrassella alvi cl.-44_1	Snodgrassella 3	Snodgrassella	802
805	179	0.00879558	CPT77	Snodgrassella alvi cl.-44_1	Snodgrassella 3	Snodgrassella	802
857	180	0.00437145	28B_MAG.3	Snodgrassella alvi cl.-44_1	Snodgrassella 3	Snodgrassella	802
857	181	0.00558027	23B_MAG.13	Snodgrassella alvi cl.-44_1	Snodgrassella 3	Snodgrassella	802
858	182	2.5259e-06	BGH94	Snodgrassella alvi cl.-44_1	Snodgrassella 3	Snodgrassella	802
858	183	2.5259e-06	BGH95	Snodgrassella alvi cl.-44_1	Snodgrassella 3	Snodgrassella	802
860	184	0.0114649	26B_MAG.20	Snodgrassella alvi cl.-44_1	Snodgrassella 3	Snodgrassella	802
862	185	0.000330517	32B_MAG.14	Snodgrassella alvi cl.-44_1	Snodgrassella 3	Snodgrassella	802
862	186	0.000458326	45B_MAG.24	Snodgrassella alvi cl.-44_1	Snodgrassella 3	Snodgrassella	802
865	187	0.00408132	50B_MAG.20	Snodgrassella alvi cl.-44_1	Snodgrassella 3	Snodgrassella	802
867	188	0.00471669	55B_MAG.20	Snodgrassella alvi cl.-44_1	Snodgrassella 3	Snodgrassella	802
867	189	0.00350162	Ga0227305	Snodgrassella alvi cl.-44_1	Snodgrassella 3	Snodgrassella	802
866	190	0.00448105	9B_MAG.16	Snodgrassella alvi cl.-44_1	Snodgrassella 3	Snodgrassella	802
864	191	0.00426246	53B_MAG.36	Snodgrassella alvi cl.-44_1	Snodgrassella 3	Snodgrassella	802
863	192	0.00420026	H3T79	Snodgrassella alvi cl.-44_1	Snodgrassella 3	Snodgrassella	802
868	193	0.00591642	BHC47	Snodgrassella alvi cl.-44_1	Snodgrassella 3	Snodgrassella	802
868	194	0.00589344	23B_MAG.27	Snodgrassella alvi cl.-44_1	Snodgrassella 3	Snodgrassella	802
873	195	0.00366939	11B_MAG.34	Snodgrassella alvi cl.-43_2	Snodgrassella 2	Snodgrassella	869
873	196	0.00354772	30B_MAG.20	Snodgrassella alvi cl.-43_2	Snodgrassella 2	Snodgrassella	869
872	197	0.0101232	23B_MAG.10	Snodgrassella alvi cl.-43_2	Snodgrassella 2	Snodgrassella	869
871	198	0.00576483	21B_MAG.24	Snodgrassella alvi cl.-43_2	Snodgrassella 2	Snodgrassella	869
870	199	0.00723606	33B_MAG.31	Snodgrassella alvi cl.-43_2	Snodgrassella 2	Snodgrassella	869
874	200	0.00491098	12B_MAG.8	Snodgrassella sp. cl.-43_1	Snodgrassella 2	Snodgrassella	869
880	201	0.00619037	13B_MAG.13	Snodgrassella sp. cl.-43_1	Snodgrassella 2	Snodgrassella	869
880	202	0.00946775	34B_MAG.1	Snodgrassella sp. cl.-43_1	Snodgrassella 2	Snodgrassella	869
883	203	0.00392557	1B_MAG.17	Snodgrassella sp. cl.-43_1	Snodgrassella 2	Snodgrassella	869
883	204	0.00487632	26B_MAG.16	Snodgrassella sp. cl.-43_1	Snodgrassella 2	Snodgrassella	869
882	205	0.00721707	7B_MAG.13	Snodgrassella sp. cl.-43_1	Snodgrassella 2	Snodgrassella	869
881	206	0.00513475	8B_MAG.15	Snodgrassella sp. cl.-43_1	Snodgrassella 2	Snodgrassella	869
884	207	0.00402612	22B_MAG.15	Snodgrassella sp. cl.-43_1	Snodgrassella 2	Snodgrassella	869
884	208	0.00381549	46B_MAG.18	Snodgrassella sp. cl.-43_1	Snodgrassella 2	Snodgrassella	869
877	209	0.00977137	19B_MAG.25	Snodgrassella sp. cl.-43_1	Snodgrassella 2	Snodgrassella	869
876	210	0.00541298	14B_MAG.27	Snodgrassella sp. cl.-43_1	Snodgrassella 2	Snodgrassella	869
875	211	0.00531666	5B_MAG.2	Snodgrassella sp. cl.-43_1	Snodgrassella 2	Snodgrassella	869
897	212	0.00145388	11B_MAG.13	Gilliamella apicola cl.-35_1	Gilliamella_Frischella 1	Gilliamella	885
899	213	0.00166818	12B_MAG.23	Gilliamella apicola cl.-35_1	Gilliamella_Frischella 1	Gilliamella	885
899	214	0.00157215	B6D19	Gilliamella apicola cl.-35_1	Gilliamella_Frischella 1	Gilliamella	885
898	215	0.00233629	25B_MAG.4	Gilliamella apicola cl.-35_1	Gilliamella_Frischella 1	Gilliamella	885
896	216	0.0035164	33B_MAG.24	Gilliamella apicola cl.-35_1	Gilliamella_Frischella 1	Gilliamella	885
895	217	0.00328852	30B_MAG.15	Gilliamella apicola cl.-35_1	Gilliamella_Frischella 1	Gilliamella	885
894	218	0.00143276	29B_MAG.21	Gilliamella apicola cl.-35_1	Gilliamella_Frischella 1	Gilliamella	885
902	219	0.00234102	21B_MAG.17	Gilliamella apicola cl.-35_1	Gilliamella_Frischella 1	Gilliamella	885
902	220	0.00476829	49B_MAG.25	Gilliamella apicola cl.-35_1	Gilliamella_Frischella 1	Gilliamella	885
901	221	0.00430199	GAPWK	Gilliamella apicola cl.-35_1	Gilliamella_Frischella 1	Gilliamella	885
904	222	0.00238373	28B_MAG.23	Gilliamella apicola cl.-35_1	Gilliamella_Frischella 1	Gilliamella	885
904	223	0.00199922	31B_MAG.17	Gilliamella apicola cl.-35_1	Gilliamella_Frischella 1	Gilliamella	885
905	224	0.00317776	42B_MAG.4	Gilliamella apicola cl.-35_1	Gilliamella_Frischella 1	Gilliamella	885
906	225	2.5259e-06	B5S40	Gilliamella apicola cl.-35_1	Gilliamella_Frischella 1	Gilliamella	885
906	226	2.5259e-06	B6D08	Gilliamella apicola cl.-35_1	Gilliamella_Frischella 1	Gilliamella	885
907	227	0.000644589	23B_MAG.22	Gilliamella apicola cl.-35_1	Gilliamella_Frischella 1	Gilliamella	885
907	228	0.000280676	Ga0133559	Gilliamella apicola cl.-35_1	Gilliamella_Frischella 1	Gilliamella	885
908	229	0.00295557	9B_MAG.7	Gilliamella apicola cl.-35_1	Gilliamella_Frischella 1	Gilliamella	885
908	230	0.00301541	A9G14	Gilliamella apicola cl.-35_1	Gilliamella_Frischella 1	Gilliamella	885
890	231	0.00575937	B6D03	Gilliamella apicola cl.-35_1	Gilliamella_Frischella 1	Gilliamella	885
912	232	0.00453438	14B_MAG.4	Gilliamella apicola cl.-35_2	Gilliamella_Frischella 1	Gilliamella	885
912	233	0.0052812	A9G17	Gilliamella apicola cl.-35_2	Gilliamella_Frischella 1	Gilliamella	885
911	234	0.00362132	23B_MAG.20	Gilliamella apicola cl.-35_2	Gilliamella_Frischella 1	Gilliamella	885
919	235	0.00232739	1B_MAG.6	Gilliamella apicola cl.-35_2	Gilliamella_Frischella 1	Gilliamella	885
919	236	0.0023377	4B_MAG.18	Gilliamella apicola cl.-35_2	Gilliamella_Frischella 1	Gilliamella	885
918	237	0.00190883	H3T96	Gilliamella apicola cl.-35_2	Gilliamella_Frischella 1	Gilliamella	885
917	238	0.00181523	5B_MAG.9	Gilliamella apicola cl.-35_2	Gilliamella_Frischella 1	Gilliamella	885
920	239	0.00196991	49B_MAG.2	Gilliamella apicola cl.-35_2	Gilliamella_Frischella 1	Gilliamella	885
920	240	0.0103871	51B_MAG.28	Gilliamella apicola cl.-35_2	Gilliamella_Frischella 1	Gilliamella	885
921	241	0.0021394	34B_MAG.20	Gilliamella apicola cl.-35_2	Gilliamella_Frischella 1	Gilliamella	885
921	242	0.00284955	B6D22	Gilliamella apicola cl.-35_2	Gilliamella_Frischella 1	Gilliamella	885
914	243	0.00206438	7B_MAG.36	Gilliamella apicola cl.-35_2	Gilliamella_Frischella 1	Gilliamella	885
913	244	0.00266363	20B_MAG.11	Gilliamella apicola cl.-35_2	Gilliamella_Frischella 1	Gilliamella	885
922	245	0.00310816	19B_MAG.8	Gilliamella apicola cl.-35_2	Gilliamella_Frischella 1	Gilliamella	885
922	246	0.00371487	H3S73	Gilliamella apicola cl.-35_2	Gilliamella_Frischella 1	Gilliamella	885
928	247	0.000562553	12B_MAG.15	Gilliamella apis cl.-36_5	Gilliamella_Frischella 1	Gilliamella	885
928	248	0.000745578	29B_MAG.40	Gilliamella apis cl.-36_5	Gilliamella_Frischella 1	Gilliamella	885
931	249	0.00339935	15B_MAG.21	Gilliamella apis cl.-36_5	Gilliamella_Frischella 1	Gilliamella	885
932	250	0.00359853	35B_MAG.1	Gilliamella apis cl.-36_5	Gilliamella_Frischella 1	Gilliamella	885
933	251	0.00329864	42B_MAG.2	Gilliamella apis cl.-36_5	Gilliamella_Frischella 1	Gilliamella	885
935	252	0.0011093	49B_MAG.14	Gilliamella apis cl.-36_5	Gilliamella_Frischella 1	Gilliamella	885
935	253	0.000194978	7B_MAG.6	Gilliamella apis cl.-36_5	Gilliamella_Frischella 1	Gilliamella	885
934	254	0.00317425	5B_MAG.27	Gilliamella apis cl.-36_5	Gilliamella_Frischella 1	Gilliamella	885
930	255	0.00376908	23B_MAG.8	Gilliamella apis cl.-36_5	Gilliamella_Frischella 1	Gilliamella	885
929	256	0.0058247	21B_MAG.11	Gilliamella apis cl.-36_5	Gilliamella_Frischella 1	Gilliamella	885
926	257	0.00361087	Ga0133558	Gilliamella apis cl.-36_5	Gilliamella_Frischella 1	Gilliamella	885
938	258	0.00214752	13B_MAG.1	Gilliamella apis cl.-36_5	Gilliamella_Frischella 1	Gilliamella	885
938	259	0.00202006	3B_MAG.31	Gilliamella apis cl.-36_5	Gilliamella_Frischella 1	Gilliamella	885
939	260	0.00482875	44B_MAG.7	Gilliamella apis cl.-36_5	Gilliamella_Frischella 1	Gilliamella	885
939	261	0.00404806	50B_MAG.27	Gilliamella apis cl.-36_5	Gilliamella_Frischella 1	Gilliamella	885
936	262	0.00400032	Ga0133557	Gilliamella apis cl.-36_5	Gilliamella_Frischella 1	Gilliamella	885
941	263	0.00498268	15B_MAG.13	Gilliamella sp. cl.-36_4	Gilliamella_Frischella 1	Gilliamella	885
941	264	0.00401986	32B_MAG.16	Gilliamella sp. cl.-36_4	Gilliamella_Frischella 1	Gilliamella	885
940	265	0.00252254	4B_MAG.24	Gilliamella sp. cl.-36_4	Gilliamella_Frischella 1	Gilliamella	885
946	266	0.00191484	16B_MAG.6	Gilliamella apis cl.-36_2	Gilliamella_Frischella 1	Gilliamella	885
946	267	0.00227351	B6D18	Gilliamella apis cl.-36_2	Gilliamella_Frischella 1	Gilliamella	885
945	268	0.00270575	22B_MAG.19	Gilliamella apis cl.-36_2	Gilliamella_Frischella 1	Gilliamella	885
951	269	0.00199086	3B_MAG.28	Gilliamella apis cl.-36_2	Gilliamella_Frischella 1	Gilliamella	885
951	270	0.00374526	48B_MAG.8	Gilliamella apis cl.-36_2	Gilliamella_Frischella 1	Gilliamella	885
950	271	0.00568848	Ga0133556	Gilliamella apis cl.-36_2	Gilliamella_Frischella 1	Gilliamella	885
949	272	0.00356357	49B_MAG.17	Gilliamella apis cl.-36_2	Gilliamella_Frischella 1	Gilliamella	885
948	273	0.00631469	46B_MAG.17	Gilliamella apis cl.-36_2	Gilliamella_Frischella 1	Gilliamella	885
952	274	0.00465797	55B_MAG.13	Gilliamella apis cl.-36_2	Gilliamella_Frischella 1	Gilliamella	885
952	275	0.00297324	H3T80	Gilliamella apis cl.-36_2	Gilliamella_Frischella 1	Gilliamella	885
958	276	0.00422939	33B_MAG.33	Gilliamella apis cl.-36_1	Gilliamella_Frischella 1	Gilliamella	885
958	277	0.00541254	4B_MAG.14	Gilliamella apis cl.-36_1	Gilliamella_Frischella 1	Gilliamella	885
961	278	0.00273403	B6D21	Gilliamella apis cl.-36_1	Gilliamella_Frischella 1	Gilliamella	885
961	279	0.00227704	H3U96	Gilliamella apis cl.-36_1	Gilliamella_Frischella 1	Gilliamella	885
960	280	0.00703231	H3U97	Gilliamella apis cl.-36_1	Gilliamella_Frischella 1	Gilliamella	885
959	281	0.0044641	H3T56	Gilliamella apis cl.-36_1	Gilliamella_Frischella 1	Gilliamella	885
956	282	0.00555049	B6D14	Gilliamella apis cl.-36_1	Gilliamella_Frischella 1	Gilliamella	885
964	283	0.00978495	A9G16	Gilliamella apis cl.-36_1	Gilliamella_Frischella 1	Gilliamella	885
964	284	0.00497849	H3T83	Gilliamella apis cl.-36_1	Gilliamella_Frischella 1	Gilliamella	885
966	285	2.5259e-06	B6C88	Gilliamella apis cl.-36_1	Gilliamella_Frischella 1	Gilliamella	885
966	286	2.5259e-06	B6C96	Gilliamella apis cl.-36_1	Gilliamella_Frischella 1	Gilliamella	885
965	287	0.00514073	B6D17	Gilliamella apis cl.-36_1	Gilliamella_Frischella 1	Gilliamella	885
962	288	0.00347962	Ga0133555	Gilliamella apis cl.-36_1	Gilliamella_Frischella 1	Gilliamella	885
954	289	0.00727545	A9G15	Gilliamella apis cl.-36_1	Gilliamella_Frischella 1	Gilliamella	885
953	290	0.00502934	A9G19	Gilliamella apis cl.-36_1	Gilliamella_Frischella 1	Gilliamella	885
942	291	0.0313084	B6C99	Gilliamella apis cl.-36_3	Gilliamella_Frischella 1	Gilliamella	885
971	292	0.00677429	34B_MAG.21	Gilliamella sp. cl.-29_1	Gilliamella_Frischella 1	Gilliamella	885
971	293	0.00433747	Ga0227298	Gilliamella sp. cl.-29_1	Gilliamella_Frischella 1	Gilliamella	885
972	294	0.00677054	43B_MAG.31	Gilliamella sp. cl.-29_1	Gilliamella_Frischella 1	Gilliamella	885
972	295	0.00232339	A9G32	Gilliamella sp. cl.-29_1	Gilliamella_Frischella 1	Gilliamella	885
974	296	0.00970215	A9G37	Gilliamella sp. cl.-29_1	Gilliamella_Frischella 1	Gilliamella	885
974	297	0.00206299	A9G38	Gilliamella sp. cl.-29_1	Gilliamella_Frischella 1	Gilliamella	885
973	298	0.00410935	A9G44	Gilliamella sp. cl.-29_1	Gilliamella_Frischella 1	Gilliamella	885
968	299	0.0310412	A9G43	Gilliamella sp. cl.-29_1	Gilliamella_Frischella 1	Gilliamella	885
975	300	0.000508951	A9G31	Gilliamella sp. cl.-29_1	Gilliamella_Frischella 1	Gilliamella	885
975	301	0.000752087	A9G39	Gilliamella sp. cl.-29_1	Gilliamella_Frischella 1	Gilliamella	885
982	302	2.5259e-06	12B_MAG.26	Gilliamella sp. cl.-30_1	Gilliamella_Frischella 1	Gilliamella	885
982	303	2.5259e-06	22B_MAG.14	Gilliamella sp. cl.-30_1	Gilliamella_Frischella 1	Gilliamella	885
986	304	0.000154603	20B_MAG.19	Gilliamella sp. cl.-30_1	Gilliamella_Frischella 1	Gilliamella	885
986	305	7.52497e-05	38B_MAG.24	Gilliamella sp. cl.-30_1	Gilliamella_Frischella 1	Gilliamella	885
985	306	7.45922e-05	40B_MAG.26	Gilliamella sp. cl.-30_1	Gilliamella_Frischella 1	Gilliamella	885
989	307	7.7673e-05	26B_MAG.10	Gilliamella sp. cl.-30_1	Gilliamella_Frischella 1	Gilliamella	885
989	308	0.000177973	35B_MAG.25	Gilliamella sp. cl.-30_1	Gilliamella_Frischella 1	Gilliamella	885
988	309	0.000233626	29B_MAG.38	Gilliamella sp. cl.-30_1	Gilliamella_Frischella 1	Gilliamella	885
987	310	0.000190212	30B_MAG.27	Gilliamella sp. cl.-30_1	Gilliamella_Frischella 1	Gilliamella	885
990	311	2.5259e-06	31B_MAG.12	Gilliamella sp. cl.-30_1	Gilliamella_Frischella 1	Gilliamella	885
990	312	2.5259e-06	4B_MAG.21	Gilliamella sp. cl.-30_1	Gilliamella_Frischella 1	Gilliamella	885
992	313	2.5259e-06	14B_MAG.3	Gilliamella sp. cl.-30_1	Gilliamella_Frischella 1	Gilliamella	885
992	314	2.5259e-06	44B_MAG.9	Gilliamella sp. cl.-30_1	Gilliamella_Frischella 1	Gilliamella	885
991	315	2.5259e-06	41B_MAG.26	Gilliamella sp. cl.-30_1	Gilliamella_Frischella 1	Gilliamella	885
979	316	2.5259e-06	49B_MAG.12	Gilliamella sp. cl.-30_1	Gilliamella_Frischella 1	Gilliamella	885
978	317	2.5259e-06	19B_MAG.13	Gilliamella sp. cl.-30_1	Gilliamella_Frischella 1	Gilliamella	885
977	318	0.000156764	45B_MAG.13	Gilliamella sp. cl.-30_1	Gilliamella_Frischella 1	Gilliamella	885
976	319	2.5259e-06	34B_MAG.29	Gilliamella sp. cl.-30_1	Gilliamella_Frischella 1	Gilliamella	885
996	320	0.0035971	12B_MAG.17	Frischella perrara cl.-27_1	Gilliamella_Frischella 1	Frischella	885
996	321	0.00330816	Ga0077910	Frischella perrara cl.-27_1	Gilliamella_Frischella 1	Frischella	885
997	322	0.00303996	30B_MAG.13	Frischella perrara cl.-27_1	Gilliamella_Frischella 1	Frischella	885
997	323	0.00428473	51B_MAG.15	Frischella perrara cl.-27_1	Gilliamella_Frischella 1	Frischella	885
1002	324	0.00555984	15B_MAG.2	Frischella perrara cl.-27_1	Gilliamella_Frischella 1	Frischella	885
1003	325	0.00505908	20B_MAG.17	Frischella perrara cl.-27_1	Gilliamella_Frischella 1	Frischella	885
1004	326	0.000122154	32B_MAG.3	Frischella perrara cl.-27_1	Gilliamella_Frischella 1	Frischella	885
1004	327	0.000261681	43B_MAG.13	Frischella perrara cl.-27_1	Gilliamella_Frischella 1	Frischella	885
1001	328	0.0040634	1B_MAG.22	Frischella perrara cl.-27_1	Gilliamella_Frischella 1	Frischella	885
1006	329	0.000479298	26B_MAG.7	Frischella perrara cl.-27_1	Gilliamella_Frischella 1	Frischella	885
1006	330	0.000368076	19B_MAG.18	Frischella perrara cl.-27_1	Gilliamella_Frischella 1	Frischella	885
1007	331	0.00387503	42B_MAG.24	Frischella perrara cl.-27_1	Gilliamella_Frischella 1	Frischella	885
1007	332	0.00213039	5B_MAG.8	Frischella perrara cl.-27_1	Gilliamella_Frischella 1	Frischella	885
1009	333	0.00327067	41B_MAG.21	Frischella perrara cl.-27_1	Gilliamella_Frischella 1	Frischella	885
1009	334	0.00359474	4B_MAG.28	Frischella perrara cl.-27_1	Gilliamella_Frischella 1	Frischella	885
1010	335	0.00387377	6B_MAG.3	Frischella perrara cl.-27_1	Gilliamella_Frischella 1	Frischella	885
1010	336	0.00422211	Ga0133554	Frischella perrara cl.-27_1	Gilliamella_Frischella 1	Frischella	885
998	337	0.0039185	50B_MAG.23	Frischella perrara cl.-27_1	Gilliamella_Frischella 1	Frischella	885
993	338	0.00363722	29B_MAG.45	Frischella perrara cl.-27_1	Gilliamella_Frischella 1	Frischella	885
1112	339	0	10B_MAG.3	Commensalibacter cl.-17_1	Commensalibacter 4	Commensalibacter	1107
1112	340	0	20B_MAG.22	Commensalibacter cl.-17_1	Commensalibacter 4	Commensalibacter	1107
1111	341	0	22B_MAG.3	Commensalibacter cl.-17_1	Commensalibacter 4	Commensalibacter	1107
1113	342	2.5259e-06	14B_MAG.20	Commensalibacter cl.-17_1	Commensalibacter 4	Commensalibacter	1107
1113	343	2.5259e-06	4B_MAG.15	Commensalibacter cl.-17_1	Commensalibacter 4	Commensalibacter	1107
1109	344	2.5259e-06	13B_MAG.17	Commensalibacter cl.-17_1	Commensalibacter 4	Commensalibacter	1107
1108	345	0.000917128	H3T57	Commensalibacter cl.-17_1	Commensalibacter 4	Commensalibacter	1107
1085	346	0.00384149	11B_MAG.32	Commensalibacter cl.-17_1	Commensalibacter 4	Commensalibacter	1107
1085	347	0.00322367	30B_MAG.9	Commensalibacter cl.-17_1	Commensalibacter 4	Commensalibacter	1107
1086	348	0.00542042	21B_MAG.13	Commensalibacter cl.-17_1	Commensalibacter 4	Commensalibacter	1107
1086	349	0.00590638	51B_MAG.13	Commensalibacter cl.-17_1	Commensalibacter 4	Commensalibacter	1107
1090	350	0.00419987	12B_MAG.25	Commensalibacter cl.-17_1	Commensalibacter 4	Commensalibacter	1107
1090	351	0.00437648	8B_MAG.21	Commensalibacter cl.-17_1	Commensalibacter 4	Commensalibacter	1107
1089	352	0.00671505	D9V35	Commensalibacter cl.-17_1	Commensalibacter 4	Commensalibacter	1107
1091	353	2.5259e-06	55B_MAG.3	Commensalibacter cl.-17_1	Commensalibacter 4	Commensalibacter	1107
1091	354	0.000102798	5B_MAG.18	Commensalibacter cl.-17_1	Commensalibacter 4	Commensalibacter	1107
1087	355	0.00514223	32B_MAG.13	Commensalibacter cl.-17_1	Commensalibacter 4	Commensalibacter	1107
1094	356	2.5259e-06	23B_MAG.9	Commensalibacter cl.-17_1	Commensalibacter 4	Commensalibacter	1107
1094	357	2.5259e-06	45B_MAG.33	Commensalibacter cl.-17_1	Commensalibacter 4	Commensalibacter	1107
1093	358	2.5259e-06	38B_MAG.28	Commensalibacter cl.-17_1	Commensalibacter 4	Commensalibacter	1107
1092	359	2.5259e-06	50B_MAG.18	Commensalibacter cl.-17_1	Commensalibacter 4	Commensalibacter	1107
1081	360	0.00592259	48B_MAG.14	Commensalibacter cl.-17_1	Commensalibacter 4	Commensalibacter	1107
1096	361	0.00321414	1B_MAG.25	Commensalibacter cl.-17_1	Commensalibacter 4	Commensalibacter	1107
1098	362	2.5259e-06	28B_MAG.4	Commensalibacter cl.-17_1	Commensalibacter 4	Commensalibacter	1107
1098	363	2.5259e-06	3B_MAG.11	Commensalibacter cl.-17_1	Commensalibacter 4	Commensalibacter	1107
1097	364	0.000102785	33B_MAG.29	Commensalibacter cl.-17_1	Commensalibacter 4	Commensalibacter	1107
1095	365	0.00354969	6B_MAG.9	Commensalibacter cl.-17_1	Commensalibacter 4	Commensalibacter	1107
1105	366	2.5259e-06	15B_MAG.18	Commensalibacter cl.-17_1	Commensalibacter 4	Commensalibacter	1107
1105	367	2.5259e-06	26B_MAG.30	Commensalibacter cl.-17_1	Commensalibacter 4	Commensalibacter	1107
1104	368	0.000102836	49B_MAG.28	Commensalibacter cl.-17_1	Commensalibacter 4	Commensalibacter	1107
1103	369	0.00303475	29B_MAG.18	Commensalibacter cl.-17_1	Commensalibacter 4	Commensalibacter	1107
1102	370	0.00562553	18B_MAG.24	Commensalibacter cl.-17_1	Commensalibacter 4	Commensalibacter	1107
1106	371	0.00112401	34B_MAG.28	Commensalibacter cl.-17_1	Commensalibacter 4	Commensalibacter	1107
1106	372	0.000816787	9B_MAG.30	Commensalibacter cl.-17_1	Commensalibacter 4	Commensalibacter	1107
1100	373	0.00543666	41B_MAG.12	Commensalibacter cl.-17_1	Commensalibacter 4	Commensalibacter	1107
1099	374	0.00550601	17B_MAG.30	Commensalibacter cl.-17_1	Commensalibacter 4	Commensalibacter	1107
1114	375	0.00518973	36B_MAG.35	Commensalibacter cl.-17_1	Commensalibacter 4	Commensalibacter	1107
1022	376	0.00457963	11B_MAG.25	Bartonella sp. cl.-23_1	Bartonella 6	Bartonella	1013
1023	377	0.00037469	20B_MAG.14	Bartonella sp. cl.-23_1	Bartonella 6	Bartonella	1013
1023	378	0.00257574	38B_MAG.20	Bartonella sp. cl.-23_1	Bartonella 6	Bartonella	1013
1021	379	0.00506698	3B_MAG.4	Bartonella sp. cl.-23_1	Bartonella 6	Bartonella	1013
1020	380	0.00398635	18B_MAG.19	Bartonella sp. cl.-23_1	Bartonella 6	Bartonella	1013
1024	381	0.000666372	1B_MAG.30	Bartonella sp. cl.-23_1	Bartonella 6	Bartonella	1013
1024	382	0.00171619	55B_MAG.18	Bartonella sp. cl.-23_1	Bartonella 6	Bartonella	1013
1018	383	0.00427189	5B_MAG.10	Bartonella sp. cl.-23_1	Bartonella 6	Bartonella	1013
1025	384	0.000262162	23B_MAG.26	Bartonella sp. cl.-23_1	Bartonella 6	Bartonella	1013
1025	385	2.5259e-06	46B_MAG.20	Bartonella sp. cl.-23_1	Bartonella 6	Bartonella	1013
1027	386	0.00469469	17B_MAG.16	Bartonella sp. cl.-23_1	Bartonella 6	Bartonella	1013
1027	387	0.00696873	25B_MAG.43	Bartonella sp. cl.-23_1	Bartonella 6	Bartonella	1013
1028	388	0.000195664	33B_MAG.32	Bartonella sp. cl.-23_1	Bartonella 6	Bartonella	1013
1028	389	0.000411129	41B_MAG.23	Bartonella sp. cl.-23_1	Bartonella 6	Bartonella	1013
1033	390	2.5259e-06	15B_MAG.12	Bartonella sp. cl.-23_1	Bartonella 6	Bartonella	1013
1033	391	2.5259e-06	9B_MAG.1	Bartonella sp. cl.-23_1	Bartonella 6	Bartonella	1013
1035	392	2.5259e-06	26B_MAG.6	Bartonella sp. cl.-23_1	Bartonella 6	Bartonella	1013
1035	393	2.5259e-06	42B_MAG.20	Bartonella sp. cl.-23_1	Bartonella 6	Bartonella	1013
1034	394	2.5259e-06	34B_MAG.4	Bartonella sp. cl.-23_1	Bartonella 6	Bartonella	1013
1031	395	0.00378676	38B_MAG.34	Bartonella sp. cl.-23_1	Bartonella 6	Bartonella	1013
1030	396	0.00677403	49B_MAG.5	Bartonella sp. cl.-23_1	Bartonella 6	Bartonella	1013
1038	397	1.1916e-06	30B_MAG.3	Bartonella sp. cl.-23_1	Bartonella 6	Bartonella	1013
1038	398	0.000225761	40B_MAG.14	Bartonella sp. cl.-23_1	Bartonella 6	Bartonella	1013
1037	399	0.00753555	32B_MAG.33	Bartonella sp. cl.-23_1	Bartonella 6	Bartonella	1013
1036	400	0.00692638	53B_MAG.26	Bartonella sp. cl.-23_1	Bartonella 6	Bartonella	1013
1041	401	0.000627379	13B_MAG.25	Bartonella sp. cl.-23_1	Bartonella 6	Bartonella	1013
1041	402	0.0008315	23B_MAG.17	Bartonella sp. cl.-23_1	Bartonella 6	Bartonella	1013
1043	403	2.5259e-06	48B_MAG.26	Bartonella sp. cl.-23_1	Bartonella 6	Bartonella	1013
1043	404	0.000205178	6B_MAG.18	Bartonella sp. cl.-23_1	Bartonella 6	Bartonella	1013
1042	405	0.000424306	50B_MAG.1	Bartonella sp. cl.-23_1	Bartonella 6	Bartonella	1013
1045	406	2.5259e-06	36B_MAG.20	Bartonella sp. cl.-23_1	Bartonella 6	Bartonella	1013
1045	407	8.57834e-05	45B_MAG.14	Bartonella sp. cl.-23_1	Bartonella 6	Bartonella	1013
1044	408	0.00409026	43B_MAG.19	Bartonella sp. cl.-23_1	Bartonella 6	Bartonella	1013
1013	409	0.00612561	44B_MAG.3	Bartonella sp. cl.-23_1	Bartonella 6	Bartonella	1013
1049	410	0.0101689	14B_MAG.17	Bartonella apis cl.-22_3	Bartonella 5	Bartonella	1046
1049	411	0.00356034	H3V17	Bartonella apis cl.-22_3	Bartonella 5	Bartonella	1046
1048	412	0.00547766	44B_MAG.23	Bartonella apis cl.-22_3	Bartonella 5	Bartonella	1046
1052	413	0.00585939	18B_MAG.13	Bartonella apis cl.-22_2	Bartonella 5	Bartonella	1046
1053	414	0.00564561	H3S82	Bartonella apis cl.-22_2	Bartonella 5	Bartonella	1046
1056	415	0.00418608	H3S83	Bartonella apis cl.-22_2	Bartonella 5	Bartonella	1046
1056	416	0.00424272	H3S90	Bartonella apis cl.-22_2	Bartonella 5	Bartonella	1046
1055	417	0.00358573	H3V13	Bartonella apis cl.-22_2	Bartonella 5	Bartonella	1046
1054	418	0.00590316	H3S85	Bartonella apis cl.-22_2	Bartonella 5	Bartonella	1046
1051	419	0.00473012	34B_MAG.13	Bartonella apis cl.-22_2	Bartonella 5	Bartonella	1046
1058	420	0.00442174	38B_MAG.1	Bartonella apis cl.-22_2	Bartonella 5	Bartonella	1046
1058	421	0.00677536	BBC0178	Bartonella apis cl.-22_2	Bartonella 5	Bartonella	1046
1059	422	0.00486284	46B_MAG.11	Bartonella apis cl.-22_2	Bartonella 5	Bartonella	1046
1059	423	0.012296	BBC0244	Bartonella apis cl.-22_2	Bartonella 5	Bartonella	1046
1068	424	0.000706568	15B_MAG.11	Bartonella apis cl.-22_6	Bartonella 5	Bartonella	1046
1068	425	0.000295016	43B_MAG.7	Bartonella apis cl.-22_6	Bartonella 5	Bartonella	1046
1067	426	0.00520699	H3S84	Bartonella apis cl.-22_6	Bartonella 5	Bartonella	1046
1072	427	9.09418e-05	22B_MAG.26	Bartonella apis cl.-22_6	Bartonella 5	Bartonella	1046
1072	428	0.000882759	46B_MAG.43	Bartonella apis cl.-22_6	Bartonella 5	Bartonella	1046
1071	429	0.00527374	PEB0150	Bartonella apis cl.-22_6	Bartonella 5	Bartonella	1046
1073	430	0.00348063	PEB0122	Bartonella apis cl.-22_6	Bartonella 5	Bartonella	1046
1073	431	0.00335548	PEB0149	Bartonella apis cl.-22_6	Bartonella 5	Bartonella	1046
1069	432	0.007314	31B_MAG.5	Bartonella apis cl.-22_6	Bartonella 5	Bartonella	1046
1065	433	0.00502936	H3V12	Bartonella apis cl.-22_6	Bartonella 5	Bartonella	1046
1074	434	0.00483803	19B_MAG.24	Bartonella apis cl.-22_6	Bartonella 5	Bartonella	1046
1074	435	0.00790126	H3S89	Bartonella apis cl.-22_6	Bartonella 5	Bartonella	1046
1076	436	0.00476959	36B_MAG.5	Bartonella apis cl.-22_6	Bartonella 5	Bartonella	1046
1076	437	0.00349838	44B_MAG.10	Bartonella apis cl.-22_6	Bartonella 5	Bartonella	1046
1075	438	0.00639631	3B_MAG.25	Bartonella apis cl.-22_6	Bartonella 5	Bartonella	1046
1077	439	0.00584944	H3V16	Bartonella apis cl.-22_6	Bartonella 5	Bartonella	1046
1077	440	0.00497872	38B_MAG.3	Bartonella apis cl.-22_6	Bartonella 5	Bartonella	1046
1061	441	0.00581738	18B_MAG.12	Bartonella apis cl.-22_6	Bartonella 5	Bartonella	1046
1116	442	2.5259e-06	18B_MAG.30	Bartonella sp. cl.-22_5	Bartonella 5	Bartonella	1046
1116	443	8.97931e-05	2B_MAG.3	Bartonella sp. cl.-22_5	Bartonella 5	Bartonella	1046
1115	444	0.00183418	9B_MAG.32	Bartonella sp. cl.-22_5	Bartonella 5	Bartonella	1046
1078	445	0.00186814	7B_MAG.1	Bartonella sp. cl.-22_5	Bartonella 5	Bartonella	1046
594	446	0.00333991	10B_MAG.15	Bifidobacterium polysaccharolyticum cl.-41_1	Bifidobacterium 7	Bifidobacterium	561
595	447	0.003219	48B_MAG.10	Bifidobacterium polysaccharolyticum cl.-41_1	Bifidobacterium 7	Bifidobacterium	561
595	448	0.0013358	7B_MAG.20	Bifidobacterium polysaccharolyticum cl.-41_1	Bifidobacterium 7	Bifidobacterium	561
602	449	0.00213947	15B_MAG.6	Bifidobacterium polysaccharolyticum cl.-41_1	Bifidobacterium 7	Bifidobacterium	561
602	450	0.00691533	33B_MAG.18	Bifidobacterium polysaccharolyticum cl.-41_1	Bifidobacterium 7	Bifidobacterium	561
601	451	0.00238561	H3T91	Bifidobacterium polysaccharolyticum cl.-41_1	Bifidobacterium 7	Bifidobacterium	561
603	452	0.00930871	2B_MAG.27	Bifidobacterium polysaccharolyticum cl.-41_1	Bifidobacterium 7	Bifidobacterium	561
604	453	2.5259e-06	30B_MAG.18	Bifidobacterium polysaccharolyticum cl.-41_1	Bifidobacterium 7	Bifidobacterium	561
604	454	2.5259e-06	36B_MAG.17	Bifidobacterium polysaccharolyticum cl.-41_1	Bifidobacterium 7	Bifidobacterium	561
599	455	0.00563886	6B_MAG.30	Bifidobacterium polysaccharolyticum cl.-41_1	Bifidobacterium 7	Bifidobacterium	561
606	456	2.5259e-06	22B_MAG.22	Bifidobacterium polysaccharolyticum cl.-41_1	Bifidobacterium 7	Bifidobacterium	561
606	457	2.5259e-06	26B_MAG.18	Bifidobacterium polysaccharolyticum cl.-41_1	Bifidobacterium 7	Bifidobacterium	561
605	458	0.00588989	8B_MAG.13	Bifidobacterium polysaccharolyticum cl.-41_1	Bifidobacterium 7	Bifidobacterium	561
608	459	0.00451356	17B_MAG.13	Bifidobacterium polysaccharolyticum cl.-41_1	Bifidobacterium 7	Bifidobacterium	561
608	460	0.00316031	ESL0824	Bifidobacterium polysaccharolyticum cl.-41_1	Bifidobacterium 7	Bifidobacterium	561
610	461	0.00593535	18B_MAG.17	Bifidobacterium polysaccharolyticum cl.-41_1	Bifidobacterium 7	Bifidobacterium	561
612	462	2.5259e-06	ESL0198	Bifidobacterium polysaccharolyticum cl.-41_1	Bifidobacterium 7	Bifidobacterium	561
612	463	2.5259e-06	Ga0133551	Bifidobacterium polysaccharolyticum cl.-41_1	Bifidobacterium 7	Bifidobacterium	561
613	464	0.0053506	Ga0072401	Bifidobacterium polysaccharolyticum cl.-41_1	Bifidobacterium 7	Bifidobacterium	561
613	465	0.0110508	H3V06	Bifidobacterium polysaccharolyticum cl.-41_1	Bifidobacterium 7	Bifidobacterium	561
614	466	0.00752075	45B_MAG.4	Bifidobacterium polysaccharolyticum cl.-41_1	Bifidobacterium 7	Bifidobacterium	561
614	467	0.00441035	H3T90	Bifidobacterium polysaccharolyticum cl.-41_1	Bifidobacterium 7	Bifidobacterium	561
616	468	0.00835989	49B_MAG.16	Bifidobacterium polysaccharolyticum cl.-41_1	Bifidobacterium 7	Bifidobacterium	561
616	469	0.0101381	H3T93	Bifidobacterium polysaccharolyticum cl.-41_1	Bifidobacterium 7	Bifidobacterium	561
615	470	0.00474795	9B_MAG.11	Bifidobacterium polysaccharolyticum cl.-41_1	Bifidobacterium 7	Bifidobacterium	561
592	471	0.0112355	Ga0133552	Bifidobacterium sp. cl.-41_2	Bifidobacterium 7	Bifidobacterium	561
591	472	0.0184527	ESL0827	Bifidobacterium sp. cl.-41_2	Bifidobacterium 7	Bifidobacterium	561
634	473	0.00145038	10B_MAG.19	Bifidobacterium choladohabitans cl.-41_6	Bifidobacterium 7	Bifidobacterium	561
634	474	0.00050402	31B_MAG.18	Bifidobacterium choladohabitans cl.-41_6	Bifidobacterium 7	Bifidobacterium	561
633	475	0.00427089	43B_MAG.37	Bifidobacterium choladohabitans cl.-41_6	Bifidobacterium 7	Bifidobacterium	561
635	476	0.00643896	36B_MAG.4	Bifidobacterium choladohabitans cl.-41_6	Bifidobacterium 7	Bifidobacterium	561
635	477	0.00207472	50B_MAG.11	Bifidobacterium choladohabitans cl.-41_6	Bifidobacterium 7	Bifidobacterium	561
631	478	0.00533812	53B_MAG.6	Bifidobacterium choladohabitans cl.-41_6	Bifidobacterium 7	Bifidobacterium	561
630	479	0.00919511	25B_MAG.39	Bifidobacterium choladohabitans cl.-41_6	Bifidobacterium 7	Bifidobacterium	561
636	480	0.00511036	16B_MAG.1	Bifidobacterium choladohabitans cl.-41_6	Bifidobacterium 7	Bifidobacterium	561
636	481	0.00598287	20B_MAG.12	Bifidobacterium choladohabitans cl.-41_6	Bifidobacterium 7	Bifidobacterium	561
637	482	0.00430303	H3U87	Bifidobacterium choladohabitans cl.-41_6	Bifidobacterium 7	Bifidobacterium	561
637	483	0.00657379	H3U89	Bifidobacterium choladohabitans cl.-41_6	Bifidobacterium 7	Bifidobacterium	561
638	484	0.00289191	34B_MAG.15	Bifidobacterium choladohabitans cl.-41_6	Bifidobacterium 7	Bifidobacterium	561
638	485	0.0135549	H3S97	Bifidobacterium choladohabitans cl.-41_6	Bifidobacterium 7	Bifidobacterium	561
626	486	0.0068949	9B_MAG.31	Bifidobacterium choladohabitans cl.-41_6	Bifidobacterium 7	Bifidobacterium	561
639	487	0.00558276	17B_MAG.29	Bifidobacterium choladohabitans cl.-41_6	Bifidobacterium 7	Bifidobacterium	561
639	488	0.000474341	35B_MAG.10	Bifidobacterium choladohabitans cl.-41_6	Bifidobacterium 7	Bifidobacterium	561
641	489	2.5259e-06	21B_MAG.5	Bifidobacterium choladohabitans cl.-41_6	Bifidobacterium 7	Bifidobacterium	561
641	490	0.000496918	26B_MAG.33	Bifidobacterium choladohabitans cl.-41_6	Bifidobacterium 7	Bifidobacterium	561
640	491	0.00479929	44B_MAG.11	Bifidobacterium choladohabitans cl.-41_6	Bifidobacterium 7	Bifidobacterium	561
643	492	0.0039281	30B_MAG.17	Bifidobacterium choladohabitans cl.-41_6	Bifidobacterium 7	Bifidobacterium	561
643	493	2.0548e-06	42B_MAG.26	Bifidobacterium choladohabitans cl.-41_6	Bifidobacterium 7	Bifidobacterium	561
642	494	0.0104397	H3T86	Bifidobacterium choladohabitans cl.-41_6	Bifidobacterium 7	Bifidobacterium	561
644	495	0.00827012	6B_MAG.11	Bifidobacterium choladohabitans cl.-41_6	Bifidobacterium 7	Bifidobacterium	561
644	496	0.00149919	7B_MAG.23	Bifidobacterium choladohabitans cl.-41_6	Bifidobacterium 7	Bifidobacterium	561
645	497	0.00934799	38B_MAG.15	Bifidobacterium choladohabitans cl.-41_6	Bifidobacterium 7	Bifidobacterium	561
645	498	0.00877821	H3V04	Bifidobacterium choladohabitans cl.-41_6	Bifidobacterium 7	Bifidobacterium	561
620	499	0.00392252	22B_MAG.27	Bifidobacterium choladohabitans cl.-41_6	Bifidobacterium 7	Bifidobacterium	561
649	500	0.000449769	13B_MAG.26	Bifidobacterium choladohabitans cl.-41_6	Bifidobacterium 7	Bifidobacterium	561
650	501	2.5259e-06	41B_MAG.4	Bifidobacterium choladohabitans cl.-41_6	Bifidobacterium 7	Bifidobacterium	561
650	502	0.00119935	5B_MAG.3	Bifidobacterium choladohabitans cl.-41_6	Bifidobacterium 7	Bifidobacterium	561
651	503	0.00882412	8B_MAG.8	Bifidobacterium choladohabitans cl.-41_6	Bifidobacterium 7	Bifidobacterium	561
651	504	0.00811731	H3U98	Bifidobacterium choladohabitans cl.-41_6	Bifidobacterium 7	Bifidobacterium	561
652	505	0.00603436	18B_MAG.29	Bifidobacterium choladohabitans cl.-41_6	Bifidobacterium 7	Bifidobacterium	561
653	506	0.00767145	3B_MAG.27	Bifidobacterium choladohabitans cl.-41_6	Bifidobacterium 7	Bifidobacterium	561
653	507	0.00112162	Ga0072396	Bifidobacterium choladohabitans cl.-41_6	Bifidobacterium 7	Bifidobacterium	561
654	508	2.5259e-06	25B_MAG.45	Bifidobacterium asteroides cl.-41_5	Bifidobacterium 7	Bifidobacterium	561
655	509	2.5259e-06	33B_MAG.28	Bifidobacterium asteroides cl.-41_5	Bifidobacterium 7	Bifidobacterium	561
655	510	2.5259e-06	6B_MAG.20	Bifidobacterium asteroides cl.-41_5	Bifidobacterium 7	Bifidobacterium	561
658	511	0.00471938	BAST	Bifidobacterium asteroides cl.-41_3	Bifidobacterium 7	Bifidobacterium	561
660	512	0.0040671	H3S92	Bifidobacterium asteroides cl.-41_3	Bifidobacterium 7	Bifidobacterium	561
660	513	0.00452025	H3S93	Bifidobacterium asteroides cl.-41_3	Bifidobacterium 7	Bifidobacterium	561
659	514	0.00312503	H3T89	Bifidobacterium asteroides cl.-41_3	Bifidobacterium 7	Bifidobacterium	561
657	515	2.5259e-06	ESL0822	Bifidobacterium asteroides cl.-41_3	Bifidobacterium 7	Bifidobacterium	561
661	516	2.5259e-06	ESL0170	Bifidobacterium asteroides cl.-41_3	Bifidobacterium 7	Bifidobacterium	561
661	517	2.5259e-06	Ga0133549	Bifidobacterium asteroides cl.-41_3	Bifidobacterium 7	Bifidobacterium	561
665	518	0.0132671	1B_MAG.21	Bifidobacterium apousia cl.-41_4	Bifidobacterium 7	Bifidobacterium	561
666	519	0.0100511	30B_MAG.10	Bifidobacterium apousia cl.-41_4	Bifidobacterium 7	Bifidobacterium	561
666	520	0.0091491	H3T81	Bifidobacterium apousia cl.-41_4	Bifidobacterium 7	Bifidobacterium	561
667	521	0.00244599	H3T92	Bifidobacterium apousia cl.-41_4	Bifidobacterium 7	Bifidobacterium	561
667	522	0.00503947	H3U88	Bifidobacterium apousia cl.-41_4	Bifidobacterium 7	Bifidobacterium	561
663	523	0.0135346	42B_MAG.29	Bifidobacterium apousia cl.-41_4	Bifidobacterium 7	Bifidobacterium	561
669	524	0.0102985	25B_MAG.44	Bifidobacterium apousia cl.-41_4	Bifidobacterium 7	Bifidobacterium	561
670	525	0.00569613	ESL0825	Bifidobacterium apousia cl.-41_4	Bifidobacterium 7	Bifidobacterium	561
670	526	0.00606599	Ga0072395	Bifidobacterium apousia cl.-41_4	Bifidobacterium 7	Bifidobacterium	561
668	527	0.00455555	ESL0820	Bifidobacterium apousia cl.-41_4	Bifidobacterium 7	Bifidobacterium	561
672	528	0.00827306	12B_MAG.3	Bifidobacterium sp. cl.-41_8	Bifidobacterium 7	Bifidobacterium	561
672	529	0.0125166	28B_MAG.21	Bifidobacterium sp. cl.-41_8	Bifidobacterium 7	Bifidobacterium	561
674	530	2.5259e-06	ESL0200	Bifidobacterium sp. cl.-41_7	Bifidobacterium 7	Bifidobacterium	561
674	531	2.5259e-06	Ga0133553	Bifidobacterium sp. cl.-41_7	Bifidobacterium 7	Bifidobacterium	561
673	532	0.00352454	ESL0819	Bifidobacterium sp. cl.-41_7	Bifidobacterium 7	Bifidobacterium	561
562	533	0.00379208	28B_MAG.41	Bifidobacterium coryneforme cl.-40_1	Bifidobacterium 7	Bifidobacterium	561
563	534	0.00675818	21B_MAG.22	Bifidobacterium coryneforme cl.-40_1	Bifidobacterium 7	Bifidobacterium	561
588	535	0.000398738	1B_MAG.15	Bifidobacterium coryneforme cl.-40_1	Bifidobacterium 7	Bifidobacterium	561
588	536	0.00125499	42B_MAG.9	Bifidobacterium coryneforme cl.-40_1	Bifidobacterium 7	Bifidobacterium	561
587	537	0.0036099	22B_MAG.20	Bifidobacterium coryneforme cl.-40_1	Bifidobacterium 7	Bifidobacterium	561
587	538	0.00377279	25B_MAG.29	Bifidobacterium coryneforme cl.-40_1	Bifidobacterium 7	Bifidobacterium	561
586	539	0.00444865	29B_MAG.43	Bifidobacterium coryneforme cl.-40_1	Bifidobacterium 7	Bifidobacterium	561
566	540	0.00427385	3B_MAG.18	Bifidobacterium coryneforme cl.-40_1	Bifidobacterium 7	Bifidobacterium	561
581	541	0.00891623	15B_MAG.24	Bifidobacterium coryneforme cl.-40_1	Bifidobacterium 7	Bifidobacterium	561
583	542	0.0050023	30B_MAG.19	Bifidobacterium coryneforme cl.-40_1	Bifidobacterium 7	Bifidobacterium	561
583	543	0.000711779	51B_MAG.16	Bifidobacterium coryneforme cl.-40_1	Bifidobacterium 7	Bifidobacterium	561
584	544	0.00340287	BCOR	Bifidobacterium coryneforme cl.-40_1	Bifidobacterium 7	Bifidobacterium	561
584	545	0.00356026	BINDI	Bifidobacterium coryneforme cl.-40_1	Bifidobacterium 7	Bifidobacterium	561
585	546	0.00577718	17B_MAG.10	Bifidobacterium coryneforme cl.-40_1	Bifidobacterium 7	Bifidobacterium	561
585	547	0.00386043	H3V08	Bifidobacterium coryneforme cl.-40_1	Bifidobacterium 7	Bifidobacterium	561
568	548	0.00406764	31B_MAG.8	Bifidobacterium coryneforme cl.-40_1	Bifidobacterium 7	Bifidobacterium	561
579	549	0.00313747	12B_MAG.4	Bifidobacterium coryneforme cl.-40_1	Bifidobacterium 7	Bifidobacterium	561
579	550	0.00328619	34B_MAG.30	Bifidobacterium coryneforme cl.-40_1	Bifidobacterium 7	Bifidobacterium	561
578	551	0.0038495	20B_MAG.35	Bifidobacterium coryneforme cl.-40_1	Bifidobacterium 7	Bifidobacterium	561
577	552	0.00554998	26B_MAG.13	Bifidobacterium coryneforme cl.-40_1	Bifidobacterium 7	Bifidobacterium	561
577	553	0.00302023	40B_MAG.4	Bifidobacterium coryneforme cl.-40_1	Bifidobacterium 7	Bifidobacterium	561
571	554	0.0020132	11B_MAG.7	Bifidobacterium coryneforme cl.-40_1	Bifidobacterium 7	Bifidobacterium	561
572	555	0.00544608	9B_MAG.14	Bifidobacterium coryneforme cl.-40_1	Bifidobacterium 7	Bifidobacterium	561
576	556	0.000384945	45B_MAG.32	Bifidobacterium coryneforme cl.-40_1	Bifidobacterium 7	Bifidobacterium	561
576	557	2.5259e-06	6B_MAG.21	Bifidobacterium coryneforme cl.-40_1	Bifidobacterium 7	Bifidobacterium	561
575	558	0.00386947	Ga0133550	Bifidobacterium coryneforme cl.-40_1	Bifidobacterium 7	Bifidobacterium	561
574	559	0.00416263	Ga0072398	Bifidobacterium coryneforme cl.-40_1	Bifidobacterium 7	Bifidobacterium	561

## Sheet: Fig. 2B
vOTU_1705	vOTU_1648	vOTU_2066	vOTU_1740	vOTU_1728	vOTU_1729	vOTU_1585	vOTU_1572	vOTU_1610	vOTU_1635	vOTU_1661	vOTU_1637	vOTU_2068	vOTU_1604	vOTU_1611	vOTU_1578	vOTU_1724	vOTU_1583	vOTU_2032	vOTU_1691	vOTU_1599	vOTU_1738	vOTU_1613	vOTU_2052	vOTU_1673	vOTU_1579	vOTU_1696	vOTU_1614	vOTU_2071	vOTU_1634	vOTU_785	vOTU_1603	vOTU_1727	vOTU_1725	vOTU_1582	vOTU_1581	vOTU_1663	vOTU_2078	vOTU_2067	vOTU_2069	vOTU_1666	vOTU_2039	vOTU_1721	vOTU_1688	vOTU_2053	vOTU_1775	vOTU_1818	vOTU_2031	vOTU_2077	vOTU_1994
42B_MAG.2.fa	1	1	1	3	1	1	1	1	1	1	1	1	1	1	1	1	1	1	1	1	1	1	1	1	1	1	1	1	1	1	0	1	1	0	1	1	1	1	1	1	0	1	0	1	0	1	1	1	1
5B_MAG.27.fa	1	1	1	3	1	1	1	1	1	1	1	1	1	1	1	1	1	0	1	1	0	1	1	0	1	1	1	1	1	1	1	1	1	1	0	1	0	1	1	1	0	1	1	1	1	1	1	1	0
B6D14.fna	1	1	1	1	1	1	1	1	1	0	1	1	1	1	1	1	1	1	0	1	1	1	1	1	1	1	1	1	0	0	1	1	1	1	1	1	1	1	0	0	0	0	1	1	0	1	0	3	1
23B_MAG.8.fa	1	1	1	3	1	1	1	1	1	1	1	1	1	1	1	0	1	1	1	0	1	1	1	1	1	1	1	1	1	1	1	1	1	1	1	1	1	1	1	0	1	1	1	1	0	1	1	1	1
15B_MAG.21.fa	1	1	1	3	1	0	1	1	1	0	1	1	0	1	1	1	1	1	1	1	0	3	1	1	1	1	1	1	1	1	1	0	1	1	1	1	1	1	1	1	0	1	1	0	1	1	1	1	1
49B_MAG.25.fa	3	1	1	1	1	1	1	1	1	1	1	1	1	0	1	1	1	1	1	1	1	1	1	1	1	0	1	0	1	1	1	1	1	1	1	1	0	0	1	1	0	1	1	1	1	1	1	1	0
B5S40.fna	3	1	3	1	3	3	1	1	1	1	1	1	1	0	1	1	1	1	1	3	1	0	1	1	3	0	1	0	1	1	1	1	3	3	1	1	1	0	1	1	1	1	3	3	3	1	1	1	0
B6D08.fna	3	1	1	1	3	3	1	1	1	1	1	1	1	0	1	1	1	1	1	3	1	0	1	1	3	0	1	0	1	1	1	1	3	1	1	1	1	0	1	1	1	1	1	3	3	1	1	1	0
H3T83.fna	1	1	1	3	1	1	1	0	1	1	1	1	0	1	1	1	1	1	1	0	1	1	1	1	1	1	1	1	1	1	0	1	1	1	3	1	1	0	0	1	1	1	0	1	0	0	0	1	0
4B_MAG.18.fa	3	1	1	0	1	1	0	1	1	0	1	1	1	1	1	1	1	1	0	1	1	1	0	1	1	1	1	0	1	1	1	1	1	1	1	1	1	1	1	1	1	0	1	1	1	0	0	0	1
GAPWK.fna	3	1	1	1	1	1	0	1	1	1	1	1	1	1	1	1	1	1	1	1	1	0	0	0	1	1	1	0	1	1	1	0	1	1	1	1	1	0	1	1	0	1	1	1	1	1	1	0	1
Ga0133557.fna	1	1	1	3	1	0	0	1	1	3	1	3	1	1	1	1	1	1	1	1	1	1	1	3	0	1	0	1	1	0	0	1	1	0	1	0	0	1	0	0	1	1	1	1	1	0	0	0	1
49B_MAG.14.fa	1	1	1	3	1	1	1	1	1	1	1	0	1	1	1	0	0	1	1	1	1	1	1	0	1	1	1	1	1	0	1	0	0	1	1	0	0	1	1	1	0	0	1	1	1	1	1	0	1
21B_MAG.17.fa	3	1	1	1	1	1	1	1	1	1	1	1	1	0	1	1	1	1	0	1	1	0	0	1	1	1	1	1	1	1	1	1	1	1	1	1	1	0	1	1	1	1	0	1	1	1	1	1	0
A9G16.fna	1	1	1	3	1	1	1	0	1	1	1	1	0	1	1	1	1	1	1	0	0	1	1	1	1	1	0	1	1	1	1	1	1	1	1	1	0	1	0	0	1	0	0	1	0	1	1	1	1
B6C88.fna	1	1	1	1	1	0	1	1	1	1	3	2	1	0	1	1	0	1	1	1	0	1	1	1	1	1	0	1	0	1	1	0	1	1	1	1	0	1	1	1	1	0	1	0	1	1	0	0	1
B6C96.fna	1	1	1	1	1	0	1	1	1	1	3	2	1	0	1	1	0	1	1	1	0	1	1	1	1	1	0	1	0	1	1	0	1	1	1	1	0	1	1	1	1	0	1	0	1	1	0	0	1
33B_MAG.24.fa	3	1	1	1	1	1	1	1	0	1	1	1	1	1	0	1	3	1	1	1	1	1	1	1	1	1	1	1	1	1	1	0	0	1	1	0	1	0	1	1	0	0	1	1	1	0	1	1	0
Ga0133559.fna	3	1	1	1	1	1	1	1	1	1	1	1	1	1	1	1	3	1	0	1	1	0	1	1	1	1	1	0	1	1	1	0	1	1	1	1	1	1	1	1	0	0	1	1	1	1	1	1	0
23B_MAG.22.fa	1	1	3	1	3	1	0	1	1	1	1	1	3	1	1	1	1	3	1	1	1	0	0	1	1	1	1	0	1	1	1	0	1	1	3	1	1	1	0	3	0	1	1	1	1	0	1	1	0
12B_MAG.15.fa	1	1	1	3	1	1	1	1	0	1	1	1	0	1	0	1	1	1	1	0	0	1	0	1	0	0	1	0	0	0	0	1	0	0	1	1	1	1	0	0	0	1	0	0	1	0	1	1	1
B6D17.fna	1	1	1	3	0	1	1	0	1	1	1	1	1	1	1	0	0	1	1	0	0	1	1	0	1	1	0	1	0	0	1	1	0	0	1	1	0	1	1	1	1	1	0	0	0	1	0	1	1
B6D03.fna	3	1	1	0	1	1	0	1	1	1	1	1	1	1	0	1	1	0	1	1	1	1	0	1	1	0	1	0	1	1	0	1	0	1	1	1	1	1	1	1	0	1	1	1	1	1	1	1	0
7B_MAG.6.fa	1	1	1	3	1	1	1	1	1	1	1	0	1	1	1	0	0	1	1	1	1	1	1	0	1	1	1	1	1	0	0	0	0	1	0	0	0	1	1	1	0	0	1	1	1	1	1	0	1
49B_MAG.2.fa	3	1	1	1	3	3	1	1	1	1	0	1	3	1	1	0	1	1	0	1	1	1	0	0	1	1	3	0	1	1	1	0	3	1	0	0	3	1	1	1	0	1	1	0	0	0	1	0	0
Ga0133558.fna	0	1	0	3	1	1	0	1	0	1	1	1	0	1	1	1	1	0	1	0	1	1	1	0	1	0	0	1	1	0	0	1	1	0	0	0	0	1	0	0	0	1	0	0	0	0	0	1	1
B6D22.fna	3	1	1	0	1	1	1	1	1	1	0	1	1	0	1	1	1	0	1	1	1	0	1	1	1	1	1	1	1	1	1	1	1	1	0	1	1	0	1	1	0	0	1	1	1	1	1	0	0
H3U96.fna	1	0	1	1	1	1	1	1	1	1	1	1	1	0	1	1	1	1	1	0	1	1	1	1	0	1	0	1	1	1	0	0	0	1	1	1	0	1	0	0	1	1	1	1	0	1	0	1	1
B6D19.fna	3	1	1	1	3	3	1	1	1	0	1	1	1	0	1	1	3	1	0	1	3	0	1	0	1	0	1	1	1	1	1	0	1	1	1	0	1	0	1	1	0	1	1	1	1	1	1	0	0
42B_MAG.4.fa	3	1	1	1	1	1	0	1	0	0	0	1	1	1	1	0	1	0	1	1	1	1	1	1	1	0	1	0	1	1	1	0	1	1	1	0	1	0	1	1	0	0	0	1	1	0	1	0	0
Ga0133556.fna	1	1	1	1	1	1	3	1	1	1	1	1	0	1	1	3	1	3	1	0	1	0	1	0	1	0	1	1	1	1	0	1	1	1	1	1	1	0	0	1	0	1	1	1	1	1	1	0	1
20B_MAG.11.fa	1	0	1	1	1	1	1	1	1	1	0	0	1	1	1	1	1	0	0	1	1	0	1	0	1	1	1	1	1	0	1	1	1	1	1	1	1	0	1	1	1	1	0	1	1	1	1	1	0
51B_MAG.28.fa	3	1	1	1	1	1	1	1	0	0	0	0	1	1	1	1	1	0	0	1	1	0	1	0	1	1	1	0	1	1	1	1	1	1	0	1	1	1	1	1	0	1	1	0	1	0	0	0	1
3B_MAG.28.fa	1	1	1	1	1	0	0	0	1	1	1	0	1	0	1	1	1	1	1	1	1	1	1	1	1	0	0	1	0	0	0	1	0	0	0	0	1	1	0	1	0	0	0	0	0	1	1	0	1
35B_MAG.1.fa	1	1	1	3	1	1	1	1	1	1	1	0	1	0	1	0	1	1	1	0	1	3	1	0	1	0	0	1	0	0	0	0	1	1	1	0	1	1	0	0	0	0	0	1	1	1	0	0	1
25B_MAG.4.fa	1	1	1	0	1	1	1	1	1	1	1	1	1	1	0	1	3	1	1	1	1	0	0	1	1	1	1	0	1	1	1	1	0	1	1	0	1	0	1	1	0	1	1	1	1	1	1	0	0
4B_MAG.14.fa	1	0	1	1	0	1	3	0	1	2	0	3	0	0	1	1	0	0	3	0	0	1	1	3	0	0	1	1	1	0	1	1	1	1	0	1	1	1	0	0	1	2	1	0	0	0	1	3	1
34B_MAG.20.fa	3	0	1	1	1	1	0	1	1	0	0	0	1	1	0	1	1	1	0	1	1	0	1	0	1	0	1	0	1	1	1	0	1	1	0	1	1	0	1	1	0	0	1	0	1	0	0	0	1
H3U97.fna	1	1	3	1	0	1	2	0	1	0	1	1	0	0	0	0	1	3	1	0	1	1	1	1	0	1	1	0	0	0	0	1	1	1	3	3	1	0	1	1	1	1	1	0	0	1	0	1	1
H3T96.fna	3	1	1	1	1	1	1	1	0	0	0	0	1	0	0	0	1	0	0	1	1	1	0	0	0	0	1	0	1	0	1	0	1	0	1	1	0	0	1	1	0	0	0	0	1	1	0	1	0
12B_MAG.23.fa	1	1	1	0	1	1	1	1	0	0	1	1	1	0	1	1	3	1	0	1	1	0	0	0	1	0	1	1	1	1	1	0	1	1	1	0	1	0	1	1	0	0	1	1	1	1	1	0	0
22B_MAG.19.fa	1	1	1	1	1	1	1	0	1	1	1	0	0	1	1	1	1	1	1	0	0	3	0	0	0	1	0	1	1	0	0	0	0	0	0	0	0	1	0	0	1	0	0	0	0	1	1	1	1
46B_MAG.17.fa	0	1	1	1	1	1	1	1	1	1	1	1	0	1	1	1	1	1	1	1	1	1	1	0	1	1	0	1	0	1	0	1	0	0	1	1	0	1	0	0	0	1	0	1	0	1	1	0	1
28B_MAG.23.fa	1	1	1	1	1	1	0	1	0	1	1	1	1	1	0	0	1	0	1	1	1	0	0	1	0	0	1	0	1	1	1	0	0	1	0	0	1	0	0	1	0	1	1	1	1	0	1	1	0
Ga0133555.fna	1	1	1	3	0	1	1	0	1	1	1	0	1	1	1	0	1	1	1	0	0	0	1	0	0	1	0	1	0	1	1	1	1	0	1	1	0	1	1	0	1	1	0	0	0	1	0	1	1
H3T80.fna	1	1	1	0	0	1	0	1	0	3	0	0	1	1	1	1	0	1	0	0	0	3	1	0	0	0	0	0	0	0	0	0	0	0	0	0	0	1	0	1	1	0	0	0	0	1	0	0	0
19B_MAG.8.fa	3	1	1	1	1	1	1	1	1	0	0	1	1	1	0	0	1	0	0	1	1	1	0	0	1	0	1	0	1	0	1	0	1	0	0	0	1	0	0	1	0	0	1	1	1	0	1	1	0
31B_MAG.17.fa	3	1	3	1	3	3	0	1	0	1	0	1	1	0	0	0	1	0	1	2	3	0	0	1	2	0	0	0	1	1	1	0	1	3	0	0	1	0	0	0	0	0	3	1	1	1	1	1	0
B6D18.fna	1	1	1	1	1	0	1	0	0	3	1	0	1	0	0	0	1	1	1	0	0	1	0	1	0	0	0	0	1	1	1	0	0	1	1	1	0	1	0	0	1	0	1	0	0	1	0	0	1
23B_MAG.20.fa	3	1	1	0	1	1	1	1	0	0	1	0	1	1	0	1	0	0	0	1	1	0	0	0	1	1	1	0	0	0	1	1	1	0	0	0	1	0	1	1	0	0	0	1	1	1	1	0	0
29B_MAG.40.fa	1	1	1	3	0	0	1	0	1	1	1	1	1	1	1	1	0	1	1	0	0	1	0	1	0	0	0	1	0	0	0	1	0	0	1	1	0	0	1	0	0	1	0	0	1	1	0	1	0
4B_MAG.24.fa	0	1	1	3	1	1	2	0	1	3	2	3	0	1	1	1	0	0	2	1	1	1	0	2	0	1	0	1	1	0	0	1	0	0	0	0	1	1	0	0	0	3	0	0	0	1	1	0	0
55B_MAG.13.fa	3	0	0	3	1	1	0	0	1	0	0	0	1	1	1	1	0	1	1	1	1	0	0	1	0	1	0	1	0	1	1	1	0	0	0	0	0	1	1	0	0	0	0	1	1	1	1	1	1
H3S73.fna	3	0	0	0	1	1	1	1	0	1	1	1	3	0	0	0	3	0	0	1	1	1	0	0	0	0	3	0	0	1	1	0	1	1	0	0	3	0	1	1	0	1	1	0	1	0	1	1	0
14B_MAG.4.fa	3	1	1	0	1	1	1	1	1	1	0	0	1	1	0	1	1	0	0	1	1	0	0	0	1	1	1	1	1	1	1	0	1	1	0	1	1	0	1	0	0	0	0	1	1	0	1	0	0
15B_MAG.13.fa	0	0	1	3	0	1	3	1	1	3	1	2	1	1	1	0	1	1	3	0	0	0	1	2	1	1	0	1	1	1	0	1	1	0	0	0	0	1	0	0	0	3	0	0	2	0	0	2	0
H3T56.fna	3	0	1	1	0	0	1	0	1	0	1	0	0	2	1	0	0	0	0	0	0	1	1	1	0	1	0	1	0	0	0	0	0	0	0	0	0	0	0	0	1	1	0	0	0	0	0	3	1
13B_MAG.1.fa	1	0	1	3	0	0	0	0	1	1	0	0	0	1	1	0	0	0	0	1	0	0	1	1	0	0	0	1	0	0	0	1	0	0	0	0	0	1	0	0	1	0	0	0	0	0	0	1	1
3B_MAG.31.fa	1	1	1	3	0	0	0	1	1	3	0	0	0	1	0	1	0	1	0	0	0	1	1	1	0	0	0	0	0	0	0	1	0	0	2	0	0	1	0	0	0	0	0	0	2	0	0	0	1
B6D21.fna	0	0	1	1	1	1	1	0	1	1	0	2	0	0	1	0	1	0	1	0	0	0	0	1	0	1	0	1	1	1	0	0	0	0	0	0	0	1	0	0	0	1	1	1	0	0	1	1	0
A9G15.fna	1	0	2	1	0	0	2	1	1	0	0	2	0	1	1	0	0	3	0	0	0	1	1	0	0	0	0	1	0	0	0	1	0	0	2	1	0	1	0	0	1	0	0	0	0	0	0	0	1
30B_MAG.15.fa	1	1	3	1	3	1	0	1	1	0	1	1	0	1	0	0	3	1	1	1	1	0	0	1	1	1	1	0	0	0	1	1	0	2	0	0	1	0	0	0	0	0	2	0	3	0	3	0	0
5B_MAG.9.fa	1	1	1	1	1	1	1	1	0	0	1	0	1	0	0	0	1	0	0	1	0	1	0	1	0	0	1	1	1	0	1	0	1	1	0	0	1	0	1	1	0	0	1	1	0	0	0	0	0
A9G17.fna	3	1	1	0	1	0	0	1	0	1	1	0	1	1	0	0	0	0	0	0	0	0	0	1	1	0	1	0	0	0	1	1	0	0	0	0	1	0	1	1	0	0	1	1	0	0	0	1	0
29B_MAG.21.fa	3	1	1	1	1	0	1	0	1	1	0	0	0	1	0	0	0	1	0	1	0	0	0	0	0	1	0	0	0	1	0	0	1	1	0	1	0	0	0	0	0	1	0	1	0	0	0	1	0
48B_MAG.8.fa	3	0	1	1	0	0	1	0	1	0	1	0	0	1	1	0	0	0	0	0	0	1	1	0	0	1	0	1	0	0	0	0	0	0	0	1	0	1	0	0	0	1	0	0	0	1	0	0	1
34B_MAG.21.fa	1	1	1	1	1	1	0	0	1	0	0	0	1	1	1	1	0	1	1	0	0	0	1	1	0	0	1	1	0	0	0	1	1	0	1	0	1	0	1	1	0	0	0	0	0	0	0	0	0
9B_MAG.7.fa	1	1	1	0	1	1	0	0	0	0	0	1	1	0	0	1	1	0	0	1	1	0	1	1	1	0	1	0	0	1	0	1	1	0	0	0	1	0	1	1	0	0	1	0	1	0	1	0	0
A9G32.fna	1	0	1	1	1	0	0	1	0	0	0	1	0	0	0	1	0	1	0	1	1	1	1	0	0	1	0	0	0	1	0	0	0	0	0	1	0	0	0	0	1	0	0	1	0	0	0	0	1
32B_MAG.16.fa	0	1	0	3	0	0	1	0	1	1	0	0	0	3	1	1	0	0	1	0	0	0	0	0	0	0	0	1	0	0	0	1	0	0	0	1	0	1	0	0	0	0	0	0	0	0	0	0	1
7B_MAG.36.fa	3	1	1	0	1	1	0	1	0	1	0	0	1	0	0	0	0	0	0	1	1	0	0	0	1	0	1	0	1	1	1	0	0	1	0	0	1	0	1	1	0	1	1	0	0	0	0	0	0
44B_MAG.7.fa	0	0	0	3	0	0	0	1	0	1	1	1	0	0	1	1	0	1	0	0	0	0	0	1	0	0	0	0	0	0	1	1	0	0	0	0	0	1	0	0	0	0	0	0	0	0	0	0	1
43B_MAG.31.fa	1	0	1	1	0	1	1	1	0	0	1	1	1	0	0	1	0	1	0	0	1	1	1	0	1	1	0	1	0	1	0	1	0	0	1	1	0	0	0	0	1	0	0	0	0	0	0	0	0
16B_MAG.6.fa	0	0	0	0	0	0	1	0	0	0	0	0	0	1	0	0	0	0	0	0	0	1	0	0	0	1	0	0	0	0	0	1	0	0	0	0	0	1	0	0	0	1	0	0	0	0	0	0	1
A9G44.fna	1	1	0	1	0	0	0	0	1	0	0	0	0	0	1	0	0	0	0	1	0	0	1	0	0	0	0	1	1	0	0	1	0	0	0	0	0	0	1	0	0	0	0	1	0	0	0	0	0
50B_MAG.27.fa	0	0	1	2	0	0	1	0	0	1	1	0	0	0	0	0	0	0	1	1	0	0	0	1	1	0	0	0	0	1	0	1	0	0	0	1	0	0	0	0	0	1	0	0	0	0	0	0	0
A9G37.fna	3	1	0	0	1	1	0	0	0	1	0	1	0	0	0	0	0	0	0	0	0	1	0	0	0	0	0	0	0	0	0	0	0	0	0	1	1	1	0	0	0	1	1	0	0	0	0	0	1
21B_MAG.11.fa	1	0	0	3	1	0	0	1	1	0	0	0	0	0	0	0	0	0	0	0	0	1	0	0	0	0	1	0	0	0	0	0	0	0	0	0	0	1	0	0	0	0	0	0	0	0	0	0	1
A9G31.fna	0	0	0	1	0	1	0	0	0	0	1	1	0	0	0	0	0	0	0	0	0	1	0	0	0	0	0	1	0	0	0	0	0	0	0	0	0	0	0	0	0	1	0	0	0	0	0	0	0
1B_MAG.6.fa	1	0	1	0	1	0	0	0	0	0	0	0	1	1	0	0	0	0	0	0	1	0	0	0	0	1	1	0	0	0	1	0	1	1	0	0	0	0	1	1	0	0	0	0	0	0	0	0	0
A9G19.fna	0	1	1	1	0	0	1	0	0	1	1	1	0	0	0	1	0	0	1	0	0	0	0	1	0	0	0	0	0	0	0	0	0	0	1	0	0	0	1	0	0	0	0	0	0	0	0	1	0
B6C99.fna	2	0	0	0	0	0	0	0	0	0	0	0	0	2	0	0	0	0	0	0	0	2	0	0	0	2	0	0	0	0	0	0	0	0	0	0	0	0	0	0	0	0	0	0	0	0	0	0	0
A9G14.fna	3	0	3	0	1	0	2	2	0	0	0	0	0	0	0	0	1	0	0	0	0	0	0	0	0	0	0	0	0	1	0	0	0	0	0	0	0	0	0	0	0	0	0	0	0	0	1	0	0
A9G39.fna	1	1	0	0	0	1	1	0	0	0	0	0	0	0	0	1	0	1	1	0	0	0	1	1	0	1	1	1	0	0	0	0	0	0	1	0	0	0	0	0	0	0	0	0	0	0	0	1	0
33B_MAG.33.fa	0	0	0	1	0	0	0	0	0	0	0	0	0	0	0	0	0	0	0	0	0	0	1	0	0	0	0	0	0	0	0	0	0	0	0	0	0	1	0	0	0	0	0	0	0	0	0	0	1
49B_MAG.17.fa	0	0	0	0	0	0	0	0	0	0	0	2	0	0	0	0	0	0	2	0	0	0	0	2	0	2	0	0	0	0	0	0	0	0	0	0	0	0	0	0	0	2	0	0	0	0	0	2	0
11B_MAG.13.fa	2	0	1	0	0	0	1	1	0	0	0	0	0	0	0	1	0	0	0	0	0	0	0	0	0	0	0	0	0	0	1	0	0	0	1	1	0	0	0	0	0	0	0	0	0	1	0	0	0
15B_MAG.2.fa	2	2	0	0	2	0	0	0	0	0	0	0	0	0	0	0	0	0	0	0	0	0	0	0	0	0	0	0	0	0	0	0	0	0	0	0	0	0	0	0	0	0	0	0	0	0	0	0	0
Ga0227298.fna	2	0	0	0	0	0	0	0	0	0	0	0	0	0	0	0	0	0	0	0	0	0	0	0	0	0	0	0	0	0	0	0	0	0	0	0	0	0	0	0	0	0	0	0	0	0	0	0	0
12B_MAG.26.fa	0	0	0	0	0	0	0	0	0	0	0	0	0	0	0	0	0	0	0	0	0	0	0	0	0	0	0	0	0	0	0	0	0	0	0	0	0	0	0	0	1	0	0	0	0	0	0	0	0
19B_MAG.13.fa	0	0	0	0	0	0	0	0	0	0	0	0	0	0	0	0	0	0	0	0	0	0	0	0	0	0	0	0	0	0	0	0	0	0	0	0	0	0	0	0	1	0	0	0	0	0	0	0	0
22B_MAG.14.fa	0	0	0	0	0	0	0	0	0	0	0	0	0	0	0	0	0	0	0	0	0	0	0	0	0	0	0	0	0	0	0	0	0	0	0	0	0	0	0	0	1	0	0	0	0	0	0	0	0
26B_MAG.10.fa	0	0	0	0	0	0	0	0	0	0	0	0	0	0	0	0	0	0	0	0	0	0	0	0	0	0	0	0	0	0	0	0	0	0	0	0	0	0	0	0	1	0	0	0	0	0	0	0	0
29B_MAG.38.fa	0	0	0	0	0	0	0	0	0	0	0	0	0	0	0	0	0	0	0	0	0	0	0	0	0	0	0	0	0	0	0	0	0	0	0	0	0	0	0	0	1	0	0	0	0	0	0	0	0
30B_MAG.27.fa	0	0	0	0	0	0	0	0	0	0	0	0	0	0	0	0	0	0	0	0	0	0	0	0	0	0	0	0	0	0	0	0	0	0	0	0	0	0	0	0	1	0	0	0	0	0	0	0	0
31B_MAG.12.fa	0	0	0	0	0	0	0	0	0	0	0	0	0	0	0	0	0	0	0	0	0	0	0	0	0	0	0	0	0	0	0	0	0	0	0	0	0	0	0	0	1	0	0	0	0	0	0	0	0
34B_MAG.29.fa	0	0	0	0	0	0	0	0	0	0	0	0	0	0	0	0	0	0	0	0	0	0	0	0	0	0	0	0	0	0	0	0	0	0	0	0	0	0	0	0	1	0	0	0	0	0	0	0	0
35B_MAG.25.fa	0	0	0	0	0	0	0	0	0	0	0	0	0	0	0	0	0	0	0	0	0	0	0	0	0	0	0	0	0	0	0	0	0	0	0	0	0	0	0	0	1	0	0	0	0	0	0	0	0
38B_MAG.24.fa	0	0	0	0	0	0	0	0	0	0	0	0	0	0	0	0	0	0	0	0	0	0	0	0	0	0	0	0	0	0	0	0	0	0	0	0	0	0	0	0	1	0	0	0	0	0	0	0	0
40B_MAG.26.fa	0	0	0	0	0	0	0	0	0	0	0	0	0	0	0	0	0	0	0	0	0	0	0	0	0	0	0	0	0	0	0	0	0	0	0	0	0	0	0	0	1	0	0	0	0	0	0	0	0
41B_MAG.26.fa	0	0	0	0	0	0	0	0	0	0	0	0	0	0	0	0	0	0	0	0	0	0	0	0	0	0	0	0	0	0	0	0	0	0	0	0	0	0	0	0	1	0	0	0	0	0	0	0	0
44B_MAG.9.fa	0	0	0	0	0	0	0	0	0	0	0	0	0	0	0	0	0	0	0	0	0	0	0	0	0	0	0	0	0	0	0	0	0	0	0	0	0	0	0	0	1	0	0	0	0	0	0	0	0
45B_MAG.13.fa	0	0	0	0	0	0	0	0	0	0	0	0	0	0	0	0	0	0	0	0	0	0	0	0	0	0	0	0	0	0	0	0	0	0	0	0	0	0	0	0	1	0	0	0	0	0	0	0	0
49B_MAG.12.fa	0	0	0	0	0	0	0	0	0	0	0	0	0	0	0	0	0	0	0	0	0	0	0	0	0	0	0	0	0	0	0	0	0	0	0	0	0	0	0	0	1	0	0	0	0	0	0	0	0
4B_MAG.21.fa	0	0	0	0	0	0	0	0	0	0	0	0	0	0	0	0	0	0	0	0	0	0	0	0	0	0	0	0	0	0	0	0	0	0	0	0	0	0	0	0	1	0	0	0	0	0	0	0	0
14B_MAG.3.fa	0	0	0	0	0	0	0	0	0	0	0	0	0	0	0	0	0	0	0	0	0	0	0	0	0	0	0	0	0	0	0	0	0	0	0	0	0	0	0	0	1	0	0	0	0	0	0	0	0
20B_MAG.19.fa	0	0	0	0	0	0	0	0	0	0	0	0	0	0	0	0	0	0	0	0	0	0	0	0	0	0	0	0	0	0	0	0	0	0	0	0	0	0	0	0	1	0	0	0	0	0	0	0	0
12B_MAG.17.fa	0	2	0	0	0	0	0	0	0	0	0	0	0	0	0	0	0	0	0	0	0	0	0	0	0	0	0	0	0	0	0	0	0	0	0	0	0	0	0	0	0	0	0	0	0	0	0	0	0
4B_MAG.28.fa	0	2	0	0	0	0	0	0	0	0	0	0	0	0	0	0	0	0	0	0	0	0	0	0	0	0	0	0	0	0	0	0	0	0	0	0	0	0	0	0	0	0	0	0	0	0	0	0	0
1B_MAG.22.fa	0	2	0	0	0	0	0	0	0	0	0	0	0	0	0	0	0	0	0	0	0	0	0	0	0	0	0	0	0	0	0	0	0	0	0	0	0	0	0	0	0	0	0	0	0	0	0	0	0
20B_MAG.17.fa	0	2	0	0	0	0	0	0	0	0	0	0	0	0	0	0	0	0	0	0	0	0	0	0	0	0	0	0	0	0	0	0	0	0	0	0	0	0	0	0	0	0	0	0	0	0	0	0	0
6B_MAG.3.fa	0	2	0	0	0	0	0	0	0	0	0	0	0	0	0	0	0	0	0	0	0	0	0	0	0	0	0	0	0	0	0	0	0	0	0	0	0	0	0	0	0	0	0	0	0	0	0	0	0
Ga0077910.fna	0	2	0	0	0	0	0	0	0	0	0	0	0	0	0	0	0	0	0	0	0	0	0	0	0	0	0	0	0	0	0	0	0	0	0	0	0	0	0	0	0	0	0	0	0	0	0	0	0
26B_MAG.7.fa	0	2	0	0	0	0	0	0	0	0	0	0	0	0	0	0	0	0	0	0	0	0	0	0	0	0	0	0	0	0	0	0	0	0	0	0	0	0	0	0	0	0	0	0	0	0	0	0	0
30B_MAG.13.fa	0	2	0	0	0	0	0	0	0	0	0	0	0	0	0	0	0	0	0	0	0	0	0	0	0	0	0	0	0	0	0	0	0	0	0	0	0	0	0	0	0	0	0	0	0	0	0	0	0
41B_MAG.21.fa	0	2	0	0	0	0	0	0	0	0	0	0	0	0	0	0	0	0	0	0	0	0	0	0	0	0	0	0	0	0	0	0	0	0	0	0	0	0	0	0	0	0	0	0	0	0	0	0	0
Ga0133554.fna	0	2	0	0	0	0	0	0	0	0	0	0	0	0	0	0	0	0	0	0	0	0	0	0	0	0	0	0	0	0	0	0	0	0	0	0	0	0	0	0	0	0	0	0	0	0	0	0	0
29B_MAG.45.fa	0	2	0	0	0	0	0	0	0	0	0	0	0	0	0	0	0	0	0	0	0	0	0	0	0	0	0	0	0	0	0	0	0	0	0	0	0	0	0	0	0	0	0	0	0	0	0	0	0
50B_MAG.23.fa	0	2	0	0	0	0	0	0	0	0	0	0	0	0	0	0	0	0	0	0	0	0	0	0	0	0	0	0	0	0	0	0	0	0	0	0	0	0	0	0	0	0	0	0	0	0	0	0	0
19B_MAG.18.fa	0	0	0	0	0	0	0	0	0	0	0	0	0	0	0	0	0	0	0	0	0	0	0	0	0	0	0	0	0	0	0	0	0	0	0	0	0	0	0	0	0	0	0	0	0	0	0	0	0
12B_MAG.8.fa	0	0	0	0	0	0	0	0	0	0	0	0	0	0	0	0	0	0	0	0	0	0	0	0	0	0	0	0	0	0	0	0	0	0	0	0	0	0	0	0	0	0	0	0	0	0	0	0	0
34B_MAG.1.fa	0	0	0	0	0	0	0	0	0	0	0	0	0	0	0	0	0	0	0	0	0	0	0	0	0	0	0	0	0	0	0	0	0	0	0	0	0	0	0	0	0	0	0	0	0	0	0	0	0
14B_MAG.27.fa	0	0	0	0	0	0	0	0	0	0	0	0	0	0	0	0	0	0	0	0	0	0	0	0	0	0	0	0	0	0	0	0	0	0	0	0	0	0	0	0	0	0	0	0	0	0	0	0	0
8B_MAG.15.fa	0	0	0	0	0	0	0	0	0	0	0	0	0	0	0	0	0	0	0	0	0	0	0	0	0	0	0	0	0	0	0	0	0	0	0	0	0	0	0	0	0	0	0	0	0	0	0	0	0
22B_MAG.15.fa	0	0	0	0	0	0	0	0	0	0	0	0	0	0	0	0	0	0	0	0	0	0	0	0	0	0	0	0	0	0	0	0	0	0	0	0	0	0	0	0	0	0	0	0	0	0	0	0	0
23B_MAG.10.fa	0	0	0	0	0	0	0	0	0	0	0	0	0	0	0	0	0	0	0	0	0	0	0	0	0	0	0	0	0	0	0	0	0	0	0	0	0	0	0	0	0	0	0	0	0	0	0	0	0
30B_MAG.20.fa	0	0	0	0	0	0	0	0	0	0	0	0	0	0	0	0	0	0	0	0	0	0	0	0	0	0	0	0	0	0	0	0	0	0	0	0	0	0	0	0	0	0	0	0	0	0	0	0	0
13B_MAG.13.fa	0	0	0	0	0	0	0	0	0	0	0	0	0	0	0	0	0	0	0	0	0	0	0	0	0	0	0	0	0	0	0	0	0	0	0	0	0	0	0	0	0	0	0	0	0	0	0	0	0
1B_MAG.17.fa	0	0	0	0	0	0	0	0	0	0	0	0	0	0	0	0	0	0	0	0	0	0	0	0	0	0	0	0	0	0	0	0	0	0	0	0	0	0	0	0	0	0	0	0	0	0	0	0	0
5B_MAG.2.fa	0	0	0	0	0	0	0	0	0	0	0	0	0	0	0	0	0	0	0	0	0	0	0	0	0	0	0	0	0	0	0	0	0	0	0	0	0	0	0	0	0	0	0	0	0	0	0	0	0
7B_MAG.13.fa	0	0	0	0	0	0	0	0	0	0	0	0	0	0	0	0	0	0	0	0	0	0	0	0	0	0	0	0	0	0	0	0	0	0	0	0	0	0	0	0	0	0	0	0	0	0	0	0	0
33B_MAG.31.fa	0	0	0	0	0	0	0	0	0	0	0	0	0	0	0	0	0	0	0	0	0	0	0	0	0	0	0	0	0	0	0	0	0	0	0	0	0	0	0	0	0	0	0	0	0	0	0	0	0
21B_MAG.24.fa	0	0	0	0	0	0	0	0	0	0	0	0	0	0	0	0	0	0	0	0	0	0	0	0	0	0	0	0	0	0	0	0	0	0	0	0	0	0	0	0	0	0	0	0	0	0	0	0	0
11B_MAG.34.fa	0	0	0	0	0	0	0	0	0	0	0	0	0	0	0	0	0	0	0	0	0	0	0	0	0	0	0	0	0	0	0	0	0	0	0	0	0	0	0	0	0	0	0	0	0	0	0	0	0
26B_MAG.16.fa	0	0	0	0	0	0	0	0	0	0	0	0	0	0	0	0	0	0	0	0	0	0	0	0	0	0	0	0	0	0	0	0	0	0	0	0	0	0	0	0	0	0	0	0	0	0	0	0	0
46B_MAG.18.fa	0	0	0	0	0	0	0	0	0	0	0	0	0	0	0	0	0	0	0	0	0	0	0	0	0	0	0	0	0	0	0	0	0	0	0	0	0	0	0	0	0	0	0	0	0	0	0	0	0
19B_MAG.25.fa	0	0	0	0	0	0	0	0	0	0	0	0	0	0	0	0	0	0	0	0	0	0	0	0	0	0	0	0	0	0	0	0	0	0	0	0	0	0	0	0	0	0	0	0	0	0	0	0	0
14B_MAG.25.fa	0	0	0	0	0	0	0	0	0	0	0	0	0	0	0	0	0	0	0	0	0	0	0	0	0	0	0	0	0	0	0	0	0	0	0	0	0	0	0	0	0	0	0	0	0	0	0	0	0
38B_MAG.31.fa	0	0	0	0	0	0	0	0	0	0	0	0	0	0	0	0	0	0	0	0	0	0	0	0	0	0	0	0	0	0	0	0	0	0	0	0	0	0	0	0	0	0	0	0	0	0	0	0	0
BGH94.fna	0	0	0	0	0	0	0	0	0	0	0	0	0	0	0	0	0	0	0	0	0	0	0	0	0	0	0	0	0	0	0	0	0	0	0	0	0	0	0	0	0	0	0	0	0	0	0	0	0
BGH95.fna	0	0	0	0	0	0	0	0	0	0	0	0	0	0	0	0	0	0	0	0	0	0	0	0	0	0	0	0	0	0	0	0	0	0	0	0	0	0	0	0	0	0	0	0	0	0	0	0	0
BGH97.fna	0	0	0	0	0	0	0	0	0	0	0	0	0	0	0	0	0	0	0	0	0	0	0	0	0	0	0	0	0	0	0	0	0	0	0	0	0	0	0	0	0	0	0	0	0	0	0	0	0
31B_MAG.19.fa	0	0	0	0	0	0	0	0	0	0	0	0	0	0	0	0	0	0	0	0	0	0	0	0	0	0	0	0	0	0	0	0	0	0	0	0	0	0	0	0	0	0	0	0	0	0	0	0	0
BGI00.fna	0	0	0	0	0	0	0	0	0	0	0	0	0	0	0	0	0	0	0	0	0	0	0	0	0	0	0	0	0	0	0	0	0	0	0	0	0	0	0	0	0	0	0	0	0	0	0	0	0
Ga0227306.fna	0	0	0	0	0	0	0	0	0	0	0	0	0	0	0	0	0	0	0	0	0	0	0	0	0	0	0	0	0	0	0	0	0	0	0	0	0	0	0	0	0	0	0	0	0	0	0	0	0
H3T75.fna	0	0	0	0	0	0	0	0	0	0	0	0	0	0	0	0	0	0	0	0	0	0	0	0	0	0	0	0	0	0	0	0	0	0	0	0	0	0	0	0	0	0	0	0	0	0	0	0	0
23B_MAG.13.fa	0	0	0	0	0	0	0	0	0	0	0	0	0	0	0	0	0	0	0	0	0	0	0	0	0	0	0	0	0	0	0	0	0	0	0	0	0	0	0	0	0	0	0	0	0	0	0	0	0
43B_MAG.9.fa	0	0	0	0	0	0	0	0	0	0	0	0	0	0	0	0	0	0	0	0	0	0	0	0	0	0	0	0	0	0	0	0	0	0	0	0	0	0	0	0	0	0	0	0	0	0	0	0	0
BGI08.fna	0	0	0	0	0	0	0	0	0	0	0	0	0	0	0	0	0	0	0	0	0	0	0	0	0	0	0	0	0	0	0	0	0	0	0	0	0	0	0	0	0	0	0	0	0	0	0	0	0
SALWKB2.fna	0	0	0	0	0	0	0	0	0	0	0	0	0	0	0	0	0	0	0	0	0	0	0	0	0	0	0	0	0	0	0	0	0	0	0	0	0	0	0	0	0	0	0	0	0	0	0	0	0
40B_MAG.6.fa	0	0	0	0	0	0	0	0	0	0	0	0	0	0	0	0	0	0	0	0	0	0	0	0	0	0	0	0	0	0	0	0	0	0	0	0	0	0	0	0	0	0	0	0	0	0	0	0	0
BHC52.fna	0	0	0	0	0	0	0	0	0	0	0	0	0	0	0	0	0	0	0	0	0	0	0	0	0	0	0	0	0	0	0	0	0	0	0	0	0	0	0	0	0	0	0	0	0	0	0	0	0
35B_MAG.18.fa	0	0	0	0	0	0	0	0	0	0	0	0	0	0	0	0	0	0	0	0	0	0	0	0	0	0	0	0	0	0	0	0	0	0	0	0	0	0	0	0	0	0	0	0	0	0	0	0	0
BHC42.fna	0	0	0	0	0	0	0	0	0	0	0	0	0	0	0	0	0	0	0	0	0	0	0	0	0	0	0	0	0	0	0	0	0	0	0	0	0	0	0	0	0	0	0	0	0	0	0	0	0
BHC50.fna	0	0	0	0	0	0	0	0	0	0	0	0	0	0	0	0	0	0	0	0	0	0	0	0	0	0	0	0	0	0	0	0	0	0	0	0	0	0	0	0	0	0	0	0	0	0	0	0	0
15B_MAG.25.fa	0	0	0	0	0	0	0	0	0	0	0	0	0	0	0	0	0	0	0	0	0	0	0	0	0	0	0	0	0	0	0	0	0	0	0	0	0	0	0	0	0	0	0	0	0	0	0	0	0
CPT77.fna	0	0	0	0	0	0	0	0	0	0	0	0	0	0	0	0	0	0	0	0	0	0	0	0	0	0	0	0	0	0	0	0	0	0	0	0	0	0	0	0	0	0	0	0	0	0	0	0	0
H3V01.fna	0	0	0	0	0	0	0	0	0	0	0	0	0	0	0	0	0	0	0	0	0	0	0	0	0	0	0	0	0	0	0	0	0	0	0	0	0	0	0	0	0	0	0	0	0	0	0	0	0
BGI01.fna	0	0	0	0	0	0	0	0	0	0	0	0	0	0	0	0	0	0	0	0	0	0	0	0	0	0	0	0	0	0	0	0	0	0	0	0	0	0	0	0	0	0	0	0	0	0	0	0	0
BHC47.fna	0	0	0	0	0	0	0	0	0	0	0	0	0	0	0	0	0	0	0	0	0	0	0	0	0	0	0	0	0	0	0	0	0	0	0	0	0	0	0	0	0	0	0	0	0	0	0	0	0
Ga0227305.fna	0	0	0	0	0	0	0	0	0	0	0	0	0	0	0	0	0	0	0	0	0	0	0	0	0	0	0	0	0	0	0	0	0	0	0	0	0	0	0	0	0	0	0	0	0	0	0	0	0
H3V11.fna	0	0	0	0	0	0	0	0	0	0	0	0	0	0	0	0	0	0	0	0	0	0	0	0	0	0	0	0	0	0	0	0	0	0	0	0	0	0	0	0	0	0	0	0	0	0	0	0	0
11B_MAG.16.fa	0	0	0	0	0	0	0	0	0	0	0	0	0	0	0	0	0	0	0	0	0	0	0	0	0	0	0	0	0	0	0	0	0	0	0	0	0	0	0	0	0	0	0	0	0	0	0	0	0
18B_MAG.10.fa	0	0	0	0	0	0	0	0	0	0	0	0	0	0	0	0	0	0	0	0	0	0	0	0	0	0	0	0	0	0	0	0	0	0	0	0	0	0	0	0	0	0	0	0	0	0	0	0	0
44B_MAG.6.fa	0	0	0	0	0	0	0	0	0	0	0	0	0	0	0	0	0	0	0	0	0	0	0	0	0	0	0	0	0	0	0	0	0	0	0	0	0	0	0	0	0	0	0	0	0	0	0	0	0
49B_MAG.19.fa	0	0	0	0	0	0	0	0	0	0	0	0	0	0	0	0	0	0	0	0	0	0	0	0	0	0	0	0	0	0	0	0	0	0	0	0	0	0	0	0	0	0	0	0	0	0	0	0	0
50B_MAG.20.fa	0	0	0	0	0	0	0	0	0	0	0	0	0	0	0	0	0	0	0	0	0	0	0	0	0	0	0	0	0	0	0	0	0	0	0	0	0	0	0	0	0	0	0	0	0	0	0	0	0
5B_MAG.13.fa	0	0	0	0	0	0	0	0	0	0	0	0	0	0	0	0	0	0	0	0	0	0	0	0	0	0	0	0	0	0	0	0	0	0	0	0	0	0	0	0	0	0	0	0	0	0	0	0	0
13B_MAG.12.fa	0	0	0	0	0	0	0	0	0	0	0	0	0	0	0	0	0	0	0	0	0	0	0	0	0	0	0	0	0	0	0	0	0	0	0	0	0	0	0	0	0	0	0	0	0	0	0	0	0
26B_MAG.20.fa	0	0	0	0	0	0	0	0	0	0	0	0	0	0	0	0	0	0	0	0	0	0	0	0	0	0	0	0	0	0	0	0	0	0	0	0	0	0	0	0	0	0	0	0	0	0	0	0	0
28B_MAG.3.fa	0	0	0	0	0	0	0	0	0	0	0	0	0	0	0	0	0	0	0	0	0	0	0	0	0	0	0	0	0	0	0	0	0	0	0	0	0	0	0	0	0	0	0	0	0	0	0	0	0
32B_MAG.14.fa	0	0	0	0	0	0	0	0	0	0	0	0	0	0	0	0	0	0	0	0	0	0	0	0	0	0	0	0	0	0	0	0	0	0	0	0	0	0	0	0	0	0	0	0	0	0	0	0	0
41B_MAG.5.fa	0	0	0	0	0	0	0	0	0	0	0	0	0	0	0	0	0	0	0	0	0	0	0	0	0	0	0	0	0	0	0	0	0	0	0	0	0	0	0	0	0	0	0	0	0	0	0	0	0
BGI09.fna	0	0	0	0	0	0	0	0	0	0	0	0	0	0	0	0	0	0	0	0	0	0	0	0	0	0	0	0	0	0	0	0	0	0	0	0	0	0	0	0	0	0	0	0	0	0	0	0	0
Ga0326500.fna	0	0	0	0	0	0	0	0	0	0	0	0	0	0	0	0	0	0	0	0	0	0	0	0	0	0	0	0	0	0	0	0	0	0	0	0	0	0	0	0	0	0	0	0	0	0	0	0	0
H3U73.fna	0	0	0	0	0	0	0	0	0	0	0	0	0	0	0	0	0	0	0	0	0	0	0	0	0	0	0	0	0	0	0	0	0	0	0	0	0	0	0	0	0	0	0	0	0	0	0	0	0
26B_MAG.28.fa	0	0	0	0	0	0	0	0	0	0	0	0	0	0	0	0	0	0	0	0	0	0	0	0	0	0	0	0	0	0	0	0	0	0	0	0	0	0	0	0	0	0	0	0	0	0	0	0	0
34B_MAG.12.fa	0	0	0	0	0	0	0	0	0	0	0	0	0	0	0	0	0	0	0	0	0	0	0	0	0	0	0	0	0	0	0	0	0	0	0	0	0	0	0	0	0	0	0	0	0	0	0	0	0
55B_MAG.20.fa	0	0	0	0	0	0	0	0	0	0	0	0	0	0	0	0	0	0	0	0	0	0	0	0	0	0	0	0	0	0	0	0	0	0	0	0	0	0	0	0	0	0	0	0	0	0	0	0	0
Ga0227304.fna	0	0	0	0	0	0	0	0	0	0	0	0	0	0	0	0	0	0	0	0	0	0	0	0	0	0	0	0	0	0	0	0	0	0	0	0	0	0	0	0	0	0	0	0	0	0	0	0	0
H3T79.fna	0	0	0	0	0	0	0	0	0	0	0	0	0	0	0	0	0	0	0	0	0	0	0	0	0	0	0	0	0	0	0	0	0	0	0	0	0	0	0	0	0	0	0	0	0	0	0	0	0
H3U82.fna	0	0	0	0	0	0	0	0	0	0	0	0	0	0	0	0	0	0	0	0	0	0	0	0	0	0	0	0	0	0	0	0	0	0	0	0	0	0	0	0	0	0	0	0	0	0	0	0	0
H3V10.fna	0	0	0	0	0	0	0	0	0	0	0	0	0	0	0	0	0	0	0	0	0	0	0	0	0	0	0	0	0	0	0	0	0	0	0	0	0	0	0	0	0	0	0	0	0	0	0	0	0
20B_MAG.28.fa	0	0	0	0	0	0	0	0	0	0	0	0	0	0	0	0	0	0	0	0	0	0	0	0	0	0	0	0	0	0	0	0	0	0	0	0	0	0	0	0	0	0	0	0	0	0	0	0	0
2B_MAG.2.fa	0	0	0	0	0	0	0	0	0	0	0	0	0	0	0	0	0	0	0	0	0	0	0	0	0	0	0	0	0	0	0	0	0	0	0	0	0	0	0	0	0	0	0	0	0	0	0	0	0
46B_MAG.23.fa	0	0	0	0	0	0	0	0	0	0	0	0	0	0	0	0	0	0	0	0	0	0	0	0	0	0	0	0	0	0	0	0	0	0	0	0	0	0	0	0	0	0	0	0	0	0	0	0	0
9B_MAG.16.fa	0	0	0	0	0	0	0	0	0	0	0	0	0	0	0	0	0	0	0	0	0	0	0	0	0	0	0	0	0	0	0	0	0	0	0	0	0	0	0	0	0	0	0	0	0	0	0	0	0
BGI12.fna	0	0	0	0	0	0	0	0	0	0	0	0	0	0	0	0	0	0	0	0	0	0	0	0	0	0	0	0	0	0	0	0	0	0	0	0	0	0	0	0	0	0	0	0	0	0	0	0	0
45B_MAG.24.fa	0	0	0	0	0	0	0	0	0	0	0	0	0	0	0	0	0	0	0	0	0	0	0	0	0	0	0	0	0	0	0	0	0	0	0	0	0	0	0	0	0	0	0	0	0	0	0	0	0
48B_MAG.11.fa	0	0	0	0	0	0	0	0	0	0	0	0	0	0	0	0	0	0	0	0	0	0	0	0	0	0	0	0	0	0	0	0	0	0	0	0	0	0	0	0	0	0	0	0	0	0	0	0	0
53B_MAG.36.fa	0	0	0	0	0	0	0	0	0	0	0	0	0	0	0	0	0	0	0	0	0	0	0	0	0	0	0	0	0	0	0	0	0	0	0	0	0	0	0	0	0	0	0	0	0	0	0	0	0
BGI13.fna	0	0	0	0	0	0	0	0	0	0	0	0	0	0	0	0	0	0	0	0	0	0	0	0	0	0	0	0	0	0	0	0	0	0	0	0	0	0	0	0	0	0	0	0	0	0	0	0	0
12B_MAG.11.fa	0	0	0	0	0	0	0	0	0	0	0	0	0	0	0	0	0	0	0	0	0	0	0	0	0	0	0	0	0	0	0	0	0	0	0	0	0	0	0	0	0	0	0	0	0	0	0	0	0
42B_MAG.28.fa	0	0	0	0	0	0	0	0	0	0	0	0	0	0	0	0	0	0	0	0	0	0	0	0	0	0	0	0	0	0	0	0	0	0	0	0	0	0	0	0	0	0	0	0	0	0	0	0	0
4B_MAG.11.fa	0	0	0	0	0	0	0	0	0	0	0	0	0	0	0	0	0	0	0	0	0	0	0	0	0	0	0	0	0	0	0	0	0	0	0	0	0	0	0	0	0	0	0	0	0	0	0	0	0
23B_MAG.27.fa	0	0	0	0	0	0	0	0	0	0	0	0	0	0	0	0	0	0	0	0	0	0	0	0	0	0	0	0	0	0	0	0	0	0	0	0	0	0	0	0	0	0	0	0	0	0	0	0	0
36B_MAG.32.fa	0	0	0	0	0	0	0	0	0	0	0	0	0	0	0	0	0	0	0	0	0	0	0	0	0	0	0	0	0	0	0	0	0	0	0	0	0	0	0	0	0	0	0	0	0	0	0	0	0
10B_MAG.26.fa	0	0	0	0	0	0	0	0	0	0	0	0	0	0	0	0	0	0	0	0	0	0	0	0	0	0	0	0	0	0	0	0	0	0	0	0	0	0	0	0	0	0	0	0	0	0	0	0	0
17B_MAG.14.fa	0	0	0	0	0	0	0	0	0	0	0	0	0	0	0	0	0	0	0	0	0	0	0	0	0	0	0	0	0	0	0	0	0	0	0	0	0	0	0	0	0	0	0	0	0	0	0	0	0
1B_MAG.9.fa	0	0	0	0	0	0	0	0	0	0	0	0	0	0	0	0	0	0	0	0	0	0	0	0	0	0	0	0	0	0	0	0	0	0	0	0	0	0	0	0	0	0	0	0	0	0	0	0	0
21B_MAG.8.fa	0	0	0	0	0	0	0	0	0	0	0	0	0	0	0	0	0	0	0	0	0	0	0	0	0	0	0	0	0	0	0	0	0	0	0	0	0	0	0	0	0	0	0	0	0	0	0	0	0
22B_MAG.1.fa	0	0	0	0	0	0	0	0	0	0	0	0	0	0	0	0	0	0	0	0	0	0	0	0	0	0	0	0	0	0	0	0	0	0	0	0	0	0	0	0	0	0	0	0	0	0	0	0	0
3B_MAG.24.fa	0	0	0	0	0	0	0	0	0	0	0	0	0	0	0	0	0	0	0	0	0	0	0	0	0	0	0	0	0	0	0	0	0	0	0	0	0	0	0	0	0	0	0	0	0	0	0	0	0
51B_MAG.11.fa	0	0	0	0	0	0	0	0	0	0	0	0	0	0	0	0	0	0	0	0	0	0	0	0	0	0	0	0	0	0	0	0	0	0	0	0	0	0	0	0	0	0	0	0	0	0	0	0	0
BGH96.fna	0	0	0	0	0	0	0	0	0	0	0	0	0	0	0	0	0	0	0	0	0	0	0	0	0	0	0	0	0	0	0	0	0	0	0	0	0	0	0	0	0	0	0	0	0	0	0	0	0
23B_MAG.9.fa	0	0	0	0	0	0	0	0	0	0	0	0	0	0	0	0	0	0	0	0	0	0	0	0	0	0	0	0	0	0	0	0	0	0	0	0	0	0	0	0	0	0	0	0	0	0	0	0	0
28B_MAG.4.fa	0	0	0	0	0	0	0	0	0	0	0	0	0	0	0	0	0	0	0	0	0	0	0	0	0	0	0	0	0	0	0	0	0	0	0	0	0	0	0	0	0	0	0	0	0	0	0	0	0
33B_MAG.29.fa	0	0	0	0	0	0	0	0	0	0	0	0	0	0	0	0	0	0	0	0	0	0	0	0	0	0	0	0	0	0	0	0	0	0	0	0	0	0	0	0	0	0	0	0	0	0	0	0	0
36B_MAG.35.fa	0	0	0	0	0	0	0	0	0	0	0	0	0	0	0	0	0	0	0	0	0	0	0	0	0	0	0	0	0	0	0	0	0	0	0	0	0	0	0	0	0	0	0	0	0	0	0	0	0
38B_MAG.28.fa	0	0	0	0	0	0	0	0	0	0	0	0	0	0	0	0	0	0	0	0	0	0	0	0	0	0	0	0	0	0	0	0	0	0	0	0	0	0	0	0	0	0	0	0	0	0	0	0	0
50B_MAG.18.fa	0	0	0	0	0	0	0	0	0	0	0	0	0	0	0	0	0	0	0	0	0	0	0	0	0	0	0	0	0	0	0	0	0	0	0	0	0	0	0	0	0	0	0	0	0	0	0	0	0
H3T57.fna	0	0	0	0	0	0	0	0	0	0	0	0	0	0	0	0	0	0	0	0	0	0	0	0	0	0	0	0	0	0	0	0	0	0	0	0	0	0	0	0	0	0	0	0	0	0	0	0	0
3B_MAG.11.fa	0	0	0	0	0	0	0	0	0	0	0	0	0	0	0	0	0	0	0	0	0	0	0	0	0	0	0	0	0	0	0	0	0	0	0	0	0	0	0	0	0	0	0	0	0	0	0	0	0
45B_MAG.33.fa	0	0	0	0	0	0	0	0	0	0	0	0	0	0	0	0	0	0	0	0	0	0	0	0	0	0	0	0	0	0	0	0	0	0	0	0	0	0	0	0	0	0	0	0	0	0	0	0	0
10B_MAG.3.fa	0	0	0	0	0	0	0	0	0	0	0	0	0	0	0	0	0	0	0	0	0	0	0	0	0	0	0	0	0	0	0	0	0	0	0	0	0	0	0	0	0	0	0	0	0	0	0	0	0
13B_MAG.17.fa	0	0	0	0	0	0	0	0	0	0	0	0	0	0	0	0	0	0	0	0	0	0	0	0	0	0	0	0	0	0	0	0	0	0	0	0	0	0	0	0	0	0	0	0	0	0	0	0	0
14B_MAG.20.fa	0	0	0	0	0	0	0	0	0	0	0	0	0	0	0	0	0	0	0	0	0	0	0	0	0	0	0	0	0	0	0	0	0	0	0	0	0	0	0	0	0	0	0	0	0	0	0	0	0
20B_MAG.22.fa	0	0	0	0	0	0	0	0	0	0	0	0	0	0	0	0	0	0	0	0	0	0	0	0	0	0	0	0	0	0	0	0	0	0	0	0	0	0	0	0	0	0	0	0	0	0	0	0	0
22B_MAG.3.fa	0	0	0	0	0	0	0	0	0	0	0	0	0	0	0	0	0	0	0	0	0	0	0	0	0	0	0	0	0	0	0	0	0	0	0	0	0	0	0	0	0	0	0	0	0	0	0	0	0
41B_MAG.12.fa	0	0	0	0	0	0	0	0	0	0	0	0	0	0	0	0	0	0	0	0	0	0	0	0	0	0	0	0	0	0	0	0	0	0	0	0	0	0	0	0	0	0	0	0	0	0	0	0	0
4B_MAG.15.fa	0	0	0	0	0	0	0	0	0	0	0	0	0	0	0	0	0	0	0	0	0	0	0	0	0	0	0	0	0	0	0	0	0	0	0	0	0	0	0	0	0	0	0	0	0	0	0	0	0
15B_MAG.18.fa	0	0	0	0	0	0	0	0	0	0	0	0	0	0	0	0	0	0	0	0	0	0	0	0	0	0	0	0	0	0	0	0	0	0	0	0	0	0	0	0	0	0	0	0	0	0	0	0	0
D9V35.fna	0	0	0	0	0	0	0	0	0	0	0	0	0	0	0	0	0	0	0	0	0	0	0	0	0	0	0	0	0	0	0	0	0	0	0	0	0	0	0	0	0	0	0	0	0	0	0	0	0
34B_MAG.28.fa	0	0	0	0	0	0	0	0	0	0	0	0	0	0	0	0	0	0	0	0	0	0	0	0	0	0	0	0	0	0	0	0	0	0	0	0	0	0	0	0	0	0	0	0	0	0	0	0	0
29B_MAG.18.fa	0	0	0	0	0	0	0	0	0	0	0	0	0	0	0	0	0	0	0	0	0	0	0	0	0	0	0	0	0	0	0	0	0	0	0	0	0	0	0	0	0	0	0	0	0	0	0	0	0
H3S83.fna	0	0	0	0	0	0	0	0	0	0	0	0	0	0	0	0	0	0	0	0	0	0	0	0	0	0	0	0	0	0	0	0	0	0	0	0	0	0	0	0	0	0	0	0	0	0	0	0	0
H3S90.fna	0	0	0	0	0	0	0	0	0	0	0	0	0	0	0	0	0	0	0	0	0	0	0	0	0	0	0	0	0	0	0	0	0	0	0	0	0	0	0	0	0	0	0	0	0	0	0	0	0
PEB0149.fna	0	0	0	0	0	0	0	0	0	0	0	0	0	0	0	0	0	0	0	0	0	0	0	0	0	0	0	0	0	0	0	0	0	0	0	0	0	0	0	0	0	0	0	0	0	0	0	0	0
H3V12.fna	0	0	0	0	0	0	0	0	0	0	0	0	0	0	0	0	0	0	0	0	0	0	0	0	0	0	0	0	0	0	0	0	0	0	0	0	0	0	0	0	0	0	0	0	0	0	0	0	0
H3V17.fna	0	0	0	0	0	0	0	0	0	0	0	0	0	0	0	0	0	0	0	0	0	0	0	0	0	0	0	0	0	0	0	0	0	0	0	0	0	0	0	0	0	0	0	0	0	0	0	0	0
H3S89.fna	0	0	0	0	0	0	0	0	0	0	0	0	0	0	0	0	0	0	0	0	0	0	0	0	0	0	0	0	0	0	0	0	0	0	0	0	0	0	0	0	0	0	0	0	0	0	0	0	0
2B_MAG.3.fa	0	0	0	0	0	0	0	0	0	0	0	0	0	0	0	0	0	0	0	0	0	0	0	0	0	0	0	0	0	0	0	0	0	0	0	0	0	0	0	0	0	0	0	0	0	0	0	0	0
31B_MAG.5.fa	0	0	0	0	0	0	0	0	0	0	0	0	0	0	0	0	0	0	0	0	0	0	0	0	0	0	0	0	0	0	0	0	0	0	0	0	0	0	0	0	0	0	0	0	0	0	0	0	0
3B_MAG.25.fa	0	0	0	0	0	0	0	0	0	0	0	0	0	0	0	0	0	0	0	0	0	0	0	0	0	0	0	0	0	0	0	0	0	0	0	0	0	0	0	0	0	0	0	0	0	0	0	0	0
18B_MAG.30.fa	0	0	0	0	0	0	0	0	0	0	0	0	0	0	0	0	0	0	0	0	0	0	0	0	0	0	0	0	0	0	0	0	0	0	0	0	0	0	0	0	0	0	0	0	0	0	0	0	0
BBC0244.fna	0	0	0	0	0	0	0	0	0	0	0	0	0	0	0	0	0	0	0	0	0	0	0	0	0	0	0	0	0	0	0	0	0	0	0	0	0	0	0	0	0	0	0	0	0	0	0	0	0
22B_MAG.26.fa	0	0	0	0	0	0	0	0	0	0	0	0	0	0	0	0	0	0	0	0	0	0	0	0	0	0	0	0	0	0	0	0	0	0	0	0	0	0	0	0	0	0	0	0	0	0	0	0	0
PEB0122.fna	0	0	0	0	0	0	0	0	0	0	0	0	0	0	0	0	0	0	0	0	0	0	0	0	0	0	0	0	0	0	0	0	0	0	0	0	0	0	0	0	0	0	0	0	0	0	0	0	0
36B_MAG.5.fa	0	0	0	0	0	0	0	0	0	0	0	0	0	0	0	0	0	0	0	0	0	0	0	0	0	0	0	0	0	0	0	0	0	0	0	0	0	0	0	0	0	0	0	0	0	0	0	0	0
H3S84.fna	0	0	0	0	0	0	0	0	0	0	0	0	0	0	0	0	0	0	0	0	0	0	0	0	0	0	0	0	0	0	0	0	0	0	0	0	0	0	0	0	0	0	0	0	0	0	0	0	0
38B_MAG.1.fa	0	0	0	0	0	0	0	0	0	0	0	0	0	0	0	0	0	0	0	0	0	0	0	0	0	0	0	0	0	0	0	0	0	0	0	0	0	0	0	0	0	0	0	0	0	0	0	0	0
18B_MAG.12.fa	0	0	0	0	0	0	0	0	0	0	0	0	0	0	0	0	0	0	0	0	0	0	0	0	0	0	0	0	0	0	0	0	0	0	0	0	0	0	0	0	0	0	0	0	0	0	0	0	0
PEB0150.fna	0	0	0	0	0	0	0	0	0	0	0	0	0	0	0	0	0	0	0	0	0	0	0	0	0	0	0	0	0	0	0	0	0	0	0	0	0	0	0	0	0	0	0	0	0	0	0	0	0
BBC0178.fna	0	0	0	0	0	0	0	0	0	0	0	0	0	0	0	0	0	0	0	0	0	0	0	0	0	0	0	0	0	0	0	0	0	0	0	0	0	0	0	0	0	0	0	0	0	0	0	0	0
H3S82.fna	0	0	0	0	0	0	0	0	0	0	0	0	0	0	0	0	0	0	0	0	0	0	0	0	0	0	0	0	0	0	0	0	0	0	0	0	0	0	0	0	0	0	0	0	0	0	0	0	0
7B_MAG.1.fa	0	0	0	0	0	0	0	0	0	0	0	0	0	0	0	0	0	0	0	0	0	0	0	0	0	0	0	0	0	0	0	0	0	0	0	0	0	0	0	0	0	0	0	0	0	0	0	0	0
H3V13.fna	0	0	0	0	0	0	0	0	0	0	0	0	0	0	0	0	0	0	0	0	0	0	0	0	0	0	0	0	0	0	0	0	0	0	0	0	0	0	0	0	0	0	0	0	0	0	0	0	0
46B_MAG.43.fa	0	0	0	0	0	0	0	0	0	0	0	0	0	0	0	0	0	0	0	0	0	0	0	0	0	0	0	0	0	0	0	0	0	0	0	0	0	0	0	0	0	0	0	0	0	0	0	0	0
9B_MAG.32.fa	0	0	0	0	0	0	0	0	0	0	0	0	0	0	0	0	0	0	0	0	0	0	0	0	0	0	0	0	0	0	0	0	0	0	0	0	0	0	0	0	0	0	0	0	0	0	0	0	0
H3V16.fna	0	0	0	0	0	0	0	0	0	0	0	0	0	0	0	0	0	0	0	0	0	0	0	0	0	0	0	0	0	0	0	0	0	0	0	0	0	0	0	0	0	0	0	0	0	0	0	0	0
19B_MAG.24.fa	0	0	0	0	0	0	0	0	0	0	0	0	0	0	0	0	0	0	0	0	0	0	0	0	0	0	0	0	0	0	0	0	0	0	0	0	0	0	0	0	0	0	0	0	0	0	0	0	0
H3S85.fna	0	0	0	0	0	0	0	0	0	0	0	0	0	0	0	0	0	0	0	0	0	0	0	0	0	0	0	0	0	0	0	0	0	0	0	0	0	0	0	0	0	0	0	0	0	0	0	0	0
44B_MAG.23.fa	0	0	0	0	0	0	0	0	0	0	0	0	0	0	0	0	0	0	0	0	0	0	0	0	0	0	0	0	0	0	0	0	0	0	0	0	0	0	0	0	0	0	0	0	0	0	0	0	0
46B_MAG.11.fa	0	0	0	0	0	0	0	0	0	0	0	0	0	0	0	0	0	0	0	0	0	0	0	0	0	0	0	0	0	0	0	0	0	0	0	0	0	0	0	0	0	0	0	0	0	0	0	0	0
14B_MAG.17.fa	0	0	0	0	0	0	0	0	0	0	0	0	0	0	0	0	0	0	0	0	0	0	0	0	0	0	0	0	0	0	0	0	0	0	0	0	0	0	0	0	0	0	0	0	0	0	0	0	0
38B_MAG.3.fa	0	0	0	0	0	0	0	0	0	0	0	0	0	0	0	0	0	0	0	0	0	0	0	0	0	0	0	0	0	0	0	0	0	0	0	0	0	0	0	0	0	0	0	0	0	0	0	0	0
18B_MAG.13.fa	0	0	0	0	0	0	0	0	0	0	0	0	0	0	0	0	0	0	0	0	0	0	0	0	0	0	0	0	0	0	0	0	0	0	0	0	0	0	0	0	0	0	0	0	0	0	0	0	0
43B_MAG.7.fa	0	0	0	0	0	0	0	0	0	0	0	0	0	0	0	0	0	0	0	0	0	0	0	0	0	0	0	0	0	0	0	0	0	0	0	0	0	0	0	0	0	0	0	0	0	0	0	0	0
34B_MAG.13.fa	0	0	0	0	0	0	0	0	0	0	0	0	0	0	0	0	0	0	0	0	0	0	0	0	0	0	0	0	0	0	0	0	0	0	0	0	0	0	0	0	0	0	0	0	0	0	0	0	0
44B_MAG.3.fa	0	0	0	0	0	0	0	0	0	0	0	0	0	0	0	0	0	0	0	0	0	0	0	0	0	0	0	0	0	0	0	0	0	0	0	0	0	0	0	0	0	0	0	0	0	0	0	0	0
17B_MAG.16.fa	0	0	0	0	0	0	0	0	0	0	0	0	0	0	0	0	0	0	0	0	0	0	0	0	0	0	0	0	0	0	0	0	0	0	0	0	0	0	0	0	0	0	0	0	0	0	0	0	0
32B_MAG.33.fa	0	0	0	0	0	0	0	0	0	0	0	0	0	0	0	0	0	0	0	0	0	0	0	0	0	0	0	0	0	0	0	0	0	0	0	0	0	0	0	0	0	0	0	0	0	0	0	0	0
33B_MAG.32.fa	0	0	0	0	0	0	0	0	0	0	0	0	0	0	0	0	0	0	0	0	0	0	0	0	0	0	0	0	0	0	0	0	0	0	0	0	0	0	0	0	0	0	0	0	0	0	0	0	0
3B_MAG.4.fa	0	0	0	0	0	0	0	0	0	0	0	0	0	0	0	0	0	0	0	0	0	0	0	0	0	0	0	0	0	0	0	0	0	0	0	0	0	0	0	0	0	0	0	0	0	0	0	0	0
34B_MAG.4.fa	0	0	0	0	0	0	0	0	0	0	0	0	0	0	0	0	0	0	0	0	0	0	0	0	0	0	0	0	0	0	0	0	0	0	0	0	0	0	0	0	0	0	0	0	0	0	0	0	0
13B_MAG.25.fa	0	0	0	0	0	0	0	0	0	0	0	0	0	0	0	0	0	0	0	0	0	0	0	0	0	0	0	0	0	0	0	0	0	0	0	0	0	0	0	0	0	0	0	0	0	0	0	0	0
23B_MAG.17.fa	0	0	0	0	0	0	0	0	0	0	0	0	0	0	0	0	0	0	0	0	0	0	0	0	0	0	0	0	0	0	0	0	0	0	0	0	0	0	0	0	0	0	0	0	0	0	0	0	0
11B_MAG.25.fa	0	0	0	0	0	0	0	0	0	0	0	0	0	0	0	0	0	0	0	0	0	0	0	0	0	0	0	0	0	0	0	0	0	0	0	0	0	0	0	0	0	0	0	0	0	0	0	0	0
40B_MAG.14.fa	0	0	0	0	0	0	0	0	0	0	0	0	0	0	0	0	0	0	0	0	0	0	0	0	0	0	0	0	0	0	0	0	0	0	0	0	0	0	0	0	0	0	0	0	0	0	0	0	0
45B_MAG.14.fa	0	0	0	0	0	0	0	0	0	0	0	0	0	0	0	0	0	0	0	0	0	0	0	0	0	0	0	0	0	0	0	0	0	0	0	0	0	0	0	0	0	0	0	0	0	0	0	0	0
48B_MAG.26.fa	0	0	0	0	0	0	0	0	0	0	0	0	0	0	0	0	0	0	0	0	0	0	0	0	0	0	0	0	0	0	0	0	0	0	0	0	0	0	0	0	0	0	0	0	0	0	0	0	0
53B_MAG.26.fa	0	0	0	0	0	0	0	0	0	0	0	0	0	0	0	0	0	0	0	0	0	0	0	0	0	0	0	0	0	0	0	0	0	0	0	0	0	0	0	0	0	0	0	0	0	0	0	0	0
26B_MAG.6.fa	0	0	0	0	0	0	0	0	0	0	0	0	0	0	0	0	0	0	0	0	0	0	0	0	0	0	0	0	0	0	0	0	0	0	0	0	0	0	0	0	0	0	0	0	0	0	0	0	0
38B_MAG.34.fa	0	0	0	0	0	0	0	0	0	0	0	0	0	0	0	0	0	0	0	0	0	0	0	0	0	0	0	0	0	0	0	0	0	0	0	0	0	0	0	0	0	0	0	0	0	0	0	0	0
42B_MAG.20.fa	0	0	0	0	0	0	0	0	0	0	0	0	0	0	0	0	0	0	0	0	0	0	0	0	0	0	0	0	0	0	0	0	0	0	0	0	0	0	0	0	0	0	0	0	0	0	0	0	0
43B_MAG.19.fa	0	0	0	0	0	0	0	0	0	0	0	0	0	0	0	0	0	0	0	0	0	0	0	0	0	0	0	0	0	0	0	0	0	0	0	0	0	0	0	0	0	0	0	0	0	0	0	0	0
6B_MAG.18.fa	0	0	0	0	0	0	0	0	0	0	0	0	0	0	0	0	0	0	0	0	0	0	0	0	0	0	0	0	0	0	0	0	0	0	0	0	0	0	0	0	0	0	0	0	0	0	0	0	0
25B_MAG.43.fa	0	0	0	0	0	0	0	0	0	0	0	0	0	0	0	0	0	0	0	0	0	0	0	0	0	0	0	0	0	0	0	0	0	0	0	0	0	0	0	0	0	0	0	0	0	0	0	0	0
49B_MAG.5.fa	0	0	0	0	0	0	0	0	0	0	0	0	0	0	0	0	0	0	0	0	0	0	0	0	0	0	0	0	0	0	0	0	0	0	0	0	0	0	0	0	0	0	0	0	0	0	0	0	0
18B_MAG.19.fa	0	0	0	0	0	0	0	0	0	0	0	0	0	0	0	0	0	0	0	0	0	0	0	0	0	0	0	0	0	0	0	0	0	0	0	0	0	0	0	0	0	0	0	0	0	0	0	0	0
36B_MAG.20.fa	0	0	0	0	0	0	0	0	0	0	0	0	0	0	0	0	0	0	0	0	0	0	0	0	0	0	0	0	0	0	0	0	0	0	0	0	0	0	0	0	0	0	0	0	0	0	0	0	0
30B_MAG.3.fa	0	0	0	0	0	0	0	0	0	0	0	0	0	0	0	0	0	0	0	0	0	0	0	0	0	0	0	0	0	0	0	0	0	0	0	0	0	0	0	0	0	0	0	0	0	0	0	0	0
20B_MAG.14.fa	0	0	0	0	0	0	0	0	0	0	0	0	0	0	0	0	0	0	0	0	0	0	0	0	0	0	0	0	0	0	0	0	0	0	0	0	0	0	0	0	0	0	0	0	0	0	0	0	0
23B_MAG.26.fa	0	0	0	0	0	0	0	0	0	0	0	0	0	0	0	0	0	0	0	0	0	0	0	0	0	0	0	0	0	0	0	0	0	0	0	0	0	0	0	0	0	0	0	0	0	0	0	0	0
38B_MAG.20.fa	0	0	0	0	0	0	0	0	0	0	0	0	0	0	0	0	0	0	0	0	0	0	0	0	0	0	0	0	0	0	0	0	0	0	0	0	0	0	0	0	0	0	0	0	0	0	0	0	0
46B_MAG.20.fa	0	0	0	0	0	0	0	0	0	0	0	0	0	0	0	0	0	0	0	0	0	0	0	0	0	0	0	0	0	0	0	0	0	0	0	0	0	0	0	0	0	0	0	0	0	0	0	0	0
15B_MAG.12.fa	0	0	0	0	0	0	0	0	0	0	0	0	0	0	0	0	0	0	0	0	0	0	0	0	0	0	0	0	0	0	0	0	0	0	0	0	0	0	0	0	0	0	0	0	0	0	0	0	0
1B_MAG.30.fa	0	0	0	0	0	0	0	0	0	0	0	0	0	0	0	0	0	0	0	0	0	0	0	0	0	0	0	0	0	0	0	0	0	0	0	0	0	0	0	0	0	0	0	0	0	0	0	0	0
41B_MAG.23.fa	0	0	0	0	0	0	0	0	0	0	0	0	0	0	0	0	0	0	0	0	0	0	0	0	0	0	0	0	0	0	0	0	0	0	0	0	0	0	0	0	0	0	0	0	0	0	0	0	0
50B_MAG.1.fa	0	0	0	0	0	0	0	0	0	0	0	0	0	0	0	0	0	0	0	0	0	0	0	0	0	0	0	0	0	0	0	0	0	0	0	0	0	0	0	0	0	0	0	0	0	0	0	0	0
55B_MAG.18.fa	0	0	0	0	0	0	0	0	0	0	0	0	0	0	0	0	0	0	0	0	0	0	0	0	0	0	0	0	0	0	0	0	0	0	0	0	0	0	0	0	0	0	0	0	0	0	0	0	0
5B_MAG.10.fa	0	0	0	0	0	0	0	0	0	0	0	0	0	0	0	0	0	0	0	0	0	0	0	0	0	0	0	0	0	0	0	0	0	0	0	0	0	0	0	0	0	0	0	0	0	0	0	0	0
9B_MAG.1.fa	0	0	0	0	0	0	0	0	0	0	0	0	0	0	0	0	0	0	0	0	0	0	0	0	0	0	0	0	0	0	0	0	0	0	0	0	0	0	0	0	0	0	0	0	0	0	0	0	0
H3U98.fna	0	0	0	0	0	0	0	0	0	0	0	0	0	0	0	0	0	0	0	0	0	0	0	0	0	0	0	0	0	0	0	0	0	0	0	0	0	0	0	0	0	0	0	0	0	0	0	0	0
ESL0822.fna	0	0	0	0	0	0	0	0	0	0	0	0	0	0	0	0	0	0	0	0	0	0	0	0	0	0	0	0	0	0	0	0	0	0	0	0	0	0	0	0	0	0	0	0	0	0	0	0	0
16B_MAG.1.fa	0	0	0	0	0	0	0	0	0	0	0	0	0	0	0	0	0	0	0	0	0	0	0	0	0	0	0	0	0	0	0	0	0	0	0	0	0	0	0	0	0	0	0	0	0	0	0	0	0
20B_MAG.12.fa	0	0	0	0	0	0	0	0	0	0	0	0	0	0	0	0	0	0	0	0	0	0	0	0	0	0	0	0	0	0	0	0	0	0	0	0	0	0	0	0	0	0	0	0	0	0	0	0	0
H3T92.fna	0	0	0	0	0	0	0	0	0	0	0	0	0	0	0	0	0	0	0	0	0	0	0	0	0	0	0	0	0	0	0	0	0	0	0	0	0	0	0	0	0	0	0	0	0	0	0	0	0
H3U88.fna	0	0	0	0	0	0	0	0	0	0	0	0	0	0	0	0	0	0	0	0	0	0	0	0	0	0	0	0	0	0	0	0	0	0	0	0	0	0	0	0	0	0	0	0	0	0	0	0	0
H3U87.fna	0	0	0	0	0	0	0	0	0	0	0	0	0	0	0	0	0	0	0	0	0	0	0	0	0	0	0	0	0	0	0	0	0	0	0	0	0	0	0	0	0	0	0	0	0	0	0	0	0
3B_MAG.27.fa	0	0	0	0	0	0	0	0	0	0	0	0	0	0	0	0	0	0	0	0	0	0	0	0	0	0	0	0	0	0	0	0	0	0	0	0	0	0	0	0	0	0	0	0	0	0	0	0	0
8B_MAG.8.fa	0	0	0	0	0	0	0	0	0	0	0	0	0	0	0	0	0	0	0	0	0	0	0	0	0	0	0	0	0	0	0	0	0	0	0	0	0	0	0	0	0	0	0	0	0	0	0	0	0
H3V04.fna	0	0	0	0	0	0	0	0	0	0	0	0	0	0	0	0	0	0	0	0	0	0	0	0	0	0	0	0	0	0	0	0	0	0	0	0	0	0	0	0	0	0	0	0	0	0	0	0	0
13B_MAG.26.fa	0	0	0	0	0	0	0	0	0	0	0	0	0	0	0	0	0	0	0	0	0	0	0	0	0	0	0	0	0	0	0	0	0	0	0	0	0	0	0	0	0	0	0	0	0	0	0	0	0
35B_MAG.10.fa	0	0	0	0	0	0	0	0	0	0	0	0	0	0	0	0	0	0	0	0	0	0	0	0	0	0	0	0	0	0	0	0	0	0	0	0	0	0	0	0	0	0	0	0	0	0	0	0	0
ESL0824.fna	0	0	0	0	0	0	0	0	0	0	0	0	0	0	0	0	0	0	0	0	0	0	0	0	0	0	0	0	0	0	0	0	0	0	0	0	0	0	0	0	0	0	0	0	0	0	0	0	0
34B_MAG.15.fa	0	0	0	0	0	0	0	0	0	0	0	0	0	0	0	0	0	0	0	0	0	0	0	0	0	0	0	0	0	0	0	0	0	0	0	0	0	0	0	0	0	0	0	0	0	0	0	0	0
41B_MAG.4.fa	0	0	0	0	0	0	0	0	0	0	0	0	0	0	0	0	0	0	0	0	0	0	0	0	0	0	0	0	0	0	0	0	0	0	0	0	0	0	0	0	0	0	0	0	0	0	0	0	0
38B_MAG.15.fa	0	0	0	0	0	0	0	0	0	0	0	0	0	0	0	0	0	0	0	0	0	0	0	0	0	0	0	0	0	0	0	0	0	0	0	0	0	0	0	0	0	0	0	0	0	0	0	0	0
45B_MAG.4.fa	0	0	0	0	0	0	0	0	0	0	0	0	0	0	0	0	0	0	0	0	0	0	0	0	0	0	0	0	0	0	0	0	0	0	0	0	0	0	0	0	0	0	0	0	0	0	0	0	0
H3S97.fna	0	0	0	0	0	0	0	0	0	0	0	0	0	0	0	0	0	0	0	0	0	0	0	0	0	0	0	0	0	0	0	0	0	0	0	0	0	0	0	0	0	0	0	0	0	0	0	0	0
25B_MAG.39.fa	0	0	0	0	0	0	0	0	0	0	0	0	0	0	0	0	0	0	0	0	0	0	0	0	0	0	0	0	0	0	0	0	0	0	0	0	0	0	0	0	0	0	0	0	0	0	0	0	0
9B_MAG.31.fa	0	0	0	0	0	0	0	0	0	0	0	0	0	0	0	0	0	0	0	0	0	0	0	0	0	0	0	0	0	0	0	0	0	0	0	0	0	0	0	0	0	0	0	0	0	0	0	0	0
42B_MAG.26.fa	0	0	0	0	0	0	0	0	0	0	0	0	0	0	0	0	0	0	0	0	0	0	0	0	0	0	0	0	0	0	0	0	0	0	0	0	0	0	0	0	0	0	0	0	0	0	0	0	0
ESL0825.fna	0	0	0	0	0	0	0	0	0	0	0	0	0	0	0	0	0	0	0	0	0	0	0	0	0	0	0	0	0	0	0	0	0	0	0	0	0	0	0	0	0	0	0	0	0	0	0	0	0
H3T89.fna	0	0	0	0	0	0	0	0	0	0	0	0	0	0	0	0	0	0	0	0	0	0	0	0	0	0	0	0	0	0	0	0	0	0	0	0	0	0	0	0	0	0	0	0	0	0	0	0	0
53B_MAG.6.fa	0	0	0	0	0	0	0	0	0	0	0	0	0	0	0	0	0	0	0	0	0	0	0	0	0	0	0	0	0	0	0	0	0	0	0	0	0	0	0	0	0	0	0	0	0	0	0	0	0
5B_MAG.3.fa	0	0	0	0	0	0	0	0	0	0	0	0	0	0	0	0	0	0	0	0	0	0	0	0	0	0	0	0	0	0	0	0	0	0	0	0	0	0	0	0	0	0	0	0	0	0	0	0	0
7B_MAG.23.fa	0	0	0	0	0	0	0	0	0	0	0	0	0	0	0	0	0	0	0	0	0	0	0	0	0	0	0	0	0	0	0	0	0	0	0	0	0	0	0	0	0	0	0	0	0	0	0	0	0
H3U89.fna	0	0	0	0	0	0	0	0	0	0	0	0	0	0	0	0	0	0	0	0	0	0	0	0	0	0	0	0	0	0	0	0	0	0	0	0	0	0	0	0	0	0	0	0	0	0	0	0	0
Ga0072395.fna	0	0	0	0	0	0	0	0	0	0	0	0	0	0	0	0	0	0	0	0	0	0	0	0	0	0	0	0	0	0	0	0	0	0	0	0	0	0	0	0	0	0	0	0	0	0	0	0	0
49B_MAG.16.fa	0	0	0	0	0	0	0	0	0	0	0	0	0	0	0	0	0	0	0	0	0	0	0	0	0	0	0	0	0	0	0	0	0	0	0	0	0	0	0	0	0	0	0	0	0	0	0	0	0
10B_MAG.19.fa	0	0	0	0	0	0	0	0	0	0	0	0	0	0	0	0	0	0	0	0	0	0	0	0	0	0	0	0	0	0	0	0	0	0	0	0	0	0	0	0	0	0	0	0	0	0	0	0	0
31B_MAG.18.fa	0	0	0	0	0	0	0	0	0	0	0	0	0	0	0	0	0	0	0	0	0	0	0	0	0	0	0	0	0	0	0	0	0	0	0	0	0	0	0	0	0	0	0	0	0	0	0	0	0
33B_MAG.18.fa	0	0	0	0	0	0	0	0	0	0	0	0	0	0	0	0	0	0	0	0	0	0	0	0	0	0	0	0	0	0	0	0	0	0	0	0	0	0	0	0	0	0	0	0	0	0	0	0	0
ESL0820.fna	0	0	0	0	0	0	0	0	0	0	0	0	0	0	0	0	0	0	0	0	0	0	0	0	0	0	0	0	0	0	0	0	0	0	0	0	0	0	0	0	0	0	0	0	0	0	0	0	0
H3T81.fna	0	0	0	0	0	0	0	0	0	0	0	0	0	0	0	0	0	0	0	0	0	0	0	0	0	0	0	0	0	0	0	0	0	0	0	0	0	0	0	0	0	0	0	0	0	0	0	0	0
ESL0170.fna	0	0	0	0	0	0	0	0	0	0	0	0	0	0	0	0	0	0	0	0	0	0	0	0	0	0	0	0	0	0	0	0	0	0	0	0	0	0	0	0	0	0	0	0	0	0	0	0	0
Ga0133549.fna	0	0	0	0	0	0	0	0	0	0	0	0	0	0	0	0	0	0	0	0	0	0	0	0	0	0	0	0	0	0	0	0	0	0	0	0	0	0	0	0	0	0	0	0	0	0	0	0	0
Ga0072401.fna	0	0	0	0	0	0	0	0	0	0	0	0	0	0	0	0	0	0	0	0	0	0	0	0	0	0	0	0	0	0	0	0	0	0	0	0	0	0	0	0	0	0	0	0	0	0	0	0	0
Ga0072396.fna	0	0	0	0	0	0	0	0	0	0	0	0	0	0	0	0	0	0	0	0	0	0	0	0	0	0	0	0	0	0	0	0	0	0	0	0	0	0	0	0	0	0	0	0	0	0	0	0	0
H3T93.fna	0	0	0	0	0	0	0	0	0	0	0	0	0	0	0	0	0	0	0	0	0	0	0	0	0	0	0	0	0	0	0	0	0	0	0	0	0	0	0	0	0	0	0	0	0	0	0	0	0
18B_MAG.29.fa	0	0	0	0	0	0	0	0	0	0	0	0	0	0	0	0	0	0	0	0	0	0	0	0	0	0	0	0	0	0	0	0	0	0	0	0	0	0	0	0	0	0	0	0	0	0	0	0	0
22B_MAG.27.fa	0	0	0	0	0	0	0	0	0	0	0	0	0	0	0	0	0	0	0	0	0	0	0	0	0	0	0	0	0	0	0	0	0	0	0	0	0	0	0	0	0	0	0	0	0	0	0	0	0
26B_MAG.33.fa	0	0	0	0	0	0	0	0	0	0	0	0	0	0	0	0	0	0	0	0	0	0	0	0	0	0	0	0	0	0	0	0	0	0	0	0	0	0	0	0	0	0	0	0	0	0	0	0	0
17B_MAG.13.fa	0	0	0	0	0	0	0	0	0	0	0	0	0	0	0	0	0	0	0	0	0	0	0	0	0	0	0	0	0	0	0	0	0	0	0	0	0	0	0	0	0	0	0	0	0	0	0	0	0
48B_MAG.10.fa	0	0	0	0	0	0	0	0	0	0	0	0	0	0	0	0	0	0	0	0	0	0	0	0	0	0	0	0	0	0	0	0	0	0	0	0	0	0	0	0	0	0	0	0	0	0	0	0	0
BAST.fna	0	0	0	0	0	0	0	0	0	0	0	0	0	0	0	0	0	0	0	0	0	0	0	0	0	0	0	0	0	0	0	0	0	0	0	0	0	0	0	0	0	0	0	0	0	0	0	0	0
25B_MAG.45.fa	0	0	0	0	0	0	0	0	0	0	0	0	0	0	0	0	0	0	0	0	0	0	0	0	0	0	0	0	0	0	0	0	0	0	0	0	0	0	0	0	0	0	0	0	0	0	0	0	0
33B_MAG.28.fa	0	0	0	0	0	0	0	0	0	0	0	0	0	0	0	0	0	0	0	0	0	0	0	0	0	0	0	0	0	0	0	0	0	0	0	0	0	0	0	0	0	0	0	0	0	0	0	0	0
H3S93.fna	0	0	0	0	0	0	0	0	0	0	0	0	0	0	0	0	0	0	0	0	0	0	0	0	0	0	0	0	0	0	0	0	0	0	0	0	0	0	0	0	0	0	0	0	0	0	0	0	0
ESL0200.fna	0	0	0	0	0	0	0	0	0	0	0	0	0	0	0	0	0	0	0	0	0	0	0	0	0	0	0	0	0	0	0	0	0	0	0	0	0	0	0	0	0	0	0	0	0	0	0	0	0
Ga0133553.fna	0	0	0	0	0	0	0	0	0	0	0	0	0	0	0	0	0	0	0	0	0	0	0	0	0	0	0	0	0	0	0	0	0	0	0	0	0	0	0	0	0	0	0	0	0	0	0	0	0
H3S92.fna	0	0	0	0	0	0	0	0	0	0	0	0	0	0	0	0	0	0	0	0	0	0	0	0	0	0	0	0	0	0	0	0	0	0	0	0	0	0	0	0	0	0	0	0	0	0	0	0	0
H3V06.fna	0	0	0	0	0	0	0	0	0	0	0	0	0	0	0	0	0	0	0	0	0	0	0	0	0	0	0	0	0	0	0	0	0	0	0	0	0	0	0	0	0	0	0	0	0	0	0	0	0
44B_MAG.11.fa	0	0	0	0	0	0	0	0	0	0	0	0	0	0	0	0	0	0	0	0	0	0	0	0	0	0	0	0	0	0	0	0	0	0	0	0	0	0	0	0	0	0	0	0	0	0	0	0	0
28B_MAG.21.fa	0	0	0	0	0	0	0	0	0	0	0	0	0	0	0	0	0	0	0	0	0	0	0	0	0	0	0	0	0	0	0	0	0	0	0	0	0	0	0	0	0	0	0	0	0	0	0	0	0
2B_MAG.27.fa	0	0	0	0	0	0	0	0	0	0	0	0	0	0	0	0	0	0	0	0	0	0	0	0	0	0	0	0	0	0	0	0	0	0	0	0	0	0	0	0	0	0	0	0	0	0	0	0	0
Ga0133551.fna	0	0	0	0	0	0	0	0	0	0	0	0	0	0	0	0	0	0	0	0	0	0	0	0	0	0	0	0	0	0	0	0	0	0	0	0	0	0	0	0	0	0	0	0	0	0	0	0	0
12B_MAG.3.fa	0	0	0	0	0	0	0	0	0	0	0	0	0	0	0	0	0	0	0	0	0	0	0	0	0	0	0	0	0	0	0	0	0	0	0	0	0	0	0	0	0	0	0	0	0	0	0	0	0
ESL0198.fna	0	0	0	0	0	0	0	0	0	0	0	0	0	0	0	0	0	0	0	0	0	0	0	0	0	0	0	0	0	0	0	0	0	0	0	0	0	0	0	0	0	0	0	0	0	0	0	0	0
6B_MAG.20.fa	0	0	0	0	0	0	0	0	0	0	0	0	0	0	0	0	0	0	0	0	0	0	0	0	0	0	0	0	0	0	0	0	0	0	0	0	0	0	0	0	0	0	0	0	0	0	0	0	0
Ga0133552.fna	0	0	0	0	0	0	0	0	0	0	0	0	0	0	0	0	0	0	0	0	0	0	0	0	0	0	0	0	0	0	0	0	0	0	0	0	0	0	0	0	0	0	0	0	0	0	0	0	0
H3T90.fna	0	0	0	0	0	0	0	0	0	0	0	0	0	0	0	0	0	0	0	0	0	0	0	0	0	0	0	0	0	0	0	0	0	0	0	0	0	0	0	0	0	0	0	0	0	0	0	0	0
H3T86.fna	0	0	0	0	0	0	0	0	0	0	0	0	0	0	0	0	0	0	0	0	0	0	0	0	0	0	0	0	0	0	0	0	0	0	0	0	0	0	0	0	0	0	0	0	0	0	0	0	0
6B_MAG.30.fa	0	0	0	0	0	0	0	0	0	0	0	0	0	0	0	0	0	0	0	0	0	0	0	0	0	0	0	0	0	0	0	0	0	0	0	0	0	0	0	0	0	0	0	0	0	0	0	0	0
26B_MAG.18.fa	0	0	0	0	0	0	0	0	0	0	0	0	0	0	0	0	0	0	0	0	0	0	0	0	0	0	0	0	0	0	0	0	0	0	0	0	0	0	0	0	0	0	0	0	0	0	0	0	0
25B_MAG.44.fa	0	0	0	0	0	0	0	0	0	0	0	0	0	0	0	0	0	0	0	0	0	0	0	0	0	0	0	0	0	0	0	0	0	0	0	0	0	0	0	0	0	0	0	0	0	0	0	0	0
H3T91.fna	0	0	0	0	0	0	0	0	0	0	0	0	0	0	0	0	0	0	0	0	0	0	0	0	0	0	0	0	0	0	0	0	0	0	0	0	0	0	0	0	0	0	0	0	0	0	0	0	0
21B_MAG.5.fa	0	0	0	0	0	0	0	0	0	0	0	0	0	0	0	0	0	0	0	0	0	0	0	0	0	0	0	0	0	0	0	0	0	0	0	0	0	0	0	0	0	0	0	0	0	0	0	0	0
ESL0827.fna	0	0	0	0	0	0	0	0	0	0	0	0	0	0	0	0	0	0	0	0	0	0	0	0	0	0	0	0	0	0	0	0	0	0	0	0	0	0	0	0	0	0	0	0	0	0	0	0	0
ESL0819.fna	0	0	0	0	0	0	0	0	0	0	0	0	0	0	0	0	0	0	0	0	0	0	0	0	0	0	0	0	0	0	0	0	0	0	0	0	0	0	0	0	0	0	0	0	0	0	0	0	0
30B_MAG.18.fa	0	0	0	0	0	0	0	0	0	0	0	0	0	0	0	0	0	0	0	0	0	0	0	0	0	0	0	0	0	0	0	0	0	0	0	0	0	0	0	0	0	0	0	0	0	0	0	0	0
30B_MAG.17.fa	0	0	0	0	0	0	0	0	0	0	0	0	0	0	0	0	0	0	0	0	0	0	0	0	0	0	0	0	0	0	0	0	0	0	0	0	0	0	0	0	0	0	0	0	0	0	0	0	0
11B_MAG.7.fa	0	0	0	0	0	0	0	0	0	0	0	0	0	0	0	0	0	0	0	0	0	0	0	0	0	0	0	0	0	0	0	0	0	0	0	0	0	0	0	0	0	0	0	0	0	0	0	0	0
7B_MAG.20.fa	0	0	0	0	0	0	0	0	0	0	0	0	0	0	0	0	0	0	0	0	0	0	0	0	0	0	0	0	0	0	0	0	0	0	0	0	0	0	0	0	0	0	0	0	0	0	0	0	0
9B_MAG.14.fa	0	0	0	0	0	0	0	0	0	0	0	0	0	0	0	0	0	0	0	0	0	0	0	0	0	0	0	0	0	0	0	0	0	0	0	0	0	0	0	0	0	0	0	0	0	0	0	0	0
28B_MAG.41.fa	0	0	0	0	0	0	0	0	0	0	0	0	0	0	0	0	0	0	0	0	0	0	0	0	0	0	0	0	0	0	0	0	0	0	0	0	0	0	0	0	0	0	0	0	0	0	0	0	0
15B_MAG.24.fa	0	0	0	0	0	0	0	0	0	0	0	0	0	0	0	0	0	0	0	0	0	0	0	0	0	0	0	0	0	0	0	0	0	0	0	0	0	0	0	0	0	0	0	0	0	0	0	0	0
22B_MAG.20.fa	0	0	0	0	0	0	0	0	0	0	0	0	0	0	0	0	0	0	0	0	0	0	0	0	0	0	0	0	0	0	0	0	0	0	0	0	0	0	0	0	0	0	0	0	0	0	0	0	0
25B_MAG.29.fa	0	0	0	0	0	0	0	0	0	0	0	0	0	0	0	0	0	0	0	0	0	0	0	0	0	0	0	0	0	0	0	0	0	0	0	0	0	0	0	0	0	0	0	0	0	0	0	0	0
30B_MAG.19.fa	0	0	0	0	0	0	0	0	0	0	0	0	0	0	0	0	0	0	0	0	0	0	0	0	0	0	0	0	0	0	0	0	0	0	0	0	0	0	0	0	0	0	0	0	0	0	0	0	0
BCOR.fna	0	0	0	0	0	0	0	0	0	0	0	0	0	0	0	0	0	0	0	0	0	0	0	0	0	0	0	0	0	0	0	0	0	0	0	0	0	0	0	0	0	0	0	0	0	0	0	0	0
H3V08.fna	0	0	0	0	0	0	0	0	0	0	0	0	0	0	0	0	0	0	0	0	0	0	0	0	0	0	0	0	0	0	0	0	0	0	0	0	0	0	0	0	0	0	0	0	0	0	0	0	0
10B_MAG.13.fa	0	0	0	0	0	0	0	0	0	0	0	0	0	0	0	0	0	0	0	0	0	0	0	0	0	0	0	0	0	0	0	0	0	0	0	0	0	0	0	0	0	0	0	0	0	0	0	0	0
17B_MAG.10.fa	0	0	0	0	0	0	0	0	0	0	0	0	0	0	0	0	0	0	0	0	0	0	0	0	0	0	0	0	0	0	0	0	0	0	0	0	0	0	0	0	0	0	0	0	0	0	0	0	0
20B_MAG.35.fa	0	0	0	0	0	0	0	0	0	0	0	0	0	0	0	0	0	0	0	0	0	0	0	0	0	0	0	0	0	0	0	0	0	0	0	0	0	0	0	0	0	0	0	0	0	0	0	0	0
26B_MAG.13.fa	0	0	0	0	0	0	0	0	0	0	0	0	0	0	0	0	0	0	0	0	0	0	0	0	0	0	0	0	0	0	0	0	0	0	0	0	0	0	0	0	0	0	0	0	0	0	0	0	0
31B_MAG.8.fa	0	0	0	0	0	0	0	0	0	0	0	0	0	0	0	0	0	0	0	0	0	0	0	0	0	0	0	0	0	0	0	0	0	0	0	0	0	0	0	0	0	0	0	0	0	0	0	0	0
34B_MAG.30.fa	0	0	0	0	0	0	0	0	0	0	0	0	0	0	0	0	0	0	0	0	0	0	0	0	0	0	0	0	0	0	0	0	0	0	0	0	0	0	0	0	0	0	0	0	0	0	0	0	0
3B_MAG.18.fa	0	0	0	0	0	0	0	0	0	0	0	0	0	0	0	0	0	0	0	0	0	0	0	0	0	0	0	0	0	0	0	0	0	0	0	0	0	0	0	0	0	0	0	0	0	0	0	0	0
45B_MAG.32.fa	0	0	0	0	0	0	0	0	0	0	0	0	0	0	0	0	0	0	0	0	0	0	0	0	0	0	0	0	0	0	0	0	0	0	0	0	0	0	0	0	0	0	0	0	0	0	0	0	0
6B_MAG.21.fa	0	0	0	0	0	0	0	0	0	0	0	0	0	0	0	0	0	0	0	0	0	0	0	0	0	0	0	0	0	0	0	0	0	0	0	0	0	0	0	0	0	0	0	0	0	0	0	0	0
BINDI.fna	0	0	0	0	0	0	0	0	0	0	0	0	0	0	0	0	0	0	0	0	0	0	0	0	0	0	0	0	0	0	0	0	0	0	0	0	0	0	0	0	0	0	0	0	0	0	0	0	0
Ga0072398.fna	0	0	0	0	0	0	0	0	0	0	0	0	0	0	0	0	0	0	0	0	0	0	0	0	0	0	0	0	0	0	0	0	0	0	0	0	0	0	0	0	0	0	0	0	0	0	0	0	0
Ga0133550.fna	0	0	0	0	0	0	0	0	0	0	0	0	0	0	0	0	0	0	0	0	0	0	0	0	0	0	0	0	0	0	0	0	0	0	0	0	0	0	0	0	0	0	0	0	0	0	0	0	0
31B_MAG.21.fa	0	0	0	0	0	0	0	0	0	0	0	0	0	0	0	0	0	0	0	0	0	0	0	0	0	0	0	0	0	0	0	0	0	0	0	0	0	0	0	0	0	0	0	0	0	0	0	0	0
30B_MAG.14.fa	0	0	0	0	0	0	0	0	0	0	0	0	0	0	0	0	0	0	0	0	0	0	0	0	0	0	0	0	0	0	0	0	0	0	0	0	0	0	0	0	0	0	0	0	0	0	0	0	0
6B_MAG.5.fa	0	0	0	0	0	0	0	0	0	0	0	0	0	0	0	0	0	0	0	0	0	0	0	0	0	0	0	0	0	0	0	0	0	0	0	0	0	0	0	0	0	0	0	0	0	0	0	0	0
H3T47.fna	0	0	0	0	0	0	0	0	0	0	0	0	0	0	0	0	0	0	0	0	0	0	0	0	0	0	0	0	0	0	0	0	0	0	0	0	0	0	0	0	0	0	0	0	0	0	0	0	0
41B_MAG.17.fa	0	0	0	0	0	0	0	0	0	0	0	0	0	0	0	0	0	0	0	0	0	0	0	0	0	0	0	0	0	0	0	0	0	0	0	0	0	0	0	0	0	0	0	0	0	0	0	0	0
43B_MAG.32.fa	0	0	0	0	0	0	0	0	0	0	0	0	0	0	0	0	0	0	0	0	0	0	0	0	0	0	0	0	0	0	0	0	0	0	0	0	0	0	0	0	0	0	0	0	0	0	0	0	0
Ga0072403.fna	0	0	0	0	0	0	0	0	0	0	0	0	0	0	0	0	0	0	0	0	0	0	0	0	0	0	0	0	0	0	0	0	0	0	0	0	0	0	0	0	0	0	0	0	0	0	0	0	0
35B_MAG.28.fa	0	0	0	0	0	0	0	0	0	0	0	0	0	0	0	0	0	0	0	0	0	0	0	0	0	0	0	0	0	0	0	0	0	0	0	0	0	0	0	0	0	0	0	0	0	0	0	0	0
Ga0225908.fna	0	0	0	0	0	0	0	0	0	0	0	0	0	0	0	0	0	0	0	0	0	0	0	0	0	0	0	0	0	0	0	0	0	0	0	0	0	0	0	0	0	0	0	0	0	0	0	0	0
25B_MAG.17.fa	0	0	0	0	0	0	0	0	0	0	0	0	0	0	0	0	0	0	0	0	0	0	0	0	0	0	0	0	0	0	0	0	0	0	0	0	0	0	0	0	0	0	0	0	0	0	0	0	0
14B_MAG.15.fa	0	0	0	0	0	0	0	0	0	0	0	0	0	0	0	0	0	0	0	0	0	0	0	0	0	0	0	0	0	0	0	0	0	0	0	0	0	0	0	0	0	0	0	0	0	0	0	0	0
17B_MAG.12.fa	0	0	0	0	0	0	0	0	0	0	0	0	0	0	0	0	0	0	0	0	0	0	0	0	0	0	0	0	0	0	0	0	0	0	0	0	0	0	0	0	0	0	0	0	0	0	0	0	0
8B_MAG.16.fa	0	0	0	0	0	0	0	0	0	0	0	0	0	0	0	0	0	0	0	0	0	0	0	0	0	0	0	0	0	0	0	0	0	0	0	0	0	0	0	0	0	0	0	0	0	0	0	0	0
19B_MAG.19.fa	0	0	0	0	0	0	0	0	0	0	0	0	0	0	0	0	0	0	0	0	0	0	0	0	0	0	0	0	0	0	0	0	0	0	0	0	0	0	0	0	0	0	0	0	0	0	0	0	0
19B_MAG.12.fa	0	0	0	0	0	0	0	0	0	0	0	0	0	0	0	0	0	0	0	0	0	0	0	0	0	0	0	0	0	0	0	0	0	0	0	0	0	0	0	0	0	0	0	0	0	0	0	0	0
11B_MAG.26.fa	0	0	0	0	0	0	0	0	0	0	0	0	0	0	0	0	0	0	0	0	0	0	0	0	0	0	0	0	0	0	0	0	0	0	0	0	0	0	0	0	0	0	0	0	0	0	0	0	0
Ga0227359.fna	0	0	0	0	0	0	0	0	0	0	0	0	0	0	0	0	0	0	0	0	0	0	0	0	0	0	0	0	0	0	0	0	0	0	0	0	0	0	0	0	0	0	0	0	0	0	0	0	0
Ga0072404.fna	0	0	0	0	0	0	0	0	0	0	0	0	0	0	0	0	0	0	0	0	0	0	0	0	0	0	0	0	0	0	0	0	0	0	0	0	0	0	0	0	0	0	0	0	0	0	0	0	0
H3R22.fna	0	0	0	0	0	0	0	0	0	0	0	0	0	0	0	0	0	0	0	0	0	0	0	0	0	0	0	0	0	0	0	0	0	0	0	0	0	0	0	0	0	0	0	0	0	0	0	0	0
H3U49.fna	0	0	0	0	0	0	0	0	0	0	0	0	0	0	0	0	0	0	0	0	0	0	0	0	0	0	0	0	0	0	0	0	0	0	0	0	0	0	0	0	0	0	0	0	0	0	0	0	0
33B_MAG.7.fa	0	0	0	0	0	0	0	0	0	0	0	0	0	0	0	0	0	0	0	0	0	0	0	0	0	0	0	0	0	0	0	0	0	0	0	0	0	0	0	0	0	0	0	0	0	0	0	0	0
13B_MAG.19.fa	0	0	0	0	0	0	0	0	0	0	0	0	0	0	0	0	0	0	0	0	0	0	0	0	0	0	0	0	0	0	0	0	0	0	0	0	0	0	0	0	0	0	0	0	0	0	0	0	0
38B_MAG.10.fa	0	0	0	0	0	0	0	0	0	0	0	0	0	0	0	0	0	0	0	0	0	0	0	0	0	0	0	0	0	0	0	0	0	0	0	0	0	0	0	0	0	0	0	0	0	0	0	0	0
30B_MAG.11.fa	0	0	0	0	0	0	0	0	0	0	0	0	0	0	0	0	0	0	0	0	0	0	0	0	0	0	0	0	0	0	0	0	0	0	0	0	0	0	0	0	0	0	0	0	0	0	0	0	0
44B_MAG.24.fa	0	0	0	0	0	0	0	0	0	0	0	0	0	0	0	0	0	0	0	0	0	0	0	0	0	0	0	0	0	0	0	0	0	0	0	0	0	0	0	0	0	0	0	0	0	0	0	0	0
38B_MAG.16.fa	0	0	0	0	0	0	0	0	0	0	0	0	0	0	0	0	0	0	0	0	0	0	0	0	0	0	0	0	0	0	0	0	0	0	0	0	0	0	0	0	0	0	0	0	0	0	0	0	0
42B_MAG.21.fa	0	0	0	0	0	0	0	0	0	0	0	0	0	0	0	0	0	0	0	0	0	0	0	0	0	0	0	0	0	0	0	0	0	0	0	0	0	0	0	0	0	0	0	0	0	0	0	0	0
49B_MAG.29.fa	0	0	0	0	0	0	0	0	0	0	0	0	0	0	0	0	0	0	0	0	0	0	0	0	0	0	0	0	0	0	0	0	0	0	0	0	0	0	0	0	0	0	0	0	0	0	0	0	0
11B_MAG.14.fa	0	0	0	0	0	0	0	0	0	0	0	0	0	0	0	0	0	0	0	0	0	0	0	0	0	0	0	0	0	0	0	0	0	0	0	0	0	0	0	0	0	0	0	0	0	0	0	0	0
7B_MAG.7.fa	0	0	0	0	0	0	0	0	0	0	0	0	0	0	0	0	0	0	0	0	0	0	0	0	0	0	0	0	0	0	0	0	0	0	0	0	0	0	0	0	0	0	0	0	0	0	0	0	0
37B_MAG.3.fa	0	0	0	0	0	0	0	0	0	0	0	0	0	0	0	0	0	0	0	0	0	0	0	0	0	0	0	0	0	0	0	0	0	0	0	0	0	0	0	0	0	0	0	0	0	0	0	0	0
53B_MAG.30.fa	0	0	0	0	0	0	0	0	0	0	0	0	0	0	0	0	0	0	0	0	0	0	0	0	0	0	0	0	0	0	0	0	0	0	0	0	0	0	0	0	0	0	0	0	0	0	0	0	0
13B_MAG.20.fa	0	0	0	0	0	0	0	0	0	0	0	0	0	0	0	0	0	0	0	0	0	0	0	0	0	0	0	0	0	0	0	0	0	0	0	0	0	0	0	0	0	0	0	0	0	0	0	0	0
15B_MAG.29.fa	0	0	0	0	0	0	0	0	0	0	0	0	0	0	0	0	0	0	0	0	0	0	0	0	0	0	0	0	0	0	0	0	0	0	0	0	0	0	0	0	0	0	0	0	0	0	0	0	0
26B_MAG.36.fa	0	0	0	0	0	0	0	0	0	0	0	0	0	0	0	0	0	0	0	0	0	0	0	0	0	0	0	0	0	0	0	0	0	0	0	0	0	0	0	0	0	0	0	0	0	0	0	0	0
Ga0133564.fna	0	0	0	0	0	0	0	0	0	0	0	0	0	0	0	0	0	0	0	0	0	0	0	0	0	0	0	0	0	0	0	0	0	0	0	0	0	0	0	0	0	0	0	0	0	0	0	0	0
Ga0226839.fna	0	0	0	0	0	0	0	0	0	0	0	0	0	0	0	0	0	0	0	0	0	0	0	0	0	0	0	0	0	0	0	0	0	0	0	0	0	0	0	0	0	0	0	0	0	0	0	0	0
26B_MAG.32.fa	0	0	0	0	0	0	0	0	0	0	0	0	0	0	0	0	0	0	0	0	0	0	0	0	0	0	0	0	0	0	0	0	0	0	0	0	0	0	0	0	0	0	0	0	0	0	0	0	0
26B_MAG.3.fa	0	0	0	0	0	0	0	0	0	0	0	0	0	0	0	0	0	0	0	0	0	0	0	0	0	0	0	0	0	0	0	0	0	0	0	0	0	0	0	0	0	0	0	0	0	0	0	0	0
Ga0133561.fna	0	0	0	0	0	0	0	0	0	0	0	0	0	0	0	0	0	0	0	0	0	0	0	0	0	0	0	0	0	0	0	0	0	0	0	0	0	0	0	0	0	0	0	0	0	0	0	0	0
17B_MAG.31.fa	0	0	0	0	0	0	0	0	0	0	0	0	0	0	0	0	0	0	0	0	0	0	0	0	0	0	0	0	0	0	0	0	0	0	0	0	0	0	0	0	0	0	0	0	0	0	0	0	0
48B_MAG.4.fa	0	0	0	0	0	0	0	0	0	0	0	0	0	0	0	0	0	0	0	0	0	0	0	0	0	0	0	0	0	0	0	0	0	0	0	0	0	0	0	0	0	0	0	0	0	0	0	0	0
31B_MAG.25.fa	0	0	0	0	0	0	0	0	0	0	0	0	0	0	0	0	0	0	0	0	0	0	0	0	0	0	0	0	0	0	0	0	0	0	0	0	0	0	0	0	0	0	0	0	0	0	0	0	0
46B_MAG.21.fa	0	0	0	0	0	0	0	0	0	0	0	0	0	0	0	0	0	0	0	0	0	0	0	0	0	0	0	0	0	0	0	0	0	0	0	0	0	0	0	0	0	0	0	0	0	0	0	0	0
LACWKB10.fna	0	0	0	0	0	0	0	0	0	0	0	0	0	0	0	0	0	0	0	0	0	0	0	0	0	0	0	0	0	0	0	0	0	0	0	0	0	0	0	0	0	0	0	0	0	0	0	0	0
17B_MAG.18.fa	0	0	0	0	0	0	0	0	0	0	0	0	0	0	0	0	0	0	0	0	0	0	0	0	0	0	0	0	0	0	0	0	0	0	0	0	0	0	0	0	0	0	0	0	0	0	0	0	0
6B_MAG.8.fa	0	0	0	0	0	0	0	0	0	0	0	0	0	0	0	0	0	0	0	0	0	0	0	0	0	0	0	0	0	0	0	0	0	0	0	0	0	0	0	0	0	0	0	0	0	0	0	0	0
Ga0070887.fna	0	0	0	0	0	0	0	0	0	0	0	0	0	0	0	0	0	0	0	0	0	0	0	0	0	0	0	0	0	0	0	0	0	0	0	0	0	0	0	0	0	0	0	0	0	0	0	0	0
29B_MAG.33.fa	0	0	0	0	0	0	0	0	0	0	0	0	0	0	0	0	0	0	0	0	0	0	0	0	0	0	0	0	0	0	0	0	0	0	0	0	0	0	0	0	0	0	0	0	0	0	0	0	0
Ga0226842.fna	0	0	0	0	0	0	0	0	0	0	0	0	0	0	0	0	0	0	0	0	0	0	0	0	0	0	0	0	0	0	0	0	0	0	0	0	0	0	0	0	0	0	0	0	0	0	0	0	0
45B_MAG.27.fa	0	0	0	0	0	0	0	0	0	0	0	0	0	0	0	0	0	0	0	0	0	0	0	0	0	0	0	0	0	0	0	0	0	0	0	0	0	0	0	0	0	0	0	0	0	0	0	0	0
H3R25.fna	0	0	0	0	0	0	0	0	0	0	0	0	0	0	0	0	0	0	0	0	0	0	0	0	0	0	0	0	0	0	0	0	0	0	0	0	0	0	0	0	0	0	0	0	0	0	0	0	0
16B_MAG.10.fa	0	0	0	0	0	0	0	0	0	0	0	0	0	0	0	0	0	0	0	0	0	0	0	0	0	0	0	0	0	0	0	0	0	0	0	0	0	0	0	0	0	0	0	0	0	0	0	0	0
35B_MAG.32.fa	0	0	0	0	0	0	0	0	0	0	0	0	0	0	0	0	0	0	0	0	0	0	0	0	0	0	0	0	0	0	0	0	0	0	0	0	0	0	0	0	0	0	0	0	0	0	0	0	0
10B_MAG.16.fa	0	0	0	0	0	0	0	0	0	0	0	0	0	0	0	0	0	0	0	0	0	0	0	0	0	0	0	0	0	0	0	0	0	0	0	0	0	0	0	0	0	0	0	0	0	0	0	0	0
Ga0133563.fna	0	0	0	0	0	0	0	0	0	0	0	0	0	0	0	0	0	0	0	0	0	0	0	0	0	0	0	0	0	0	0	0	0	0	0	0	0	0	0	0	0	0	0	0	0	0	0	0	0
Ga0133562.fna	0	0	0	0	0	0	0	0	0	0	0	0	0	0	0	0	0	0	0	0	0	0	0	0	0	0	0	0	0	0	0	0	0	0	0	0	0	0	0	0	0	0	0	0	0	0	0	0	0
Ga0226840.fna	0	0	0	0	0	0	0	0	0	0	0	0	0	0	0	0	0	0	0	0	0	0	0	0	0	0	0	0	0	0	0	0	0	0	0	0	0	0	0	0	0	0	0	0	0	0	0	0	0
44B_MAG.18.fa	0	0	0	0	0	0	0	0	0	0	0	0	0	0	0	0	0	0	0	0	0	0	0	0	0	0	0	0	0	0	0	0	0	0	0	0	0	0	0	0	0	0	0	0	0	0	0	0	0
H3T48.fna	0	0	0	0	0	0	0	0	0	0	0	0	0	0	0	0	0	0	0	0	0	0	0	0	0	0	0	0	0	0	0	0	0	0	0	0	0	0	0	0	0	0	0	0	0	0	0	0	0
15B_MAG.16.fa	0	0	0	0	0	0	0	0	0	0	0	0	0	0	0	0	0	0	0	0	0	0	0	0	0	0	0	0	0	0	0	0	0	0	0	0	0	0	0	0	0	0	0	0	0	0	0	0	0
1B_MAG.27.fa	0	0	0	0	0	0	0	0	0	0	0	0	0	0	0	0	0	0	0	0	0	0	0	0	0	0	0	0	0	0	0	0	0	0	0	0	0	0	0	0	0	0	0	0	0	0	0	0	0
Ga0072400.fna	0	0	0	0	0	0	0	0	0	0	0	0	0	0	0	0	0	0	0	0	0	0	0	0	0	0	0	0	0	0	0	0	0	0	0	0	0	0	0	0	0	0	0	0	0	0	0	0	0
LACWKB8.fna	0	0	0	0	0	0	0	0	0	0	0	0	0	0	0	0	0	0	0	0	0	0	0	0	0	0	0	0	0	0	0	0	0	0	0	0	0	0	0	0	0	0	0	0	0	0	0	0	0
14B_MAG.16.fa	0	0	0	0	0	0	0	0	0	0	0	0	0	0	0	0	0	0	0	0	0	0	0	0	0	0	0	0	0	0	0	0	0	0	0	0	0	0	0	0	0	0	0	0	0	0	0	0	0
16B_MAG.11.fa	0	0	0	0	0	0	0	0	0	0	0	0	0	0	0	0	0	0	0	0	0	0	0	0	0	0	0	0	0	0	0	0	0	0	0	0	0	0	0	0	0	0	0	0	0	0	0	0	0
8B_MAG.17.fa	0	0	0	0	0	0	0	0	0	0	0	0	0	0	0	0	0	0	0	0	0	0	0	0	0	0	0	0	0	0	0	0	0	0	0	0	0	0	0	0	0	0	0	0	0	0	0	0	0
H3R21.fna	0	0	0	0	0	0	0	0	0	0	0	0	0	0	0	0	0	0	0	0	0	0	0	0	0	0	0	0	0	0	0	0	0	0	0	0	0	0	0	0	0	0	0	0	0	0	0	0	0
11B_MAG.30.fa	0	0	0	0	0	0	0	0	0	0	0	0	0	0	0	0	0	0	0	0	0	0	0	0	0	0	0	0	0	0	0	0	0	0	0	0	0	0	0	0	0	0	0	0	0	0	0	0	0
35B_MAG.12.fa	0	0	0	0	0	0	0	0	0	0	0	0	0	0	0	0	0	0	0	0	0	0	0	0	0	0	0	0	0	0	0	0	0	0	0	0	0	0	0	0	0	0	0	0	0	0	0	0	0
18B_MAG.31.fa	0	0	0	0	0	0	0	0	0	0	0	0	0	0	0	0	0	0	0	0	0	0	0	0	0	0	0	0	0	0	0	0	0	0	0	0	0	0	0	0	0	0	0	0	0	0	0	0	0
11B_MAG.5.fa	0	0	0	0	0	0	0	0	0	0	0	0	0	0	0	0	0	0	0	0	0	0	0	0	0	0	0	0	0	0	0	0	0	0	0	0	0	0	0	0	0	0	0	0	0	0	0	0	0
7B_MAG.17.fa	0	0	0	0	0	0	0	0	0	0	0	0	0	0	0	0	0	0	0	0	0	0	0	0	0	0	0	0	0	0	0	0	0	0	0	0	0	0	0	0	0	0	0	0	0	0	0	0	0
H3T43.fna	0	0	0	0	0	0	0	0	0	0	0	0	0	0	0	0	0	0	0	0	0	0	0	0	0	0	0	0	0	0	0	0	0	0	0	0	0	0	0	0	0	0	0	0	0	0	0	0	0
53B_MAG.13.fa	0	0	0	0	0	0	0	0	0	0	0	0	0	0	0	0	0	0	0	0	0	0	0	0	0	0	0	0	0	0	0	0	0	0	0	0	0	0	0	0	0	0	0	0	0	0	0	0	0
36B_MAG.22.fa	0	0	0	0	0	0	0	0	0	0	0	0	0	0	0	0	0	0	0	0	0	0	0	0	0	0	0	0	0	0	0	0	0	0	0	0	0	0	0	0	0	0	0	0	0	0	0	0	0
20B_MAG.6.fa	0	0	0	0	0	0	0	0	0	0	0	0	0	0	0	0	0	0	0	0	0	0	0	0	0	0	0	0	0	0	0	0	0	0	0	0	0	0	0	0	0	0	0	0	0	0	0	0	0
45B_MAG.31.fa	0	0	0	0	0	0	0	0	0	0	0	0	0	0	0	0	0	0	0	0	0	0	0	0	0	0	0	0	0	0	0	0	0	0	0	0	0	0	0	0	0	0	0	0	0	0	0	0	0
2B_MAG.26.fa	0	0	0	0	0	0	0	0	0	0	0	0	0	0	0	0	0	0	0	0	0	0	0	0	0	0	0	0	0	0	0	0	0	0	0	0	0	0	0	0	0	0	0	0	0	0	0	0	0
Ga0227358.fna	0	0	0	0	0	0	0	0	0	0	0	0	0	0	0	0	0	0	0	0	0	0	0	0	0	0	0	0	0	0	0	0	0	0	0	0	0	0	0	0	0	0	0	0	0	0	0	0	0
49B_MAG.31.fa	0	0	0	0	0	0	0	0	0	0	0	0	0	0	0	0	0	0	0	0	0	0	0	0	0	0	0	0	0	0	0	0	0	0	0	0	0	0	0	0	0	0	0	0	0	0	0	0	0
6B_MAG.31.fa	0	0	0	0	0	0	0	0	0	0	0	0	0	0	0	0	0	0	0	0	0	0	0	0	0	0	0	0	0	0	0	0	0	0	0	0	0	0	0	0	0	0	0	0	0	0	0	0	0
Ga0070888.fna	0	0	0	0	0	0	0	0	0	0	0	0	0	0	0	0	0	0	0	0	0	0	0	0	0	0	0	0	0	0	0	0	0	0	0	0	0	0	0	0	0	0	0	0	0	0	0	0	0
Ga0227357.fna	0	0	0	0	0	0	0	0	0	0	0	0	0	0	0	0	0	0	0	0	0	0	0	0	0	0	0	0	0	0	0	0	0	0	0	0	0	0	0	0	0	0	0	0	0	0	0	0	0
11B_MAG.10.fa	0	0	0	0	0	0	0	0	0	0	0	0	0	0	0	0	0	0	0	0	0	0	0	0	0	0	0	0	0	0	0	0	0	0	0	0	0	0	0	0	0	0	0	0	0	0	0	0	0
13B_MAG.2.fa	0	0	0	0	0	0	0	0	0	0	0	0	0	0	0	0	0	0	0	0	0	0	0	0	0	0	0	0	0	0	0	0	0	0	0	0	0	0	0	0	0	0	0	0	0	0	0	0	0
19B_MAG.1.fa	0	0	0	0	0	0	0	0	0	0	0	0	0	0	0	0	0	0	0	0	0	0	0	0	0	0	0	0	0	0	0	0	0	0	0	0	0	0	0	0	0	0	0	0	0	0	0	0	0
31B_MAG.1.fa	0	0	0	0	0	0	0	0	0	0	0	0	0	0	0	0	0	0	0	0	0	0	0	0	0	0	0	0	0	0	0	0	0	0	0	0	0	0	0	0	0	0	0	0	0	0	0	0	0
33B_MAG.15.fa	0	0	0	0	0	0	0	0	0	0	0	0	0	0	0	0	0	0	0	0	0	0	0	0	0	0	0	0	0	0	0	0	0	0	0	0	0	0	0	0	0	0	0	0	0	0	0	0	0
5B_MAG.23.fa	0	0	0	0	0	0	0	0	0	0	0	0	0	0	0	0	0	0	0	0	0	0	0	0	0	0	0	0	0	0	0	0	0	0	0	0	0	0	0	0	0	0	0	0	0	0	0	0	0
7B_MAG.33.fa	0	0	0	0	0	0	0	0	0	0	0	0	0	0	0	0	0	0	0	0	0	0	0	0	0	0	0	0	0	0	0	0	0	0	0	0	0	0	0	0	0	0	0	0	0	0	0	0	0
Ga0227360.fna	0	0	0	0	0	0	0	0	0	0	0	0	0	0	0	0	0	0	0	0	0	0	0	0	0	0	0	0	0	0	0	0	0	0	0	0	0	0	0	0	0	0	0	0	0	0	0	0	0
10B_MAG.14.fa	0	0	0	0	0	0	0	0	0	0	0	0	0	0	0	0	0	0	0	0	0	0	0	0	0	0	0	0	0	0	0	0	0	0	0	0	0	0	0	0	0	0	0	0	0	0	0	0	0
12B_MAG.1.fa	0	0	0	0	0	0	0	0	0	0	0	0	0	0	0	0	0	0	0	0	0	0	0	0	0	0	0	0	0	0	0	0	0	0	0	0	0	0	0	0	0	0	0	0	0	0	0	0	0
14B_MAG.26.fa	0	0	0	0	0	0	0	0	0	0	0	0	0	0	0	0	0	0	0	0	0	0	0	0	0	0	0	0	0	0	0	0	0	0	0	0	0	0	0	0	0	0	0	0	0	0	0	0	0
15B_MAG.9.fa	0	0	0	0	0	0	0	0	0	0	0	0	0	0	0	0	0	0	0	0	0	0	0	0	0	0	0	0	0	0	0	0	0	0	0	0	0	0	0	0	0	0	0	0	0	0	0	0	0
16B_MAG.19.fa	0	0	0	0	0	0	0	0	0	0	0	0	0	0	0	0	0	0	0	0	0	0	0	0	0	0	0	0	0	0	0	0	0	0	0	0	0	0	0	0	0	0	0	0	0	0	0	0	0
17B_MAG.15.fa	0	0	0	0	0	0	0	0	0	0	0	0	0	0	0	0	0	0	0	0	0	0	0	0	0	0	0	0	0	0	0	0	0	0	0	0	0	0	0	0	0	0	0	0	0	0	0	0	0
1B_MAG.13.fa	0	0	0	0	0	0	0	0	0	0	0	0	0	0	0	0	0	0	0	0	0	0	0	0	0	0	0	0	0	0	0	0	0	0	0	0	0	0	0	0	0	0	0	0	0	0	0	0	0
22B_MAG.5.fa	0	0	0	0	0	0	0	0	0	0	0	0	0	0	0	0	0	0	0	0	0	0	0	0	0	0	0	0	0	0	0	0	0	0	0	0	0	0	0	0	0	0	0	0	0	0	0	0	0
25B_MAG.22.fa	0	0	0	0	0	0	0	0	0	0	0	0	0	0	0	0	0	0	0	0	0	0	0	0	0	0	0	0	0	0	0	0	0	0	0	0	0	0	0	0	0	0	0	0	0	0	0	0	0
26B_MAG.8.fa	0	0	0	0	0	0	0	0	0	0	0	0	0	0	0	0	0	0	0	0	0	0	0	0	0	0	0	0	0	0	0	0	0	0	0	0	0	0	0	0	0	0	0	0	0	0	0	0	0
28B_MAG.39.fa	0	0	0	0	0	0	0	0	0	0	0	0	0	0	0	0	0	0	0	0	0	0	0	0	0	0	0	0	0	0	0	0	0	0	0	0	0	0	0	0	0	0	0	0	0	0	0	0	0
3B_MAG.5.fa	0	0	0	0	0	0	0	0	0	0	0	0	0	0	0	0	0	0	0	0	0	0	0	0	0	0	0	0	0	0	0	0	0	0	0	0	0	0	0	0	0	0	0	0	0	0	0	0	0
42B_MAG.7.fa	0	0	0	0	0	0	0	0	0	0	0	0	0	0	0	0	0	0	0	0	0	0	0	0	0	0	0	0	0	0	0	0	0	0	0	0	0	0	0	0	0	0	0	0	0	0	0	0	0
44B_MAG.5.fa	0	0	0	0	0	0	0	0	0	0	0	0	0	0	0	0	0	0	0	0	0	0	0	0	0	0	0	0	0	0	0	0	0	0	0	0	0	0	0	0	0	0	0	0	0	0	0	0	0
51B_MAG.17.fa	0	0	0	0	0	0	0	0	0	0	0	0	0	0	0	0	0	0	0	0	0	0	0	0	0	0	0	0	0	0	0	0	0	0	0	0	0	0	0	0	0	0	0	0	0	0	0	0	0
Ga0326456.fna	0	0	0	0	0	0	0	0	0	0	0	0	0	0	0	0	0	0	0	0	0	0	0	0	0	0	0	0	0	0	0	0	0	0	0	0	0	0	0	0	0	0	0	0	0	0	0	0	0
H3T38.fna	0	0	0	0	0	0	0	0	0	0	0	0	0	0	0	0	0	0	0	0	0	0	0	0	0	0	0	0	0	0	0	0	0	0	0	0	0	0	0	0	0	0	0	0	0	0	0	0	0
[truncated: 641 more columns]

## Sheet: Fig. 2C
source	target	edge	vOTU1	vOTU2	module_name1	module_name2	Score
10P_viral_contig_236	10B_viral_contig_19	39.1307	vOTU_1634	vOTU_1758	Gilliamella_Frischella 1	Gilliamella_Frischella 1	39.1307
11B_viral_contig_10	10B_viral_contig_19	3.45712	vOTU_1690	vOTU_1758	Gilliamella_Frischella 1	Gilliamella_Frischella 1	3.45712
11P_viral_contig_314	10B_viral_contig_19	31.4759	vOTU_1601	vOTU_1758	Gilliamella_Frischella 1	Gilliamella_Frischella 1	31.4759
12P_viral_contig_2	10B_viral_contig_19	30.3531	vOTU_1530	vOTU_1758	Gilliamella_Frischella 1	Gilliamella_Frischella 1	30.3531
12P_viral_contig_238	10B_viral_contig_19	38.2814	vOTU_1661	vOTU_1758	Gilliamella_Frischella 1	Gilliamella_Frischella 1	38.2814
13B_viral_contig_3	10B_viral_contig_19	21.5433	vOTU_1703	vOTU_1758	Gilliamella_Frischella 1	Gilliamella_Frischella 1	21.5433
13P_viral_contig_10	10B_viral_contig_19	3.38365	vOTU_1635	vOTU_1758	Gilliamella_Frischella 1	Gilliamella_Frischella 1	3.38365
13P_viral_contig_27	10B_viral_contig_19	15.0084	vOTU_2070	vOTU_1758	Gilliamella_Frischella 1	Gilliamella_Frischella 1	15.0084
13P_viral_contig_6	10B_viral_contig_19	18.6156	vOTU_1581	vOTU_1758	Gilliamella_Frischella 1	Gilliamella_Frischella 1	18.6156
14B_viral_contig_7632	10B_viral_contig_19	38.3789	vOTU_2069	vOTU_1758	Gilliamella_Frischella 1	Gilliamella_Frischella 1	38.3789
15P_viral_contig_1074	10B_viral_contig_19	31.2748	vOTU_1659	vOTU_1758	Gilliamella_Frischella 1	Gilliamella_Frischella 1	31.2748
15P_viral_contig_17	10B_viral_contig_19	20.7431	vOTU_1784	vOTU_1758	Gilliamella_Frischella 1	Gilliamella_Frischella 1	20.7431
16B_viral_contig_2	10B_viral_contig_19	31.2748	vOTU_1729	vOTU_1758	Gilliamella_Frischella 1	Gilliamella_Frischella 1	31.2748
17P_viral_contig_27	10B_viral_contig_19	3.77887	vOTU_1605	vOTU_1758	Gilliamella_Frischella 1	Gilliamella_Frischella 1	3.77887
17P_viral_contig_5	10B_viral_contig_19	19.1328	vOTU_2067	vOTU_1758	Gilliamella_Frischella 1	Gilliamella_Frischella 1	19.1328
18B_viral_contig_9508	10B_viral_contig_19	2.12108	vOTU_1676	vOTU_1758	Gilliamella_Frischella 1	Gilliamella_Frischella 1	2.12108
18P_viral_contig_10	10B_viral_contig_19	25.0068	vOTU_1815	vOTU_1758	Gilliamella_Frischella 1	Gilliamella_Frischella 1	25.0068
18P_viral_contig_20	10B_viral_contig_19	17.2383	vOTU_1688	vOTU_1758	Gilliamella_Frischella 1	Gilliamella_Frischella 1	17.2383
18P_viral_contig_21	10B_viral_contig_19	28.8785	vOTU_1818	vOTU_1758	Gilliamella_Frischella 1	Gilliamella_Frischella 1	28.8785
18P_viral_contig_53	10B_viral_contig_19	1.65884	vOTU_2044	vOTU_1758	Gilliamella_Frischella 1	Gilliamella_Frischella 1	1.65884
18P_viral_contig_58	10B_viral_contig_19	7.99948	vOTU_2037	vOTU_1758	Gilliamella_Frischella 1	Gilliamella_Frischella 1	7.99948
19B_viral_contig_5	10B_viral_contig_19	23.6097	vOTU_1646	vOTU_1758	Gilliamella_Frischella 1	Gilliamella_Frischella 1	23.6097
19B_viral_contig_9	10B_viral_contig_19	4.81651	vOTU_1663	vOTU_1758	Gilliamella_Frischella 1	Gilliamella_Frischella 1	4.81651
19P_viral_contig_13	10B_viral_contig_19	57.4607	vOTU_1749	vOTU_1758	Gilliamella_Frischella 1	Gilliamella_Frischella 1	57.4607
19P_viral_contig_19	10B_viral_contig_19	17.3159	vOTU_1602	vOTU_1758	Gilliamella_Frischella 1	Gilliamella_Frischella 1	17.3159
1P_viral_contig_16	10B_viral_contig_19	6.36332	vOTU_2092	vOTU_1758	Gilliamella_Frischella 1	Gilliamella_Frischella 1	6.36332
1P_viral_contig_20	10B_viral_contig_19	31.0824	vOTU_1830	vOTU_1758	Gilliamella_Frischella 1	Gilliamella_Frischella 1	31.0824
20B_viral_contig_33	10B_viral_contig_19	28.3912	vOTU_1839	vOTU_1758	Gilliamella_Frischella 1	Gilliamella_Frischella 1	28.3912
20P_viral_contig_21	10B_viral_contig_19	59.0483	vOTU_1953	vOTU_1758	Gilliamella_Frischella 1	Gilliamella_Frischella 1	59.0483
20P_viral_contig_30	10B_viral_contig_19	4.20937	vOTU_1964	vOTU_1758	Gilliamella_Frischella 1	Gilliamella_Frischella 1	4.20937
20P_viral_contig_444	10B_viral_contig_19	18.5547	vOTU_1583	vOTU_1758	Gilliamella_Frischella 1	Gilliamella_Frischella 1	18.5547
21P_viral_contig_54	10B_viral_contig_19	38.9398	vOTU_1848	vOTU_1758	Gilliamella_Frischella 1	Gilliamella_Frischella 1	38.9398
22B_viral_contig_6219	10B_viral_contig_19	25.7978	vOTU_1727	vOTU_1758	Gilliamella_Frischella 1	Gilliamella_Frischella 1	25.7978
22P_viral_contig_14	10B_viral_contig_19	19.87	vOTU_1719	vOTU_1758	Gilliamella_Frischella 1	Gilliamella_Frischella 1	19.87
22P_viral_contig_15	10B_viral_contig_19	16.7995	vOTU_1614	vOTU_1758	Gilliamella_Frischella 1	Gilliamella_Frischella 1	16.7995
23B_viral_contig_30	10B_viral_contig_19	13.1749	vOTU_1660	vOTU_1758	Gilliamella_Frischella 1	Gilliamella_Frischella 1	13.1749
23P_viral_contig_1018	10B_viral_contig_19	33.6878	vOTU_2066	vOTU_1758	Gilliamella_Frischella 1	Gilliamella_Frischella 1	33.6878
25B_viral_contig_3	10B_viral_contig_19	24.8452	vOTU_2065	vOTU_1758	Gilliamella_Frischella 1	Gilliamella_Frischella 1	24.8452
26B_viral_contig_14	10B_viral_contig_19	6.80304	vOTU_1865	vOTU_1758	Gilliamella_Frischella 1	Gilliamella_Frischella 1	6.80304
26B_viral_contig_15	10B_viral_contig_19	34.5592	vOTU_1886	vOTU_1758	Gilliamella_Frischella 1	Gilliamella_Frischella 1	34.5592
26P_viral_contig_1541	10B_viral_contig_19	7.40739	vOTU_1689	vOTU_1758	Gilliamella_Frischella 1	Gilliamella_Frischella 1	7.40739
28B_viral_contig_14	10B_viral_contig_19	19.5613	vOTU_1853	vOTU_1758	Gilliamella_Frischella 1	Gilliamella_Frischella 1	19.5613
28P_viral_contig_6	10B_viral_contig_19	15.7544	vOTU_1696	vOTU_1758	Gilliamella_Frischella 1	Gilliamella_Frischella 1	15.7544
29B_viral_contig_11	10B_viral_contig_19	10.5057	vOTU_1637	vOTU_1758	Gilliamella_Frischella 1	Gilliamella_Frischella 1	10.5057
29B_viral_contig_14	10B_viral_contig_19	22.6823	vOTU_2071	vOTU_1758	Gilliamella_Frischella 1	Gilliamella_Frischella 1	22.6823
2B_viral_contig_7397	10B_viral_contig_19	19.2714	vOTU_1579	vOTU_1758	Gilliamella_Frischella 1	Gilliamella_Frischella 1	19.2714
30B_viral_contig_7081	10B_viral_contig_19	30.9842	vOTU_1726	vOTU_1758	Gilliamella_Frischella 1	Gilliamella_Frischella 1	30.9842
31P_viral_contig_17	10B_viral_contig_19	1.12101	vOTU_1672	vOTU_1758	Gilliamella_Frischella 1	Gilliamella_Frischella 1	1.12101
31P_viral_contig_257	10B_viral_contig_19	40.6518	vOTU_1705	vOTU_1758	Gilliamella_Frischella 1	Gilliamella_Frischella 1	40.6518
31P_viral_contig_3	10B_viral_contig_19	15.8651	vOTU_1775	vOTU_1758	Gilliamella_Frischella 1	Gilliamella_Frischella 1	15.8651
31P_viral_contig_4	10B_viral_contig_19	37.3375	vOTU_1728	vOTU_1758	Gilliamella_Frischella 1	Gilliamella_Frischella 1	37.3375
32B_viral_contig_15	10B_viral_contig_19	4.20937	vOTU_1616	vOTU_1758	Gilliamella_Frischella 1	Gilliamella_Frischella 1	4.20937
32B_viral_contig_3	10B_viral_contig_19	3.17715	vOTU_1714	vOTU_1758	Gilliamella_Frischella 1	Gilliamella_Frischella 1	3.17715
32B_viral_contig_4	10B_viral_contig_19	22.5152	vOTU_1725	vOTU_1758	Gilliamella_Frischella 1	Gilliamella_Frischella 1	22.5152
33B_viral_contig_33	10B_viral_contig_19	7.05444	vOTU_1742	vOTU_1758	Gilliamella_Frischella 1	Gilliamella_Frischella 1	7.05444
34P_viral_contig_1367	10B_viral_contig_19	35.7508	vOTU_2068	vOTU_1758	Gilliamella_Frischella 1	Gilliamella_Frischella 1	35.7508
34P_viral_contig_1370	10B_viral_contig_19	11.098	vOTU_1687	vOTU_1758	Gilliamella_Frischella 1	Gilliamella_Frischella 1	11.098
34P_viral_contig_16	10B_viral_contig_19	11.2074	vOTU_1896	vOTU_1758	Gilliamella_Frischella 1	Gilliamella_Frischella 1	11.2074
34P_viral_contig_9	10B_viral_contig_19	9.96119	vOTU_1613	vOTU_1758	Gilliamella_Frischella 1	Gilliamella_Frischella 1	9.96119
35P_viral_contig_3956	10B_viral_contig_19	19.065	vOTU_1675	vOTU_1758	Gilliamella_Frischella 1	Gilliamella_Frischella 1	19.065
36B_viral_contig_27	10B_viral_contig_19	1.90028	vOTU_1907	vOTU_1758	Gilliamella_Frischella 1	Gilliamella_Frischella 1	1.90028
36B_viral_contig_36	10B_viral_contig_19	34.5592	vOTU_1910	vOTU_1758	Gilliamella_Frischella 1	Gilliamella_Frischella 1	34.5592
36P_viral_contig_13	10B_viral_contig_19	22.2742	vOTU_1578	vOTU_1758	Gilliamella_Frischella 1	Gilliamella_Frischella 1	22.2742
36P_viral_contig_1525	10B_viral_contig_19	13.5327	vOTU_1570	vOTU_1758	Gilliamella_Frischella 1	Gilliamella_Frischella 1	13.5327
36P_viral_contig_36	10B_viral_contig_19	20.0323	vOTU_1620	vOTU_1758	Gilliamella_Frischella 1	Gilliamella_Frischella 1	20.0323
38B_viral_contig_10	10B_viral_contig_19	1.02471	vOTU_1674	vOTU_1758	Gilliamella_Frischella 1	Gilliamella_Frischella 1	1.02471
3B_viral_contig_13	10B_viral_contig_19	21.356	vOTU_1915	vOTU_1758	Gilliamella_Frischella 1	Gilliamella_Frischella 1	21.356
3B_viral_contig_5	10B_viral_contig_19	37.1194	vOTU_1633	vOTU_1758	Gilliamella_Frischella 1	Gilliamella_Frischella 1	37.1194
40B_viral_contig_4	10B_viral_contig_19	10.7892	vOTU_1604	vOTU_1758	Gilliamella_Frischella 1	Gilliamella_Frischella 1	10.7892
41B_viral_contig_21	10B_viral_contig_19	27.8215	vOTU_1928	vOTU_1758	Gilliamella_Frischella 1	Gilliamella_Frischella 1	27.8215
42B_viral_contig_3	10B_viral_contig_19	43.2824	vOTU_1721	vOTU_1758	Gilliamella_Frischella 1	Gilliamella_Frischella 1	43.2824
42P_viral_contig_29	10B_viral_contig_19	3.24381	vOTU_1653	vOTU_1758	Gilliamella_Frischella 1	Gilliamella_Frischella 1	3.24381
42P_viral_contig_50	10B_viral_contig_19	12.0177	vOTU_1945	vOTU_1758	Gilliamella_Frischella 1	Gilliamella_Frischella 1	12.0177
43P_viral_contig_13	10B_viral_contig_19	29.7604	vOTU_1949	vOTU_1758	Gilliamella_Frischella 1	Gilliamella_Frischella 1	29.7604
43P_viral_contig_868	10B_viral_contig_19	33.1337	vOTU_1603	vOTU_1758	Gilliamella_Frischella 1	Gilliamella_Frischella 1	33.1337
44P_viral_contig_1189	10B_viral_contig_19	24.6881	vOTU_1724	vOTU_1758	Gilliamella_Frischella 1	Gilliamella_Frischella 1	24.6881
44P_viral_contig_30	10B_viral_contig_19	26.7188	vOTU_1615	vOTU_1758	Gilliamella_Frischella 1	Gilliamella_Frischella 1	26.7188
45P_viral_contig_2780	10B_viral_contig_19	11.1522	vOTU_1610	vOTU_1758	Gilliamella_Frischella 1	Gilliamella_Frischella 1	11.1522
46B_viral_contig_13	10B_viral_contig_19	47.3226	vOTU_1673	vOTU_1758	Gilliamella_Frischella 1	Gilliamella_Frischella 1	47.3226
46B_viral_contig_16119	10B_viral_contig_19	5.90144	vOTU_2052	vOTU_1758	Gilliamella_Frischella 1	Gilliamella_Frischella 1	5.90144
48B_viral_contig_6966	10B_viral_contig_19	4.00739	vOTU_1632	vOTU_1758	Gilliamella_Frischella 1	Gilliamella_Frischella 1	4.00739
48P_viral_contig_82	10B_viral_contig_19	4.31792	vOTU_1966	vOTU_1758	Gilliamella_Frischella 1	Gilliamella_Frischella 1	4.31792
49B_viral_contig_9189	10B_viral_contig_19	19.791	vOTU_2032	vOTU_1758	Gilliamella_Frischella 1	Gilliamella_Frischella 1	19.791
49P_viral_contig_721	10B_viral_contig_19	21.9694	vOTU_1648	vOTU_1758	Gilliamella_Frischella 1	Gilliamella_Frischella 1	21.9694
4B_viral_contig_9529	10B_viral_contig_19	30.4396	vOTU_2039	vOTU_1758	Gilliamella_Frischella 1	Gilliamella_Frischella 1	30.4396
50B_viral_contig_11	10B_viral_contig_19	5.98746	vOTU_1612	vOTU_1758	Gilliamella_Frischella 1	Gilliamella_Frischella 1	5.98746
50P_viral_contig_23	10B_viral_contig_19	11.2634	vOTU_2019	vOTU_1758	Gilliamella_Frischella 1	Gilliamella_Frischella 1	11.2634
53B_viral_contig_23	10B_viral_contig_19	4.55287	vOTU_1979	vOTU_1758	Gilliamella_Frischella 1	Gilliamella_Frischella 1	4.55287
53B_viral_contig_4	10B_viral_contig_19	3.34783	vOTU_1691	vOTU_1758	Gilliamella_Frischella 1	Gilliamella_Frischella 1	3.34783
53B_viral_contig_8509	10B_viral_contig_19	25.0894	vOTU_1600	vOTU_1758	Gilliamella_Frischella 1	Gilliamella_Frischella 1	25.0894
53B_viral_contig_8514	10B_viral_contig_19	23.8169	vOTU_1588	vOTU_1758	Gilliamella_Frischella 1	Gilliamella_Frischella 1	23.8169
55P_viral_contig_3000	10B_viral_contig_19	16.7995	vOTU_1585	vOTU_1758	Gilliamella_Frischella 1	Gilliamella_Frischella 1	16.7995
55P_viral_contig_3014	10B_viral_contig_19	13.5327	vOTU_1611	vOTU_1758	Gilliamella_Frischella 1	Gilliamella_Frischella 1	13.5327
5P_viral_contig_4	10B_viral_contig_19	13.2114	vOTU_1692	vOTU_1758	Gilliamella_Frischella 1	Gilliamella_Frischella 1	13.2114
5P_viral_contig_411	10B_viral_contig_19	34.8358	vOTU_2053	vOTU_1758	Gilliamella_Frischella 1	Gilliamella_Frischella 1	34.8358
5P_viral_contig_430	10B_viral_contig_19	3.08087	vOTU_1678	vOTU_1758	Gilliamella_Frischella 1	Gilliamella_Frischella 1	3.08087
6B_viral_contig_9	10B_viral_contig_19	26.3947	vOTU_1994	vOTU_1758	Gilliamella_Frischella 1	Gilliamella_Frischella 1	26.3947
6P_viral_contig_21	10B_viral_contig_19	17.6414	vOTU_1996	vOTU_1758	Gilliamella_Frischella 1	Gilliamella_Frischella 1	17.6414
6P_viral_contig_5	10B_viral_contig_19	13.646	vOTU_1650	vOTU_1758	Gilliamella_Frischella 1	Gilliamella_Frischella 1	13.646
7P_viral_contig_1819	10B_viral_contig_19	22.1963	vOTU_1599	vOTU_1758	Gilliamella_Frischella 1	Gilliamella_Frischella 1	22.1963
8B_viral_contig_14	10B_viral_contig_19	1.90028	vOTU_1736	vOTU_1758	Gilliamella_Frischella 1	Gilliamella_Frischella 1	1.90028
8P_viral_contig_14	10B_viral_contig_19	32.7104	vOTU_1669	vOTU_1758	Gilliamella_Frischella 1	Gilliamella_Frischella 1	32.7104
8P_viral_contig_16	10B_viral_contig_19	23.4105	vOTU_1718	vOTU_1758	Gilliamella_Frischella 1	Gilliamella_Frischella 1	23.4105
8P_viral_contig_25	10B_viral_contig_19	1.70451	vOTU_1596	vOTU_1758	Gilliamella_Frischella 1	Gilliamella_Frischella 1	1.70451
10P_viral_contig_232	10B_viral_contig_7	48.1051	vOTU_2258	vOTU_420	Lactobacillus 8	Lactobacillus 8	48.1051
11P_viral_contig_22	10B_viral_contig_7	53.072	vOTU_2246	vOTU_420	Lactobacillus 8	Lactobacillus 8	53.072
15P_viral_contig_21	10B_viral_contig_7	27.5881	vOTU_2363	vOTU_420	Lactobacillus 8	Lactobacillus 8	27.5881
18P_viral_contig_16	10B_viral_contig_7	51.8493	vOTU_2257	vOTU_420	Lactobacillus 8	Lactobacillus 8	51.8493
21P_viral_contig_44	10B_viral_contig_7	50.4518	vOTU_2256	vOTU_420	Lactobacillus 8	Lactobacillus 8	50.4518
22P_viral_contig_10	10B_viral_contig_7	49.2922	vOTU_2250	vOTU_420	Lactobacillus 8	Lactobacillus 8	49.2922
25B_viral_contig_7	10B_viral_contig_7	49.1127	vOTU_2245	vOTU_420	Lactobacillus 8	Lactobacillus 8	49.1127
28P_viral_contig_11	10B_viral_contig_7	73.1534	vOTU_419	vOTU_420	Lactobacillus 8	Lactobacillus 8	73.1534
30B_viral_contig_17	10B_viral_contig_7	47.7402	vOTU_2425	vOTU_420	Lactobacillus 8	Lactobacillus 8	47.7402
30P_viral_contig_392	10B_viral_contig_7	204.154	vOTU_421	vOTU_420	Lactobacillus 8	Lactobacillus 8	204.154
31P_viral_contig_11	10B_viral_contig_7	45.7007	vOTU_2447	vOTU_420	Lactobacillus 8	Lactobacillus 8	45.7007
34B_viral_contig_12230	10B_viral_contig_7	73.1534	vOTU_418	vOTU_420	Lactobacillus 8	Lactobacillus 8	73.1534
35P_viral_contig_20	10B_viral_contig_7	48.1051	vOTU_2267	vOTU_420	Lactobacillus 8	Lactobacillus 8	48.1051
38P_viral_contig_10	10B_viral_contig_7	45.3785	vOTU_2446	vOTU_420	Lactobacillus 8	Lactobacillus 8	45.3785
41P_viral_contig_28	10B_viral_contig_7	47.7928	vOTU_2252	vOTU_420	Lactobacillus 8	Lactobacillus 8	47.7928
44P_viral_contig_10	10B_viral_contig_7	42.0537	vOTU_2441	vOTU_420	Lactobacillus 8	Lactobacillus 8	42.0537
45B_viral_contig_4	10B_viral_contig_7	47.6406	vOTU_2255	vOTU_420	Lactobacillus 8	Lactobacillus 8	47.6406
45P_viral_contig_2784	10B_viral_contig_7	42.9805	vOTU_2444	vOTU_420	Lactobacillus 8	Lactobacillus 8	42.9805
46B_viral_contig_68	10B_viral_contig_7	23.6863	vOTU_2449	vOTU_420	Lactobacillus 8	Lactobacillus 8	23.6863
46P_viral_contig_2468	10B_viral_contig_7	48.1051	vOTU_2263	vOTU_420	Lactobacillus 8	Lactobacillus 8	48.1051
46P_viral_contig_48	10B_viral_contig_7	16.6733	vOTU_2445	vOTU_420	Lactobacillus 8	Lactobacillus 8	16.6733
50P_viral_contig_18	10B_viral_contig_7	48.2654	vOTU_2244	vOTU_420	Lactobacillus 8	Lactobacillus 8	48.2654
53B_viral_contig_1	10B_viral_contig_7	47.6406	vOTU_2253	vOTU_420	Lactobacillus 8	Lactobacillus 8	47.6406
53P_viral_contig_21	10B_viral_contig_7	22.5305	vOTU_2436	vOTU_420	Lactobacillus 8	Lactobacillus 8	22.5305
53P_viral_contig_34	10B_viral_contig_7	23.0126	vOTU_2347	vOTU_420	Lactobacillus 8	Lactobacillus 8	23.0126
53P_viral_contig_5	10B_viral_contig_7	46.3755	vOTU_2269	vOTU_420	Lactobacillus 8	Lactobacillus 8	46.3755
53P_viral_contig_7	10B_viral_contig_7	48.4286	vOTU_2240	vOTU_420	Lactobacillus 8	Lactobacillus 8	48.4286
55P_viral_contig_10	10B_viral_contig_7	42.6625	vOTU_2254	vOTU_420	Lactobacillus 8	Lactobacillus 8	42.6625
6B_viral_contig_10	10B_viral_contig_7	48.9367	vOTU_2249	vOTU_420	Lactobacillus 8	Lactobacillus 8	48.9367
6P_viral_contig_7	10B_viral_contig_7	48.5948	vOTU_2247	vOTU_420	Lactobacillus 8	Lactobacillus 8	48.5948
9B_viral_contig_7	10B_viral_contig_7	43.1457	vOTU_2348	vOTU_420	Lactobacillus 8	Lactobacillus 8	43.1457
11B_viral_contig_25	10B_viral_contig_8273	38.5182	vOTU_2371	vOTU_2340	Lactobacillus 8	Lactobacillus 8	38.5182
11B_viral_contig_3	10B_viral_contig_8273	22.6436	vOTU_2479	vOTU_2340	Lactobacillus 8	Lactobacillus 8	22.6436
11P_viral_contig_25	10B_viral_contig_8273	46.7835	vOTU_2356	vOTU_2340	Lactobacillus 8	Lactobacillus 8	46.7835
12B_viral_contig_4	10B_viral_contig_8273	24.7234	vOTU_2485	vOTU_2340	Lactobacillus 8	Lactobacillus 8	24.7234
12B_viral_contig_5144	10B_viral_contig_8273	43.7702	vOTU_2337	vOTU_2340	Lactobacillus 8	Lactobacillus 8	43.7702
13B_viral_contig_6	10B_viral_contig_8273	86.6473	vOTU_2278	vOTU_2340	Lactobacillus 8	Lactobacillus 8	86.6473
13P_viral_contig_41	10B_viral_contig_8273	10.0393	vOTU_2380	vOTU_2340	Lactobacillus 8	Lactobacillus 8	10.0393
14B_viral_contig_7636	10B_viral_contig_8273	54.2495	vOTU_2510	vOTU_2340	Lactobacillus 8	Lactobacillus 8	54.2495
15B_viral_contig_27	10B_viral_contig_8273	65.2962	vOTU_2385	vOTU_2340	Lactobacillus 8	Lactobacillus 8	65.2962
15P_viral_contig_1087	10B_viral_contig_8273	43.0194	vOTU_2343	vOTU_2340	Lactobacillus 8	Lactobacillus 8	43.0194
15P_viral_contig_14	10B_viral_contig_8273	25.019	vOTU_2481	vOTU_2340	Lactobacillus 8	Lactobacillus 8	25.019
15P_viral_contig_20	10B_viral_contig_8273	29.2452	vOTU_2268	vOTU_2340	Lactobacillus 8	Lactobacillus 8	29.2452
15P_viral_contig_21	10B_viral_contig_8273	3.07902	vOTU_2363	vOTU_2340	Lactobacillus 8	Lactobacillus 8	3.07902
15P_viral_contig_37	10B_viral_contig_8273	75.9325	vOTU_2281	vOTU_2340	Lactobacillus 8	Lactobacillus 8	75.9325
17B_viral_contig_15	10B_viral_contig_8273	53.173	vOTU_2270	vOTU_2340	Lactobacillus 8	Lactobacillus 8	53.173
17P_viral_contig_13	10B_viral_contig_8273	27.8143	vOTU_2338	vOTU_2340	Lactobacillus 8	Lactobacillus 8	27.8143
17P_viral_contig_17	10B_viral_contig_8273	28.2546	vOTU_2491	vOTU_2340	Lactobacillus 8	Lactobacillus 8	28.2546
18P_viral_contig_1801	10B_viral_contig_8273	30.7416	vOTU_2476	vOTU_2340	Lactobacillus 8	Lactobacillus 8	30.7416
18P_viral_contig_33	10B_viral_contig_8273	47.7437	vOTU_2259	vOTU_2340	Lactobacillus 8	Lactobacillus 8	47.7437
19P_viral_contig_21	10B_viral_contig_8273	13.2294	vOTU_2483	vOTU_2340	Lactobacillus 8	Lactobacillus 8	13.2294
20P_viral_contig_14	10B_viral_contig_8273	28.8544	vOTU_2294	vOTU_2340	Lactobacillus 8	Lactobacillus 8	28.8544
20P_viral_contig_25	10B_viral_contig_8273	25.6614	vOTU_2386	vOTU_2340	Lactobacillus 8	Lactobacillus 8	25.6614
20P_viral_contig_446	10B_viral_contig_8273	21.965	vOTU_2480	vOTU_2340	Lactobacillus 8	Lactobacillus 8	21.965
21B_viral_contig_7839	10B_viral_contig_8273	5.35587	vOTU_2308	vOTU_2340	Lactobacillus 8	Lactobacillus 8	5.35587
21P_viral_contig_2332	10B_viral_contig_8273	5.71214	vOTU_2462	vOTU_2340	Lactobacillus 8	Lactobacillus 8	5.71214
21P_viral_contig_40	10B_viral_contig_8273	96.1667	vOTU_2332	vOTU_2340	Lactobacillus 8	Lactobacillus 8	96.1667
21P_viral_contig_44	10B_viral_contig_8273	3.23666	vOTU_2256	vOTU_2340	Lactobacillus 8	Lactobacillus 8	3.23666
22P_viral_contig_17	10B_viral_contig_8273	121.933	vOTU_2335	vOTU_2340	Lactobacillus 8	Lactobacillus 8	121.933
25B_viral_contig_2	10B_viral_contig_8273	38.5904	vOTU_2354	vOTU_2340	Lactobacillus 8	Lactobacillus 8	38.5904
25B_viral_contig_35	10B_viral_contig_8273	7.31174	vOTU_2473	vOTU_2340	Lactobacillus 8	Lactobacillus 8	7.31174
25P_viral_contig_865	10B_viral_contig_8273	43.3115	vOTU_2496	vOTU_2340	Lactobacillus 8	Lactobacillus 8	43.3115
26B_viral_contig_1	10B_viral_contig_8273	80.0787	vOTU_2342	vOTU_2340	Lactobacillus 8	Lactobacillus 8	80.0787
26B_viral_contig_23	10B_viral_contig_8273	22.9207	vOTU_2493	vOTU_2340	Lactobacillus 8	Lactobacillus 8	22.9207
26P_viral_contig_35	10B_viral_contig_8273	33.3473	vOTU_2504	vOTU_2340	Lactobacillus 8	Lactobacillus 8	33.3473
26P_viral_contig_60	10B_viral_contig_8273	9.41902	vOTU_2398	vOTU_2340	Lactobacillus 8	Lactobacillus 8	9.41902
26P_viral_contig_61	10B_viral_contig_8273	33.3279	vOTU_2357	vOTU_2340	Lactobacillus 8	Lactobacillus 8	33.3279
28P_viral_contig_13	10B_viral_contig_8273	66.4404	vOTU_2509	vOTU_2340	Lactobacillus 8	Lactobacillus 8	66.4404
2P_viral_contig_34	10B_viral_contig_8273	34.8659	vOTU_2273	vOTU_2340	Lactobacillus 8	Lactobacillus 8	34.8659
31P_viral_contig_13	10B_viral_contig_8273	143.476	vOTU_2333	vOTU_2340	Lactobacillus 8	Lactobacillus 8	143.476
33B_viral_contig_16	10B_viral_contig_8273	40.6843	vOTU_2492	vOTU_2340	Lactobacillus 8	Lactobacillus 8	40.6843
33P_viral_contig_37	10B_viral_contig_8273	33.3279	vOTU_2358	vOTU_2340	Lactobacillus 8	Lactobacillus 8	33.3279
34B_viral_contig_12231	10B_viral_contig_8273	62.5849	vOTU_2517	vOTU_2340	Lactobacillus 8	Lactobacillus 8	62.5849
34P_viral_contig_1380	10B_viral_contig_8273	40.1054	vOTU_2285	vOTU_2340	Lactobacillus 8	Lactobacillus 8	40.1054
34P_viral_contig_21	10B_viral_contig_8273	153.817	vOTU_2339	vOTU_2340	Lactobacillus 8	Lactobacillus 8	153.817
34P_viral_contig_27	10B_viral_contig_8273	16.4432	vOTU_2477	vOTU_2340	Lactobacillus 8	Lactobacillus 8	16.4432
35P_viral_contig_20	10B_viral_contig_8273	5.23396	vOTU_2267	vOTU_2340	Lactobacillus 8	Lactobacillus 8	5.23396
36B_viral_contig_18	10B_viral_contig_8273	100.997	vOTU_2238	vOTU_2340	Lactobacillus 8	Lactobacillus 8	100.997
36B_viral_contig_46	10B_viral_contig_8273	15.8205	vOTU_2408	vOTU_2340	Lactobacillus 8	Lactobacillus 8	15.8205
36B_viral_contig_49	10B_viral_contig_8273	55.0798	vOTU_2274	vOTU_2340	Lactobacillus 8	Lactobacillus 8	55.0798
37P_viral_contig_2409	10B_viral_contig_8273	37.7685	vOTU_2349	vOTU_2340	Lactobacillus 8	Lactobacillus 8	37.7685
38P_viral_contig_2044	10B_viral_contig_8273	34.0668	vOTU_2498	vOTU_2340	Lactobacillus 8	Lactobacillus 8	34.0668
3B_viral_contig_14	10B_viral_contig_8273	17.7086	vOTU_2487	vOTU_2340	Lactobacillus 8	Lactobacillus 8	17.7086
3B_viral_contig_28	10B_viral_contig_8273	55.0798	vOTU_2272	vOTU_2340	Lactobacillus 8	Lactobacillus 8	55.0798
3B_viral_contig_6	10B_viral_contig_8273	24.9187	vOTU_2478	vOTU_2340	Lactobacillus 8	Lactobacillus 8	24.9187
3P_viral_contig_18	10B_viral_contig_8273	22.964	vOTU_2488	vOTU_2340	Lactobacillus 8	Lactobacillus 8	22.964
40B_viral_contig_12384	10B_viral_contig_8273	2.7946	vOTU_2312	vOTU_2340	Lactobacillus 8	Lactobacillus 8	2.7946
40P_viral_contig_50	10B_viral_contig_8273	33.3279	vOTU_2484	vOTU_2340	Lactobacillus 8	Lactobacillus 8	33.3279
40P_viral_contig_56	10B_viral_contig_8273	19.8392	vOTU_2494	vOTU_2340	Lactobacillus 8	Lactobacillus 8	19.8392
41P_viral_contig_26	10B_viral_contig_8273	2.82817	vOTU_2309	vOTU_2340	Lactobacillus 8	Lactobacillus 8	2.82817
41P_viral_contig_28	10B_viral_contig_8273	2.69693	vOTU_2252	vOTU_2340	Lactobacillus 8	Lactobacillus 8	2.69693
41P_viral_contig_93	10B_viral_contig_8273	32.8173	vOTU_2412	vOTU_2340	Lactobacillus 8	Lactobacillus 8	32.8173
42B_viral_contig_1	10B_viral_contig_8273	116.756	vOTU_2334	vOTU_2340	Lactobacillus 8	Lactobacillus 8	116.756
42B_viral_contig_16	10B_viral_contig_8273	22.0703	vOTU_2501	vOTU_2340	Lactobacillus 8	Lactobacillus 8	22.0703
42B_viral_contig_7	10B_viral_contig_8273	19.2306	vOTU_2474	vOTU_2340	Lactobacillus 8	Lactobacillus 8	19.2306
42P_viral_contig_3962	10B_viral_contig_8273	128.879	vOTU_2341	vOTU_2340	Lactobacillus 8	Lactobacillus 8	128.879
43P_viral_contig_26	10B_viral_contig_8273	43.142	vOTU_2277	vOTU_2340	Lactobacillus 8	Lactobacillus 8	43.142
43P_viral_contig_28	10B_viral_contig_8273	9.8487	vOTU_2366	vOTU_2340	Lactobacillus 8	Lactobacillus 8	9.8487
44B_viral_contig_16	10B_viral_contig_8273	40.1495	vOTU_2513	vOTU_2340	Lactobacillus 8	Lactobacillus 8	40.1495
44B_viral_contig_7320	10B_viral_contig_8273	16.3655	vOTU_2469	vOTU_2340	Lactobacillus 8	Lactobacillus 8	16.3655
44P_viral_contig_1200	10B_viral_contig_8273	33.8194	vOTU_2243	vOTU_2340	Lactobacillus 8	Lactobacillus 8	33.8194
45B_viral_contig_4	10B_viral_contig_8273	7.65057	vOTU_2255	vOTU_2340	Lactobacillus 8	Lactobacillus 8	7.65057
46P_viral_contig_32	10B_viral_contig_8273	30.9713	vOTU_2470	vOTU_2340	Lactobacillus 8	Lactobacillus 8	30.9713
48B_viral_contig_13	10B_viral_contig_8273	96.2659	vOTU_2364	vOTU_2340	Lactobacillus 8	Lactobacillus 8	96.2659
48P_viral_contig_107	10B_viral_contig_8273	61.8074	vOTU_2424	vOTU_2340	Lactobacillus 8	Lactobacillus 8	61.8074
48P_viral_contig_45	10B_viral_contig_8273	88.5732	vOTU_2331	vOTU_2340	Lactobacillus 8	Lactobacillus 8	88.5732
49P_viral_contig_715	10B_viral_contig_8273	34.4555	vOTU_2499	vOTU_2340	Lactobacillus 8	Lactobacillus 8	34.4555
49P_viral_contig_9	10B_viral_contig_8273	108.865	vOTU_2265	vOTU_2340	Lactobacillus 8	Lactobacillus 8	108.865
4P_viral_contig_11	10B_viral_contig_8273	3.23666	vOTU_2450	vOTU_2340	Lactobacillus 8	Lactobacillus 8	3.23666
4P_viral_contig_32	10B_viral_contig_8273	52.8066	vOTU_2328	vOTU_2340	Lactobacillus 8	Lactobacillus 8	52.8066
50B_viral_contig_14	10B_viral_contig_8273	19.2306	vOTU_2293	vOTU_2340	Lactobacillus 8	Lactobacillus 8	19.2306
50B_viral_contig_16	10B_viral_contig_8273	30.9713	vOTU_2282	vOTU_2340	Lactobacillus 8	Lactobacillus 8	30.9713
50B_viral_contig_85	10B_viral_contig_8273	23.5161	vOTU_2490	vOTU_2340	Lactobacillus 8	Lactobacillus 8	23.5161
50P_viral_contig_2959	10B_viral_contig_8273	18.9005	vOTU_2471	vOTU_2340	Lactobacillus 8	Lactobacillus 8	18.9005
50P_viral_contig_34	10B_viral_contig_8273	62.9792	vOTU_2516	vOTU_2340	Lactobacillus 8	Lactobacillus 8	62.9792
51B_viral_contig_39	10B_viral_contig_8273	55.0798	vOTU_2486	vOTU_2340	Lactobacillus 8	Lactobacillus 8	55.0798
51P_viral_contig_1091	10B_viral_contig_8273	43.0194	vOTU_2276	vOTU_2340	Lactobacillus 8	Lactobacillus 8	43.0194
51P_viral_contig_1103	10B_viral_contig_8273	102.821	vOTU_2264	vOTU_2340	Lactobacillus 8	Lactobacillus 8	102.821
53B_viral_contig_1	10B_viral_contig_8273	2.66533	vOTU_2253	vOTU_2340	Lactobacillus 8	Lactobacillus 8	2.66533
53B_viral_contig_27	10B_viral_contig_8273	26.4506	vOTU_2330	vOTU_2340	Lactobacillus 8	Lactobacillus 8	26.4506
53B_viral_contig_36	10B_viral_contig_8273	33.887	vOTU_2429	vOTU_2340	Lactobacillus 8	Lactobacillus 8	33.887
53P_viral_contig_5	10B_viral_contig_8273	9.82146	vOTU_2269	vOTU_2340	Lactobacillus 8	Lactobacillus 8	9.82146
55P_viral_contig_10	10B_viral_contig_8273	6.13797	vOTU_2254	vOTU_2340	Lactobacillus 8	Lactobacillus 8	6.13797
55P_viral_contig_3001	10B_viral_contig_8273	28.2546	vOTU_2500	vOTU_2340	Lactobacillus 8	Lactobacillus 8	28.2546
5B_viral_contig_11	10B_viral_contig_8273	98.1686	vOTU_2512	vOTU_2340	Lactobacillus 8	Lactobacillus 8	98.1686
5B_viral_contig_21	10B_viral_contig_8273	45.0051	vOTU_2241	vOTU_2340	Lactobacillus 8	Lactobacillus 8	45.0051
5P_viral_contig_428	10B_viral_contig_8273	37.343	vOTU_2495	vOTU_2340	Lactobacillus 8	Lactobacillus 8	37.343
6P_viral_contig_12	10B_viral_contig_8273	45.9483	vOTU_2515	vOTU_2340	Lactobacillus 8	Lactobacillus 8	45.9483
6P_viral_contig_13	10B_viral_contig_8273	25.331	vOTU_2291	vOTU_2340	Lactobacillus 8	Lactobacillus 8	25.331
6P_viral_contig_14	10B_viral_contig_8273	18.9809	vOTU_2472	vOTU_2340	Lactobacillus 8	Lactobacillus 8	18.9809
7P_viral_contig_15	10B_viral_contig_8273	13.1669	vOTU_2482	vOTU_2340	Lactobacillus 8	Lactobacillus 8	13.1669
7P_viral_contig_16	10B_viral_contig_8273	62.9792	vOTU_2279	vOTU_2340	Lactobacillus 8	Lactobacillus 8	62.9792
7P_viral_contig_28	10B_viral_contig_8273	11.8631	vOTU_2307	vOTU_2340	Lactobacillus 8	Lactobacillus 8	11.8631
8B_viral_contig_12422	10B_viral_contig_8273	30.8555	vOTU_2295	vOTU_2340	Lactobacillus 8	Lactobacillus 8	30.8555
9B_viral_contig_10	10B_viral_contig_8273	60.9865	vOTU_2514	vOTU_2340	Lactobacillus 8	Lactobacillus 8	60.9865
13B_viral_contig_8486	10B_viral_contig_8314	300	vOTU_2206	vOTU_2205	Lactobacillus 8	Lactobacillus 8	300
43B_viral_contig_17700	10B_viral_contig_8314	31.736	vOTU_2127	vOTU_2205	Lactobacillus 8	Lactobacillus 8	31.736
10P_viral_contig_232	10P_viral_contig_10	10.8975	vOTU_2258	vOTU_2283	Lactobacillus 8	Lactobacillus 8	10.8975
12B_viral_contig_5144	10P_viral_contig_10	5.84011	vOTU_2337	vOTU_2283	Lactobacillus 8	Lactobacillus 8	5.84011
12P_viral_contig_8	10P_viral_contig_10	94.0512	vOTU_2324	vOTU_2283	Lactobacillus 8	Lactobacillus 8	94.0512
13B_viral_contig_6	10P_viral_contig_10	5.97473	vOTU_2278	vOTU_2283	Lactobacillus 8	Lactobacillus 8	5.97473
13B_viral_contig_8450	10P_viral_contig_10	120.013	vOTU_2310	vOTU_2283	Lactobacillus 8	Lactobacillus 8	120.013
14B_viral_contig_13	10P_viral_contig_10	62.6088	vOTU_2303	vOTU_2283	Lactobacillus 8	Lactobacillus 8	62.6088
14P_viral_contig_98	10P_viral_contig_10	134.889	vOTU_2319	vOTU_2283	Lactobacillus 8	Lactobacillus 8	134.889
15P_viral_contig_12	10P_viral_contig_10	29.7528	vOTU_2458	vOTU_2283	Lactobacillus 8	Lactobacillus 8	29.7528
15P_viral_contig_20	10P_viral_contig_10	6.31904	vOTU_2268	vOTU_2283	Lactobacillus 8	Lactobacillus 8	6.31904
15P_viral_contig_21	10P_viral_contig_10	3.37324	vOTU_2363	vOTU_2283	Lactobacillus 8	Lactobacillus 8	3.37324
15P_viral_contig_38	10P_viral_contig_10	41.2922	vOTU_2297	vOTU_2283	Lactobacillus 8	Lactobacillus 8	41.2922
17B_viral_contig_15	10P_viral_contig_10	3.1564	vOTU_2270	vOTU_2283	Lactobacillus 8	Lactobacillus 8	3.1564
17P_viral_contig_13	10P_viral_contig_10	8.39988	vOTU_2338	vOTU_2283	Lactobacillus 8	Lactobacillus 8	8.39988
18P_viral_contig_13	10P_viral_contig_10	133.368	vOTU_2299	vOTU_2283	Lactobacillus 8	Lactobacillus 8	133.368
18P_viral_contig_33	10P_viral_contig_10	6.02121	vOTU_2259	vOTU_2283	Lactobacillus 8	Lactobacillus 8	6.02121
19B_viral_contig_1	10P_viral_contig_10	112.075	vOTU_2289	vOTU_2283	Lactobacillus 8	Lactobacillus 8	112.075
20B_viral_contig_26	10P_viral_contig_10	43.4009	vOTU_2361	vOTU_2283	Lactobacillus 8	Lactobacillus 8	43.4009
20P_viral_contig_14	10P_viral_contig_10	63.8693	vOTU_2294	vOTU_2283	Lactobacillus 8	Lactobacillus 8	63.8693
20P_viral_contig_20	10P_viral_contig_10	123.216	vOTU_2275	vOTU_2283	Lactobacillus 8	Lactobacillus 8	123.216
21B_viral_contig_7839	10P_viral_contig_10	65.205	vOTU_2308	vOTU_2283	Lactobacillus 8	Lactobacillus 8	65.205
21P_viral_contig_2332	10P_viral_contig_10	32.6864	vOTU_2462	vOTU_2283	Lactobacillus 8	Lactobacillus 8	32.6864
22P_viral_contig_10	10P_viral_contig_10	3.29852	vOTU_2250	vOTU_2283	Lactobacillus 8	Lactobacillus 8	3.29852
22P_viral_contig_11	10P_viral_contig_10	26.1567	vOTU_2452	vOTU_2283	Lactobacillus 8	Lactobacillus 8	26.1567
23B_viral_contig_11	10P_viral_contig_10	46.0591	vOTU_2451	vOTU_2283	Lactobacillus 8	Lactobacillus 8	46.0591
25B_viral_contig_2	10P_viral_contig_10	77.0487	vOTU_2354	vOTU_2283	Lactobacillus 8	Lactobacillus 8	77.0487
25B_viral_contig_26	10P_viral_contig_10	48.3301	vOTU_2362	vOTU_2283	Lactobacillus 8	Lactobacillus 8	48.3301
25B_viral_contig_7	10P_viral_contig_10	16.9059	vOTU_2245	vOTU_2283	Lactobacillus 8	Lactobacillus 8	16.9059
26B_viral_contig_10054	10P_viral_contig_10	102.238	vOTU_2301	vOTU_2283	Lactobacillus 8	Lactobacillus 8	102.238
26B_viral_contig_10074	10P_viral_contig_10	124.251	vOTU_2304	vOTU_2283	Lactobacillus 8	Lactobacillus 8	124.251
28B_viral_contig_17444	10P_viral_contig_10	51.877	vOTU_2314	vOTU_2283	Lactobacillus 8	Lactobacillus 8	51.877
29B_viral_contig_10209	10P_viral_contig_10	56.4667	vOTU_2456	vOTU_2283	Lactobacillus 8	Lactobacillus 8	56.4667
29B_viral_contig_18	10P_viral_contig_10	125.138	vOTU_2320	vOTU_2283	Lactobacillus 8	Lactobacillus 8	125.138
32B_viral_contig_10855	10P_viral_contig_10	112.875	vOTU_2305	vOTU_2283	Lactobacillus 8	Lactobacillus 8	112.875
34B_viral_contig_10	10P_viral_contig_10	94.6105	vOTU_2321	vOTU_2283	Lactobacillus 8	Lactobacillus 8	94.6105
34B_viral_contig_12231	10P_viral_contig_10	13.5944	vOTU_2517	vOTU_2283	Lactobacillus 8	Lactobacillus 8	13.5944
34P_viral_contig_1380	10P_viral_contig_10	68.7843	vOTU_2285	vOTU_2283	Lactobacillus 8	Lactobacillus 8	68.7843
35P_viral_contig_20	10P_viral_contig_10	5.59019	vOTU_2267	vOTU_2283	Lactobacillus 8	Lactobacillus 8	5.59019
35P_viral_contig_88	10P_viral_contig_10	30.8729	vOTU_2461	vOTU_2283	Lactobacillus 8	Lactobacillus 8	30.8729
36B_viral_contig_15339	10P_viral_contig_10	141.766	vOTU_2306	vOTU_2283	Lactobacillus 8	Lactobacillus 8	141.766
38B_viral_contig_33	10P_viral_contig_10	54.8656	vOTU_2409	vOTU_2283	Lactobacillus 8	Lactobacillus 8	54.8656
40B_viral_contig_12384	10P_viral_contig_10	126.833	vOTU_2312	vOTU_2283	Lactobacillus 8	Lactobacillus 8	126.833
40B_viral_contig_12389	10P_viral_contig_10	58.6257	vOTU_2325	vOTU_2283	Lactobacillus 8	Lactobacillus 8	58.6257
41B_viral_contig_4	10P_viral_contig_10	51.9972	vOTU_2459	vOTU_2283	Lactobacillus 8	Lactobacillus 8	51.9972
41P_viral_contig_26	10P_viral_contig_10	140.293	vOTU_2309	vOTU_2283	Lactobacillus 8	Lactobacillus 8	140.293
41P_viral_contig_28	10P_viral_contig_10	5.51196	vOTU_2252	vOTU_2283	Lactobacillus 8	Lactobacillus 8	5.51196
42B_viral_contig_12	10P_viral_contig_10	28.1992	vOTU_2231	vOTU_2283	Lactobacillus 8	Lactobacillus 8	28.1992
42P_viral_contig_3962	10P_viral_contig_10	8.45009	vOTU_2341	vOTU_2283	Lactobacillus 8	Lactobacillus 8	8.45009
42P_viral_contig_41	10P_viral_contig_10	34.3199	vOTU_2460	vOTU_2283	Lactobacillus 8	Lactobacillus 8	34.3199
42P_viral_contig_76	10P_viral_contig_10	47.4901	vOTU_2466	vOTU_2283	Lactobacillus 8	Lactobacillus 8	47.4901
43P_viral_contig_26	10P_viral_contig_10	4.69479	vOTU_2277	vOTU_2283	Lactobacillus 8	Lactobacillus 8	4.69479
43P_viral_contig_28	10P_viral_contig_10	4.49412	vOTU_2366	vOTU_2283	Lactobacillus 8	Lactobacillus 8	4.49412
44B_viral_contig_4	10P_viral_contig_10	124.251	vOTU_2296	vOTU_2283	Lactobacillus 8	Lactobacillus 8	124.251
44P_viral_contig_19	10P_viral_contig_10	59.8002	vOTU_2454	vOTU_2283	Lactobacillus 8	Lactobacillus 8	59.8002
45B_viral_contig_4	10P_viral_contig_10	10.7396	vOTU_2255	vOTU_2283	Lactobacillus 8	Lactobacillus 8	10.7396
45P_viral_contig_45	10P_viral_contig_10	29.5057	vOTU_2463	vOTU_2283	Lactobacillus 8	Lactobacillus 8	29.5057
46P_viral_contig_2468	10P_viral_contig_10	3.05564	vOTU_2263	vOTU_2283	Lactobacillus 8	Lactobacillus 8	3.05564
48P_viral_contig_45	10P_viral_contig_10	3.1564	vOTU_2331	vOTU_2283	Lactobacillus 8	Lactobacillus 8	3.1564
4P_viral_contig_11	10P_viral_contig_10	26.6018	vOTU_2450	vOTU_2283	Lactobacillus 8	Lactobacillus 8	26.6018
50B_viral_contig_14	10P_viral_contig_10	51.9972	vOTU_2293	vOTU_2283	Lactobacillus 8	Lactobacillus 8	51.9972
50B_viral_contig_16	10P_viral_contig_10	84.0588	vOTU_2282	vOTU_2283	Lactobacillus 8	Lactobacillus 8	84.0588
50P_viral_contig_18	10P_viral_contig_10	8.25409	vOTU_2244	vOTU_2283	Lactobacillus 8	Lactobacillus 8	8.25409
50P_viral_contig_34	10P_viral_contig_10	8.25409	vOTU_2516	vOTU_2283	Lactobacillus 8	Lactobacillus 8	8.25409
51P_viral_contig_1091	10P_viral_contig_10	8.25409	vOTU_2276	vOTU_2283	Lactobacillus 8	Lactobacillus 8	8.25409
53B_viral_contig_1	10P_viral_contig_10	5.47372	vOTU_2253	vOTU_2283	Lactobacillus 8	Lactobacillus 8	5.47372
53B_viral_contig_27	10P_viral_contig_10	2.08455	vOTU_2330	vOTU_2283	Lactobacillus 8	Lactobacillus 8	2.08455
53P_viral_contig_14	10P_viral_contig_10	81.9918	vOTU_2300	vOTU_2283	Lactobacillus 8	Lactobacillus 8	81.9918
53P_viral_contig_5	10P_viral_contig_10	10.3052	vOTU_2269	vOTU_2283	Lactobacillus 8	Lactobacillus 8	10.3052
53P_viral_contig_7	10P_viral_contig_10	5.67084	vOTU_2240	vOTU_2283	Lactobacillus 8	Lactobacillus 8	5.67084
55P_viral_contig_10	10P_viral_contig_10	11.5053	vOTU_2254	vOTU_2283	Lactobacillus 8	Lactobacillus 8	11.5053
55P_viral_contig_3044	10P_viral_contig_10	137.796	vOTU_2280	vOTU_2283	Lactobacillus 8	Lactobacillus 8	137.796
5P_viral_contig_11	10P_viral_contig_10	46.6112	vOTU_2455	vOTU_2283	Lactobacillus 8	Lactobacillus 8	46.6112
6P_viral_contig_13	10P_viral_contig_10	73.8804	vOTU_2291	vOTU_2283	Lactobacillus 8	Lactobacillus 8	73.8804
6P_viral_contig_7	10P_viral_contig_10	11.0628	vOTU_2247	vOTU_2283	Lactobacillus 8	Lactobacillus 8	11.0628
7P_viral_contig_17	10P_viral_contig_10	85.8462	vOTU_2290	vOTU_2283	Lactobacillus 8	Lactobacillus 8	85.8462
7P_viral_contig_28	10P_viral_contig_10	77.9459	vOTU_2307	vOTU_2283	Lactobacillus 8	Lactobacillus 8	77.9459
8B_viral_contig_12422	10P_viral_contig_10	51.4691	vOTU_2295	vOTU_2283	Lactobacillus 8	Lactobacillus 8	51.4691
8B_viral_contig_5	10P_viral_contig_10	126.432	vOTU_2288	vOTU_2283	Lactobacillus 8	Lactobacillus 8	126.432
10P_viral_contig_236	10P_viral_contig_14	27.9374	vOTU_1634	vOTU_1761	Gilliamella_Frischella 1	Gilliamella_Frischella 1	27.9374
11B_viral_contig_10	10P_viral_contig_14	6.45686	vOTU_1690	vOTU_1761	Gilliamella_Frischella 1	Gilliamella_Frischella 1	6.45686
11P_viral_contig_314	10P_viral_contig_14	3.3942	vOTU_1601	vOTU_1761	Gilliamella_Frischella 1	Gilliamella_Frischella 1	3.3942
12P_viral_contig_2	10P_viral_contig_14	10.8908	vOTU_1530	vOTU_1761	Gilliamella_Frischella 1	Gilliamella_Frischella 1	10.8908
12P_viral_contig_238	10P_viral_contig_14	8.87652	vOTU_1661	vOTU_1761	Gilliamella_Frischella 1	Gilliamella_Frischella 1	8.87652
13B_viral_contig_3	10P_viral_contig_14	41.0722	vOTU_1703	vOTU_1761	Gilliamella_Frischella 1	Gilliamella_Frischella 1	41.0722
13P_viral_contig_10	10P_viral_contig_14	17.826	vOTU_1635	vOTU_1761	Gilliamella_Frischella 1	Gilliamella_Frischella 1	17.826
13P_viral_contig_27	10P_viral_contig_14	15.5991	vOTU_2070	vOTU_1761	Gilliamella_Frischella 1	Gilliamella_Frischella 1	15.5991
13P_viral_contig_6	10P_viral_contig_14	3.04687	vOTU_1581	vOTU_1761	Gilliamella_Frischella 1	Gilliamella_Frischella 1	3.04687
14B_viral_contig_7632	10P_viral_contig_14	7.74197	vOTU_2069	vOTU_1761	Gilliamella_Frischella 1	Gilliamella_Frischella 1	7.74197
15P_viral_contig_1074	10P_viral_contig_14	26.0687	vOTU_1659	vOTU_1761	Gilliamella_Frischella 1	Gilliamella_Frischella 1	26.0687
15P_viral_contig_17	10P_viral_contig_14	12.399	vOTU_1784	vOTU_1761	Gilliamella_Frischella 1	Gilliamella_Frischella 1	12.399
16B_viral_contig_2	10P_viral_contig_14	20.0105	vOTU_1729	vOTU_1761	Gilliamella_Frischella 1	Gilliamella_Frischella 1	20.0105
17P_viral_contig_5	10P_viral_contig_14	14.0677	vOTU_2067	vOTU_1761	Gilliamella_Frischella 1	Gilliamella_Frischella 1	14.0677
18P_viral_contig_10	10P_viral_contig_14	38.5722	vOTU_1815	vOTU_1761	Gilliamella_Frischella 1	Gilliamella_Frischella 1	38.5722
18P_viral_contig_20	10P_viral_contig_14	12.0159	vOTU_1688	vOTU_1761	Gilliamella_Frischella 1	Gilliamella_Frischella 1	12.0159
18P_viral_contig_21	10P_viral_contig_14	33.0685	vOTU_1818	vOTU_1761	Gilliamella_Frischella 1	Gilliamella_Frischella 1	33.0685
18P_viral_contig_58	10P_viral_contig_14	8.38032	vOTU_2037	vOTU_1761	Gilliamella_Frischella 1	Gilliamella_Frischella 1	8.38032
19B_viral_contig_9	10P_viral_contig_14	38.4791	vOTU_1663	vOTU_1761	Gilliamella_Frischella 1	Gilliamella_Frischella 1	38.4791
19P_viral_contig_13	10P_viral_contig_14	42.0986	vOTU_1749	vOTU_1761	Gilliamella_Frischella 1	Gilliamella_Frischella 1	42.0986
19P_viral_contig_19	10P_viral_contig_14	9.22847	vOTU_1602	vOTU_1761	Gilliamella_Frischella 1	Gilliamella_Frischella 1	9.22847
1P_viral_contig_20	10P_viral_contig_14	4.27335	vOTU_1830	vOTU_1761	Gilliamella_Frischella 1	Gilliamella_Frischella 1	4.27335
20B_viral_contig_33	10P_viral_contig_14	1.73557	vOTU_1839	vOTU_1761	Gilliamella_Frischella 1	Gilliamella_Frischella 1	1.73557
20P_viral_contig_21	10P_viral_contig_14	9.02237	vOTU_1953	vOTU_1761	Gilliamella_Frischella 1	Gilliamella_Frischella 1	9.02237
20P_viral_contig_30	10P_viral_contig_14	1.77688	vOTU_1964	vOTU_1761	Gilliamella_Frischella 1	Gilliamella_Frischella 1	1.77688
20P_viral_contig_444	10P_viral_contig_14	5.54931	vOTU_1583	vOTU_1761	Gilliamella_Frischella 1	Gilliamella_Frischella 1	5.54931
21B_viral_contig_11	10P_viral_contig_14	13.4114	vOTU_1942	vOTU_1761	Gilliamella_Frischella 1	Gilliamella_Frischella 1	13.4114
21P_viral_contig_54	10P_viral_contig_14	3.6971	vOTU_1848	vOTU_1761	Gilliamella_Frischella 1	Gilliamella_Frischella 1	3.6971
21P_viral_contig_55	10P_viral_contig_14	19.1421	vOTU_2031	vOTU_1761	Gilliamella_Frischella 1	Gilliamella_Frischella 1	19.1421
22B_viral_contig_6219	10P_viral_contig_14	17.5335	vOTU_1727	vOTU_1761	Gilliamella_Frischella 1	Gilliamella_Frischella 1	17.5335
22P_viral_contig_14	10P_viral_contig_14	14.6612	vOTU_1719	vOTU_1761	Gilliamella_Frischella 1	Gilliamella_Frischella 1	14.6612
22P_viral_contig_15	10P_viral_contig_14	3.52361	vOTU_1614	vOTU_1761	Gilliamella_Frischella 1	Gilliamella_Frischella 1	3.52361
22P_viral_contig_18	10P_viral_contig_14	1.30426	vOTU_2058	vOTU_1761	Gilliamella_Frischella 1	Gilliamella_Frischella 1	1.30426
23B_viral_contig_30	10P_viral_contig_14	7.64111	vOTU_1660	vOTU_1761	Gilliamella_Frischella 1	Gilliamella_Frischella 1	7.64111
23P_viral_contig_1018	10P_viral_contig_14	13.8018	vOTU_2066	vOTU_1761	Gilliamella_Frischella 1	Gilliamella_Frischella 1	13.8018
25B_viral_contig_3	10P_viral_contig_14	16.8184	vOTU_2065	vOTU_1761	Gilliamella_Frischella 1	Gilliamella_Frischella 1	16.8184
26B_viral_contig_15	10P_viral_contig_14	22.3188	vOTU_1886	vOTU_1761	Gilliamella_Frischella 1	Gilliamella_Frischella 1	22.3188
26P_viral_contig_1541	10P_viral_contig_14	7.78813	vOTU_1689	vOTU_1761	Gilliamella_Frischella 1	Gilliamella_Frischella 1	7.78813
26P_viral_contig_57	10P_viral_contig_14	8.47714	vOTU_1717	vOTU_1761	Gilliamella_Frischella 1	Gilliamella_Frischella 1	8.47714
28B_viral_contig_14	10P_viral_contig_14	6.07838	vOTU_1853	vOTU_1761	Gilliamella_Frischella 1	Gilliamella_Frischella 1	6.07838
28P_viral_contig_6	10P_viral_contig_14	22.2248	vOTU_1696	vOTU_1761	Gilliamella_Frischella 1	Gilliamella_Frischella 1	22.2248
29B_viral_contig_11	10P_viral_contig_14	13.8018	vOTU_1637	vOTU_1761	Gilliamella_Frischella 1	Gilliamella_Frischella 1	13.8018
29B_viral_contig_14	10P_viral_contig_14	23.4987	vOTU_2071	vOTU_1761	Gilliamella_Frischella 1	Gilliamella_Frischella 1	23.4987
2B_viral_contig_7397	10P_viral_contig_14	42.0986	vOTU_1579	vOTU_1761	Gilliamella_Frischella 1	Gilliamella_Frischella 1	42.0986
2P_viral_contig_1060	10P_viral_contig_14	14.6612	vOTU_1711	vOTU_1761	Gilliamella_Frischella 1	Gilliamella_Frischella 1	14.6612
30B_viral_contig_7081	10P_viral_contig_14	41.7412	vOTU_1726	vOTU_1761	Gilliamella_Frischella 1	Gilliamella_Frischella 1	41.7412
31P_viral_contig_257	10P_viral_contig_14	52.1325	vOTU_1705	vOTU_1761	Gilliamella_Frischella 1	Gilliamella_Frischella 1	52.1325
31P_viral_contig_3	10P_viral_contig_14	8.23709	vOTU_1775	vOTU_1761	Gilliamella_Frischella 1	Gilliamella_Frischella 1	8.23709
31P_viral_contig_4	10P_viral_contig_14	11.259	vOTU_1728	vOTU_1761	Gilliamella_Frischella 1	Gilliamella_Frischella 1	11.259
32B_viral_contig_3	10P_viral_contig_14	6.11781	vOTU_1714	vOTU_1761	Gilliamella_Frischella 1	Gilliamella_Frischella 1	6.11781
32B_viral_contig_4	10P_viral_contig_14	49.4092	vOTU_1725	vOTU_1761	Gilliamella_Frischella 1	Gilliamella_Frischella 1	49.4092
33B_viral_contig_33	10P_viral_contig_14	1.81921	vOTU_1742	vOTU_1761	Gilliamella_Frischella 1	Gilliamella_Frischella 1	1.81921
34P_viral_contig_1367	10P_viral_contig_14	24.7232	vOTU_2068	vOTU_1761	Gilliamella_Frischella 1	Gilliamella_Frischella 1	24.7232
36B_viral_contig_27	10P_viral_contig_14	23.9385	vOTU_1907	vOTU_1761	Gilliamella_Frischella 1	Gilliamella_Frischella 1	23.9385
36B_viral_contig_36	10P_viral_contig_14	10.0156	vOTU_1910	vOTU_1761	Gilliamella_Frischella 1	Gilliamella_Frischella 1	10.0156
36P_viral_contig_1525	10P_viral_contig_14	3.30199	vOTU_1570	vOTU_1761	Gilliamella_Frischella 1	Gilliamella_Frischella 1	3.30199
36P_viral_contig_36	10P_viral_contig_14	40.0382	vOTU_1620	vOTU_1761	Gilliamella_Frischella 1	Gilliamella_Frischella 1	40.0382
3B_viral_contig_13	10P_viral_contig_14	4.22669	vOTU_1915	vOTU_1761	Gilliamella_Frischella 1	Gilliamella_Frischella 1	4.22669
3B_viral_contig_5	10P_viral_contig_14	55.1621	vOTU_1633	vOTU_1761	Gilliamella_Frischella 1	Gilliamella_Frischella 1	55.1621
3P_viral_contig_19	10P_viral_contig_14	9.94726	vOTU_1670	vOTU_1761	Gilliamella_Frischella 1	Gilliamella_Frischella 1	9.94726
3P_viral_contig_46	10P_viral_contig_14	20.8888	vOTU_2064	vOTU_1761	Gilliamella_Frischella 1	Gilliamella_Frischella 1	20.8888
41B_viral_contig_21	10P_viral_contig_14	4.27335	vOTU_1928	vOTU_1761	Gilliamella_Frischella 1	Gilliamella_Frischella 1	4.27335
42B_viral_contig_19	10P_viral_contig_14	9.02442	vOTU_1668	vOTU_1761	Gilliamella_Frischella 1	Gilliamella_Frischella 1	9.02442
42B_viral_contig_20	10P_viral_contig_14	2.49143	vOTU_1820	vOTU_1761	Gilliamella_Frischella 1	Gilliamella_Frischella 1	2.49143
42B_viral_contig_3	10P_viral_contig_14	25.5835	vOTU_1721	vOTU_1761	Gilliamella_Frischella 1	Gilliamella_Frischella 1	25.5835
43P_viral_contig_13	10P_viral_contig_14	34.0232	vOTU_1949	vOTU_1761	Gilliamella_Frischella 1	Gilliamella_Frischella 1	34.0232
44P_viral_contig_1189	10P_viral_contig_14	44.7021	vOTU_1724	vOTU_1761	Gilliamella_Frischella 1	Gilliamella_Frischella 1	44.7021
45P_viral_contig_2780	10P_viral_contig_14	6.15785	vOTU_1610	vOTU_1761	Gilliamella_Frischella 1	Gilliamella_Frischella 1	6.15785
46B_viral_contig_16119	10P_viral_contig_14	1.06688	vOTU_2052	vOTU_1761	Gilliamella_Frischella 1	Gilliamella_Frischella 1	1.06688
49B_viral_contig_9189	10P_viral_contig_14	14.5976	vOTU_2032	vOTU_1761	Gilliamella_Frischella 1	Gilliamella_Frischella 1	14.5976
49P_viral_contig_721	10P_viral_contig_14	16.8788	vOTU_1648	vOTU_1761	Gilliamella_Frischella 1	Gilliamella_Frischella 1	16.8788
4B_viral_contig_9529	10P_viral_contig_14	13.7003	vOTU_2039	vOTU_1761	Gilliamella_Frischella 1	Gilliamella_Frischella 1	13.7003
4P_viral_contig_787	10P_viral_contig_14	5.45532	vOTU_1713	vOTU_1761	Gilliamella_Frischella 1	Gilliamella_Frischella 1	5.45532
50B_viral_contig_14452	10P_viral_contig_14	5.51284	vOTU_1694	vOTU_1761	Gilliamella_Frischella 1	Gilliamella_Frischella 1	5.51284
50B_viral_contig_67	10P_viral_contig_14	5.27533	vOTU_1695	vOTU_1761	Gilliamella_Frischella 1	Gilliamella_Frischella 1	5.27533
53B_viral_contig_13	10P_viral_contig_14	4.80547	vOTU_1730	vOTU_1761	Gilliamella_Frischella 1	Gilliamella_Frischella 1	4.80547
53B_viral_contig_23	10P_viral_contig_14	10.8008	vOTU_1979	vOTU_1761	Gilliamella_Frischella 1	Gilliamella_Frischella 1	10.8008
53B_viral_contig_4	10P_viral_contig_14	1.09483	vOTU_1691	vOTU_1761	Gilliamella_Frischella 1	Gilliamella_Frischella 1	1.09483
55P_viral_contig_3000	10P_viral_contig_14	32.9585	vOTU_1585	vOTU_1761	Gilliamella_Frischella 1	Gilliamella_Frischella 1	32.9585
55P_viral_contig_3014	10P_viral_contig_14	3.30199	vOTU_1611	vOTU_1761	Gilliamella_Frischella 1	Gilliamella_Frischella 1	3.30199
5P_viral_contig_4	10P_viral_contig_14	25.5066	vOTU_1692	vOTU_1761	Gilliamella_Frischella 1	Gilliamella_Frischella 1	25.5066
5P_viral_contig_411	10P_viral_contig_14	26.4171	vOTU_2053	vOTU_1761	Gilliamella_Frischella 1	Gilliamella_Frischella 1	26.4171
6B_viral_contig_9	10P_viral_contig_14	17.98	vOTU_1994	vOTU_1761	Gilliamella_Frischella 1	Gilliamella_Frischella 1	17.98
7P_viral_contig_1819	10P_viral_contig_14	70.1413	vOTU_1599	vOTU_1761	Gilliamella_Frischella 1	Gilliamella_Frischella 1	70.1413
8B_viral_contig_14	10P_viral_contig_14	2.14859	vOTU_1736	vOTU_1761	Gilliamella_Frischella 1	Gilliamella_Frischella 1	2.14859
8P_viral_contig_14	10P_viral_contig_14	27.2904	vOTU_1669	vOTU_1761	Gilliamella_Frischella 1	Gilliamella_Frischella 1	27.2904
8P_viral_contig_16	10P_viral_contig_14	12.139	vOTU_1718	vOTU_1761	Gilliamella_Frischella 1	Gilliamella_Frischella 1	12.139
9P_viral_contig_13	10P_viral_contig_14	1.86259	vOTU_2049	vOTU_1761	Gilliamella_Frischella 1	Gilliamella_Frischella 1	1.86259
10B_viral_contig_7	10P_viral_contig_232	48.1051	vOTU_420	vOTU_2258	Lactobacillus 8	Lactobacillus 8	48.1051
10P_viral_contig_10	10P_viral_contig_232	10.8975	vOTU_2283	vOTU_2258	Lactobacillus 8	Lactobacillus 8	10.8975
11P_viral_contig_22	10P_viral_contig_232	95.9589	vOTU_2246	vOTU_2258	Lactobacillus 8	Lactobacillus 8	95.9589
12B_viral_contig_5144	10P_viral_contig_232	30.7594	vOTU_2337	vOTU_2258	Lactobacillus 8	Lactobacillus 8	30.7594
12P_viral_contig_8	10P_viral_contig_232	10.963	vOTU_2324	vOTU_2258	Lactobacillus 8	Lactobacillus 8	10.963
13B_viral_contig_6	10P_viral_contig_232	10.77	vOTU_2278	vOTU_2258	Lactobacillus 8	Lactobacillus 8	10.77
13B_viral_contig_8450	10P_viral_contig_232	13.2356	vOTU_2310	vOTU_2258	Lactobacillus 8	Lactobacillus 8	13.2356
14B_viral_contig_13	10P_viral_contig_232	8.89933	vOTU_2303	vOTU_2258	Lactobacillus 8	Lactobacillus 8	8.89933
14P_viral_contig_98	10P_viral_contig_232	13.5101	vOTU_2319	vOTU_2258	Lactobacillus 8	Lactobacillus 8	13.5101
15B_viral_contig_27	10P_viral_contig_232	1.07761	vOTU_2385	vOTU_2258	Lactobacillus 8	Lactobacillus 8	1.07761
15P_viral_contig_1087	10P_viral_contig_232	18.5103	vOTU_2343	vOTU_2258	Lactobacillus 8	Lactobacillus 8	18.5103
15P_viral_contig_20	10P_viral_contig_232	22.8184	vOTU_2268	vOTU_2258	Lactobacillus 8	Lactobacillus 8	22.8184
15P_viral_contig_21	10P_viral_contig_232	101.132	vOTU_2363	vOTU_2258	Lactobacillus 8	Lactobacillus 8	101.132
17B_viral_contig_15	10P_viral_contig_232	59.367	vOTU_2270	vOTU_2258	Lactobacillus 8	Lactobacillus 8	59.367
17P_viral_contig_13	10P_viral_contig_232	49.5255	vOTU_2338	vOTU_2258	Lactobacillus 8	Lactobacillus 8	49.5255
18P_viral_contig_13	10P_viral_contig_232	5.36187	vOTU_2299	vOTU_2258	Lactobacillus 8	Lactobacillus 8	5.36187
18P_viral_contig_16	10P_viral_contig_232	139.205	vOTU_2257	vOTU_2258	Lactobacillus 8	Lactobacillus 8	139.205
18P_viral_contig_33	10P_viral_contig_232	31.2541	vOTU_2259	vOTU_2258	Lactobacillus 8	Lactobacillus 8	31.2541
19B_viral_contig_1	10P_viral_contig_232	13.3025	vOTU_2289	vOTU_2258	Lactobacillus 8	Lactobacillus 8	13.3025
19P_viral_contig_21	10P_viral_contig_232	5.1927	vOTU_2483	vOTU_2258	Lactobacillus 8	Lactobacillus 8	5.1927
20P_viral_contig_14	10P_viral_contig_232	3.13588	vOTU_2294	vOTU_2258	Lactobacillus 8	Lactobacillus 8	3.13588
20P_viral_contig_20	10P_viral_contig_232	10.963	vOTU_2275	vOTU_2258	Lactobacillus 8	Lactobacillus 8	10.963
20P_viral_contig_25	10P_viral_contig_232	25.3806	vOTU_2386	vOTU_2258	Lactobacillus 8	Lactobacillus 8	25.3806
20P_viral_contig_446	10P_viral_contig_232	7.88706	vOTU_2480	vOTU_2258	Lactobacillus 8	Lactobacillus 8	7.88706
21B_viral_contig_7839	10P_viral_contig_232	46.0968	vOTU_2308	vOTU_2258	Lactobacillus 8	Lactobacillus 8	46.0968
21P_viral_contig_40	10P_viral_contig_232	3.17715	vOTU_2332	vOTU_2258	Lactobacillus 8	Lactobacillus 8	3.17715
21P_viral_contig_44	10P_viral_contig_232	98.8015	vOTU_2256	vOTU_2258	Lactobacillus 8	Lactobacillus 8	98.8015
22P_viral_contig_10	10P_viral_contig_232	120.285	vOTU_2250	vOTU_2258	Lactobacillus 8	Lactobacillus 8	120.285
25B_viral_contig_2	10P_viral_contig_232	17.7955	vOTU_2354	vOTU_2258	Lactobacillus 8	Lactobacillus 8	17.7955
25B_viral_contig_26	10P_viral_contig_232	5.14643	vOTU_2362	vOTU_2258	Lactobacillus 8	Lactobacillus 8	5.14643
25B_viral_contig_7	10P_viral_contig_232	153.982	vOTU_2245	vOTU_2258	Lactobacillus 8	Lactobacillus 8	153.982
25P_viral_contig_865	10P_viral_contig_232	7.78751	vOTU_2496	vOTU_2258	Lactobacillus 8	Lactobacillus 8	7.78751
26B_viral_contig_10054	10P_viral_contig_232	7.69115	vOTU_2301	vOTU_2258	Lactobacillus 8	Lactobacillus 8	7.69115
26B_viral_contig_10074	10P_viral_contig_232	16.004	vOTU_2304	vOTU_2258	Lactobacillus 8	Lactobacillus 8	16.004
26P_viral_contig_35	10P_viral_contig_232	3.53925	vOTU_2504	vOTU_2258	Lactobacillus 8	Lactobacillus 8	3.53925
26P_viral_contig_60	10P_viral_contig_232	1.20452	vOTU_2398	vOTU_2258	Lactobacillus 8	Lactobacillus 8	1.20452
26P_viral_contig_61	10P_viral_contig_232	1.77086	vOTU_2357	vOTU_2258	Lactobacillus 8	Lactobacillus 8	1.77086
28B_viral_contig_17444	10P_viral_contig_232	3.5891	vOTU_2314	vOTU_2258	Lactobacillus 8	Lactobacillus 8	3.5891
28P_viral_contig_11	10P_viral_contig_232	41.3865	vOTU_419	vOTU_2258	Lactobacillus 8	Lactobacillus 8	41.3865
28P_viral_contig_13	10P_viral_contig_232	33.2253	vOTU_2509	vOTU_2258	Lactobacillus 8	Lactobacillus 8	33.2253
29B_viral_contig_18	10P_viral_contig_232	5.40595	vOTU_2320	vOTU_2258	Lactobacillus 8	Lactobacillus 8	5.40595
2P_viral_contig_34	10P_viral_contig_232	1.3415	vOTU_2273	vOTU_2258	Lactobacillus 8	Lactobacillus 8	1.3415
30B_viral_contig_17	10P_viral_contig_232	70.8581	vOTU_2425	vOTU_2258	Lactobacillus 8	Lactobacillus 8	70.8581
30P_viral_contig_392	10P_viral_contig_232	49.8741	vOTU_421	vOTU_2258	Lactobacillus 8	Lactobacillus 8	49.8741
31P_viral_contig_11	10P_viral_contig_232	92.0649	vOTU_2447	vOTU_2258	Lactobacillus 8	Lactobacillus 8	92.0649
31P_viral_contig_13	10P_viral_contig_232	2.66085	vOTU_2333	vOTU_2258	Lactobacillus 8	Lactobacillus 8	2.66085
32B_viral_contig_10855	10P_viral_contig_232	19.0834	vOTU_2305	vOTU_2258	Lactobacillus 8	Lactobacillus 8	19.0834
34B_viral_contig_10	10P_viral_contig_232	1.0373	vOTU_2321	vOTU_2258	Lactobacillus 8	Lactobacillus 8	1.0373
34B_viral_contig_12230	10P_viral_contig_232	41.3865	vOTU_418	vOTU_2258	Lactobacillus 8	Lactobacillus 8	41.3865
34B_viral_contig_12231	10P_viral_contig_232	32.9944	vOTU_2517	vOTU_2258	Lactobacillus 8	Lactobacillus 8	32.9944
34P_viral_contig_1380	10P_viral_contig_232	5.23396	vOTU_2285	vOTU_2258	Lactobacillus 8	Lactobacillus 8	5.23396
35P_viral_contig_20	10P_viral_contig_232	150.531	vOTU_2267	vOTU_2258	Lactobacillus 8	Lactobacillus 8	150.531
36B_viral_contig_15339	10P_viral_contig_232	16.004	vOTU_2306	vOTU_2258	Lactobacillus 8	Lactobacillus 8	16.004
37P_viral_contig_2409	10P_viral_contig_232	2.97827	vOTU_2349	vOTU_2258	Lactobacillus 8	Lactobacillus 8	2.97827
38P_viral_contig_10	10P_viral_contig_232	84.0501	vOTU_2446	vOTU_2258	Lactobacillus 8	Lactobacillus 8	84.0501
38P_viral_contig_2044	10P_viral_contig_232	5.31853	vOTU_2498	vOTU_2258	Lactobacillus 8	Lactobacillus 8	5.31853
40B_viral_contig_12384	10P_viral_contig_232	12.9793	vOTU_2312	vOTU_2258	Lactobacillus 8	Lactobacillus 8	12.9793
40B_viral_contig_12389	10P_viral_contig_232	3.49052	vOTU_2325	vOTU_2258	Lactobacillus 8	Lactobacillus 8	3.49052
41P_viral_contig_26	10P_viral_contig_232	15.7867	vOTU_2309	vOTU_2258	Lactobacillus 8	Lactobacillus 8	15.7867
41P_viral_contig_28	10P_viral_contig_232	116.628	vOTU_2252	vOTU_2258	Lactobacillus 8	Lactobacillus 8	116.628
41P_viral_contig_93	10P_viral_contig_232	4.37049	vOTU_2412	vOTU_2258	Lactobacillus 8	Lactobacillus 8	4.37049
42B_viral_contig_1	10P_viral_contig_232	2.50282	vOTU_2334	vOTU_2258	Lactobacillus 8	Lactobacillus 8	2.50282
42P_viral_contig_3962	10P_viral_contig_232	7.88706	vOTU_2341	vOTU_2258	Lactobacillus 8	Lactobacillus 8	7.88706
43P_viral_contig_26	10P_viral_contig_232	1.59711	vOTU_2277	vOTU_2258	Lactobacillus 8	Lactobacillus 8	1.59711
43P_viral_contig_28	10P_viral_contig_232	31.6065	vOTU_2366	vOTU_2258	Lactobacillus 8	Lactobacillus 8	31.6065
44B_viral_contig_4	10P_viral_contig_232	13.2356	vOTU_2296	vOTU_2258	Lactobacillus 8	Lactobacillus 8	13.2356
44P_viral_contig_10	10P_viral_contig_232	91.1415	vOTU_2441	vOTU_2258	Lactobacillus 8	Lactobacillus 8	91.1415
44P_viral_contig_1200	10P_viral_contig_232	24.4427	vOTU_2243	vOTU_2258	Lactobacillus 8	Lactobacillus 8	24.4427
45B_viral_contig_4	10P_viral_contig_232	124.2	vOTU_2255	vOTU_2258	Lactobacillus 8	Lactobacillus 8	124.2
45P_viral_contig_2784	10P_viral_contig_232	74.5232	vOTU_2444	vOTU_2258	Lactobacillus 8	Lactobacillus 8	74.5232
46B_viral_contig_68	10P_viral_contig_232	61.6954	vOTU_2449	vOTU_2258	Lactobacillus 8	Lactobacillus 8	61.6954
46P_viral_contig_2468	10P_viral_contig_232	159.304	vOTU_2263	vOTU_2258	Lactobacillus 8	Lactobacillus 8	159.304
46P_viral_contig_48	10P_viral_contig_232	41.9481	vOTU_2445	vOTU_2258	Lactobacillus 8	Lactobacillus 8	41.9481
48P_viral_contig_45	10P_viral_contig_232	5.23396	vOTU_2331	vOTU_2258	Lactobacillus 8	Lactobacillus 8	5.23396
49P_viral_contig_715	10P_viral_contig_232	2.9406	vOTU_2499	vOTU_2258	Lactobacillus 8	Lactobacillus 8	2.9406
4P_viral_contig_32	10P_viral_contig_232	1.38968	vOTU_2328	vOTU_2258	Lactobacillus 8	Lactobacillus 8	1.38968
50B_viral_contig_14	10P_viral_contig_232	10.647	vOTU_2293	vOTU_2258	Lactobacillus 8	Lactobacillus 8	10.647
50B_viral_contig_16	10P_viral_contig_232	13.2356	vOTU_2282	vOTU_2258	Lactobacillus 8	Lactobacillus 8	13.2356
50P_viral_contig_18	10P_viral_contig_232	134.041	vOTU_2244	vOTU_2258	Lactobacillus 8	Lactobacillus 8	134.041
50P_viral_contig_34	10P_viral_contig_232	30.1899	vOTU_2516	vOTU_2258	Lactobacillus 8	Lactobacillus 8	30.1899
51P_viral_contig_1091	10P_viral_contig_232	33.2253	vOTU_2276	vOTU_2258	Lactobacillus 8	Lactobacillus 8	33.2253
51P_viral_contig_1103	10P_viral_contig_232	2.66085	vOTU_2264	vOTU_2258	Lactobacillus 8	Lactobacillus 8	2.66085
53B_viral_contig_1	10P_viral_contig_232	128.228	vOTU_2253	vOTU_2258	Lactobacillus 8	Lactobacillus 8	128.228
53P_viral_contig_14	10P_viral_contig_232	5.59019	vOTU_2300	vOTU_2258	Lactobacillus 8	Lactobacillus 8	5.59019
53P_viral_contig_21	10P_viral_contig_232	35.4183	vOTU_2436	vOTU_2258	Lactobacillus 8	Lactobacillus 8	35.4183
53P_viral_contig_34	10P_viral_contig_232	60.1386	vOTU_2347	vOTU_2258	Lactobacillus 8	Lactobacillus 8	60.1386
53P_viral_contig_5	10P_viral_contig_232	121.048	vOTU_2269	vOTU_2258	Lactobacillus 8	Lactobacillus 8	121.048
53P_viral_contig_7	10P_viral_contig_232	126.24	vOTU_2240	vOTU_2258	Lactobacillus 8	Lactobacillus 8	126.24
55P_viral_contig_10	10P_viral_contig_232	123.35	vOTU_2254	vOTU_2258	Lactobacillus 8	Lactobacillus 8	123.35
55P_viral_contig_3001	10P_viral_contig_232	5.4508	vOTU_2500	vOTU_2258	Lactobacillus 8	Lactobacillus 8	5.4508
55P_viral_contig_3044	10P_viral_contig_232	2.86719	vOTU_2280	vOTU_2258	Lactobacillus 8	Lactobacillus 8	2.86719
6B_viral_contig_10	10P_viral_contig_232	140.244	vOTU_2249	vOTU_2258	Lactobacillus 8	Lactobacillus 8	140.244
6P_viral_contig_12	10P_viral_contig_232	32.9944	vOTU_2515	vOTU_2258	Lactobacillus 8	Lactobacillus 8	32.9944
6P_viral_contig_13	10P_viral_contig_232	8.09655	vOTU_2291	vOTU_2258	Lactobacillus 8	Lactobacillus 8	8.09655
6P_viral_contig_7	10P_viral_contig_232	161.092	vOTU_2247	vOTU_2258	Lactobacillus 8	Lactobacillus 8	161.092
7P_viral_contig_16	10P_viral_contig_232	33.2253	vOTU_2279	vOTU_2258	Lactobacillus 8	Lactobacillus 8	33.2253
7P_viral_contig_17	10P_viral_contig_232	3.05564	vOTU_2290	vOTU_2258	Lactobacillus 8	Lactobacillus 8	3.05564
7P_viral_contig_28	10P_viral_contig_232	11.6977	vOTU_2307	vOTU_2258	Lactobacillus 8	Lactobacillus 8	11.6977
8B_viral_contig_12422	10P_viral_contig_232	5.2759	vOTU_2295	vOTU_2258	Lactobacillus 8	Lactobacillus 8	5.2759
8B_viral_contig_5	10P_viral_contig_232	7.64409	vOTU_2288	vOTU_2258	Lactobacillus 8	Lactobacillus 8	7.64409
9B_viral_contig_10	10P_viral_contig_232	24.9442	vOTU_2514	vOTU_2258	Lactobacillus 8	Lactobacillus 8	24.9442
9B_viral_contig_7	10P_viral_contig_232	74.7961	vOTU_2348	vOTU_2258	Lactobacillus 8	Lactobacillus 8	74.7961
10B_viral_contig_19	10P_viral_contig_236	39.1307	vOTU_1758	vOTU_1634	Gilliamella_Frischella 1	Gilliamella_Frischella 1	39.1307
10P_viral_contig_14	10P_viral_contig_236	27.9374	vOTU_1761	vOTU_1634	Gilliamella_Frischella 1	Gilliamella_Frischella 1	27.9374
11B_viral_contig_10	10P_viral_contig_236	7.22882	vOTU_1690	vOTU_1634	Gilliamella_Frischella 1	Gilliamella_Frischella 1	7.22882
11B_viral_contig_8	10P_viral_contig_236	31.1641	vOTU_1597	vOTU_1634	Gilliamella_Frischella 1	Gilliamella_Frischella 1	31.1641
11P_viral_contig_314	10P_viral_contig_236	16.8942	vOTU_1601	vOTU_1634	Gilliamella_Frischella 1	Gilliamella_Frischella 1	16.8942
12P_viral_contig_2	10P_viral_contig_236	24.0544	vOTU_1530	vOTU_1634	Gilliamella_Frischella 1	Gilliamella_Frischella 1	24.0544
12P_viral_contig_238	10P_viral_contig_236	31.234	vOTU_1661	vOTU_1634	Gilliamella_Frischella 1	Gilliamella_Frischella 1	31.234
13B_viral_contig_3	10P_viral_contig_236	26.8803	vOTU_1703	vOTU_1634	Gilliamella_Frischella 1	Gilliamella_Frischella 1	26.8803
13P_viral_contig_10	10P_viral_contig_236	40.9131	vOTU_1635	vOTU_1634	Gilliamella_Frischella 1	Gilliamella_Frischella 1	40.9131
13P_viral_contig_27	10P_viral_contig_236	27.2241	vOTU_2070	vOTU_1634	Gilliamella_Frischella 1	Gilliamella_Frischella 1	27.2241
13P_viral_contig_6	10P_viral_contig_236	8.58663	vOTU_1581	vOTU_1634	Gilliamella_Frischella 1	Gilliamella_Frischella 1	8.58663
14B_viral_contig_7632	10P_viral_contig_236	23.0999	vOTU_2069	vOTU_1634	Gilliamella_Frischella 1	Gilliamella_Frischella 1	23.0999
15B_viral_contig_28	10P_viral_contig_236	3.52488	vOTU_1777	vOTU_1634	Gilliamella_Frischella 1	Gilliamella_Frischella 1	3.52488
15P_viral_contig_1074	10P_viral_contig_236	64.318	vOTU_1659	vOTU_1634	Gilliamella_Frischella 1	Gilliamella_Frischella 1	64.318
15P_viral_contig_17	10P_viral_contig_236	23.9141	vOTU_1784	vOTU_1634	Gilliamella_Frischella 1	Gilliamella_Frischella 1	23.9141
16B_viral_contig_2	10P_viral_contig_236	33.4524	vOTU_1729	vOTU_1634	Gilliamella_Frischella 1	Gilliamella_Frischella 1	33.4524
17B_viral_contig_9155	10P_viral_contig_236	2.91717	vOTU_1589	vOTU_1634	Gilliamella_Frischella 1	Gilliamella_Frischella 1	2.91717
17P_viral_contig_5	10P_viral_contig_236	45.0955	vOTU_2067	vOTU_1634	Gilliamella_Frischella 1	Gilliamella_Frischella 1	45.0955
18P_viral_contig_10	10P_viral_contig_236	36.1399	vOTU_1815	vOTU_1634	Gilliamella_Frischella 1	Gilliamella_Frischella 1	36.1399
18P_viral_contig_20	10P_viral_contig_236	38.0002	vOTU_1688	vOTU_1634	Gilliamella_Frischella 1	Gilliamella_Frischella 1	38.0002
18P_viral_contig_21	10P_viral_contig_236	72.5187	vOTU_1818	vOTU_1634	Gilliamella_Frischella 1	Gilliamella_Frischella 1	72.5187
18P_viral_contig_58	10P_viral_contig_236	12.4065	vOTU_2037	vOTU_1634	Gilliamella_Frischella 1	Gilliamella_Frischella 1	12.4065
19B_viral_contig_5	10P_viral_contig_236	9.96019	vOTU_1646	vOTU_1634	Gilliamella_Frischella 1	Gilliamella_Frischella 1	9.96019
19B_viral_contig_9	10P_viral_contig_236	27.3139	vOTU_1663	vOTU_1634	Gilliamella_Frischella 1	Gilliamella_Frischella 1	27.3139
19P_viral_contig_13	10P_viral_contig_236	51.5608	vOTU_1749	vOTU_1634	Gilliamella_Frischella 1	Gilliamella_Frischella 1	51.5608
19P_viral_contig_19	10P_viral_contig_236	15.044	vOTU_1602	vOTU_1634	Gilliamella_Frischella 1	Gilliamella_Frischella 1	15.044
1P_viral_contig_16	10P_viral_contig_236	12.8206	vOTU_2092	vOTU_1634	Gilliamella_Frischella 1	Gilliamella_Frischella 1	12.8206
1P_viral_contig_20	10P_viral_contig_236	37.0681	vOTU_1830	vOTU_1634	Gilliamella_Frischella 1	Gilliamella_Frischella 1	37.0681
20B_viral_contig_33	10P_viral_contig_236	5.6064	vOTU_1839	vOTU_1634	Gilliamella_Frischella 1	Gilliamella_Frischella 1	5.6064
20P_viral_contig_21	10P_viral_contig_236	31.5953	vOTU_1953	vOTU_1634	Gilliamella_Frischella 1	Gilliamella_Frischella 1	31.5953
20P_viral_contig_444	10P_viral_contig_236	16.0358	vOTU_1583	vOTU_1634	Gilliamella_Frischella 1	Gilliamella_Frischella 1	16.0358
21B_viral_contig_11	10P_viral_contig_236	55.1482	vOTU_1942	vOTU_1634	Gilliamella_Frischella 1	Gilliamella_Frischella 1	55.1482
21P_viral_contig_54	10P_viral_contig_236	31.8472	vOTU_1848	vOTU_1634	Gilliamella_Frischella 1	Gilliamella_Frischella 1	31.8472
21P_viral_contig_55	10P_viral_contig_236	40.4563	vOTU_2031	vOTU_1634	Gilliamella_Frischella 1	Gilliamella_Frischella 1	40.4563
22B_viral_contig_6219	10P_viral_contig_236	28.4476	vOTU_1727	vOTU_1634	Gilliamella_Frischella 1	Gilliamella_Frischella 1	28.4476
22P_viral_contig_14	10P_viral_contig_236	20.0816	vOTU_1719	vOTU_1634	Gilliamella_Frischella 1	Gilliamella_Frischella 1	20.0816
22P_viral_contig_15	10P_viral_contig_236	2.12132	vOTU_1614	vOTU_1634	Gilliamella_Frischella 1	Gilliamella_Frischella 1	2.12132
22P_viral_contig_18	10P_viral_contig_236	38.7904	vOTU_2058	vOTU_1634	Gilliamella_Frischella 1	Gilliamella_Frischella 1	38.7904
23B_viral_contig_30	10P_viral_contig_236	8.6252	vOTU_1660	vOTU_1634	Gilliamella_Frischella 1	Gilliamella_Frischella 1	8.6252
23P_viral_contig_1018	10P_viral_contig_236	16.2838	vOTU_2066	vOTU_1634	Gilliamella_Frischella 1	Gilliamella_Frischella 1	16.2838
25B_viral_contig_3	10P_viral_contig_236	21.8151	vOTU_2065	vOTU_1634	Gilliamella_Frischella 1	Gilliamella_Frischella 1	21.8151
26B_viral_contig_14	10P_viral_contig_236	37.4526	vOTU_1865	vOTU_1634	Gilliamella_Frischella 1	Gilliamella_Frischella 1	37.4526
26B_viral_contig_15	10P_viral_contig_236	27.9374	vOTU_1886	vOTU_1634	Gilliamella_Frischella 1	Gilliamella_Frischella 1	27.9374
26P_viral_contig_1541	10P_viral_contig_236	14.4487	vOTU_1689	vOTU_1634	Gilliamella_Frischella 1	Gilliamella_Frischella 1	14.4487
26P_viral_contig_57	10P_viral_contig_236	9.61719	vOTU_1717	vOTU_1634	Gilliamella_Frischella 1	Gilliamella_Frischella 1	9.61719
28B_viral_contig_14	10P_viral_contig_236	55.4108	vOTU_1853	vOTU_1634	Gilliamella_Frischella 1	Gilliamella_Frischella 1	55.4108
28P_viral_contig_6	10P_viral_contig_236	49.9147	vOTU_1696	vOTU_1634	Gilliamella_Frischella 1	Gilliamella_Frischella 1	49.9147
29B_viral_contig_11	10P_viral_contig_236	44.4148	vOTU_1637	vOTU_1634	Gilliamella_Frischella 1	Gilliamella_Frischella 1	44.4148
29B_viral_contig_14	10P_viral_contig_236	79.1018	vOTU_2071	vOTU_1634	Gilliamella_Frischella 1	Gilliamella_Frischella 1	79.1018
29B_viral_contig_26	10P_viral_contig_236	3.2273	vOTU_1617	vOTU_1634	Gilliamella_Frischella 1	Gilliamella_Frischella 1	3.2273
2B_viral_contig_7397	10P_viral_contig_236	24.9073	vOTU_1579	vOTU_1634	Gilliamella_Frischella 1	Gilliamella_Frischella 1	24.9073
2P_viral_contig_1060	10P_viral_contig_236	12.0435	vOTU_1711	vOTU_1634	Gilliamella_Frischella 1	Gilliamella_Frischella 1	12.0435
30B_viral_contig_2	10P_viral_contig_236	2.33077	vOTU_1880	vOTU_1634	Gilliamella_Frischella 1	Gilliamella_Frischella 1	2.33077
30B_viral_contig_7081	10P_viral_contig_236	70.2544	vOTU_1726	vOTU_1634	Gilliamella_Frischella 1	Gilliamella_Frischella 1	70.2544
31P_viral_contig_257	10P_viral_contig_236	70.6752	vOTU_1705	vOTU_1634	Gilliamella_Frischella 1	Gilliamella_Frischella 1	70.6752
31P_viral_contig_3	10P_viral_contig_236	13.5946	vOTU_1775	vOTU_1634	Gilliamella_Frischella 1	Gilliamella_Frischella 1	13.5946
31P_viral_contig_4	10P_viral_contig_236	42.0746	vOTU_1728	vOTU_1634	Gilliamella_Frischella 1	Gilliamella_Frischella 1	42.0746
32B_viral_contig_3	10P_viral_contig_236	14.4591	vOTU_1714	vOTU_1634	Gilliamella_Frischella 1	Gilliamella_Frischella 1	14.4591
32B_viral_contig_4	10P_viral_contig_236	85.4934	vOTU_1725	vOTU_1634	Gilliamella_Frischella 1	Gilliamella_Frischella 1	85.4934
33B_viral_contig_33	10P_viral_contig_236	5.73501	vOTU_1742	vOTU_1634	Gilliamella_Frischella 1	Gilliamella_Frischella 1	5.73501
34B_viral_contig_20	10P_viral_contig_236	4.47085	vOTU_1698	vOTU_1634	Gilliamella_Frischella 1	Gilliamella_Frischella 1	4.47085
34P_viral_contig_1367	10P_viral_contig_236	18.1919	vOTU_2068	vOTU_1634	Gilliamella_Frischella 1	Gilliamella_Frischella 1	18.1919
34P_viral_contig_1370	10P_viral_contig_236	4.41983	vOTU_1687	vOTU_1634	Gilliamella_Frischella 1	Gilliamella_Frischella 1	4.41983
34P_viral_contig_16	10P_viral_contig_236	9.42061	vOTU_1896	vOTU_1634	Gilliamella_Frischella 1	Gilliamella_Frischella 1	9.42061
34P_viral_contig_9	10P_viral_contig_236	15.5211	vOTU_1613	vOTU_1634	Gilliamella_Frischella 1	Gilliamella_Frischella 1	15.5211
35P_viral_contig_3956	10P_viral_contig_236	6.47859	vOTU_1675	vOTU_1634	Gilliamella_Frischella 1	Gilliamella_Frischella 1	6.47859
36B_viral_contig_27	10P_viral_contig_236	14.6943	vOTU_1907	vOTU_1634	Gilliamella_Frischella 1	Gilliamella_Frischella 1	14.6943
36B_viral_contig_36	10P_viral_contig_236	43.6991	vOTU_1910	vOTU_1634	Gilliamella_Frischella 1	Gilliamella_Frischella 1	43.6991
36P_viral_contig_13	10P_viral_contig_236	9.10273	vOTU_1578	vOTU_1634	Gilliamella_Frischella 1	Gilliamella_Frischella 1	9.10273
36P_viral_contig_1525	10P_viral_contig_236	9.00296	vOTU_1570	vOTU_1634	Gilliamella_Frischella 1	Gilliamella_Frischella 1	9.00296
36P_viral_contig_36	10P_viral_contig_236	37.7054	vOTU_1620	vOTU_1634	Gilliamella_Frischella 1	Gilliamella_Frischella 1	37.7054
38B_viral_contig_10	10P_viral_contig_236	2.48267	vOTU_1674	vOTU_1634	Gilliamella_Frischella 1	Gilliamella_Frischella 1	2.48267
3B_viral_contig_13	10P_viral_contig_236	18.8345	vOTU_1915	vOTU_1634	Gilliamella_Frischella 1	Gilliamella_Frischella 1	18.8345
3B_viral_contig_5	10P_viral_contig_236	107.998	vOTU_1633	vOTU_1634	Gilliamella_Frischella 1	Gilliamella_Frischella 1	107.998
3P_viral_contig_19	10P_viral_contig_236	2.86956	vOTU_1670	vOTU_1634	Gilliamella_Frischella 1	Gilliamella_Frischella 1	2.86956
3P_viral_contig_46	10P_viral_contig_236	44.0981	vOTU_2064	vOTU_1634	Gilliamella_Frischella 1	Gilliamella_Frischella 1	44.0981
40B_viral_contig_4	10P_viral_contig_236	1.90025	vOTU_1604	vOTU_1634	Gilliamella_Frischella 1	Gilliamella_Frischella 1	1.90025
41B_viral_contig_21	10P_viral_contig_236	27.7878	vOTU_1928	vOTU_1634	Gilliamella_Frischella 1	Gilliamella_Frischella 1	27.7878
42B_viral_contig_19	10P_viral_contig_236	1.72547	vOTU_1668	vOTU_1634	Gilliamella_Frischella 1	Gilliamella_Frischella 1	1.72547
42B_viral_contig_20	10P_viral_contig_236	18.6145	vOTU_1820	vOTU_1634	Gilliamella_Frischella 1	Gilliamella_Frischella 1	18.6145
42B_viral_contig_3	10P_viral_contig_236	69.649	vOTU_1721	vOTU_1634	Gilliamella_Frischella 1	Gilliamella_Frischella 1	69.649
42P_viral_contig_29	10P_viral_contig_236	4.50037	vOTU_1653	vOTU_1634	Gilliamella_Frischella 1	Gilliamella_Frischella 1	4.50037
42P_viral_contig_50	10P_viral_contig_236	15.6301	vOTU_1945	vOTU_1634	Gilliamella_Frischella 1	Gilliamella_Frischella 1	15.6301
43P_viral_contig_13	10P_viral_contig_236	60.9955	vOTU_1949	vOTU_1634	Gilliamella_Frischella 1	Gilliamella_Frischella 1	60.9955
43P_viral_contig_868	10P_viral_contig_236	13.3765	vOTU_1603	vOTU_1634	Gilliamella_Frischella 1	Gilliamella_Frischella 1	13.3765
44P_viral_contig_1189	10P_viral_contig_236	86.3462	vOTU_1724	vOTU_1634	Gilliamella_Frischella 1	Gilliamella_Frischella 1	86.3462
44P_viral_contig_30	10P_viral_contig_236	2.48267	vOTU_1615	vOTU_1634	Gilliamella_Frischella 1	Gilliamella_Frischella 1	2.48267
45P_viral_contig_2780	10P_viral_contig_236	22.6734	vOTU_1610	vOTU_1634	Gilliamella_Frischella 1	Gilliamella_Frischella 1	22.6734
45P_viral_contig_2810	10P_viral_contig_236	16.4128	vOTU_1582	vOTU_1634	Gilliamella_Frischella 1	Gilliamella_Frischella 1	16.4128
46B_viral_contig_13	10P_viral_contig_236	36.3798	vOTU_1673	vOTU_1634	Gilliamella_Frischella 1	Gilliamella_Frischella 1	36.3798
46B_viral_contig_16119	10P_viral_contig_236	59.635	vOTU_2052	vOTU_1634	Gilliamella_Frischella 1	Gilliamella_Frischella 1	59.635
49B_viral_contig_9189	10P_viral_contig_236	49.602	vOTU_2032	vOTU_1634	Gilliamella_Frischella 1	Gilliamella_Frischella 1	49.602
49P_viral_contig_721	10P_viral_contig_236	21.8953	vOTU_1648	vOTU_1634	Gilliamella_Frischella 1	Gilliamella_Frischella 1	21.8953
4B_viral_contig_9529	10P_viral_contig_236	44.1563	vOTU_2039	vOTU_1634	Gilliamella_Frischella 1	Gilliamella_Frischella 1	44.1563
4P_viral_contig_787	10P_viral_contig_236	13.3236	vOTU_1713	vOTU_1634	Gilliamella_Frischella 1	Gilliamella_Frischella 1	13.3236
50B_viral_contig_11	10P_viral_contig_236	9.65007	vOTU_1612	vOTU_1634	Gilliamella_Frischella 1	Gilliamella_Frischella 1	9.65007
50B_viral_contig_14452	10P_viral_contig_236	6.87649	vOTU_1694	vOTU_1634	Gilliamella_Frischella 1	Gilliamella_Frischella 1	6.87649
50B_viral_contig_67	10P_viral_contig_236	6.58598	vOTU_1695	vOTU_1634	Gilliamella_Frischella 1	Gilliamella_Frischella 1	6.58598
50P_viral_contig_23	10P_viral_contig_236	4.5416	vOTU_2019	vOTU_1634	Gilliamella_Frischella 1	Gilliamella_Frischella 1	4.5416
53B_viral_contig_13	10P_viral_contig_236	11.4858	vOTU_1730	vOTU_1634	Gilliamella_Frischella 1	Gilliamella_Frischella 1	11.4858
53B_viral_contig_23	10P_viral_contig_236	56.8868	vOTU_1979	vOTU_1634	Gilliamella_Frischella 1	Gilliamella_Frischella 1	56.8868
53B_viral_contig_4	10P_viral_contig_236	9.59126	vOTU_1691	vOTU_1634	Gilliamella_Frischella 1	Gilliamella_Frischella 1	9.59126
53B_viral_contig_8509	10P_viral_contig_236	14.0672	vOTU_1600	vOTU_1634	Gilliamella_Frischella 1	Gilliamella_Frischella 1	14.0672
53B_viral_contig_8514	10P_viral_contig_236	12.7432	vOTU_1588	vOTU_1634	Gilliamella_Frischella 1	Gilliamella_Frischella 1	12.7432
55P_viral_contig_3000	10P_viral_contig_236	28.3377	vOTU_1585	vOTU_1634	Gilliamella_Frischella 1	Gilliamella_Frischella 1	28.3377
55P_viral_contig_3014	10P_viral_contig_236	22.0591	vOTU_1611	vOTU_1634	Gilliamella_Frischella 1	Gilliamella_Frischella 1	22.0591
5P_viral_contig_4	10P_viral_contig_236	41.4318	vOTU_1692	vOTU_1634	Gilliamella_Frischella 1	Gilliamella_Frischella 1	41.4318
5P_viral_contig_411	10P_viral_contig_236	85.4934	vOTU_2053	vOTU_1634	Gilliamella_Frischella 1	Gilliamella_Frischella 1	85.4934
5P_viral_contig_430	10P_viral_contig_236	25.0933	vOTU_1678	vOTU_1634	Gilliamella_Frischella 1	Gilliamella_Frischella 1	25.0933
6B_viral_contig_9	10P_viral_contig_236	77.5964	vOTU_1994	vOTU_1634	Gilliamella_Frischella 1	Gilliamella_Frischella 1	77.5964
6P_viral_contig_21	10P_viral_contig_236	20.9383	vOTU_1996	vOTU_1634	Gilliamella_Frischella 1	Gilliamella_Frischella 1	20.9383
6P_viral_contig_5	10P_viral_contig_236	11.6193	vOTU_1650	vOTU_1634	Gilliamella_Frischella 1	Gilliamella_Frischella 1	11.6193
7P_viral_contig_1819	10P_viral_contig_236	84.418	vOTU_1599	vOTU_1634	Gilliamella_Frischella 1	Gilliamella_Frischella 1	84.418
8B_viral_contig_14	10P_viral_contig_236	14.6943	vOTU_1736	vOTU_1634	Gilliamella_Frischella 1	Gilliamella_Frischella 1	14.6943
8P_viral_contig_14	10P_viral_contig_236	32.1086	vOTU_1669	vOTU_1634	Gilliamella_Frischella 1	Gilliamella_Frischella 1	32.1086
8P_viral_contig_16	10P_viral_contig_236	9.83278	vOTU_1718	vOTU_1634	Gilliamella_Frischella 1	Gilliamella_Frischella 1	9.83278
8P_viral_contig_25	10P_viral_contig_236	3.34145	vOTU_1596	vOTU_1634	Gilliamella_Frischella 1	Gilliamella_Frischella 1	3.34145
9P_viral_contig_13	10P_viral_contig_236	35.2674	vOTU_2049	vOTU_1634	Gilliamella_Frischella 1	Gilliamella_Frischella 1	35.2674
17B_viral_contig_9146	11B_viral_contig_1	2.83845	vOTU_461	vOTU_605	Bifidobacterium 7	Bifidobacterium 7	2.83845
26B_viral_contig_10166	11B_viral_contig_1	2.79018	vOTU_462	vOTU_605	Bifidobacterium 7	Bifidobacterium 7	2.79018
43B_viral_contig_17699	11B_viral_contig_1	2.86283	vOTU_464	vOTU_605	Bifidobacterium 7	Bifidobacterium 7	2.86283
6B_viral_contig_12720	11B_viral_contig_1	2.77423	vOTU_463	vOTU_605	Bifidobacterium 7	Bifidobacterium 7	2.77423
10B_viral_contig_19	11B_viral_contig_10	3.45712	vOTU_1758	vOTU_1690	Gilliamella_Frischella 1	Gilliamella_Frischella 1	3.45712
10P_viral_contig_14	11B_viral_contig_10	6.45686	vOTU_1761	vOTU_1690	Gilliamella_Frischella 1	Gilliamella_Frischella 1	6.45686
10P_viral_contig_236	11B_viral_contig_10	7.22882	vOTU_1634	vOTU_1690	Gilliamella_Frischella 1	Gilliamella_Frischella 1	7.22882
11P_viral_contig_314	11B_viral_contig_10	2.84435	vOTU_1601	vOTU_1690	Gilliamella_Frischella 1	Gilliamella_Frischella 1	2.84435
13B_viral_contig_3	11B_viral_contig_10	64.8102	vOTU_1703	vOTU_1690	Gilliamella_Frischella 1	Gilliamella_Frischella 1	64.8102
13P_viral_contig_10	11B_viral_contig_10	3.14703	vOTU_1635	vOTU_1690	Gilliamella_Frischella 1	Gilliamella_Frischella 1	3.14703
13P_viral_contig_27	11B_viral_contig_10	14.5649	vOTU_2070	vOTU_1690	Gilliamella_Frischella 1	Gilliamella_Frischella 1	14.5649
14B_viral_contig_7632	11B_viral_contig_10	12.0225	vOTU_2069	vOTU_1690	Gilliamella_Frischella 1	Gilliamella_Frischella 1	12.0225
15P_viral_contig_1074	11B_viral_contig_10	5.25953	vOTU_1659	vOTU_1690	Gilliamella_Frischella 1	Gilliamella_Frischella 1	5.25953
16B_viral_contig_2	11B_viral_contig_10	2.78249	vOTU_1729	vOTU_1690	Gilliamella_Frischella 1	Gilliamella_Frischella 1	2.78249
17P_viral_contig_5	11B_viral_contig_10	21.4341	vOTU_2067	vOTU_1690	Gilliamella_Frischella 1	Gilliamella_Frischella 1	21.4341
18B_viral_contig_9508	11B_viral_contig_10	48.2158	vOTU_1676	vOTU_1690	Gilliamella_Frischella 1	Gilliamella_Frischella 1	48.2158
18P_viral_contig_10	11B_viral_contig_10	39.5537	vOTU_1815	vOTU_1690	Gilliamella_Frischella 1	Gilliamella_Frischella 1	39.5537
18P_viral_contig_20	11B_viral_contig_10	44.7086	vOTU_1688	vOTU_1690	Gilliamella_Frischella 1	Gilliamella_Frischella 1	44.7086
18P_viral_contig_21	11B_viral_contig_10	22.158	vOTU_1818	vOTU_1690	Gilliamella_Frischella 1	Gilliamella_Frischella 1	22.158
18P_viral_contig_53	11B_viral_contig_10	56.3896	vOTU_2044	vOTU_1690	Gilliamella_Frischella 1	Gilliamella_Frischella 1	56.3896
19B_viral_contig_5	11B_viral_contig_10	22.9997	vOTU_1646	vOTU_1690	Gilliamella_Frischella 1	Gilliamella_Frischella 1	22.9997
19B_viral_contig_9	11B_viral_contig_10	7.44189	vOTU_1663	vOTU_1690	Gilliamella_Frischella 1	Gilliamella_Frischella 1	7.44189
19P_viral_contig_13	11B_viral_contig_10	10.4488	vOTU_1749	vOTU_1690	Gilliamella_Frischella 1	Gilliamella_Frischella 1	10.4488
19P_viral_contig_52	11B_viral_contig_10	46.2835	vOTU_1827	vOTU_1690	Gilliamella_Frischella 1	Gilliamella_Frischella 1	46.2835
1P_viral_contig_20	11B_viral_contig_10	1.14381	vOTU_1830	vOTU_1690	Gilliamella_Frischella 1	Gilliamella_Frischella 1	1.14381
20B_viral_contig_28	11B_viral_contig_10	29.0737	vOTU_1838	vOTU_1690	Gilliamella_Frischella 1	Gilliamella_Frischella 1	29.0737
20B_viral_contig_33	11B_viral_contig_10	3.92025	vOTU_1839	vOTU_1690	Gilliamella_Frischella 1	Gilliamella_Frischella 1	3.92025
20P_viral_contig_21	11B_viral_contig_10	3.076	vOTU_1953	vOTU_1690	Gilliamella_Frischella 1	Gilliamella_Frischella 1	3.076
20P_viral_contig_444	11B_viral_contig_10	9.93898	vOTU_1583	vOTU_1690	Gilliamella_Frischella 1	Gilliamella_Frischella 1	9.93898
21B_viral_contig_11	11B_viral_contig_10	9.59551	vOTU_1942	vOTU_1690	Gilliamella_Frischella 1	Gilliamella_Frischella 1	9.59551
21B_viral_contig_22	11B_viral_contig_10	2.25598	vOTU_1627	vOTU_1690	Gilliamella_Frischella 1	Gilliamella_Frischella 1	2.25598
21B_viral_contig_53	11B_viral_contig_10	9.39196	vOTU_1846	vOTU_1690	Gilliamella_Frischella 1	Gilliamella_Frischella 1	9.39196
22B_viral_contig_6219	11B_viral_contig_10	3.00724	vOTU_1727	vOTU_1690	Gilliamella_Frischella 1	Gilliamella_Frischella 1	3.00724
22P_viral_contig_1345	11B_viral_contig_10	9.21598	vOTU_1547	vOTU_1690	Gilliamella_Frischella 1	Gilliamella_Frischella 1	9.21598
22P_viral_contig_14	11B_viral_contig_10	3.04135	vOTU_1719	vOTU_1690	Gilliamella_Frischella 1	Gilliamella_Frischella 1	3.04135
23B_viral_contig_34	11B_viral_contig_10	38.4664	vOTU_1856	vOTU_1690	Gilliamella_Frischella 1	Gilliamella_Frischella 1	38.4664
23B_viral_contig_58	11B_viral_contig_10	10.2496	vOTU_2020	vOTU_1690	Gilliamella_Frischella 1	Gilliamella_Frischella 1	10.2496
25B_viral_contig_3	11B_viral_contig_10	2.66386	vOTU_2065	vOTU_1690	Gilliamella_Frischella 1	Gilliamella_Frischella 1	2.66386
26B_viral_contig_15	11B_viral_contig_10	1.1815	vOTU_1886	vOTU_1690	Gilliamella_Frischella 1	Gilliamella_Frischella 1	1.1815
26P_viral_contig_1541	11B_viral_contig_10	65.0941	vOTU_1689	vOTU_1690	Gilliamella_Frischella 1	Gilliamella_Frischella 1	65.0941
26P_viral_contig_57	11B_viral_contig_10	41.432	vOTU_1717	vOTU_1690	Gilliamella_Frischella 1	Gilliamella_Frischella 1	41.432
28B_viral_contig_292	11B_viral_contig_10	12.9653	vOTU_1715	vOTU_1690	Gilliamella_Frischella 1	Gilliamella_Frischella 1	12.9653
28B_viral_contig_43	11B_viral_contig_10	15.8031	vOTU_1868	vOTU_1690	Gilliamella_Frischella 1	Gilliamella_Frischella 1	15.8031
28P_viral_contig_6	11B_viral_contig_10	54.4815	vOTU_1696	vOTU_1690	Gilliamella_Frischella 1	Gilliamella_Frischella 1	54.4815
29B_viral_contig_14	11B_viral_contig_10	19.16	vOTU_2071	vOTU_1690	Gilliamella_Frischella 1	Gilliamella_Frischella 1	19.16
2B_viral_contig_7397	11B_viral_contig_10	2.78249	vOTU_1579	vOTU_1690	Gilliamella_Frischella 1	Gilliamella_Frischella 1	2.78249
2P_viral_contig_1060	11B_viral_contig_10	44.091	vOTU_1711	vOTU_1690	Gilliamella_Frischella 1	Gilliamella_Frischella 1	44.091
30B_viral_contig_2	11B_viral_contig_10	11.1069	vOTU_1880	vOTU_1690	Gilliamella_Frischella 1	Gilliamella_Frischella 1	11.1069
30B_viral_contig_7081	11B_viral_contig_10	15.7174	vOTU_1726	vOTU_1690	Gilliamella_Frischella 1	Gilliamella_Frischella 1	15.7174
31B_viral_contig_20	11B_viral_contig_10	15.2631	vOTU_1671	vOTU_1690	Gilliamella_Frischella 1	Gilliamella_Frischella 1	15.2631
31P_viral_contig_17	11B_viral_contig_10	32.7104	vOTU_1672	vOTU_1690	Gilliamella_Frischella 1	Gilliamella_Frischella 1	32.7104
31P_viral_contig_257	11B_viral_contig_10	30.3886	vOTU_1705	vOTU_1690	Gilliamella_Frischella 1	Gilliamella_Frischella 1	30.3886
31P_viral_contig_3	11B_viral_contig_10	4.94726	vOTU_1775	vOTU_1690	Gilliamella_Frischella 1	Gilliamella_Frischella 1	4.94726
31P_viral_contig_4	11B_viral_contig_10	45.9365	vOTU_1728	vOTU_1690	Gilliamella_Frischella 1	Gilliamella_Frischella 1	45.9365
32B_viral_contig_10905	11B_viral_contig_10	8.6627	vOTU_1764	vOTU_1690	Gilliamella_Frischella 1	Gilliamella_Frischella 1	8.6627
32B_viral_contig_3	11B_viral_contig_10	93.055	vOTU_1714	vOTU_1690	Gilliamella_Frischella 1	Gilliamella_Frischella 1	93.055
32B_viral_contig_4	11B_viral_contig_10	10.6545	vOTU_1725	vOTU_1690	Gilliamella_Frischella 1	Gilliamella_Frischella 1	10.6545
33B_viral_contig_20	11B_viral_contig_10	16.28	vOTU_1741	vOTU_1690	Gilliamella_Frischella 1	Gilliamella_Frischella 1	16.28
34P_viral_contig_1367	11B_viral_contig_10	12.2406	vOTU_2068	vOTU_1690	Gilliamella_Frischella 1	Gilliamella_Frischella 1	12.2406
35B_viral_contig_5346	11B_viral_contig_10	10.2077	vOTU_1737	vOTU_1690	Gilliamella_Frischella 1	Gilliamella_Frischella 1	10.2077
36B_viral_contig_27	11B_viral_contig_10	1.71256	vOTU_1907	vOTU_1690	Gilliamella_Frischella 1	Gilliamella_Frischella 1	1.71256
36B_viral_contig_36	11B_viral_contig_10	6.45686	vOTU_1910	vOTU_1690	Gilliamella_Frischella 1	Gilliamella_Frischella 1	6.45686
36P_viral_contig_36	11B_viral_contig_10	13.7576	vOTU_1620	vOTU_1690	Gilliamella_Frischella 1	Gilliamella_Frischella 1	13.7576
38B_viral_contig_10	11B_viral_contig_10	92.6745	vOTU_1674	vOTU_1690	Gilliamella_Frischella 1	Gilliamella_Frischella 1	92.6745
3B_viral_contig_5	11B_viral_contig_10	12.9256	vOTU_1633	vOTU_1690	Gilliamella_Frischella 1	Gilliamella_Frischella 1	12.9256
3P_viral_contig_19	11B_viral_contig_10	84.2246	vOTU_1670	vOTU_1690	Gilliamella_Frischella 1	Gilliamella_Frischella 1	84.2246
3P_viral_contig_46	11B_viral_contig_10	4.57955	vOTU_2064	vOTU_1690	Gilliamella_Frischella 1	Gilliamella_Frischella 1	4.57955
41P_viral_contig_133	11B_viral_contig_10	9.58091	vOTU_1576	vOTU_1690	Gilliamella_Frischella 1	Gilliamella_Frischella 1	9.58091
41P_viral_contig_63	11B_viral_contig_10	18.7652	vOTU_1598	vOTU_1690	Gilliamella_Frischella 1	Gilliamella_Frischella 1	18.7652
41P_viral_contig_70	11B_viral_contig_10	28.0312	vOTU_1747	vOTU_1690	Gilliamella_Frischella 1	Gilliamella_Frischella 1	28.0312
42B_viral_contig_19	11B_viral_contig_10	32.039	vOTU_1668	vOTU_1690	Gilliamella_Frischella 1	Gilliamella_Frischella 1	32.039
42B_viral_contig_3	11B_viral_contig_10	5.04722	vOTU_1721	vOTU_1690	Gilliamella_Frischella 1	Gilliamella_Frischella 1	5.04722
43P_viral_contig_13	11B_viral_contig_10	5.88176	vOTU_1949	vOTU_1690	Gilliamella_Frischella 1	Gilliamella_Frischella 1	5.88176
44B_viral_contig_7	11B_viral_contig_10	4.31596	vOTU_1744	vOTU_1690	Gilliamella_Frischella 1	Gilliamella_Frischella 1	4.31596
44P_viral_contig_1189	11B_viral_contig_10	10.1614	vOTU_1724	vOTU_1690	Gilliamella_Frischella 1	Gilliamella_Frischella 1	10.1614
45P_viral_contig_187	11B_viral_contig_10	13.488	vOTU_1693	vOTU_1690	Gilliamella_Frischella 1	Gilliamella_Frischella 1	13.488
45P_viral_contig_199	11B_viral_contig_10	9.78492	vOTU_1709	vOTU_1690	Gilliamella_Frischella 1	Gilliamella_Frischella 1	9.78492
46B_viral_contig_24	11B_viral_contig_10	6.39898	vOTU_1961	vOTU_1690	Gilliamella_Frischella 1	Gilliamella_Frischella 1	6.39898
48B_viral_contig_6868	11B_viral_contig_10	54.1599	vOTU_1587	vOTU_1690	Gilliamella_Frischella 1	Gilliamella_Frischella 1	54.1599
48P_viral_contig_82	11B_viral_contig_10	52.4084	vOTU_1966	vOTU_1690	Gilliamella_Frischella 1	Gilliamella_Frischella 1	52.4084
49B_viral_contig_6	11B_viral_contig_10	7.60848	vOTU_1738	vOTU_1690	Gilliamella_Frischella 1	Gilliamella_Frischella 1	7.60848
49B_viral_contig_9193	11B_viral_contig_10	49.9318	vOTU_1967	vOTU_1690	Gilliamella_Frischella 1	Gilliamella_Frischella 1	49.9318
4P_viral_contig_787	11B_viral_contig_10	64.0174	vOTU_1713	vOTU_1690	Gilliamella_Frischella 1	Gilliamella_Frischella 1	64.0174
50B_viral_contig_14452	11B_viral_contig_10	38.0718	vOTU_1694	vOTU_1690	Gilliamella_Frischella 1	Gilliamella_Frischella 1	38.0718
50B_viral_contig_67	11B_viral_contig_10	67.9825	vOTU_1695	vOTU_1690	Gilliamella_Frischella 1	Gilliamella_Frischella 1	67.9825
53B_viral_contig_13	11B_viral_contig_10	49.6309	vOTU_1730	vOTU_1690	Gilliamella_Frischella 1	Gilliamella_Frischella 1	49.6309
53B_viral_contig_23	11B_viral_contig_10	10.0133	vOTU_1979	vOTU_1690	Gilliamella_Frischella 1	Gilliamella_Frischella 1	10.0133
53B_viral_contig_4	11B_viral_contig_10	131.269	vOTU_1691	vOTU_1690	Gilliamella_Frischella 1	Gilliamella_Frischella 1	131.269
55P_viral_contig_3014	11B_viral_contig_10	7.7748	vOTU_1611	vOTU_1690	Gilliamella_Frischella 1	Gilliamella_Frischella 1	7.7748
5P_viral_contig_4	11B_viral_contig_10	58.3767	vOTU_1692	vOTU_1690	Gilliamella_Frischella 1	Gilliamella_Frischella 1	58.3767
5P_viral_contig_411	11B_viral_contig_10	16.165	vOTU_2053	vOTU_1690	Gilliamella_Frischella 1	Gilliamella_Frischella 1	16.165
5P_viral_contig_430	11B_viral_contig_10	13.2606	vOTU_1678	vOTU_1690	Gilliamella_Frischella 1	Gilliamella_Frischella 1	13.2606
6B_viral_contig_9	11B_viral_contig_10	5.78964	vOTU_1994	vOTU_1690	Gilliamella_Frischella 1	Gilliamella_Frischella 1	5.78964
6B_viral_contig_91	11B_viral_contig_10	9.78492	vOTU_1575	vOTU_1690	Gilliamella_Frischella 1	Gilliamella_Frischella 1	9.78492
6P_viral_contig_15	11B_viral_contig_10	52.5839	vOTU_1753	vOTU_1690	Gilliamella_Frischella 1	Gilliamella_Frischella 1	52.5839
6P_viral_contig_21	11B_viral_contig_10	5.97727	vOTU_1996	vOTU_1690	Gilliamella_Frischella 1	Gilliamella_Frischella 1	5.97727
6P_viral_contig_5	11B_viral_contig_10	24.5905	vOTU_1650	vOTU_1690	Gilliamella_Frischella 1	Gilliamella_Frischella 1	24.5905
7P_viral_contig_1819	11B_viral_contig_10	15.9036	vOTU_1599	vOTU_1690	Gilliamella_Frischella 1	Gilliamella_Frischella 1	15.9036
7P_viral_contig_1846	11B_viral_contig_10	13.2151	vOTU_1710	vOTU_1690	Gilliamella_Frischella 1	Gilliamella_Frischella 1	13.2151
8B_viral_contig_14	11B_viral_contig_10	78.1773	vOTU_1736	vOTU_1690	Gilliamella_Frischella 1	Gilliamella_Frischella 1	78.1773
8P_viral_contig_14	11B_viral_contig_10	44.8706	vOTU_1669	vOTU_1690	Gilliamella_Frischella 1	Gilliamella_Frischella 1	44.8706
9B_viral_contig_5	11B_viral_contig_10	57.7515	vOTU_2021	vOTU_1690	Gilliamella_Frischella 1	Gilliamella_Frischella 1	57.7515
11P_viral_contig_325	11B_viral_contig_18	9.67975	vOTU_1099	vOTU_1418	Bartonella 5	Snodgrassella 2	9.67975
13B_viral_contig_21	11B_viral_contig_18	10.2475	vOTU_1594	vOTU_1418	Gilliamella_Frischella 1	Snodgrassella 2	10.2475
14B_viral_contig_12	11B_viral_contig_18	15.7618	vOTU_1704	vOTU_1418	Gilliamella_Frischella 1	Snodgrassella 2	15.7618
18B_viral_contig_7	11B_viral_contig_18	21.7644	vOTU_1655	vOTU_1418	Gilliamella_Frischella 1	Snodgrassella 2	21.7644
23B_viral_contig_7771	11B_viral_contig_18	22.2112	vOTU_1657	vOTU_1418	Gilliamella_Frischella 1	Snodgrassella 2	22.2112
26B_viral_contig_10176	11B_viral_contig_18	3.63924	vOTU_1455	vOTU_1418	Snodgrassella 2	Snodgrassella 2	3.63924
30B_viral_contig_3	11B_viral_contig_18	4.71108	vOTU_1539	vOTU_1418	Gilliamella_Frischella 1	Snodgrassella 2	4.71108
31P_viral_contig_20	11B_viral_contig_18	4.27546	vOTU_1410	vOTU_1418	Snodgrassella 3	Snodgrassella 2	4.27546
33B_viral_contig_39	11B_viral_contig_18	5.25722	vOTU_1537	vOTU_1418	Gilliamella_Frischella 1	Snodgrassella 2	5.25722
33B_viral_contig_40	11B_viral_contig_18	5.25722	vOTU_1538	vOTU_1418	Gilliamella_Frischella 1	Snodgrassella 2	5.25722
40B_viral_contig_12421	11B_viral_contig_18	4.53728	vOTU_1527	vOTU_1418	Gilliamella_Frischella 1	Snodgrassella 2	4.53728
40B_viral_contig_12528	11B_viral_contig_18	8.86024	vOTU_1119	vOTU_1418	Bartonella 6	Snodgrassella 2	8.86024
45P_viral_contig_82	11B_viral_contig_18	4.65158	vOTU_1535	vOTU_1418	Gilliamella_Frischella 1	Snodgrassella 2	4.65158
46B_viral_contig_38	11B_viral_contig_18	4.53728	vOTU_1536	vOTU_1418	Gilliamella_Frischella 1	Snodgrassella 2	4.53728
46B_viral_contig_66	11B_viral_contig_18	11.4841	vOTU_1100	vOTU_1418	Bartonella 5	Snodgrassella 2	11.4841
46P_viral_contig_2483	11B_viral_contig_18	22.4515	vOTU_1701	vOTU_1418	Gilliamella_Frischella 1	Snodgrassella 2	22.4515
48P_viral_contig_74	11B_viral_contig_18	19.261	vOTU_1654	vOTU_1418	Gilliamella_Frischella 1	Snodgrassella 2	19.261
51B_viral_contig_24	11B_viral_contig_18	7.52652	vOTU_1666	vOTU_1418	Gilliamella_Frischella 1	Snodgrassella 2	7.52652
12B_viral_contig_7	11B_viral_contig_2	18.7668	vOTU_1438	vOTU_1443	Snodgrassella 3	Snodgrassella 3	18.7668
15B_viral_contig_5899	11B_viral_contig_2	107.337	vOTU_1446	vOTU_1443	Snodgrassella 3	Snodgrassella 3	107.337
17B_viral_contig_24	11B_viral_contig_2	33.9371	vOTU_1467	vOTU_1443	Snodgrassella 3	Snodgrassella 3	33.9371
17P_viral_contig_2	11B_viral_contig_2	49.1781	vOTU_1427	vOTU_1443	Snodgrassella 3	Snodgrassella 3	49.1781
21P_viral_contig_39	11B_viral_contig_2	34.3725	vOTU_1475	vOTU_1443	Snodgrassella 3	Snodgrassella 3	34.3725
22B_viral_contig_5	11B_viral_contig_2	112.479	vOTU_1447	vOTU_1443	Snodgrassella 3	Snodgrassella 3	112.479
22P_viral_contig_1	11B_viral_contig_2	72.7974	vOTU_1452	vOTU_1443	Snodgrassella 3	Snodgrassella 3	72.7974
23B_viral_contig_32	11B_viral_contig_2	10.7485	vOTU_1479	vOTU_1443	Snodgrassella 3	Snodgrassella 3	10.7485
28P_viral_contig_34	11B_viral_contig_2	27.0743	vOTU_1488	vOTU_1443	Snodgrassella 3	Snodgrassella 3	27.0743
29B_viral_contig_10275	11B_viral_contig_2	114.217	vOTU_1456	vOTU_1443	Snodgrassella 3	Snodgrassella 3	114.217
29B_viral_contig_17	11B_viral_contig_2	131.998	vOTU_1459	vOTU_1443	Snodgrassella 3	Snodgrassella 3	131.998
2B_viral_contig_4	11B_viral_contig_2	132.798	vOTU_1445	vOTU_1443	Snodgrassella 3	Snodgrassella 3	132.798
30B_viral_contig_10	11B_viral_contig_2	97.4127	vOTU_1458	vOTU_1443	Snodgrassella 3	Snodgrassella 3	97.4127
30B_viral_contig_19	11B_viral_contig_2	18.507	vOTU_1450	vOTU_1443	Snodgrassella 3	Snodgrassella 3	18.507
30B_viral_contig_4	11B_viral_contig_2	20.4688	vOTU_1436	vOTU_1443	Snodgrassella 3	Snodgrassella 3	20.4688
32B_viral_contig_11016	11B_viral_contig_2	1.19473	vOTU_1416	vOTU_1443	Snodgrassella 3	Snodgrassella 3	1.19473
34P_viral_contig_1386	11B_viral_contig_2	53.1989	vOTU_1433	vOTU_1443	Snodgrassella 3	Snodgrassella 3	53.1989
3B_viral_contig_24	11B_viral_contig_2	14.2603	vOTU_1451	vOTU_1443	Snodgrassella 3	Snodgrassella 3	14.2603
3P_viral_contig_1080	11B_viral_contig_2	56.0679	vOTU_1449	vOTU_1443	Snodgrassella 3	Snodgrassella 3	56.0679
40B_viral_contig_12532	11B_viral_contig_2	122.09	vOTU_1444	vOTU_1443	Snodgrassella 3	Snodgrassella 3	122.09
41P_viral_contig_29	11B_viral_contig_2	134.628	vOTU_1448	vOTU_1443	Snodgrassella 3	Snodgrassella 3	134.628
43B_viral_contig_17834	11B_viral_contig_2	133.529	vOTU_1504	vOTU_1443	Snodgrassella 3	Snodgrassella 3	133.529
48B_viral_contig_6962	11B_viral_contig_2	47.9751	vOTU_1509	vOTU_1443	Snodgrassella 3	Snodgrassella 3	47.9751
55B_viral_contig_10043	11B_viral_contig_2	135.92	vOTU_1457	vOTU_1443	Snodgrassella 3	Snodgrassella 3	135.92
6B_viral_contig_12727	11B_viral_contig_2	103.429	vOTU_1513	vOTU_1443	Snodgrassella 3	Snodgrassella 3	103.429
17P_viral_contig_18	11B_viral_contig_20	7.26862	vOTU_1226	vOTU_1153	Bartonella 5	Bartonella 5	7.26862
17P_viral_contig_7	11B_viral_contig_20	1.36935	vOTU_1215	vOTU_1153	Bartonella 5	Bartonella 5	1.36935
18B_viral_contig_9619	11B_viral_contig_20	53.6903	vOTU_1186	vOTU_1153	Bartonella 5	Bartonella 5	53.6903
18P_viral_contig_1806	11B_viral_contig_20	10.3487	vOTU_1239	vOTU_1153	Bartonella 5	Bartonella 5	10.3487
1B_viral_contig_13	11B_viral_contig_20	9.99064	vOTU_1237	vOTU_1153	Bartonella 5	Bartonella 5	9.99064
20B_viral_contig_35	11B_viral_contig_20	41.5423	vOTU_1195	vOTU_1153	Bartonella 5	Bartonella 5	41.5423
20B_viral_contig_9	11B_viral_contig_20	7.31277	vOTU_1240	vOTU_1153	Bartonella 5	Bartonella 5	7.31277
21B_viral_contig_8	11B_viral_contig_20	1.70685	vOTU_1241	vOTU_1153	Bartonella 5	Bartonella 5	1.70685
22B_viral_contig_6291	11B_viral_contig_20	103.973	vOTU_1150	vOTU_1153	Bartonella 5	Bartonella 5	103.973
23B_viral_contig_10	11B_viral_contig_20	1.49149	vOTU_1238	vOTU_1153	Bartonella 5	Bartonella 5	1.49149
28P_viral_contig_1352	11B_viral_contig_20	16.4089	vOTU_1221	vOTU_1153	Bartonella 5	Bartonella 5	16.4089
31B_viral_contig_4474	11B_viral_contig_20	112.566	vOTU_1157	vOTU_1153	Bartonella 5	Bartonella 5	112.566
38B_viral_contig_8779	11B_viral_contig_20	90.8993	vOTU_1160	vOTU_1153	Bartonella 5	Bartonella 5	90.8993
38P_viral_contig_19	11B_viral_contig_20	7.14051	vOTU_1232	vOTU_1153	Bartonella 5	Bartonella 5	7.14051
43P_viral_contig_11	11B_viral_contig_20	2.20122	vOTU_1106	vOTU_1153	Bartonella 5	Bartonella 5	2.20122
44B_viral_contig_7441	11B_viral_contig_20	96.9254	vOTU_1161	vOTU_1153	Bartonella 5	Bartonella 5	96.9254
45B_viral_contig_8	11B_viral_contig_20	4.3659	vOTU_1224	vOTU_1153	Bartonella 5	Bartonella 5	4.3659
45P_viral_contig_29	11B_viral_contig_20	17.095	vOTU_1199	vOTU_1153	Bartonella 5	Bartonella 5	17.095
46B_viral_contig_14	11B_viral_contig_20	1.4416	vOTU_1212	vOTU_1153	Bartonella 5	Bartonella 5	1.4416
46P_viral_contig_36	11B_viral_contig_20	7.14051	vOTU_1225	vOTU_1153	Bartonella 5	Bartonella 5	7.14051
7P_viral_contig_1803	11B_viral_contig_20	7.31277	vOTU_1236	vOTU_1153	Bartonella 5	Bartonella 5	7.31277
10B_viral_contig_8273	11B_viral_contig_25	38.5182	vOTU_2340	vOTU_2371	Lactobacillus 8	Lactobacillus 8	38.5182
11B_viral_contig_3	11B_viral_contig_25	16.3243	vOTU_2479	vOTU_2371	Lactobacillus 8	Lactobacillus 8	16.3243
11P_viral_contig_22	11B_viral_contig_25	2.1663	vOTU_2246	vOTU_2371	Lactobacillus 8	Lactobacillus 8	2.1663
12B_viral_contig_4	11B_viral_contig_25	12.6919	vOTU_2485	vOTU_2371	Lactobacillus 8	Lactobacillus 8	12.6919
12B_viral_contig_5144	11B_viral_contig_25	89.1454	vOTU_2337	vOTU_2371	Lactobacillus 8	Lactobacillus 8	89.1454
13B_viral_contig_6	11B_viral_contig_25	69.2535	vOTU_2278	vOTU_2371	Lactobacillus 8	Lactobacillus 8	69.2535
14B_viral_contig_7636	11B_viral_contig_25	78.0016	vOTU_2510	vOTU_2371	Lactobacillus 8	Lactobacillus 8	78.0016
15B_viral_contig_27	11B_viral_contig_25	5.01645	vOTU_2385	vOTU_2371	Lactobacillus 8	Lactobacillus 8	5.01645
15P_viral_contig_1087	11B_viral_contig_25	83.6726	vOTU_2343	vOTU_2371	Lactobacillus 8	Lactobacillus 8	83.6726
15P_viral_contig_14	11B_viral_contig_25	28.6797	vOTU_2481	vOTU_2371	Lactobacillus 8	Lactobacillus 8	28.6797
15P_viral_contig_20	11B_viral_contig_25	83.4898	vOTU_2268	vOTU_2371	Lactobacillus 8	Lactobacillus 8	83.4898
15P_viral_contig_21	11B_viral_contig_25	10.0672	vOTU_2363	vOTU_2371	Lactobacillus 8	Lactobacillus 8	10.0672
15P_viral_contig_37	11B_viral_contig_25	4.91544	vOTU_2281	vOTU_2371	Lactobacillus 8	Lactobacillus 8	4.91544
17B_viral_contig_15	11B_viral_contig_25	60.2833	vOTU_2270	vOTU_2371	Lactobacillus 8	Lactobacillus 8	60.2833
17P_viral_contig_13	11B_viral_contig_25	80.2414	vOTU_2338	vOTU_2371	Lactobacillus 8	Lactobacillus 8	80.2414
17P_viral_contig_17	11B_viral_contig_25	22.3338	vOTU_2491	vOTU_2371	Lactobacillus 8	Lactobacillus 8	22.3338
18P_viral_contig_16	11B_viral_contig_25	15.6996	vOTU_2257	vOTU_2371	Lactobacillus 8	Lactobacillus 8	15.6996
18P_viral_contig_1801	11B_viral_contig_25	25.1206	vOTU_2476	vOTU_2371	Lactobacillus 8	Lactobacillus 8	25.1206
18P_viral_contig_33	11B_viral_contig_25	65.5186	vOTU_2259	vOTU_2371	Lactobacillus 8	Lactobacillus 8	65.5186
19P_viral_contig_21	11B_viral_contig_25	21.838	vOTU_2483	vOTU_2371	Lactobacillus 8	Lactobacillus 8	21.838
20P_viral_contig_25	11B_viral_contig_25	58.1706	vOTU_2386	vOTU_2371	Lactobacillus 8	Lactobacillus 8	58.1706
20P_viral_contig_446	11B_viral_contig_25	15.83	vOTU_2480	vOTU_2371	Lactobacillus 8	Lactobacillus 8	15.83
21P_viral_contig_40	11B_viral_contig_25	70.4415	vOTU_2332	vOTU_2371	Lactobacillus 8	Lactobacillus 8	70.4415
22P_viral_contig_10	11B_viral_contig_25	9.96046	vOTU_2250	vOTU_2371	Lactobacillus 8	Lactobacillus 8	9.96046
22P_viral_contig_17	11B_viral_contig_25	57.3978	vOTU_2335	vOTU_2371	Lactobacillus 8	Lactobacillus 8	57.3978
25B_viral_contig_2	11B_viral_contig_25	1.16968	vOTU_2354	vOTU_2371	Lactobacillus 8	Lactobacillus 8	1.16968
25B_viral_contig_35	11B_viral_contig_25	22.2172	vOTU_2473	vOTU_2371	Lactobacillus 8	Lactobacillus 8	22.2172
25B_viral_contig_7	11B_viral_contig_25	1.55363	vOTU_2245	vOTU_2371	Lactobacillus 8	Lactobacillus 8	1.55363
25P_viral_contig_865	11B_viral_contig_25	15.6996	vOTU_2496	vOTU_2371	Lactobacillus 8	Lactobacillus 8	15.6996
26B_viral_contig_1	11B_viral_contig_25	74	vOTU_2342	vOTU_2371	Lactobacillus 8	Lactobacillus 8	74
26B_viral_contig_23	11B_viral_contig_25	5.82125	vOTU_2493	vOTU_2371	Lactobacillus 8	Lactobacillus 8	5.82125
26P_viral_contig_35	11B_viral_contig_25	10.8708	vOTU_2504	vOTU_2371	Lactobacillus 8	Lactobacillus 8	10.8708
26P_viral_contig_61	11B_viral_contig_25	57.5039	vOTU_2357	vOTU_2371	Lactobacillus 8	Lactobacillus 8	57.5039
28P_viral_contig_13	11B_viral_contig_25	56.1872	vOTU_2509	vOTU_2371	Lactobacillus 8	Lactobacillus 8	56.1872
2P_viral_contig_34	11B_viral_contig_25	75.6025	vOTU_2273	vOTU_2371	Lactobacillus 8	Lactobacillus 8	75.6025
31P_viral_contig_13	11B_viral_contig_25	52.3447	vOTU_2333	vOTU_2371	Lactobacillus 8	Lactobacillus 8	52.3447
33B_viral_contig_16	11B_viral_contig_25	9.96046	vOTU_2492	vOTU_2371	Lactobacillus 8	Lactobacillus 8	9.96046
33P_viral_contig_37	11B_viral_contig_25	79.8141	vOTU_2358	vOTU_2371	Lactobacillus 8	Lactobacillus 8	79.8141
34B_viral_contig_12231	11B_viral_contig_25	59.598	vOTU_2517	vOTU_2371	Lactobacillus 8	Lactobacillus 8	59.598
34P_viral_contig_21	11B_viral_contig_25	49.152	vOTU_2339	vOTU_2371	Lactobacillus 8	Lactobacillus 8	49.152
34P_viral_contig_27	11B_viral_contig_25	19.1511	vOTU_2477	vOTU_2371	Lactobacillus 8	Lactobacillus 8	19.1511
35P_viral_contig_20	11B_viral_contig_25	4.03573	vOTU_2267	vOTU_2371	Lactobacillus 8	Lactobacillus 8	4.03573
36B_viral_contig_15339	11B_viral_contig_25	1.5252	vOTU_2306	vOTU_2371	Lactobacillus 8	Lactobacillus 8	1.5252
36B_viral_contig_18	11B_viral_contig_25	57.0125	vOTU_2238	vOTU_2371	Lactobacillus 8	Lactobacillus 8	57.0125
36B_viral_contig_46	11B_viral_contig_25	8.52881	vOTU_2408	vOTU_2371	Lactobacillus 8	Lactobacillus 8	8.52881
36B_viral_contig_49	11B_viral_contig_25	37.0655	vOTU_2274	vOTU_2371	Lactobacillus 8	Lactobacillus 8	37.0655
38P_viral_contig_2044	11B_viral_contig_25	25.2993	vOTU_2498	vOTU_2371	Lactobacillus 8	Lactobacillus 8	25.2993
3B_viral_contig_14	11B_viral_contig_25	27.1346	vOTU_2487	vOTU_2371	Lactobacillus 8	Lactobacillus 8	27.1346
3B_viral_contig_28	11B_viral_contig_25	33.2832	vOTU_2272	vOTU_2371	Lactobacillus 8	Lactobacillus 8	33.2832
3B_viral_contig_6	11B_viral_contig_25	15.83	vOTU_2478	vOTU_2371	Lactobacillus 8	Lactobacillus 8	15.83
3P_viral_contig_18	11B_viral_contig_25	26.2988	vOTU_2488	vOTU_2371	Lactobacillus 8	Lactobacillus 8	26.2988
40P_viral_contig_50	11B_viral_contig_25	22.549	vOTU_2484	vOTU_2371	Lactobacillus 8	Lactobacillus 8	22.549
40P_viral_contig_56	11B_viral_contig_25	5.89758	vOTU_2494	vOTU_2371	Lactobacillus 8	Lactobacillus 8	5.89758
41P_viral_contig_28	11B_viral_contig_25	9.52203	vOTU_2252	vOTU_2371	Lactobacillus 8	Lactobacillus 8	9.52203
41P_viral_contig_93	11B_viral_contig_25	36.8157	vOTU_2412	vOTU_2371	Lactobacillus 8	Lactobacillus 8	36.8157
42B_viral_contig_1	11B_viral_contig_25	62.7087	vOTU_2334	vOTU_2371	Lactobacillus 8	Lactobacillus 8	62.7087
42B_viral_contig_16	11B_viral_contig_25	32.2341	vOTU_2501	vOTU_2371	Lactobacillus 8	Lactobacillus 8	32.2341
42B_viral_contig_7	11B_viral_contig_25	12.9257	vOTU_2474	vOTU_2371	Lactobacillus 8	Lactobacillus 8	12.9257
42P_viral_contig_3962	11B_viral_contig_25	45.8366	vOTU_2341	vOTU_2371	Lactobacillus 8	Lactobacillus 8	45.8366
43P_viral_contig_26	11B_viral_contig_25	56.3282	vOTU_2277	vOTU_2371	Lactobacillus 8	Lactobacillus 8	56.3282
43P_viral_contig_28	11B_viral_contig_25	35.9099	vOTU_2366	vOTU_2371	Lactobacillus 8	Lactobacillus 8	35.9099
44B_viral_contig_16	11B_viral_contig_25	65.6521	vOTU_2513	vOTU_2371	Lactobacillus 8	Lactobacillus 8	65.6521
44B_viral_contig_7320	11B_viral_contig_25	25.4844	vOTU_2469	vOTU_2371	Lactobacillus 8	Lactobacillus 8	25.4844
44P_viral_contig_1200	11B_viral_contig_25	80.0083	vOTU_2243	vOTU_2371	Lactobacillus 8	Lactobacillus 8	80.0083
45B_viral_contig_4	11B_viral_contig_25	1.31319	vOTU_2255	vOTU_2371	Lactobacillus 8	Lactobacillus 8	1.31319
46P_viral_contig_2468	11B_viral_contig_25	6.7811	vOTU_2263	vOTU_2371	Lactobacillus 8	Lactobacillus 8	6.7811
46P_viral_contig_32	11B_viral_contig_25	12.8068	vOTU_2470	vOTU_2371	Lactobacillus 8	Lactobacillus 8	12.8068
48B_viral_contig_13	11B_viral_contig_25	27.2658	vOTU_2364	vOTU_2371	Lactobacillus 8	Lactobacillus 8	27.2658
48P_viral_contig_107	11B_viral_contig_25	26.9789	vOTU_2424	vOTU_2371	Lactobacillus 8	Lactobacillus 8	26.9789
48P_viral_contig_45	11B_viral_contig_25	64.1071	vOTU_2331	vOTU_2371	Lactobacillus 8	Lactobacillus 8	64.1071
49P_viral_contig_715	11B_viral_contig_25	25.5795	vOTU_2499	vOTU_2371	Lactobacillus 8	Lactobacillus 8	25.5795
49P_viral_contig_9	11B_viral_contig_25	68.602	vOTU_2265	vOTU_2371	Lactobacillus 8	Lactobacillus 8	68.602
4P_viral_contig_32	11B_viral_contig_25	80.4779	vOTU_2328	vOTU_2371	Lactobacillus 8	Lactobacillus 8	80.4779
50B_viral_contig_85	11B_viral_contig_25	12.5248	vOTU_2490	vOTU_2371	Lactobacillus 8	Lactobacillus 8	12.5248
50P_viral_contig_18	11B_viral_contig_25	6.82116	vOTU_2244	vOTU_2371	Lactobacillus 8	Lactobacillus 8	6.82116
50P_viral_contig_2959	11B_viral_contig_25	21.9171	vOTU_2471	vOTU_2371	Lactobacillus 8	Lactobacillus 8	21.9171
50P_viral_contig_34	11B_viral_contig_25	67.6007	vOTU_2516	vOTU_2371	Lactobacillus 8	Lactobacillus 8	67.6007
51P_viral_contig_1091	11B_viral_contig_25	75.507	vOTU_2276	vOTU_2371	Lactobacillus 8	Lactobacillus 8	75.507
51P_viral_contig_1103	11B_viral_contig_25	75.2978	vOTU_2264	vOTU_2371	Lactobacillus 8	Lactobacillus 8	75.2978
53B_viral_contig_1	11B_viral_contig_25	3.93934	vOTU_2253	vOTU_2371	Lactobacillus 8	Lactobacillus 8	3.93934
53B_viral_contig_27	11B_viral_contig_25	57.5039	vOTU_2330	vOTU_2371	Lactobacillus 8	Lactobacillus 8	57.5039
53P_viral_contig_5	11B_viral_contig_25	11.9337	vOTU_2269	vOTU_2371	Lactobacillus 8	Lactobacillus 8	11.9337
53P_viral_contig_7	11B_viral_contig_25	9.7091	vOTU_2240	vOTU_2371	Lactobacillus 8	Lactobacillus 8	9.7091
55P_viral_contig_10	11B_viral_contig_25	10.6261	vOTU_2254	vOTU_2371	Lactobacillus 8	Lactobacillus 8	10.6261
55P_viral_contig_3001	11B_viral_contig_25	22.3338	vOTU_2500	vOTU_2371	Lactobacillus 8	Lactobacillus 8	22.3338
5B_viral_contig_11	11B_viral_contig_25	73.265	vOTU_2512	vOTU_2371	Lactobacillus 8	Lactobacillus 8	73.265
5B_viral_contig_21	11B_viral_contig_25	84.0285	vOTU_2241	vOTU_2371	Lactobacillus 8	Lactobacillus 8	84.0285
5P_viral_contig_428	11B_viral_contig_25	22.1627	vOTU_2495	vOTU_2371	Lactobacillus 8	Lactobacillus 8	22.1627
6B_viral_contig_10	11B_viral_contig_25	9.8574	vOTU_2249	vOTU_2371	Lactobacillus 8	Lactobacillus 8	9.8574
6P_viral_contig_12	11B_viral_contig_25	71.1285	vOTU_2515	vOTU_2371	Lactobacillus 8	Lactobacillus 8	71.1285
6P_viral_contig_14	11B_viral_contig_25	28.4808	vOTU_2472	vOTU_2371	Lactobacillus 8	Lactobacillus 8	28.4808
6P_viral_contig_7	11B_viral_contig_25	9.75773	vOTU_2247	vOTU_2371	Lactobacillus 8	Lactobacillus 8	9.75773
7P_viral_contig_15	11B_viral_contig_25	21.7602	vOTU_2482	vOTU_2371	Lactobacillus 8	Lactobacillus 8	21.7602
7P_viral_contig_16	11B_viral_contig_25	71.5229	vOTU_2279	vOTU_2371	Lactobacillus 8	Lactobacillus 8	71.5229
9B_viral_contig_10	11B_viral_contig_25	53.6364	vOTU_2514	vOTU_2371	Lactobacillus 8	Lactobacillus 8	53.6364
10B_viral_contig_8273	11B_viral_contig_3	22.6436	vOTU_2340	vOTU_2479	Lactobacillus 8	Lactobacillus 8	22.6436
11B_viral_contig_25	11B_viral_contig_3	16.3243	vOTU_2371	vOTU_2479	Lactobacillus 8	Lactobacillus 8	16.3243
12B_viral_contig_4	11B_viral_contig_3	91.491	vOTU_2485	vOTU_2479	Lactobacillus 8	Lactobacillus 8	91.491
12B_viral_contig_5144	11B_viral_contig_3	19.9239	vOTU_2337	vOTU_2479	Lactobacillus 8	Lactobacillus 8	19.9239
13B_viral_contig_6	11B_viral_contig_3	17.2227	vOTU_2278	vOTU_2479	Lactobacillus 8	Lactobacillus 8	17.2227
13P_viral_contig_41	11B_viral_contig_3	33.3684	vOTU_2380	vOTU_2479	Lactobacillus 8	Lactobacillus 8	33.3684
14B_viral_contig_7636	11B_viral_contig_3	26.6956	vOTU_2510	vOTU_2479	Lactobacillus 8	Lactobacillus 8	26.6956
15B_viral_contig_27	11B_viral_contig_3	4.07522	vOTU_2385	vOTU_2479	Lactobacillus 8	Lactobacillus 8	4.07522
15P_viral_contig_1087	11B_viral_contig_3	22.4709	vOTU_2343	vOTU_2479	Lactobacillus 8	Lactobacillus 8	22.4709
15P_viral_contig_14	11B_viral_contig_3	58.9741	vOTU_2481	vOTU_2479	Lactobacillus 8	Lactobacillus 8	58.9741
15P_viral_contig_20	11B_viral_contig_3	14.8549	vOTU_2268	vOTU_2479	Lactobacillus 8	Lactobacillus 8	14.8549
15P_viral_contig_37	11B_viral_contig_3	12.4131	vOTU_2281	vOTU_2479	Lactobacillus 8	Lactobacillus 8	12.4131
17B_viral_contig_15	11B_viral_contig_3	22.6436	vOTU_2270	vOTU_2479	Lactobacillus 8	Lactobacillus 8	22.6436
17P_viral_contig_13	11B_viral_contig_3	16.841	vOTU_2338	vOTU_2479	Lactobacillus 8	Lactobacillus 8	16.841
17P_viral_contig_17	11B_viral_contig_3	52.3799	vOTU_2491	vOTU_2479	Lactobacillus 8	Lactobacillus 8	52.3799
18P_viral_contig_1801	11B_viral_contig_3	58.394	vOTU_2476	vOTU_2479	Lactobacillus 8	Lactobacillus 8	58.394
18P_viral_contig_33	11B_viral_contig_3	32.6891	vOTU_2259	vOTU_2479	Lactobacillus 8	Lactobacillus 8	32.6891
19P_viral_contig_21	11B_viral_contig_3	95.0815	vOTU_2483	vOTU_2479	Lactobacillus 8	Lactobacillus 8	95.0815
20P_viral_contig_25	11B_viral_contig_3	20.4565	vOTU_2386	vOTU_2479	Lactobacillus 8	Lactobacillus 8	20.4565
20P_viral_contig_446	11B_viral_contig_3	116.304	vOTU_2480	vOTU_2479	Lactobacillus 8	Lactobacillus 8	116.304
21P_viral_contig_2332	11B_viral_contig_3	3.49042	vOTU_2462	vOTU_2479	Lactobacillus 8	Lactobacillus 8	3.49042
21P_viral_contig_40	11B_viral_contig_3	17.6414	vOTU_2332	vOTU_2479	Lactobacillus 8	Lactobacillus 8	17.6414
21P_viral_contig_44	11B_viral_contig_3	1.02352	vOTU_2256	vOTU_2479	Lactobacillus 8	Lactobacillus 8	1.02352
22P_viral_contig_11	11B_viral_contig_3	6.02293	vOTU_2452	vOTU_2479	Lactobacillus 8	Lactobacillus 8	6.02293
22P_viral_contig_17	11B_viral_contig_3	14.2516	vOTU_2335	vOTU_2479	Lactobacillus 8	Lactobacillus 8	14.2516
23B_viral_contig_11	11B_viral_contig_3	3.5302	vOTU_2451	vOTU_2479	Lactobacillus 8	Lactobacillus 8	3.5302
25B_viral_contig_35	11B_viral_contig_3	37.4077	vOTU_2473	vOTU_2479	Lactobacillus 8	Lactobacillus 8	37.4077
25P_viral_contig_865	11B_viral_contig_3	65.4556	vOTU_2496	vOTU_2479	Lactobacillus 8	Lactobacillus 8	65.4556
26B_viral_contig_1	11B_viral_contig_3	14.5415	vOTU_2342	vOTU_2479	Lactobacillus 8	Lactobacillus 8	14.5415
26B_viral_contig_23	11B_viral_contig_3	52.7115	vOTU_2493	vOTU_2479	Lactobacillus 8	Lactobacillus 8	52.7115
26P_viral_contig_35	11B_viral_contig_3	55.4395	vOTU_2504	vOTU_2479	Lactobacillus 8	Lactobacillus 8	55.4395
26P_viral_contig_60	11B_viral_contig_3	18.9694	vOTU_2398	vOTU_2479	Lactobacillus 8	Lactobacillus 8	18.9694
28P_viral_contig_13	11B_viral_contig_3	28.5245	vOTU_2509	vOTU_2479	Lactobacillus 8	Lactobacillus 8	28.5245
29B_viral_contig_10209	11B_viral_contig_3	20.4565	vOTU_2456	vOTU_2479	Lactobacillus 8	Lactobacillus 8	20.4565
2P_viral_contig_34	11B_viral_contig_3	13.1395	vOTU_2273	vOTU_2479	Lactobacillus 8	Lactobacillus 8	13.1395
30B_viral_contig_17	11B_viral_contig_3	10.1463	vOTU_2425	vOTU_2479	Lactobacillus 8	Lactobacillus 8	10.1463
31P_viral_contig_11	11B_viral_contig_3	45.0762	vOTU_2447	vOTU_2479	Lactobacillus 8	Lactobacillus 8	45.0762
31P_viral_contig_13	11B_viral_contig_3	16.5582	vOTU_2333	vOTU_2479	Lactobacillus 8	Lactobacillus 8	16.5582
33B_viral_contig_16	11B_viral_contig_3	69.964	vOTU_2492	vOTU_2479	Lactobacillus 8	Lactobacillus 8	69.964
33P_viral_contig_37	11B_viral_contig_3	17.2629	vOTU_2358	vOTU_2479	Lactobacillus 8	Lactobacillus 8	17.2629
34B_viral_contig_12231	11B_viral_contig_3	25.29	vOTU_2517	vOTU_2479	Lactobacillus 8	Lactobacillus 8	25.29
34P_viral_contig_21	11B_viral_contig_3	28.7296	vOTU_2339	vOTU_2479	Lactobacillus 8	Lactobacillus 8	28.7296
34P_viral_contig_27	11B_viral_contig_3	62.9459	vOTU_2477	vOTU_2479	Lactobacillus 8	Lactobacillus 8	62.9459
36B_viral_contig_18	11B_viral_contig_3	24.9226	vOTU_2238	vOTU_2479	Lactobacillus 8	Lactobacillus 8	24.9226
36B_viral_contig_46	11B_viral_contig_3	22.8487	vOTU_2408	vOTU_2479	Lactobacillus 8	Lactobacillus 8	22.8487
36B_viral_contig_49	11B_viral_contig_3	17.114	vOTU_2274	vOTU_2479	Lactobacillus 8	Lactobacillus 8	17.114
38P_viral_contig_10	11B_viral_contig_3	44.7732	vOTU_2446	vOTU_2479	Lactobacillus 8	Lactobacillus 8	44.7732
38P_viral_contig_2044	11B_viral_contig_3	55.2879	vOTU_2498	vOTU_2479	Lactobacillus 8	Lactobacillus 8	55.2879
3B_viral_contig_14	11B_viral_contig_3	70.4268	vOTU_2487	vOTU_2479	Lactobacillus 8	Lactobacillus 8	70.4268
3B_viral_contig_28	11B_viral_contig_3	7.80687	vOTU_2272	vOTU_2479	Lactobacillus 8	Lactobacillus 8	7.80687
3B_viral_contig_6	11B_viral_contig_3	142.408	vOTU_2478	vOTU_2479	Lactobacillus 8	Lactobacillus 8	142.408
3P_viral_contig_18	11B_viral_contig_3	46.7872	vOTU_2488	vOTU_2479	Lactobacillus 8	Lactobacillus 8	46.7872
40P_viral_contig_50	11B_viral_contig_3	73.7271	vOTU_2484	vOTU_2479	Lactobacillus 8	Lactobacillus 8	73.7271
40P_viral_contig_56	11B_viral_contig_3	61.1243	vOTU_2494	vOTU_2479	Lactobacillus 8	Lactobacillus 8	61.1243
41B_viral_contig_4	11B_viral_contig_3	26.0591	vOTU_2459	vOTU_2479	Lactobacillus 8	Lactobacillus 8	26.0591
41P_viral_contig_93	11B_viral_contig_3	1.9983	vOTU_2412	vOTU_2479	Lactobacillus 8	Lactobacillus 8	1.9983
42B_viral_contig_1	11B_viral_contig_3	19.0797	vOTU_2334	vOTU_2479	Lactobacillus 8	Lactobacillus 8	19.0797
42B_viral_contig_16	11B_viral_contig_3	58.5346	vOTU_2501	vOTU_2479	Lactobacillus 8	Lactobacillus 8	58.5346
42B_viral_contig_7	11B_viral_contig_3	143.466	vOTU_2474	vOTU_2479	Lactobacillus 8	Lactobacillus 8	143.466
42P_viral_contig_3962	11B_viral_contig_3	22.8222	vOTU_2341	vOTU_2479	Lactobacillus 8	Lactobacillus 8	22.8222
43P_viral_contig_26	11B_viral_contig_3	4.73461	vOTU_2277	vOTU_2479	Lactobacillus 8	Lactobacillus 8	4.73461
44B_viral_contig_16	11B_viral_contig_3	17.114	vOTU_2513	vOTU_2479	Lactobacillus 8	Lactobacillus 8	17.114
44B_viral_contig_7320	11B_viral_contig_3	108.784	vOTU_2469	vOTU_2479	Lactobacillus 8	Lactobacillus 8	108.784
44P_viral_contig_10	11B_viral_contig_3	22.5565	vOTU_2441	vOTU_2479	Lactobacillus 8	Lactobacillus 8	22.5565
44P_viral_contig_1200	11B_viral_contig_3	19.6784	vOTU_2243	vOTU_2479	Lactobacillus 8	Lactobacillus 8	19.6784
44P_viral_contig_19	11B_viral_contig_3	20.3635	vOTU_2454	vOTU_2479	Lactobacillus 8	Lactobacillus 8	20.3635
45P_viral_contig_2784	11B_viral_contig_3	32.4369	vOTU_2444	vOTU_2479	Lactobacillus 8	Lactobacillus 8	32.4369
46B_viral_contig_68	11B_viral_contig_3	21.9965	vOTU_2449	vOTU_2479	Lactobacillus 8	Lactobacillus 8	21.9965
46P_viral_contig_32	11B_viral_contig_3	120.513	vOTU_2470	vOTU_2479	Lactobacillus 8	Lactobacillus 8	120.513
46P_viral_contig_48	11B_viral_contig_3	47.1774	vOTU_2445	vOTU_2479	Lactobacillus 8	Lactobacillus 8	47.1774
48B_viral_contig_13	11B_viral_contig_3	21.6218	vOTU_2364	vOTU_2479	Lactobacillus 8	Lactobacillus 8	21.6218
48P_viral_contig_107	11B_viral_contig_3	14.6339	vOTU_2424	vOTU_2479	Lactobacillus 8	Lactobacillus 8	14.6339
48P_viral_contig_45	11B_viral_contig_3	13.9172	vOTU_2331	vOTU_2479	Lactobacillus 8	Lactobacillus 8	13.9172
49P_viral_contig_715	11B_viral_contig_3	52.3799	vOTU_2499	vOTU_2479	Lactobacillus 8	Lactobacillus 8	52.3799
49P_viral_contig_9	11B_viral_contig_3	11.3021	vOTU_2265	vOTU_2479	Lactobacillus 8	Lactobacillus 8	11.3021
4P_viral_contig_11	11B_viral_contig_3	3.57072	vOTU_2450	vOTU_2479	Lactobacillus 8	Lactobacillus 8	3.57072
4P_viral_contig_32	11B_viral_contig_3	13.242	vOTU_2328	vOTU_2479	Lactobacillus 8	Lactobacillus 8	13.242
50B_viral_contig_85	11B_viral_contig_3	66.4312	vOTU_2490	vOTU_2479	Lactobacillus 8	Lactobacillus 8	66.4312
50P_viral_contig_2959	11B_viral_contig_3	83.8398	vOTU_2471	vOTU_2479	Lactobacillus 8	Lactobacillus 8	83.8398
50P_viral_contig_34	11B_viral_contig_3	22.4709	vOTU_2516	vOTU_2479	Lactobacillus 8	Lactobacillus 8	22.4709
51P_viral_contig_1091	11B_viral_contig_3	28.5245	vOTU_2276	vOTU_2479	Lactobacillus 8	Lactobacillus 8	28.5245
51P_viral_contig_1103	11B_viral_contig_3	16.5582	vOTU_2264	vOTU_2479	Lactobacillus 8	Lactobacillus 8	16.5582
53B_viral_contig_27	11B_viral_contig_3	2.1161	vOTU_2330	vOTU_2479	Lactobacillus 8	Lactobacillus 8	2.1161
53P_viral_contig_21	11B_viral_contig_3	43.7253	vOTU_2436	vOTU_2479	Lactobacillus 8	Lactobacillus 8	43.7253
53P_viral_contig_34	11B_viral_contig_3	27.7269	vOTU_2347	vOTU_2479	Lactobacillus 8	Lactobacillus 8	27.7269
55P_viral_contig_10	11B_viral_contig_3	1.93202	vOTU_2254	vOTU_2479	Lactobacillus 8	Lactobacillus 8	1.93202
55P_viral_contig_3001	11B_viral_contig_3	55.8588	vOTU_2500	vOTU_2479	Lactobacillus 8	Lactobacillus 8	55.8588
5B_viral_contig_11	11B_viral_contig_3	23.199	vOTU_2512	vOTU_2479	Lactobacillus 8	Lactobacillus 8	23.199
5B_viral_contig_21	11B_viral_contig_3	10.0604	vOTU_2241	vOTU_2479	Lactobacillus 8	Lactobacillus 8	10.0604
5P_viral_contig_11	11B_viral_contig_3	26.9507	vOTU_2455	vOTU_2479	Lactobacillus 8	Lactobacillus 8	26.9507
5P_viral_contig_428	11B_viral_contig_3	73.3975	vOTU_2495	vOTU_2479	Lactobacillus 8	Lactobacillus 8	73.3975
6P_viral_contig_12	11B_viral_contig_3	34.5406	vOTU_2515	vOTU_2479	Lactobacillus 8	Lactobacillus 8	34.5406
6P_viral_contig_14	11B_viral_contig_3	99.6401	vOTU_2472	vOTU_2479	Lactobacillus 8	Lactobacillus 8	99.6401
7P_viral_contig_15	11B_viral_contig_3	110.699	vOTU_2482	vOTU_2479	Lactobacillus 8	Lactobacillus 8	110.699
7P_viral_contig_16	11B_viral_contig_3	16.6271	vOTU_2279	vOTU_2479	Lactobacillus 8	Lactobacillus 8	16.6271
9B_viral_contig_10	11B_viral_contig_3	26.1631	vOTU_2514	vOTU_2479	Lactobacillus 8	Lactobacillus 8	26.1631
9B_viral_contig_7	11B_viral_contig_3	35.7813	vOTU_2348	vOTU_2479	Lactobacillus 8	Lactobacillus 8	35.7813
12P_viral_contig_238	11B_viral_contig_35	1.79714	vOTU_1661	vOTU_1677	Gilliamella_Frischella 1	Gilliamella_Frischella 1	1.79714
13B_viral_contig_5	11B_viral_contig_35	1.71947	vOTU_1107	vOTU_1677	Bartonella 5	Gilliamella_Frischella 1	1.71947
13P_viral_contig_6	11B_viral_contig_35	1.41816	vOTU_1581	vOTU_1677	Gilliamella_Frischella 1	Gilliamella_Frischella 1	1.41816
17B_viral_contig_9155	11B_viral_contig_35	21.3772	vOTU_1589	vOTU_1677	Gilliamella_Frischella 1	Gilliamella_Frischella 1	21.3772
18B_viral_contig_9508	11B_viral_contig_35	3.18207	vOTU_1676	vOTU_1677	Gilliamella_Frischella 1	Gilliamella_Frischella 1	3.18207
18P_viral_contig_53	11B_viral_contig_35	2.71944	vOTU_2044	vOTU_1677	Gilliamella_Frischella 1	Gilliamella_Frischella 1	2.71944
19B_viral_contig_5	11B_viral_contig_35	4.91602	vOTU_1646	vOTU_1677	Gilliamella_Frischella 1	Gilliamella_Frischella 1	4.91602
23B_viral_contig_34	11B_viral_contig_35	15.3264	vOTU_1856	vOTU_1677	Gilliamella_Frischella 1	Gilliamella_Frischella 1	15.3264
28B_viral_contig_14	11B_viral_contig_35	4.4878	vOTU_1853	vOTU_1677	Gilliamella_Frischella 1	Gilliamella_Frischella 1	4.4878
29B_viral_contig_26	11B_viral_contig_35	15.2322	vOTU_1617	vOTU_1677	Gilliamella_Frischella 1	Gilliamella_Frischella 1	15.2322
30B_viral_contig_2	11B_viral_contig_35	4.76367	vOTU_1880	vOTU_1677	Gilliamella_Frischella 1	Gilliamella_Frischella 1	4.76367
31P_viral_contig_3	11B_viral_contig_35	6.86863	vOTU_1775	vOTU_1677	Gilliamella_Frischella 1	Gilliamella_Frischella 1	6.86863
33B_viral_contig_20	11B_viral_contig_35	37.7466	vOTU_1741	vOTU_1677	Gilliamella_Frischella 1	Gilliamella_Frischella 1	37.7466
35P_viral_contig_36	11B_viral_contig_35	2.46795	vOTU_1414	vOTU_1677	Snodgrassella 3	Gilliamella_Frischella 1	2.46795
35P_viral_contig_3956	11B_viral_contig_35	4.27227	vOTU_1675	vOTU_1677	Gilliamella_Frischella 1	Gilliamella_Frischella 1	4.27227
36P_viral_contig_1533	11B_viral_contig_35	4.52042	vOTU_1073	vOTU_1677	Commensalibacter 4	Gilliamella_Frischella 1	4.52042
38B_viral_contig_10	11B_viral_contig_35	2.08455	vOTU_1674	vOTU_1677	Gilliamella_Frischella 1	Gilliamella_Frischella 1	2.08455
41B_viral_contig_30	11B_viral_contig_35	43.6061	vOTU_1746	vOTU_1677	Gilliamella_Frischella 1	Gilliamella_Frischella 1	43.6061
41B_viral_contig_8	11B_viral_contig_35	5.40044	vOTU_1409	vOTU_1677	Snodgrassella 2	Gilliamella_Frischella 1	5.40044
41P_viral_contig_70	11B_viral_contig_35	40.1857	vOTU_1747	vOTU_1677	Gilliamella_Frischella 1	Gilliamella_Frischella 1	40.1857
42P_viral_contig_50	11B_viral_contig_35	8.05058	vOTU_1945	vOTU_1677	Gilliamella_Frischella 1	Gilliamella_Frischella 1	8.05058
44B_viral_contig_7	11B_viral_contig_35	41.2083	vOTU_1744	vOTU_1677	Gilliamella_Frischella 1	Gilliamella_Frischella 1	41.2083
45B_viral_contig_19	11B_viral_contig_35	2.63149	vOTU_1731	vOTU_1677	Gilliamella_Frischella 1	Gilliamella_Frischella 1	2.63149
45B_viral_contig_5	11B_viral_contig_35	29.7614	vOTU_1739	vOTU_1677	Gilliamella_Frischella 1	Gilliamella_Frischella 1	29.7614
45P_viral_contig_2810	11B_viral_contig_35	1.52792	vOTU_1582	vOTU_1677	Gilliamella_Frischella 1	Gilliamella_Frischella 1	1.52792
48P_viral_contig_82	11B_viral_contig_35	2.6749	vOTU_1966	vOTU_1677	Gilliamella_Frischella 1	Gilliamella_Frischella 1	2.6749
50B_viral_contig_11	11B_viral_contig_35	1.93489	vOTU_1612	vOTU_1677	Gilliamella_Frischella 1	Gilliamella_Frischella 1	1.93489
50P_viral_contig_23	11B_viral_contig_35	1.85093	vOTU_2019	vOTU_1677	Gilliamella_Frischella 1	Gilliamella_Frischella 1	1.85093
55P_viral_contig_3014	11B_viral_contig_35	4.33169	vOTU_1611	vOTU_1677	Gilliamella_Frischella 1	Gilliamella_Frischella 1	4.33169
5B_viral_contig_5	11B_viral_contig_35	1.87847	vOTU_1108	vOTU_1677	Bartonella 5	Gilliamella_Frischella 1	1.87847
6P_viral_contig_15	11B_viral_contig_35	4.99641	vOTU_1753	vOTU_1677	Gilliamella_Frischella 1	Gilliamella_Frischella 1	4.99641
8P_viral_contig_660	11B_viral_contig_35	39.5086	vOTU_1743	vOTU_1677	Gilliamella_Frischella 1	Gilliamella_Frischella 1	39.5086
13P_viral_contig_1456	11B_viral_contig_6722	300	vOTU_1101	vOTU_1102	Bartonella 5	Bartonella 5	300
45P_viral_contig_29	11B_viral_contig_6722	2.08547	vOTU_1199	vOTU_1102	Bartonella 5	Bartonella 5	2.08547
6B_viral_contig_12860	11B_viral_contig_6722	115.987	vOTU_1094	vOTU_1102	Bartonella 6	Bartonella 5	115.987
11B_viral_contig_9	11B_viral_contig_6774	54.7496	vOTU_988	vOTU_1023	Bifidobacterium 7	Bifidobacterium 7	54.7496
11P_viral_contig_16	11B_viral_contig_6774	17.3032	vOTU_977	vOTU_1023	Bifidobacterium 7	Bifidobacterium 7	17.3032
12B_viral_contig_5141	11B_viral_contig_6774	26.269	vOTU_1045	vOTU_1023	Bifidobacterium 7	Bifidobacterium 7	26.269
13B_viral_contig_14	11B_viral_contig_6774	6.76441	vOTU_864	vOTU_1023	Bifidobacterium 7	Bifidobacterium 7	6.76441
14P_viral_contig_11	11B_viral_contig_6774	29.5081	vOTU_987	vOTU_1023	Bifidobacterium 7	Bifidobacterium 7	29.5081
15B_viral_contig_10	11B_viral_contig_6774	38.4858	vOTU_986	vOTU_1023	Bifidobacterium 7	Bifidobacterium 7	38.4858
15B_viral_contig_15	11B_viral_contig_6774	3.45137	vOTU_861	vOTU_1023	Bifidobacterium 7	Bifidobacterium 7	3.45137
15B_viral_contig_5879	11B_viral_contig_6774	69.2706	vOTU_953	vOTU_1023	Bifidobacterium 7	Bifidobacterium 7	69.2706
15P_viral_contig_39	11B_viral_contig_6774	65.8762	vOTU_1033	vOTU_1023	Bifidobacterium 7	Bifidobacterium 7	65.8762
16B_viral_contig_13	11B_viral_contig_6774	14.7935	vOTU_1014	vOTU_1023	Bifidobacterium 7	Bifidobacterium 7	14.7935
16P_viral_contig_139	11B_viral_contig_6774	65.9935	vOTU_920	vOTU_1023	Bifidobacterium 7	Bifidobacterium 7	65.9935
17B_viral_contig_18	11B_viral_contig_6774	85.8545	vOTU_942	vOTU_1023	Bifidobacterium 7	Bifidobacterium 7	85.8545
17P_viral_contig_11	11B_viral_contig_6774	29.2752	vOTU_1042	vOTU_1023	Bifidobacterium 7	Bifidobacterium 7	29.2752
17P_viral_contig_28	11B_viral_contig_6774	41.6532	vOTU_984	vOTU_1023	Bifidobacterium 7	Bifidobacterium 7	41.6532
18P_viral_contig_1824	11B_viral_contig_6774	106.236	vOTU_1016	vOTU_1023	Bifidobacterium 7	Bifidobacterium 7	106.236
19P_viral_contig_18	11B_viral_contig_6774	39.0478	vOTU_975	vOTU_1023	Bifidobacterium 7	Bifidobacterium 7	39.0478
1B_viral_contig_8898	11B_viral_contig_6774	96.9951	vOTU_909	vOTU_1023	Bifidobacterium 7	Bifidobacterium 7	96.9951
20B_viral_contig_11	11B_viral_contig_6774	31.9603	vOTU_1001	vOTU_1023	Bifidobacterium 7	Bifidobacterium 7	31.9603
20P_viral_contig_28	11B_viral_contig_6774	1.68656	vOTU_906	vOTU_1023	Bifidobacterium 7	Bifidobacterium 7	1.68656
21B_viral_contig_7	11B_viral_contig_6774	85.2451	vOTU_1030	vOTU_1023	Bifidobacterium 7	Bifidobacterium 7	85.2451
21P_viral_contig_29	11B_viral_contig_6774	5.93241	vOTU_1044	vOTU_1023	Bifidobacterium 7	Bifidobacterium 7	5.93241
21P_viral_contig_61	11B_viral_contig_6774	44.7204	vOTU_1032	vOTU_1023	Bifidobacterium 7	Bifidobacterium 7	44.7204
21P_viral_contig_73	11B_viral_contig_6774	2.3789	vOTU_1008	vOTU_1023	Bifidobacterium 7	Bifidobacterium 7	2.3789
21P_viral_contig_74	11B_viral_contig_6774	5.38384	vOTU_1003	vOTU_1023	Bifidobacterium 7	Bifidobacterium 7	5.38384
22P_viral_contig_13	11B_viral_contig_6774	35.6466	vOTU_968	vOTU_1023	Bifidobacterium 7	Bifidobacterium 7	35.6466
22P_viral_contig_19	11B_viral_contig_6774	11.6126	vOTU_1000	vOTU_1023	Bifidobacterium 7	Bifidobacterium 7	11.6126
23B_viral_contig_38	11B_viral_contig_6774	2.3789	vOTU_1009	vOTU_1023	Bifidobacterium 7	Bifidobacterium 7	2.3789
23B_viral_contig_7742	11B_viral_contig_6774	9.12231	vOTU_998	vOTU_1023	Bifidobacterium 7	Bifidobacterium 7	9.12231
23P_viral_contig_11	11B_viral_contig_6774	96.9951	vOTU_1019	vOTU_1023	Bifidobacterium 7	Bifidobacterium 7	96.9951
23P_viral_contig_16	11B_viral_contig_6774	32.819	vOTU_1005	vOTU_1023	Bifidobacterium 7	Bifidobacterium 7	32.819
25B_viral_contig_7866	11B_viral_contig_6774	28.5245	vOTU_991	vOTU_1023	Bifidobacterium 7	Bifidobacterium 7	28.5245
25B_viral_contig_7933	11B_viral_contig_6774	4.53393	vOTU_863	vOTU_1023	Bifidobacterium 7	Bifidobacterium 7	4.53393
26B_viral_contig_10177	11B_viral_contig_6774	38.2202	vOTU_883	vOTU_1023	Bifidobacterium 7	Bifidobacterium 7	38.2202
29B_viral_contig_43	11B_viral_contig_6774	19.9007	vOTU_915	vOTU_1023	Bifidobacterium 7	Bifidobacterium 7	19.9007
29P_viral_contig_1647	11B_viral_contig_6774	55.8588	vOTU_996	vOTU_1023	Bifidobacterium 7	Bifidobacterium 7	55.8588
2B_viral_contig_11	11B_viral_contig_6774	39.1953	vOTU_982	vOTU_1023	Bifidobacterium 7	Bifidobacterium 7	39.1953
2B_viral_contig_7303	11B_viral_contig_6774	77.3706	vOTU_1028	vOTU_1023	Bifidobacterium 7	Bifidobacterium 7	77.3706
2P_viral_contig_1061	11B_viral_contig_6774	74.6968	vOTU_898	vOTU_1023	Bifidobacterium 7	Bifidobacterium 7	74.6968
30P_viral_contig_14	11B_viral_contig_6774	86.557	vOTU_1020	vOTU_1023	Bifidobacterium 7	Bifidobacterium 7	86.557
30P_viral_contig_394	11B_viral_contig_6774	10.4194	vOTU_882	vOTU_1023	Bifidobacterium 7	Bifidobacterium 7	10.4194
32P_viral_contig_407	11B_viral_contig_6774	46.415	vOTU_995	vOTU_1023	Bifidobacterium 7	Bifidobacterium 7	46.415
33B_viral_contig_18	11B_viral_contig_6774	35.3851	vOTU_1047	vOTU_1023	Bifidobacterium 7	Bifidobacterium 7	35.3851
33B_viral_contig_6969	11B_viral_contig_6774	8.88379	vOTU_997	vOTU_1023	Bifidobacterium 7	Bifidobacterium 7	8.88379
33P_viral_contig_14	11B_viral_contig_6774	29.2752	vOTU_983	vOTU_1023	Bifidobacterium 7	Bifidobacterium 7	29.2752
34P_viral_contig_1382	11B_viral_contig_6774	58.7769	vOTU_966	vOTU_1023	Bifidobacterium 7	Bifidobacterium 7	58.7769
34P_viral_contig_1383	11B_viral_contig_6774	58.9741	vOTU_931	vOTU_1023	Bifidobacterium 7	Bifidobacterium 7	58.9741
35B_viral_contig_12	11B_viral_contig_6774	34.2856	vOTU_980	vOTU_1023	Bifidobacterium 7	Bifidobacterium 7	34.2856
35P_viral_contig_61	11B_viral_contig_6774	9.66449	vOTU_1038	vOTU_1023	Bifidobacterium 7	Bifidobacterium 7	9.66449
36B_viral_contig_15509	11B_viral_contig_6774	89.116	vOTU_962	vOTU_1023	Bifidobacterium 7	Bifidobacterium 7	89.116
36B_viral_contig_15510	11B_viral_contig_6774	32.819	vOTU_976	vOTU_1023	Bifidobacterium 7	Bifidobacterium 7	32.819
36B_viral_contig_19	11B_viral_contig_6774	3.78557	vOTU_857	vOTU_1023	Bifidobacterium 7	Bifidobacterium 7	3.78557
36P_viral_contig_1550	11B_viral_contig_6774	72.6546	vOTU_1025	vOTU_1023	Bifidobacterium 7	Bifidobacterium 7	72.6546
36P_viral_contig_27	11B_viral_contig_6774	84.3832	vOTU_1022	vOTU_1023	Bifidobacterium 7	Bifidobacterium 7	84.3832
36P_viral_contig_33	11B_viral_contig_6774	75.2612	vOTU_1034	vOTU_1023	Bifidobacterium 7	Bifidobacterium 7	75.2612
36P_viral_contig_58	11B_viral_contig_6774	13.1395	vOTU_927	vOTU_1023	Bifidobacterium 7	Bifidobacterium 7	13.1395
36P_viral_contig_59	11B_viral_contig_6774	1.9983	vOTU_862	vOTU_1023	Bifidobacterium 7	Bifidobacterium 7	1.9983
38B_viral_contig_25	11B_viral_contig_6774	5.38384	vOTU_1015	vOTU_1023	Bifidobacterium 7	Bifidobacterium 7	5.38384
38B_viral_contig_26	11B_viral_contig_6774	15.875	vOTU_928	vOTU_1023	Bifidobacterium 7	Bifidobacterium 7	15.875
38B_viral_contig_27	11B_viral_contig_6774	5.20234	vOTU_1011	vOTU_1023	Bifidobacterium 7	Bifidobacterium 7	5.20234
38P_viral_contig_11	11B_viral_contig_6774	22.8222	vOTU_880	vOTU_1023	Bifidobacterium 7	Bifidobacterium 7	22.8222
38P_viral_contig_16	11B_viral_contig_6774	17.5543	vOTU_993	vOTU_1023	Bifidobacterium 7	Bifidobacterium 7	17.5543
3B_viral_contig_31	11B_viral_contig_6774	13.9311	vOTU_930	vOTU_1023	Bifidobacterium 7	Bifidobacterium 7	13.9311
3P_viral_contig_31	11B_viral_contig_6774	25.2028	vOTU_887	vOTU_1023	Bifidobacterium 7	Bifidobacterium 7	25.2028
3P_viral_contig_34	11B_viral_contig_6774	13.242	vOTU_932	vOTU_1023	Bifidobacterium 7	Bifidobacterium 7	13.242
3P_viral_contig_35	11B_viral_contig_6774	29.1407	vOTU_876	vOTU_1023	Bifidobacterium 7	Bifidobacterium 7	29.1407
40P_viral_contig_2382	11B_viral_contig_6774	60.7652	vOTU_994	vOTU_1023	Bifidobacterium 7	Bifidobacterium 7	60.7652
41P_viral_contig_2827	11B_viral_contig_6774	31.8465	vOTU_884	vOTU_1023	Bifidobacterium 7	Bifidobacterium 7	31.8465
42P_viral_contig_27	11B_viral_contig_6774	28.942	vOTU_1046	vOTU_1023	Bifidobacterium 7	Bifidobacterium 7	28.942
42P_viral_contig_70	11B_viral_contig_6774	12.4131	vOTU_935	vOTU_1023	Bifidobacterium 7	Bifidobacterium 7	12.4131
42P_viral_contig_77	11B_viral_contig_6774	7.23359	vOTU_936	vOTU_1023	Bifidobacterium 7	Bifidobacterium 7	7.23359
43B_viral_contig_14	11B_viral_contig_6774	58.9741	vOTU_964	vOTU_1023	Bifidobacterium 7	Bifidobacterium 7	58.9741
43B_viral_contig_21	11B_viral_contig_6774	8.94168	vOTU_1043	vOTU_1023	Bifidobacterium 7	Bifidobacterium 7	8.94168
43P_viral_contig_14	11B_viral_contig_6774	14.467	vOTU_866	vOTU_1023	Bifidobacterium 7	Bifidobacterium 7	14.467
43P_viral_contig_24	11B_viral_contig_6774	35.8622	vOTU_965	vOTU_1023	Bifidobacterium 7	Bifidobacterium 7	35.8622
43P_viral_contig_29	11B_viral_contig_6774	28.0116	vOTU_1052	vOTU_1023	Bifidobacterium 7	Bifidobacterium 7	28.0116
43P_viral_contig_8	11B_viral_contig_6774	52.0172	vOTU_973	vOTU_1023	Bifidobacterium 7	Bifidobacterium 7	52.0172
44B_viral_contig_7446	11B_viral_contig_6774	2.3789	vOTU_990	vOTU_1023	Bifidobacterium 7	Bifidobacterium 7	2.3789
45B_viral_contig_10	11B_viral_contig_6774	3.41301	vOTU_1054	vOTU_1023	Bifidobacterium 7	Bifidobacterium 7	3.41301
45P_viral_contig_107	11B_viral_contig_6774	2.60607	vOTU_1007	vOTU_1023	Bifidobacterium 7	Bifidobacterium 7	2.60607
45P_viral_contig_2812	11B_viral_contig_6774	84.9512	vOTU_969	vOTU_1023	Bifidobacterium 7	Bifidobacterium 7	84.9512
45P_viral_contig_51	11B_viral_contig_6774	20.0948	vOTU_992	vOTU_1023	Bifidobacterium 7	Bifidobacterium 7	20.0948
45P_viral_contig_53	11B_viral_contig_6774	23.3983	vOTU_878	vOTU_1023	Bifidobacterium 7	Bifidobacterium 7	23.3983
45P_viral_contig_92	11B_viral_contig_6774	21.6218	vOTU_939	vOTU_1023	Bifidobacterium 7	Bifidobacterium 7	21.6218
46B_viral_contig_15988	11B_viral_contig_6774	5.8883	vOTU_847	vOTU_1023	Bifidobacterium 7	Bifidobacterium 7	5.8883
46B_viral_contig_15990	11B_viral_contig_6774	16.9146	vOTU_1050	vOTU_1023	Bifidobacterium 7	Bifidobacterium 7	16.9146
46B_viral_contig_88	11B_viral_contig_6774	22.1283	vOTU_940	vOTU_1023	Bifidobacterium 7	Bifidobacterium 7	22.1283
48B_viral_contig_19	11B_viral_contig_6774	67.7814	vOTU_961	vOTU_1023	Bifidobacterium 7	Bifidobacterium 7	67.7814
4P_viral_contig_18	11B_viral_contig_6774	9.44963	vOTU_978	vOTU_1023	Bifidobacterium 7	Bifidobacterium 7	9.44963
51B_viral_contig_14	11B_viral_contig_6774	26.0591	vOTU_886	vOTU_1023	Bifidobacterium 7	Bifidobacterium 7	26.0591
51P_viral_contig_13	11B_viral_contig_6774	19.7588	vOTU_879	vOTU_1023	Bifidobacterium 7	Bifidobacterium 7	19.7588
53P_viral_contig_902	11B_viral_contig_6774	73.3975	vOTU_1021	vOTU_1023	Bifidobacterium 7	Bifidobacterium 7	73.3975
55P_viral_contig_80	11B_viral_contig_6774	14.9373	vOTU_971	vOTU_1023	Bifidobacterium 7	Bifidobacterium 7	14.9373
5B_viral_contig_8	11B_viral_contig_6774	72.9641	vOTU_1027	vOTU_1023	Bifidobacterium 7	Bifidobacterium 7	72.9641
5P_viral_contig_17	11B_viral_contig_6774	32.4369	vOTU_1048	vOTU_1023	Bifidobacterium 7	Bifidobacterium 7	32.4369
5P_viral_contig_33	11B_viral_contig_6774	16.5701	vOTU_950	vOTU_1023	Bifidobacterium 7	Bifidobacterium 7	16.5701
6B_viral_contig_13	11B_viral_contig_6774	78.1898	vOTU_1031	vOTU_1023	Bifidobacterium 7	Bifidobacterium 7	78.1898
6B_viral_contig_24	11B_viral_contig_6774	45.8645	vOTU_1017	vOTU_1023	Bifidobacterium 7	Bifidobacterium 7	45.8645
6B_viral_contig_25	11B_viral_contig_6774	9.66449	vOTU_1049	vOTU_1023	Bifidobacterium 7	Bifidobacterium 7	9.66449
6B_viral_contig_30	11B_viral_contig_6774	22.4035	vOTU_954	vOTU_1023	Bifidobacterium 7	Bifidobacterium 7	22.4035
6P_viral_contig_34	11B_viral_contig_6774	51.5763	vOTU_957	vOTU_1023	Bifidobacterium 7	Bifidobacterium 7	51.5763
6P_viral_contig_37	11B_viral_contig_6774	25.6539	vOTU_958	vOTU_1023	Bifidobacterium 7	Bifidobacterium 7	25.6539
7B_viral_contig_3	11B_viral_contig_6774	17.469	vOTU_999	vOTU_1023	Bifidobacterium 7	Bifidobacterium 7	17.469
7P_viral_contig_18	11B_viral_contig_6774	93.3633	vOTU_1026	vOTU_1023	Bifidobacterium 7	Bifidobacterium 7	93.3633
7P_viral_contig_1824	11B_viral_contig_6774	6.31518	vOTU_867	vOTU_1023	Bifidobacterium 7	Bifidobacterium 7	6.31518
7P_viral_contig_29	11B_viral_contig_6774	26.8311	vOTU_1010	vOTU_1023	Bifidobacterium 7	Bifidobacterium 7	26.8311
7P_viral_contig_40	11B_viral_contig_6774	13.242	vOTU_970	vOTU_1023	Bifidobacterium 7	Bifidobacterium 7	13.242
7P_viral_contig_41	11B_viral_contig_6774	9.89579	vOTU_875	vOTU_1023	Bifidobacterium 7	Bifidobacterium 7	9.89579
8P_viral_contig_20	11B_viral_contig_6774	17.5543	vOTU_960	vOTU_1023	Bifidobacterium 7	Bifidobacterium 7	17.5543
8P_viral_contig_9	11B_viral_contig_6774	28.6262	vOTU_885	vOTU_1023	Bifidobacterium 7	Bifidobacterium 7	28.6262
9B_viral_contig_20	11B_viral_contig_6774	21.7435	vOTU_1004	vOTU_1023	Bifidobacterium 7	Bifidobacterium 7	21.7435
10P_viral_contig_236	11B_viral_contig_8	31.1641	vOTU_1634	vOTU_1597	Gilliamella_Frischella 1	Gilliamella_Frischella 1	31.1641
12P_viral_contig_2	11B_viral_contig_8	10.9717	vOTU_1530	vOTU_1597	Gilliamella_Frischella 1	Gilliamella_Frischella 1	10.9717
12P_viral_contig_238	11B_viral_contig_8	1.02416	vOTU_1661	vOTU_1597	Gilliamella_Frischella 1	Gilliamella_Frischella 1	1.02416
13P_viral_contig_10	11B_viral_contig_8	17.9298	vOTU_1635	vOTU_1597	Gilliamella_Frischella 1	Gilliamella_Frischella 1	17.9298
13P_viral_contig_6	11B_viral_contig_8	5.64057	vOTU_1581	vOTU_1597	Gilliamella_Frischella 1	Gilliamella_Frischella 1	5.64057
15B_viral_contig_25	11B_viral_contig_8	2.23979	vOTU_1776	vOTU_1597	Gilliamella_Frischella 1	Gilliamella_Frischella 1	2.23979
15B_viral_contig_28	11B_viral_contig_8	10.9618	vOTU_1777	vOTU_1597	Gilliamella_Frischella 1	Gilliamella_Frischella 1	10.9618
15P_viral_contig_1074	11B_viral_contig_8	8.67424	vOTU_1659	vOTU_1597	Gilliamella_Frischella 1	Gilliamella_Frischella 1	8.67424
15P_viral_contig_17	11B_viral_contig_8	6.75295	vOTU_1784	vOTU_1597	Gilliamella_Frischella 1	Gilliamella_Frischella 1	6.75295
18P_viral_contig_21	11B_viral_contig_8	14.6898	vOTU_1818	vOTU_1597	Gilliamella_Frischella 1	Gilliamella_Frischella 1	14.6898
18P_viral_contig_58	11B_viral_contig_8	18.0998	vOTU_2037	vOTU_1597	Gilliamella_Frischella 1	Gilliamella_Frischella 1	18.0998
19B_viral_contig_9	11B_viral_contig_8	8.16907	vOTU_1663	vOTU_1597	Gilliamella_Frischella 1	Gilliamella_Frischella 1	8.16907
19P_viral_contig_52	11B_viral_contig_8	2.08648	vOTU_1827	vOTU_1597	Gilliamella_Frischella 1	Gilliamella_Frischella 1	2.08648
1P_viral_contig_16	11B_viral_contig_8	18.5817	vOTU_2092	vOTU_1597	Gilliamella_Frischella 1	Gilliamella_Frischella 1	18.5817
1P_viral_contig_20	11B_viral_contig_8	1.61808	vOTU_1830	vOTU_1597	Gilliamella_Frischella 1	Gilliamella_Frischella 1	1.61808
21B_viral_contig_11	11B_viral_contig_8	58.837	vOTU_1942	vOTU_1597	Gilliamella_Frischella 1	Gilliamella_Frischella 1	58.837
21P_viral_contig_55	11B_viral_contig_8	32.3628	vOTU_2031	vOTU_1597	Gilliamella_Frischella 1	Gilliamella_Frischella 1	32.3628
22P_viral_contig_18	11B_viral_contig_8	102.931	vOTU_2058	vOTU_1597	Gilliamella_Frischella 1	Gilliamella_Frischella 1	102.931
23B_viral_contig_30	11B_viral_contig_8	4.79475	vOTU_1660	vOTU_1597	Gilliamella_Frischella 1	Gilliamella_Frischella 1	4.79475
26B_viral_contig_14	11B_viral_contig_8	16.2145	vOTU_1865	vOTU_1597	Gilliamella_Frischella 1	Gilliamella_Frischella 1	16.2145
26B_viral_contig_15	11B_viral_contig_8	1.65579	vOTU_1886	vOTU_1597	Gilliamella_Frischella 1	Gilliamella_Frischella 1	1.65579
28B_viral_contig_14	11B_viral_contig_8	56.6733	vOTU_1853	vOTU_1597	Gilliamella_Frischella 1	Gilliamella_Frischella 1	56.6733
29B_viral_contig_11	11B_viral_contig_8	55.011	vOTU_1637	vOTU_1597	Gilliamella_Frischella 1	Gilliamella_Frischella 1	55.011
29B_viral_contig_14	11B_viral_contig_8	29.9071	vOTU_2071	vOTU_1597	Gilliamella_Frischella 1	Gilliamella_Frischella 1	29.9071
2B_viral_contig_7397	11B_viral_contig_8	20.1261	vOTU_1579	vOTU_1597	Gilliamella_Frischella 1	Gilliamella_Frischella 1	20.1261
30B_viral_contig_7081	11B_viral_contig_8	41.9507	vOTU_1726	vOTU_1597	Gilliamella_Frischella 1	Gilliamella_Frischella 1	41.9507
31B_viral_contig_14	11B_viral_contig_8	10.9618	vOTU_1864	vOTU_1597	Gilliamella_Frischella 1	Gilliamella_Frischella 1	10.9618
32B_viral_contig_4	11B_viral_contig_8	36.1628	vOTU_1725	vOTU_1597	Gilliamella_Frischella 1	Gilliamella_Frischella 1	36.1628
34B_viral_contig_20	11B_viral_contig_8	37.6022	vOTU_1698	vOTU_1597	Gilliamella_Frischella 1	Gilliamella_Frischella 1	37.6022
35B_viral_contig_5346	11B_viral_contig_8	5.80734	vOTU_1737	vOTU_1597	Gilliamella_Frischella 1	Gilliamella_Frischella 1	5.80734
36B_viral_contig_27	11B_viral_contig_8	11.0556	vOTU_1907	vOTU_1597	Gilliamella_Frischella 1	Gilliamella_Frischella 1	11.0556
36B_viral_contig_36	11B_viral_contig_8	4.36981	vOTU_1910	vOTU_1597	Gilliamella_Frischella 1	Gilliamella_Frischella 1	4.36981
36P_viral_contig_36	11B_viral_contig_8	1.13335	vOTU_1620	vOTU_1597	Gilliamella_Frischella 1	Gilliamella_Frischella 1	1.13335
3B_viral_contig_13	11B_viral_contig_8	7.06909	vOTU_1915	vOTU_1597	Gilliamella_Frischella 1	Gilliamella_Frischella 1	7.06909
3B_viral_contig_5	11B_viral_contig_8	14.0513	vOTU_1633	vOTU_1597	Gilliamella_Frischella 1	Gilliamella_Frischella 1	14.0513
3P_viral_contig_46	11B_viral_contig_8	24.3877	vOTU_2064	vOTU_1597	Gilliamella_Frischella 1	Gilliamella_Frischella 1	24.3877
41B_viral_contig_21	11B_viral_contig_8	4.32212	vOTU_1928	vOTU_1597	Gilliamella_Frischella 1	Gilliamella_Frischella 1	4.32212
41P_viral_contig_19	11B_viral_contig_8	5.91282	vOTU_2047	vOTU_1597	Gilliamella_Frischella 1	Gilliamella_Frischella 1	5.91282
41P_viral_contig_63	11B_viral_contig_8	10.6131	vOTU_1598	vOTU_1597	Gilliamella_Frischella 1	Gilliamella_Frischella 1	10.6131
42B_viral_contig_20	11B_viral_contig_8	32.3103	vOTU_1820	vOTU_1597	Gilliamella_Frischella 1	Gilliamella_Frischella 1	32.3103
42B_viral_contig_3	11B_viral_contig_8	38.337	vOTU_1721	vOTU_1597	Gilliamella_Frischella 1	Gilliamella_Frischella 1	38.337
42P_viral_contig_50	11B_viral_contig_8	4.09826	vOTU_1945	vOTU_1597	Gilliamella_Frischella 1	Gilliamella_Frischella 1	4.09826
43P_viral_contig_13	11B_viral_contig_8	21.3189	vOTU_1949	vOTU_1597	Gilliamella_Frischella 1	Gilliamella_Frischella 1	21.3189
44P_viral_contig_1189	11B_viral_contig_8	25.724	vOTU_1724	vOTU_1597	Gilliamella_Frischella 1	Gilliamella_Frischella 1	25.724
45P_viral_contig_2810	11B_viral_contig_8	22.7675	vOTU_1582	vOTU_1597	Gilliamella_Frischella 1	Gilliamella_Frischella 1	22.7675
46B_viral_contig_16119	11B_viral_contig_8	61.1678	vOTU_2052	vOTU_1597	Gilliamella_Frischella 1	Gilliamella_Frischella 1	61.1678
48B_viral_contig_6966	11B_viral_contig_8	10.0856	vOTU_1632	vOTU_1597	Gilliamella_Frischella 1	Gilliamella_Frischella 1	10.0856
48P_viral_contig_82	11B_viral_contig_8	1.90115	vOTU_1966	vOTU_1597	Gilliamella_Frischella 1	Gilliamella_Frischella 1	1.90115
49B_viral_contig_9189	11B_viral_contig_8	43.2124	vOTU_2032	vOTU_1597	Gilliamella_Frischella 1	Gilliamella_Frischella 1	43.2124
4B_viral_contig_9529	11B_viral_contig_8	41.2817	vOTU_2039	vOTU_1597	Gilliamella_Frischella 1	Gilliamella_Frischella 1	41.2817
53B_viral_contig_23	11B_viral_contig_8	52.6234	vOTU_1979	vOTU_1597	Gilliamella_Frischella 1	Gilliamella_Frischella 1	52.6234
53B_viral_contig_8514	11B_viral_contig_8	1.3749	vOTU_1588	vOTU_1597	Gilliamella_Frischella 1	Gilliamella_Frischella 1	1.3749
55P_viral_contig_3000	11B_viral_contig_8	17.5672	vOTU_1585	vOTU_1597	Gilliamella_Frischella 1	Gilliamella_Frischella 1	17.5672
5P_viral_contig_411	11B_viral_contig_8	53.1384	vOTU_2053	vOTU_1597	Gilliamella_Frischella 1	Gilliamella_Frischella 1	53.1384
6B_viral_contig_9	11B_viral_contig_8	40.6505	vOTU_1994	vOTU_1597	Gilliamella_Frischella 1	Gilliamella_Frischella 1	40.6505
6P_viral_contig_15	11B_viral_contig_8	1.3749	vOTU_1753	vOTU_1597	Gilliamella_Frischella 1	Gilliamella_Frischella 1	1.3749
6P_viral_contig_5	11B_viral_contig_8	6.02276	vOTU_1650	vOTU_1597	Gilliamella_Frischella 1	Gilliamella_Frischella 1	6.02276
8P_viral_contig_25	11B_viral_contig_8	20.1562	vOTU_1596	vOTU_1597	Gilliamella_Frischella 1	Gilliamella_Frischella 1	20.1562
9P_viral_contig_13	11B_viral_contig_8	40.4295	vOTU_2049	vOTU_1597	Gilliamella_Frischella 1	Gilliamella_Frischella 1	40.4295
11B_viral_contig_6774	11B_viral_contig_9	54.7496	vOTU_1023	vOTU_988	Bifidobacterium 7	Bifidobacterium 7	54.7496
11P_viral_contig_16	11B_viral_contig_9	61.2387	vOTU_977	vOTU_988	Bifidobacterium 7	Bifidobacterium 7	61.2387
12B_viral_contig_5141	11B_viral_contig_9	8.19144	vOTU_1045	vOTU_988	Bifidobacterium 7	Bifidobacterium 7	8.19144
13B_viral_contig_14	11B_viral_contig_9	3.6558	vOTU_864	vOTU_988	Bifidobacterium 7	Bifidobacterium 7	3.6558
14P_viral_contig_11	11B_viral_contig_9	94.3405	vOTU_987	vOTU_988	Bifidobacterium 7	Bifidobacterium 7	94.3405
15B_viral_contig_10	11B_viral_contig_9	136.895	vOTU_986	vOTU_988	Bifidobacterium 7	Bifidobacterium 7	136.895
15B_viral_contig_15	11B_viral_contig_9	5.62354	vOTU_861	vOTU_988	Bifidobacterium 7	Bifidobacterium 7	5.62354
15B_viral_contig_5879	11B_viral_contig_9	24.7251	vOTU_953	vOTU_988	Bifidobacterium 7	Bifidobacterium 7	24.7251
15P_viral_contig_39	11B_viral_contig_9	5.21321	vOTU_1033	vOTU_988	Bifidobacterium 7	Bifidobacterium 7	5.21321
16B_viral_contig_13	11B_viral_contig_9	31.1231	vOTU_1014	vOTU_988	Bifidobacterium 7	Bifidobacterium 7	31.1231
16P_viral_contig_139	11B_viral_contig_9	11.6471	vOTU_920	vOTU_988	Bifidobacterium 7	Bifidobacterium 7	11.6471
17B_viral_contig_18	11B_viral_contig_9	47.587	vOTU_942	vOTU_988	Bifidobacterium 7	Bifidobacterium 7	47.587
17P_viral_contig_11	11B_viral_contig_9	34.335	vOTU_1042	vOTU_988	Bifidobacterium 7	Bifidobacterium 7	34.335
17P_viral_contig_28	11B_viral_contig_9	80.3831	vOTU_984	vOTU_988	Bifidobacterium 7	Bifidobacterium 7	80.3831
18P_viral_contig_1824	11B_viral_contig_9	22.454	vOTU_1016	vOTU_988	Bifidobacterium 7	Bifidobacterium 7	22.454
19P_viral_contig_18	11B_viral_contig_9	93.9846	vOTU_975	vOTU_988	Bifidobacterium 7	Bifidobacterium 7	93.9846
1B_viral_contig_8898	11B_viral_contig_9	13.5637	vOTU_909	vOTU_988	Bifidobacterium 7	Bifidobacterium 7	13.5637
20B_viral_contig_11	11B_viral_contig_9	70.3965	vOTU_1001	vOTU_988	Bifidobacterium 7	Bifidobacterium 7	70.3965
20P_viral_contig_28	11B_viral_contig_9	28.107	vOTU_906	vOTU_988	Bifidobacterium 7	Bifidobacterium 7	28.107
21B_viral_contig_7	11B_viral_contig_9	25.1299	vOTU_1030	vOTU_988	Bifidobacterium 7	Bifidobacterium 7	25.1299
21P_viral_contig_29	11B_viral_contig_9	8.08487	vOTU_1044	vOTU_988	Bifidobacterium 7	Bifidobacterium 7	8.08487
21P_viral_contig_61	11B_viral_contig_9	36.5122	vOTU_1032	vOTU_988	Bifidobacterium 7	Bifidobacterium 7	36.5122
21P_viral_contig_73	11B_viral_contig_9	27.3151	vOTU_1008	vOTU_988	Bifidobacterium 7	Bifidobacterium 7	27.3151
21P_viral_contig_74	11B_viral_contig_9	34.7374	vOTU_1003	vOTU_988	Bifidobacterium 7	Bifidobacterium 7	34.7374
22P_viral_contig_13	11B_viral_contig_9	142.885	vOTU_968	vOTU_988	Bifidobacterium 7	Bifidobacterium 7	142.885
22P_viral_contig_19	11B_viral_contig_9	34.747	vOTU_1000	vOTU_988	Bifidobacterium 7	Bifidobacterium 7	34.747
23B_viral_contig_38	11B_viral_contig_9	57.4882	vOTU_1009	vOTU_988	Bifidobacterium 7	Bifidobacterium 7	57.4882
23B_viral_contig_7742	11B_viral_contig_9	22.9883	vOTU_998	vOTU_988	Bifidobacterium 7	Bifidobacterium 7	22.9883
23P_viral_contig_11	11B_viral_contig_9	28.1512	vOTU_1019	vOTU_988	Bifidobacterium 7	Bifidobacterium 7	28.1512
23P_viral_contig_16	11B_viral_contig_9	87.0275	vOTU_1005	vOTU_988	Bifidobacterium 7	Bifidobacterium 7	87.0275
25B_viral_contig_7866	11B_viral_contig_9	27.4006	vOTU_991	vOTU_988	Bifidobacterium 7	Bifidobacterium 7	27.4006
25B_viral_contig_7933	11B_viral_contig_9	6.93856	vOTU_863	vOTU_988	Bifidobacterium 7	Bifidobacterium 7	6.93856
26B_viral_contig_10177	11B_viral_contig_9	27.6057	vOTU_883	vOTU_988	Bifidobacterium 7	Bifidobacterium 7	27.6057
29B_viral_contig_43	11B_viral_contig_9	4.29704	vOTU_915	vOTU_988	Bifidobacterium 7	Bifidobacterium 7	4.29704
29P_viral_contig_1647	11B_viral_contig_9	93.6379	vOTU_996	vOTU_988	Bifidobacterium 7	Bifidobacterium 7	93.6379
2B_viral_contig_11	11B_viral_contig_9	144.112	vOTU_982	vOTU_988	Bifidobacterium 7	Bifidobacterium 7	144.112
2B_viral_contig_7303	11B_viral_contig_9	5.4866	vOTU_1028	vOTU_988	Bifidobacterium 7	Bifidobacterium 7	5.4866
2P_viral_contig_1061	11B_viral_contig_9	22.454	vOTU_898	vOTU_988	Bifidobacterium 7	Bifidobacterium 7	22.454
30P_viral_contig_14	11B_viral_contig_9	15.6359	vOTU_1020	vOTU_988	Bifidobacterium 7	Bifidobacterium 7	15.6359
30P_viral_contig_394	11B_viral_contig_9	12.8506	vOTU_882	vOTU_988	Bifidobacterium 7	Bifidobacterium 7	12.8506
32P_viral_contig_407	11B_viral_contig_9	69.1023	vOTU_995	vOTU_988	Bifidobacterium 7	Bifidobacterium 7	69.1023
33B_viral_contig_18	11B_viral_contig_9	30.9775	vOTU_1047	vOTU_988	Bifidobacterium 7	Bifidobacterium 7	30.9775
33B_viral_contig_6969	11B_viral_contig_9	25.5662	vOTU_997	vOTU_988	Bifidobacterium 7	Bifidobacterium 7	25.5662
33P_viral_contig_14	11B_viral_contig_9	78.6375	vOTU_983	vOTU_988	Bifidobacterium 7	Bifidobacterium 7	78.6375
34P_viral_contig_1382	11B_viral_contig_9	27.818	vOTU_966	vOTU_988	Bifidobacterium 7	Bifidobacterium 7	27.818
34P_viral_contig_1383	11B_viral_contig_9	16.218	vOTU_931	vOTU_988	Bifidobacterium 7	Bifidobacterium 7	16.218
35B_viral_contig_12	11B_viral_contig_9	138.694	vOTU_980	vOTU_988	Bifidobacterium 7	Bifidobacterium 7	138.694
35P_viral_contig_61	11B_viral_contig_9	65.0999	vOTU_1038	vOTU_988	Bifidobacterium 7	Bifidobacterium 7	65.0999
36B_viral_contig_15509	11B_viral_contig_9	37.4946	vOTU_962	vOTU_988	Bifidobacterium 7	Bifidobacterium 7	37.4946
36B_viral_contig_15510	11B_viral_contig_9	106.553	vOTU_976	vOTU_988	Bifidobacterium 7	Bifidobacterium 7	106.553
36B_viral_contig_19	11B_viral_contig_9	8.72381	vOTU_857	vOTU_988	Bifidobacterium 7	Bifidobacterium 7	8.72381
36P_viral_contig_1550	11B_viral_contig_9	23.1021	vOTU_1025	vOTU_988	Bifidobacterium 7	Bifidobacterium 7	23.1021
36P_viral_contig_27	11B_viral_contig_9	16.1431	vOTU_1022	vOTU_988	Bifidobacterium 7	Bifidobacterium 7	16.1431
36P_viral_contig_33	11B_viral_contig_9	16.7826	vOTU_1034	vOTU_988	Bifidobacterium 7	Bifidobacterium 7	16.7826
36P_viral_contig_58	11B_viral_contig_9	9.6208	vOTU_927	vOTU_988	Bifidobacterium 7	Bifidobacterium 7	9.6208
36P_viral_contig_59	11B_viral_contig_9	4.43724	vOTU_862	vOTU_988	Bifidobacterium 7	Bifidobacterium 7	4.43724
38B_viral_contig_25	11B_viral_contig_9	31.1231	vOTU_1015	vOTU_988	Bifidobacterium 7	Bifidobacterium 7	31.1231
38B_viral_contig_26	11B_viral_contig_9	18.1974	vOTU_928	vOTU_988	Bifidobacterium 7	Bifidobacterium 7	18.1974
38B_viral_contig_27	11B_viral_contig_9	27.0599	vOTU_1011	vOTU_988	Bifidobacterium 7	Bifidobacterium 7	27.0599
38P_viral_contig_11	11B_viral_contig_9	13.3597	vOTU_880	vOTU_988	Bifidobacterium 7	Bifidobacterium 7	13.3597
38P_viral_contig_16	11B_viral_contig_9	41.5048	vOTU_993	vOTU_988	Bifidobacterium 7	Bifidobacterium 7	41.5048
3B_viral_contig_31	11B_viral_contig_9	16.4256	vOTU_930	vOTU_988	Bifidobacterium 7	Bifidobacterium 7	16.4256
3P_viral_contig_31	11B_viral_contig_9	33.9498	vOTU_887	vOTU_988	Bifidobacterium 7	Bifidobacterium 7	33.9498
3P_viral_contig_34	11B_viral_contig_9	6.86184	vOTU_932	vOTU_988	Bifidobacterium 7	Bifidobacterium 7	6.86184
3P_viral_contig_35	11B_viral_contig_9	41.6211	vOTU_876	vOTU_988	Bifidobacterium 7	Bifidobacterium 7	41.6211
40P_viral_contig_2382	11B_viral_contig_9	130.558	vOTU_994	vOTU_988	Bifidobacterium 7	Bifidobacterium 7	130.558
41P_viral_contig_2827	11B_viral_contig_9	15.997	vOTU_884	vOTU_988	Bifidobacterium 7	Bifidobacterium 7	15.997
42P_viral_contig_27	11B_viral_contig_9	21.878	vOTU_1046	vOTU_988	Bifidobacterium 7	Bifidobacterium 7	21.878
42P_viral_contig_70	11B_viral_contig_9	14.6898	vOTU_935	vOTU_988	Bifidobacterium 7	Bifidobacterium 7	14.6898
42P_viral_contig_77	11B_viral_contig_9	21.6897	vOTU_936	vOTU_988	Bifidobacterium 7	Bifidobacterium 7	21.6897
43B_viral_contig_14	11B_viral_contig_9	21.9696	vOTU_964	vOTU_988	Bifidobacterium 7	Bifidobacterium 7	21.9696
43B_viral_contig_21	11B_viral_contig_9	16.7826	vOTU_1043	vOTU_988	Bifidobacterium 7	Bifidobacterium 7	16.7826
43P_viral_contig_14	11B_viral_contig_9	47.7706	vOTU_866	vOTU_988	Bifidobacterium 7	Bifidobacterium 7	47.7706
43P_viral_contig_29	11B_viral_contig_9	26.978	vOTU_1052	vOTU_988	Bifidobacterium 7	Bifidobacterium 7	26.978
43P_viral_contig_8	11B_viral_contig_9	137.415	vOTU_973	vOTU_988	Bifidobacterium 7	Bifidobacterium 7	137.415
44B_viral_contig_7446	11B_viral_contig_9	30.8221	vOTU_990	vOTU_988	Bifidobacterium 7	Bifidobacterium 7	30.8221
45B_viral_contig_10	11B_viral_contig_9	16.451	vOTU_1054	vOTU_988	Bifidobacterium 7	Bifidobacterium 7	16.451
45P_viral_contig_107	11B_viral_contig_9	2.31366	vOTU_1007	vOTU_988	Bifidobacterium 7	Bifidobacterium 7	2.31366
45P_viral_contig_2812	11B_viral_contig_9	40.5461	vOTU_969	vOTU_988	Bifidobacterium 7	Bifidobacterium 7	40.5461
45P_viral_contig_51	11B_viral_contig_9	40.6978	vOTU_992	vOTU_988	Bifidobacterium 7	Bifidobacterium 7	40.6978
45P_viral_contig_53	11B_viral_contig_9	37.9372	vOTU_878	vOTU_988	Bifidobacterium 7	Bifidobacterium 7	37.9372
45P_viral_contig_92	11B_viral_contig_9	9.06585	vOTU_939	vOTU_988	Bifidobacterium 7	Bifidobacterium 7	9.06585
46B_viral_contig_15988	11B_viral_contig_9	46.8899	vOTU_847	vOTU_988	Bifidobacterium 7	Bifidobacterium 7	46.8899
46B_viral_contig_15990	11B_viral_contig_9	21.878	vOTU_1050	vOTU_988	Bifidobacterium 7	Bifidobacterium 7	21.878
46B_viral_contig_88	11B_viral_contig_9	34.1416	vOTU_940	vOTU_988	Bifidobacterium 7	Bifidobacterium 7	34.1416
4P_viral_contig_18	11B_viral_contig_9	43.0028	vOTU_978	vOTU_988	Bifidobacterium 7	Bifidobacterium 7	43.0028
51B_viral_contig_14	11B_viral_contig_9	22.063	vOTU_886	vOTU_988	Bifidobacterium 7	Bifidobacterium 7	22.063
51P_viral_contig_13	11B_viral_contig_9	18.9018	vOTU_879	vOTU_988	Bifidobacterium 7	Bifidobacterium 7	18.9018
53P_viral_contig_902	11B_viral_contig_9	30.9775	vOTU_1021	vOTU_988	Bifidobacterium 7	Bifidobacterium 7	30.9775
55P_viral_contig_80	11B_viral_contig_9	45.568	vOTU_971	vOTU_988	Bifidobacterium 7	Bifidobacterium 7	45.568
5B_viral_contig_8	11B_viral_contig_9	20.1992	vOTU_1027	vOTU_988	Bifidobacterium 7	Bifidobacterium 7	20.1992
5P_viral_contig_17	11B_viral_contig_9	37.4946	vOTU_1048	vOTU_988	Bifidobacterium 7	Bifidobacterium 7	37.4946
5P_viral_contig_33	11B_viral_contig_9	25.3796	vOTU_950	vOTU_988	Bifidobacterium 7	Bifidobacterium 7	25.3796
6B_viral_contig_13	11B_viral_contig_9	31.4722	vOTU_1031	vOTU_988	Bifidobacterium 7	Bifidobacterium 7	31.4722
6B_viral_contig_24	11B_viral_contig_9	1.25744	vOTU_1017	vOTU_988	Bifidobacterium 7	Bifidobacterium 7	1.25744
6B_viral_contig_25	11B_viral_contig_9	3.70683	vOTU_1049	vOTU_988	Bifidobacterium 7	Bifidobacterium 7	3.70683
6B_viral_contig_30	11B_viral_contig_9	24.7092	vOTU_954	vOTU_988	Bifidobacterium 7	Bifidobacterium 7	24.7092
6P_viral_contig_34	11B_viral_contig_9	33.0685	vOTU_957	vOTU_988	Bifidobacterium 7	Bifidobacterium 7	33.0685
6P_viral_contig_37	11B_viral_contig_9	18.4435	vOTU_958	vOTU_988	Bifidobacterium 7	Bifidobacterium 7	18.4435
7B_viral_contig_3	11B_viral_contig_9	41.3365	vOTU_999	vOTU_988	Bifidobacterium 7	Bifidobacterium 7	41.3365
7P_viral_contig_18	11B_viral_contig_9	31.3449	vOTU_1026	vOTU_988	Bifidobacterium 7	Bifidobacterium 7	31.3449
7P_viral_contig_1824	11B_viral_contig_9	55.4151	vOTU_867	vOTU_988	Bifidobacterium 7	Bifidobacterium 7	55.4151
7P_viral_contig_29	11B_viral_contig_9	51.7457	vOTU_1010	vOTU_988	Bifidobacterium 7	Bifidobacterium 7	51.7457
7P_viral_contig_40	11B_viral_contig_9	60.1072	vOTU_970	vOTU_988	Bifidobacterium 7	Bifidobacterium 7	60.1072
7P_viral_contig_41	11B_viral_contig_9	18.1974	vOTU_875	vOTU_988	Bifidobacterium 7	Bifidobacterium 7	18.1974
8P_viral_contig_20	11B_viral_contig_9	11.1392	vOTU_960	vOTU_988	Bifidobacterium 7	Bifidobacterium 7	11.1392
8P_viral_contig_9	11B_viral_contig_9	27.5023	vOTU_885	vOTU_988	Bifidobacterium 7	Bifidobacterium 7	27.5023
9B_viral_contig_20	11B_viral_contig_9	50.6064	vOTU_1004	vOTU_988	Bifidobacterium 7	Bifidobacterium 7	50.6064
11B_viral_contig_6774	11P_viral_contig_16	17.3032	vOTU_1023	vOTU_977	Bifidobacterium 7	Bifidobacterium 7	17.3032
11B_viral_contig_9	11P_viral_contig_16	61.2387	vOTU_988	vOTU_977	Bifidobacterium 7	Bifidobacterium 7	61.2387
12B_viral_contig_5141	11P_viral_contig_16	29.1484	vOTU_1045	vOTU_977	Bifidobacterium 7	Bifidobacterium 7	29.1484
13B_viral_contig_14	11P_viral_contig_16	3.9453	vOTU_864	vOTU_977	Bifidobacterium 7	Bifidobacterium 7	3.9453
14P_viral_contig_11	11P_viral_contig_16	59.3616	vOTU_987	vOTU_977	Bifidobacterium 7	Bifidobacterium 7	59.3616
15B_viral_contig_10	11P_viral_contig_16	68.9743	vOTU_986	vOTU_977	Bifidobacterium 7	Bifidobacterium 7	68.9743
15B_viral_contig_15	11P_viral_contig_16	5.97389	vOTU_861	vOTU_977	Bifidobacterium 7	Bifidobacterium 7	5.97389
15B_viral_contig_5879	11P_viral_contig_16	68.7479	vOTU_953	vOTU_977	Bifidobacterium 7	Bifidobacterium 7	68.7479
15P_viral_contig_39	11P_viral_contig_16	2.5435	vOTU_1033	vOTU_977	Bifidobacterium 7	Bifidobacterium 7	2.5435
16B_viral_contig_13	11P_viral_contig_16	31.9344	vOTU_1014	vOTU_977	Bifidobacterium 7	Bifidobacterium 7	31.9344
16P_viral_contig_139	11P_viral_contig_16	27.3673	vOTU_920	vOTU_977	Bifidobacterium 7	Bifidobacterium 7	27.3673
17B_viral_contig_18	11P_viral_contig_16	32.4267	vOTU_942	vOTU_977	Bifidobacterium 7	Bifidobacterium 7	32.4267
17P_viral_contig_11	11P_viral_contig_16	58.9373	vOTU_1042	vOTU_977	Bifidobacterium 7	Bifidobacterium 7	58.9373
17P_viral_contig_28	11P_viral_contig_16	37.9172	vOTU_984	vOTU_977	Bifidobacterium 7	Bifidobacterium 7	37.9172
18P_viral_contig_1824	11P_viral_contig_16	39.0416	vOTU_1016	vOTU_977	Bifidobacterium 7	Bifidobacterium 7	39.0416
19P_viral_contig_18	11P_viral_contig_16	96.6008	vOTU_975	vOTU_977	Bifidobacterium 7	Bifidobacterium 7	96.6008
1B_viral_contig_8898	11P_viral_contig_16	45.2045	vOTU_909	vOTU_977	Bifidobacterium 7	Bifidobacterium 7	45.2045
20B_viral_contig_11	11P_viral_contig_16	41.2895	vOTU_1001	vOTU_977	Bifidobacterium 7	Bifidobacterium 7	41.2895
20P_viral_contig_28	11P_viral_contig_16	57.4266	vOTU_906	vOTU_977	Bifidobacterium 7	Bifidobacterium 7	57.4266
21B_viral_contig_7	11P_viral_contig_16	41.8795	vOTU_1030	vOTU_977	Bifidobacterium 7	Bifidobacterium 7	41.8795
21P_viral_contig_29	11P_viral_contig_16	38.4571	vOTU_1044	vOTU_977	Bifidobacterium 7	Bifidobacterium 7	38.4571
21P_viral_contig_61	11P_viral_contig_16	51.4457	vOTU_1032	vOTU_977	Bifidobacterium 7	Bifidobacterium 7	51.4457
21P_viral_contig_73	11P_viral_contig_16	24.5542	vOTU_1008	vOTU_977	Bifidobacterium 7	Bifidobacterium 7	24.5542
21P_viral_contig_74	11P_viral_contig_16	17.9599	vOTU_1003	vOTU_977	Bifidobacterium 7	Bifidobacterium 7	17.9599
22P_viral_contig_13	11P_viral_contig_16	55.44	vOTU_968	vOTU_977	Bifidobacterium 7	Bifidobacterium 7	55.44
22P_viral_contig_19	11P_viral_contig_16	74.1461	vOTU_1000	vOTU_977	Bifidobacterium 7	Bifidobacterium 7	74.1461
23B_viral_contig_38	11P_viral_contig_16	39.0092	vOTU_1009	vOTU_977	Bifidobacterium 7	Bifidobacterium 7	39.0092
23B_viral_contig_7742	11P_viral_contig_16	33.2482	vOTU_998	vOTU_977	Bifidobacterium 7	Bifidobacterium 7	33.2482
23P_viral_contig_11	11P_viral_contig_16	48.5733	vOTU_1019	vOTU_977	Bifidobacterium 7	Bifidobacterium 7	48.5733
23P_viral_contig_16	11P_viral_contig_16	32.5565	vOTU_1005	vOTU_977	Bifidobacterium 7	Bifidobacterium 7	32.5565
25B_viral_contig_7866	11P_viral_contig_16	78.9717	vOTU_991	vOTU_977	Bifidobacterium 7	Bifidobacterium 7	78.9717
26B_viral_contig_10177	11P_viral_contig_16	44.425	vOTU_883	vOTU_977	Bifidobacterium 7	Bifidobacterium 7	44.425
29B_viral_contig_43	11P_viral_contig_16	40.1929	vOTU_915	vOTU_977	Bifidobacterium 7	Bifidobacterium 7	40.1929
29P_viral_contig_1647	11P_viral_contig_16	22.8991	vOTU_996	vOTU_977	Bifidobacterium 7	Bifidobacterium 7	22.8991
2B_viral_contig_11	11P_viral_contig_16	70.1814	vOTU_982	vOTU_977	Bifidobacterium 7	Bifidobacterium 7	70.1814
2B_viral_contig_7303	11P_viral_contig_16	45.0425	vOTU_1028	vOTU_977	Bifidobacterium 7	Bifidobacterium 7	45.0425
2P_viral_contig_1061	11P_viral_contig_16	35.7755	vOTU_898	vOTU_977	Bifidobacterium 7	Bifidobacterium 7	35.7755
30P_viral_contig_14	11P_viral_contig_16	13.112	vOTU_1020	vOTU_977	Bifidobacterium 7	Bifidobacterium 7	13.112
30P_viral_contig_394	11P_viral_contig_16	16.4223	vOTU_882	vOTU_977	Bifidobacterium 7	Bifidobacterium 7	16.4223
32P_viral_contig_407	11P_viral_contig_16	49.492	vOTU_995	vOTU_977	Bifidobacterium 7	Bifidobacterium 7	49.492
33B_viral_contig_18	11P_viral_contig_16	11.1722	vOTU_1047	vOTU_977	Bifidobacterium 7	Bifidobacterium 7	11.1722
33B_viral_contig_6969	11P_viral_contig_16	42.5183	vOTU_997	vOTU_977	Bifidobacterium 7	Bifidobacterium 7	42.5183
33P_viral_contig_14	11P_viral_contig_16	120.821	vOTU_983	vOTU_977	Bifidobacterium 7	Bifidobacterium 7	120.821
34P_viral_contig_1382	11P_viral_contig_16	58.3333	vOTU_966	vOTU_977	Bifidobacterium 7	Bifidobacterium 7	58.3333
34P_viral_contig_1383	11P_viral_contig_16	55.0556	vOTU_931	vOTU_977	Bifidobacterium 7	Bifidobacterium 7	55.0556
35B_viral_contig_12	11P_viral_contig_16	54.7878	vOTU_980	vOTU_977	Bifidobacterium 7	Bifidobacterium 7	54.7878
35P_viral_contig_61	11P_viral_contig_16	66.7867	vOTU_1038	vOTU_977	Bifidobacterium 7	Bifidobacterium 7	66.7867
36B_viral_contig_15509	11P_viral_contig_16	35.3636	vOTU_962	vOTU_977	Bifidobacterium 7	Bifidobacterium 7	35.3636
36B_viral_contig_15510	11P_viral_contig_16	77.8963	vOTU_976	vOTU_977	Bifidobacterium 7	Bifidobacterium 7	77.8963
36B_viral_contig_19	11P_viral_contig_16	6.37911	vOTU_857	vOTU_977	Bifidobacterium 7	Bifidobacterium 7	6.37911
36P_viral_contig_1550	11P_viral_contig_16	43.3993	vOTU_1025	vOTU_977	Bifidobacterium 7	Bifidobacterium 7	43.3993
36P_viral_contig_27	11P_viral_contig_16	51.4466	vOTU_1022	vOTU_977	Bifidobacterium 7	Bifidobacterium 7	51.4466
36P_viral_contig_33	11P_viral_contig_16	39.3523	vOTU_1034	vOTU_977	Bifidobacterium 7	Bifidobacterium 7	39.3523
36P_viral_contig_58	11P_viral_contig_16	7.13799	vOTU_927	vOTU_977	Bifidobacterium 7	Bifidobacterium 7	7.13799
38B_viral_contig_25	11P_viral_contig_16	28.3255	vOTU_1015	vOTU_977	Bifidobacterium 7	Bifidobacterium 7	28.3255
38B_viral_contig_26	11P_viral_contig_16	25.1456	vOTU_928	vOTU_977	Bifidobacterium 7	Bifidobacterium 7	25.1456
38B_viral_contig_27	11P_viral_contig_16	31.3484	vOTU_1011	vOTU_977	Bifidobacterium 7	Bifidobacterium 7	31.3484
38P_viral_contig_11	11P_viral_contig_16	28.6998	vOTU_880	vOTU_977	Bifidobacterium 7	Bifidobacterium 7	28.6998
38P_viral_contig_16	11P_viral_contig_16	78.4907	vOTU_993	vOTU_977	Bifidobacterium 7	Bifidobacterium 7	78.4907
3B_viral_contig_31	11P_viral_contig_16	20.2053	vOTU_930	vOTU_977	Bifidobacterium 7	Bifidobacterium 7	20.2053
3P_viral_contig_31	11P_viral_contig_16	56.1551	vOTU_887	vOTU_977	Bifidobacterium 7	Bifidobacterium 7	56.1551
3P_viral_contig_34	11P_viral_contig_16	10.1219	vOTU_932	vOTU_977	Bifidobacterium 7	Bifidobacterium 7	10.1219
3P_viral_contig_35	11P_viral_contig_16	39.1894	vOTU_876	vOTU_977	Bifidobacterium 7	Bifidobacterium 7	39.1894
40P_viral_contig_2382	11P_viral_contig_16	104.804	vOTU_994	vOTU_977	Bifidobacterium 7	Bifidobacterium 7	104.804
41P_viral_contig_2827	11P_viral_contig_16	37.916	vOTU_884	vOTU_977	Bifidobacterium 7	Bifidobacterium 7	37.916
42P_viral_contig_27	11P_viral_contig_16	41.4328	vOTU_1046	vOTU_977	Bifidobacterium 7	Bifidobacterium 7	41.4328
42P_viral_contig_70	11P_viral_contig_16	44.3943	vOTU_935	vOTU_977	Bifidobacterium 7	Bifidobacterium 7	44.3943
42P_viral_contig_77	11P_viral_contig_16	22.3629	vOTU_936	vOTU_977	Bifidobacterium 7	Bifidobacterium 7	22.3629
43B_viral_contig_14	11P_viral_contig_16	65.6055	vOTU_964	vOTU_977	Bifidobacterium 7	Bifidobacterium 7	65.6055
43B_viral_contig_21	11P_viral_contig_16	42.6866	vOTU_1043	vOTU_977	Bifidobacterium 7	Bifidobacterium 7	42.6866
43P_viral_contig_14	11P_viral_contig_16	63.1572	vOTU_866	vOTU_977	Bifidobacterium 7	Bifidobacterium 7	63.1572
43P_viral_contig_24	11P_viral_contig_16	21.3372	vOTU_965	vOTU_977	Bifidobacterium 7	Bifidobacterium 7	21.3372
43P_viral_contig_29	11P_viral_contig_16	48.1268	vOTU_1052	vOTU_977	Bifidobacterium 7	Bifidobacterium 7	48.1268
43P_viral_contig_8	11P_viral_contig_16	62.0472	vOTU_973	vOTU_977	Bifidobacterium 7	Bifidobacterium 7	62.0472
44B_viral_contig_7446	11P_viral_contig_16	17.7755	vOTU_990	vOTU_977	Bifidobacterium 7	Bifidobacterium 7	17.7755
45P_viral_contig_2812	11P_viral_contig_16	28.9199	vOTU_969	vOTU_977	Bifidobacterium 7	Bifidobacterium 7	28.9199
45P_viral_contig_51	11P_viral_contig_16	120.821	vOTU_992	vOTU_977	Bifidobacterium 7	Bifidobacterium 7	120.821
45P_viral_contig_53	11P_viral_contig_16	8.71442	vOTU_878	vOTU_977	Bifidobacterium 7	Bifidobacterium 7	8.71442
45P_viral_contig_92	11P_viral_contig_16	37.7265	vOTU_939	vOTU_977	Bifidobacterium 7	Bifidobacterium 7	37.7265
46B_viral_contig_15988	11P_viral_contig_16	58.5305	vOTU_847	vOTU_977	Bifidobacterium 7	Bifidobacterium 7	58.5305
46B_viral_contig_15990	11P_viral_contig_16	44.7279	vOTU_1050	vOTU_977	Bifidobacterium 7	Bifidobacterium 7	44.7279
46B_viral_contig_88	11P_viral_contig_16	6.92645	vOTU_940	vOTU_977	Bifidobacterium 7	Bifidobacterium 7	6.92645
48B_viral_contig_19	11P_viral_contig_16	33.3565	vOTU_961	vOTU_977	Bifidobacterium 7	Bifidobacterium 7	33.3565
4P_viral_contig_18	11P_viral_contig_16	47.6706	vOTU_978	vOTU_977	Bifidobacterium 7	Bifidobacterium 7	47.6706
51B_viral_contig_14	11P_viral_contig_16	48.4009	vOTU_886	vOTU_977	Bifidobacterium 7	Bifidobacterium 7	48.4009
51P_viral_contig_13	11P_viral_contig_16	51.2739	vOTU_879	vOTU_977	Bifidobacterium 7	Bifidobacterium 7	51.2739
53P_viral_contig_902	11P_viral_contig_16	51.6226	vOTU_1021	vOTU_977	Bifidobacterium 7	Bifidobacterium 7	51.6226
55P_viral_contig_80	11P_viral_contig_16	46.829	vOTU_971	vOTU_977	Bifidobacterium 7	Bifidobacterium 7	46.829
5B_viral_contig_8	11P_viral_contig_16	50.5216	vOTU_1027	vOTU_977	Bifidobacterium 7	Bifidobacterium 7	50.5216
5P_viral_contig_17	11P_viral_contig_16	11.2931	vOTU_1048	vOTU_977	Bifidobacterium 7	Bifidobacterium 7	11.2931
5P_viral_contig_33	11P_viral_contig_16	54.682	vOTU_950	vOTU_977	Bifidobacterium 7	Bifidobacterium 7	54.682
6B_viral_contig_13	11P_viral_contig_16	45.5385	vOTU_1031	vOTU_977	Bifidobacterium 7	Bifidobacterium 7	45.5385
6B_viral_contig_24	11P_viral_contig_16	31.7234	vOTU_1017	vOTU_977	Bifidobacterium 7	Bifidobacterium 7	31.7234
6B_viral_contig_25	11P_viral_contig_16	9.55188	vOTU_1049	vOTU_977	Bifidobacterium 7	Bifidobacterium 7	9.55188
6B_viral_contig_30	11P_viral_contig_16	32.0917	vOTU_954	vOTU_977	Bifidobacterium 7	Bifidobacterium 7	32.0917
6P_viral_contig_34	11P_viral_contig_16	44.1847	vOTU_957	vOTU_977	Bifidobacterium 7	Bifidobacterium 7	44.1847
6P_viral_contig_37	11P_viral_contig_16	53.3556	vOTU_958	vOTU_977	Bifidobacterium 7	Bifidobacterium 7	53.3556
7B_viral_contig_3	11P_viral_contig_16	59.8052	vOTU_999	vOTU_977	Bifidobacterium 7	Bifidobacterium 7	59.8052
7P_viral_contig_18	11P_viral_contig_16	42.0343	vOTU_1026	vOTU_977	Bifidobacterium 7	Bifidobacterium 7	42.0343
7P_viral_contig_1824	11P_viral_contig_16	56.9252	vOTU_867	vOTU_977	Bifidobacterium 7	Bifidobacterium 7	56.9252
7P_viral_contig_29	11P_viral_contig_16	71.2529	vOTU_1010	vOTU_977	Bifidobacterium 7	Bifidobacterium 7	71.2529
7P_viral_contig_40	11P_viral_contig_16	25.775	vOTU_970	vOTU_977	Bifidobacterium 7	Bifidobacterium 7	25.775
7P_viral_contig_41	11P_viral_contig_16	25.1456	vOTU_875	vOTU_977	Bifidobacterium 7	Bifidobacterium 7	25.1456
8P_viral_contig_20	11P_viral_contig_16	23.4023	vOTU_960	vOTU_977	Bifidobacterium 7	Bifidobacterium 7	23.4023
8P_viral_contig_9	11P_viral_contig_16	50.9383	vOTU_885	vOTU_977	Bifidobacterium 7	Bifidobacterium 7	50.9383
9B_viral_contig_20	11P_viral_contig_16	21.5592	vOTU_1004	vOTU_977	Bifidobacterium 7	Bifidobacterium 7	21.5592
10B_viral_contig_7	11P_viral_contig_22	53.072	vOTU_420	vOTU_2246	Lactobacillus 8	Lactobacillus 8	53.072
10P_viral_contig_232	11P_viral_contig_22	95.9589	vOTU_2258	vOTU_2246	Lactobacillus 8	Lactobacillus 8	95.9589
11B_viral_contig_25	11P_viral_contig_22	2.1663	vOTU_2371	vOTU_2246	Lactobacillus 8	Lactobacillus 8	2.1663
12B_viral_contig_5144	11P_viral_contig_22	9.33849	vOTU_2337	vOTU_2246	Lactobacillus 8	Lactobacillus 8	9.33849
13B_viral_contig_6	11P_viral_contig_22	3.95797	vOTU_2278	vOTU_2246	Lactobacillus 8	Lactobacillus 8	3.95797
14B_viral_contig_7636	11P_viral_contig_22	2.3739	vOTU_2510	vOTU_2246	Lactobacillus 8	Lactobacillus 8	2.3739
15P_viral_contig_1087	11P_viral_contig_22	11.9197	vOTU_2343	vOTU_2246	Lactobacillus 8	Lactobacillus 8	11.9197
15P_viral_contig_21	11P_viral_contig_22	70.3845	vOTU_2363	vOTU_2246	Lactobacillus 8	Lactobacillus 8	70.3845
17B_viral_contig_15	11P_viral_contig_22	17.924	vOTU_2270	vOTU_2246	Lactobacillus 8	Lactobacillus 8	17.924
17P_viral_contig_13	11P_viral_contig_22	21.0456	vOTU_2338	vOTU_2246	Lactobacillus 8	Lactobacillus 8	21.0456
18P_viral_contig_16	11P_viral_contig_22	127.662	vOTU_2257	vOTU_2246	Lactobacillus 8	Lactobacillus 8	127.662
18P_viral_contig_33	11P_viral_contig_22	3.99635	vOTU_2259	vOTU_2246	Lactobacillus 8	Lactobacillus 8	3.99635
19P_viral_contig_21	11P_viral_contig_22	1.13053	vOTU_2483	vOTU_2246	Lactobacillus 8	Lactobacillus 8	1.13053
20P_viral_contig_25	11P_viral_contig_22	12.5809	vOTU_2386	vOTU_2246	Lactobacillus 8	Lactobacillus 8	12.5809
20P_viral_contig_446	11P_viral_contig_22	1.21307	vOTU_2480	vOTU_2246	Lactobacillus 8	Lactobacillus 8	1.21307
21B_viral_contig_7839	11P_viral_contig_22	1.1576	vOTU_2308	vOTU_2246	Lactobacillus 8	Lactobacillus 8	1.1576
21P_viral_contig_44	11P_viral_contig_22	91.5897	vOTU_2256	vOTU_2246	Lactobacillus 8	Lactobacillus 8	91.5897
22P_viral_contig_10	11P_viral_contig_22	85.6449	vOTU_2250	vOTU_2246	Lactobacillus 8	Lactobacillus 8	85.6449
25B_viral_contig_7	11P_viral_contig_22	101.942	vOTU_2245	vOTU_2246	Lactobacillus 8	Lactobacillus 8	101.942
26B_viral_contig_1	11P_viral_contig_22	4.07522	vOTU_2342	vOTU_2246	Lactobacillus 8	Lactobacillus 8	4.07522
28P_viral_contig_11	11P_viral_contig_22	42.3879	vOTU_419	vOTU_2246	Lactobacillus 8	Lactobacillus 8	42.3879
28P_viral_contig_13	11P_viral_contig_22	1.10387	vOTU_2509	vOTU_2246	Lactobacillus 8	Lactobacillus 8	1.10387
30B_viral_contig_17	11P_viral_contig_22	77.1312	vOTU_2425	vOTU_2246	Lactobacillus 8	Lactobacillus 8	77.1312
30P_viral_contig_392	11P_viral_contig_22	51.2513	vOTU_421	vOTU_2246	Lactobacillus 8	Lactobacillus 8	51.2513
31P_viral_contig_11	11P_viral_contig_22	81.1174	vOTU_2447	vOTU_2246	Lactobacillus 8	Lactobacillus 8	81.1174
34B_viral_contig_12230	11P_viral_contig_22	42.3879	vOTU_418	vOTU_2246	Lactobacillus 8	Lactobacillus 8	42.3879
34B_viral_contig_12231	11P_viral_contig_22	6.26017	vOTU_2517	vOTU_2246	Lactobacillus 8	Lactobacillus 8	6.26017
35P_viral_contig_20	11P_viral_contig_22	87.8272	vOTU_2267	vOTU_2246	Lactobacillus 8	Lactobacillus 8	87.8272
36B_viral_contig_15339	11P_viral_contig_22	1.21307	vOTU_2306	vOTU_2246	Lactobacillus 8	Lactobacillus 8	1.21307
36B_viral_contig_18	11P_viral_contig_22	4.62053	vOTU_2238	vOTU_2246	Lactobacillus 8	Lactobacillus 8	4.62053
38P_viral_contig_10	11P_viral_contig_22	80.6229	vOTU_2446	vOTU_2246	Lactobacillus 8	Lactobacillus 8	80.6229
41P_viral_contig_28	11P_viral_contig_22	95.4229	vOTU_2252	vOTU_2246	Lactobacillus 8	Lactobacillus 8	95.4229
41P_viral_contig_93	11P_viral_contig_22	2.42995	vOTU_2412	vOTU_2246	Lactobacillus 8	Lactobacillus 8	2.42995
44P_viral_contig_10	11P_viral_contig_22	88.3377	vOTU_2441	vOTU_2246	Lactobacillus 8	Lactobacillus 8	88.3377
44P_viral_contig_1200	11P_viral_contig_22	3.74097	vOTU_2243	vOTU_2246	Lactobacillus 8	Lactobacillus 8	3.74097
45B_viral_contig_4	11P_viral_contig_22	99.2827	vOTU_2255	vOTU_2246	Lactobacillus 8	Lactobacillus 8	99.2827
45P_viral_contig_2784	11P_viral_contig_22	74.0142	vOTU_2444	vOTU_2246	Lactobacillus 8	Lactobacillus 8	74.0142
46B_viral_contig_68	11P_viral_contig_22	55.5035	vOTU_2449	vOTU_2246	Lactobacillus 8	Lactobacillus 8	55.5035
46P_viral_contig_2468	11P_viral_contig_22	108.615	vOTU_2263	vOTU_2246	Lactobacillus 8	Lactobacillus 8	108.615
46P_viral_contig_48	11P_viral_contig_22	35.5068	vOTU_2445	vOTU_2246	Lactobacillus 8	Lactobacillus 8	35.5068
50P_viral_contig_18	11P_viral_contig_22	104.632	vOTU_2244	vOTU_2246	Lactobacillus 8	Lactobacillus 8	104.632
50P_viral_contig_34	11P_viral_contig_22	20.8082	vOTU_2516	vOTU_2246	Lactobacillus 8	Lactobacillus 8	20.8082
51P_viral_contig_1091	11P_viral_contig_22	6.33964	vOTU_2276	vOTU_2246	Lactobacillus 8	Lactobacillus 8	6.33964
53B_viral_contig_1	11P_viral_contig_22	116.422	vOTU_2253	vOTU_2246	Lactobacillus 8	Lactobacillus 8	116.422
53P_viral_contig_21	11P_viral_contig_22	35.5068	vOTU_2436	vOTU_2246	Lactobacillus 8	Lactobacillus 8	35.5068
53P_viral_contig_34	11P_viral_contig_22	50.4974	vOTU_2347	vOTU_2246	Lactobacillus 8	Lactobacillus 8	50.4974
53P_viral_contig_5	11P_viral_contig_22	89.0497	vOTU_2269	vOTU_2246	Lactobacillus 8	Lactobacillus 8	89.0497
53P_viral_contig_7	11P_viral_contig_22	96.517	vOTU_2240	vOTU_2246	Lactobacillus 8	Lactobacillus 8	96.517
55P_viral_contig_10	11P_viral_contig_22	98.4607	vOTU_2254	vOTU_2246	Lactobacillus 8	Lactobacillus 8	98.4607
5B_viral_contig_11	11P_viral_contig_22	1.32964	vOTU_2512	vOTU_2246	Lactobacillus 8	Lactobacillus 8	1.32964
6B_viral_contig_10	11P_viral_contig_22	101.62	vOTU_2249	vOTU_2246	Lactobacillus 8	Lactobacillus 8	101.62
6P_viral_contig_12	11P_viral_contig_22	14.6962	vOTU_2515	vOTU_2246	Lactobacillus 8	Lactobacillus 8	14.6962
6P_viral_contig_7	11P_viral_contig_22	118.449	vOTU_2247	vOTU_2246	Lactobacillus 8	Lactobacillus 8	118.449
7P_viral_contig_16	11P_viral_contig_22	17.7826	vOTU_2279	vOTU_2246	Lactobacillus 8	Lactobacillus 8	17.7826
9B_viral_contig_10	11P_viral_contig_22	9.44331	vOTU_2514	vOTU_2246	Lactobacillus 8	Lactobacillus 8	9.44331
9B_viral_contig_7	11P_viral_contig_22	74.2608	vOTU_2348	vOTU_2246	Lactobacillus 8	Lactobacillus 8	74.2608
10B_viral_contig_8273	11P_viral_contig_25	46.7835	vOTU_2340	vOTU_2356	Lactobacillus 8	Lactobacillus 8	46.7835
12B_viral_contig_5144	11P_viral_contig_25	4.506	vOTU_2337	vOTU_2356	Lactobacillus 8	Lactobacillus 8	4.506
13B_viral_contig_6	11P_viral_contig_25	23.0665	vOTU_2278	vOTU_2356	Lactobacillus 8	Lactobacillus 8	23.0665
15B_viral_contig_27	11P_viral_contig_25	62.5553	vOTU_2385	vOTU_2356	Lactobacillus 8	Lactobacillus 8	62.5553
15P_viral_contig_1087	11P_viral_contig_25	10.0428	vOTU_2343	vOTU_2356	Lactobacillus 8	Lactobacillus 8	10.0428
15P_viral_contig_37	11P_viral_contig_25	38.646	vOTU_2281	vOTU_2356	Lactobacillus 8	Lactobacillus 8	38.646
17P_viral_contig_17	11P_viral_contig_25	13.4304	vOTU_2491	vOTU_2356	Lactobacillus 8	Lactobacillus 8	13.4304
18P_viral_contig_1801	11P_viral_contig_25	1.67716	vOTU_2476	vOTU_2356	Lactobacillus 8	Lactobacillus 8	1.67716
18P_viral_contig_33	11P_viral_contig_25	1.87976	vOTU_2259	vOTU_2356	Lactobacillus 8	Lactobacillus 8	1.87976
20P_viral_contig_14	11P_viral_contig_25	33.7237	vOTU_2294	vOTU_2356	Lactobacillus 8	Lactobacillus 8	33.7237
21P_viral_contig_40	11P_viral_contig_25	33.8512	vOTU_2332	vOTU_2356	Lactobacillus 8	Lactobacillus 8	33.8512
22P_viral_contig_17	11P_viral_contig_25	29.6789	vOTU_2335	vOTU_2356	Lactobacillus 8	Lactobacillus 8	29.6789
23B_viral_contig_11	11P_viral_contig_25	4.73461	vOTU_2451	vOTU_2356	Lactobacillus 8	Lactobacillus 8	4.73461
25B_viral_contig_2	11P_viral_contig_25	31.4392	vOTU_2354	vOTU_2356	Lactobacillus 8	Lactobacillus 8	31.4392
25P_viral_contig_865	11P_viral_contig_25	7.22471	vOTU_2496	vOTU_2356	Lactobacillus 8	Lactobacillus 8	7.22471
26B_viral_contig_1	11P_viral_contig_25	33.5988	vOTU_2342	vOTU_2356	Lactobacillus 8	Lactobacillus 8	33.5988
26P_viral_contig_35	11P_viral_contig_25	8.16907	vOTU_2504	vOTU_2356	Lactobacillus 8	Lactobacillus 8	8.16907
28P_viral_contig_13	11P_viral_contig_25	1.62339	vOTU_2509	vOTU_2356	Lactobacillus 8	Lactobacillus 8	1.62339
31P_viral_contig_13	11P_viral_contig_25	42.7607	vOTU_2333	vOTU_2356	Lactobacillus 8	Lactobacillus 8	42.7607
34P_viral_contig_1380	11P_viral_contig_25	32.5777	vOTU_2285	vOTU_2356	Lactobacillus 8	Lactobacillus 8	32.5777
34P_viral_contig_21	11P_viral_contig_25	39.5606	vOTU_2339	vOTU_2356	Lactobacillus 8	Lactobacillus 8	39.5606
36B_viral_contig_18	11P_viral_contig_25	14.5891	vOTU_2238	vOTU_2356	Lactobacillus 8	Lactobacillus 8	14.5891
36B_viral_contig_46	11P_viral_contig_25	5.73923	vOTU_2408	vOTU_2356	Lactobacillus 8	Lactobacillus 8	5.73923
36B_viral_contig_49	11P_viral_contig_25	22.9553	vOTU_2274	vOTU_2356	Lactobacillus 8	Lactobacillus 8	22.9553
37P_viral_contig_2409	11P_viral_contig_25	63.0994	vOTU_2349	vOTU_2356	Lactobacillus 8	Lactobacillus 8	63.0994
38P_viral_contig_2044	11P_viral_contig_25	7.30942	vOTU_2498	vOTU_2356	Lactobacillus 8	Lactobacillus 8	7.30942
3B_viral_contig_28	11P_viral_contig_25	30.2918	vOTU_2272	vOTU_2356	Lactobacillus 8	Lactobacillus 8	30.2918
41P_viral_contig_93	11P_viral_contig_25	19.2628	vOTU_2412	vOTU_2356	Lactobacillus 8	Lactobacillus 8	19.2628
42B_viral_contig_1	11P_viral_contig_25	25.1788	vOTU_2334	vOTU_2356	Lactobacillus 8	Lactobacillus 8	25.1788
42P_viral_contig_3962	11P_viral_contig_25	39.8082	vOTU_2341	vOTU_2356	Lactobacillus 8	Lactobacillus 8	39.8082
48B_viral_contig_13	11P_viral_contig_25	46.37	vOTU_2364	vOTU_2356	Lactobacillus 8	Lactobacillus 8	46.37
48P_viral_contig_107	11P_viral_contig_25	23.8767	vOTU_2424	vOTU_2356	Lactobacillus 8	Lactobacillus 8	23.8767
48P_viral_contig_45	11P_viral_contig_25	61.9676	vOTU_2331	vOTU_2356	Lactobacillus 8	Lactobacillus 8	61.9676
49P_viral_contig_715	11P_viral_contig_25	7.44189	vOTU_2499	vOTU_2356	Lactobacillus 8	Lactobacillus 8	7.44189
49P_viral_contig_9	11P_viral_contig_25	43.5442	vOTU_2265	vOTU_2356	Lactobacillus 8	Lactobacillus 8	43.5442
50B_viral_contig_14	11P_viral_contig_25	22.8923	vOTU_2293	vOTU_2356	Lactobacillus 8	Lactobacillus 8	22.8923
50B_viral_contig_16	11P_viral_contig_25	36.2689	vOTU_2282	vOTU_2356	Lactobacillus 8	Lactobacillus 8	36.2689
51B_viral_contig_39	11P_viral_contig_25	58.4258	vOTU_2486	vOTU_2356	Lactobacillus 8	Lactobacillus 8	58.4258
51P_viral_contig_1103	11P_viral_contig_25	42.7607	vOTU_2264	vOTU_2356	Lactobacillus 8	Lactobacillus 8	42.7607
53B_viral_contig_36	11P_viral_contig_25	68.7852	vOTU_2429	vOTU_2356	Lactobacillus 8	Lactobacillus 8	68.7852
55P_viral_contig_3001	11P_viral_contig_25	4.57955	vOTU_2500	vOTU_2356	Lactobacillus 8	Lactobacillus 8	4.57955
5B_viral_contig_11	11P_viral_contig_25	47.6694	vOTU_2512	vOTU_2356	Lactobacillus 8	Lactobacillus 8	47.6694
6P_viral_contig_13	11P_viral_contig_25	26.3937	vOTU_2291	vOTU_2356	Lactobacillus 8	Lactobacillus 8	26.3937
7P_viral_contig_28	11P_viral_contig_25	8.16907	vOTU_2307	vOTU_2356	Lactobacillus 8	Lactobacillus 8	8.16907
8B_viral_contig_12422	11P_viral_contig_25	36.153	vOTU_2295	vOTU_2356	Lactobacillus 8	Lactobacillus 8	36.153
9B_viral_contig_10	11P_viral_contig_25	4.57955	vOTU_2514	vOTU_2356	Lactobacillus 8	Lactobacillus 8	4.57955
10B_viral_contig_19	11P_viral_contig_314	31.4759	vOTU_1758	vOTU_1601	Gilliamella_Frischella 1	Gilliamella_Frischella 1	31.4759
10P_viral_contig_14	11P_viral_contig_314	3.3942	vOTU_1761	vOTU_1601	Gilliamella_Frischella 1	Gilliamella_Frischella 1	3.3942
10P_viral_contig_236	11P_viral_contig_314	16.8942	vOTU_1634	vOTU_1601	Gilliamella_Frischella 1	Gilliamella_Frischella 1	16.8942
11B_viral_contig_10	11P_viral_contig_314	2.84435	vOTU_1690	vOTU_1601	Gilliamella_Frischella 1	Gilliamella_Frischella 1	2.84435
12P_viral_contig_2	11P_viral_contig_314	11.9166	vOTU_1530	vOTU_1601	Gilliamella_Frischella 1	Gilliamella_Frischella 1	11.9166
12P_viral_contig_238	11P_viral_contig_314	42.1728	vOTU_1661	vOTU_1601	Gilliamella_Frischella 1	Gilliamella_Frischella 1	42.1728
13B_viral_contig_3	11P_viral_contig_314	25.5588	vOTU_1703	vOTU_1601	Gilliamella_Frischella 1	Gilliamella_Frischella 1	25.5588
13P_viral_contig_27	11P_viral_contig_314	22.5737	vOTU_2070	vOTU_1601	Gilliamella_Frischella 1	Gilliamella_Frischella 1	22.5737
13P_viral_contig_6	11P_viral_contig_314	25.4787	vOTU_1581	vOTU_1601	Gilliamella_Frischella 1	Gilliamella_Frischella 1	25.4787
14B_viral_contig_7632	11P_viral_contig_314	32.9791	vOTU_2069	vOTU_1601	Gilliamella_Frischella 1	Gilliamella_Frischella 1	32.9791
15P_viral_contig_1074	11P_viral_contig_314	23.4558	vOTU_1659	vOTU_1601	Gilliamella_Frischella 1	Gilliamella_Frischella 1	23.4558
15P_viral_contig_17	11P_viral_contig_314	3.0396	vOTU_1784	vOTU_1601	Gilliamella_Frischella 1	Gilliamella_Frischella 1	3.0396
16B_viral_contig_2	11P_viral_contig_314	95.6475	vOTU_1729	vOTU_1601	Gilliamella_Frischella 1	Gilliamella_Frischella 1	95.6475
17P_viral_contig_27	11P_viral_contig_314	68.9308	vOTU_1605	vOTU_1601	Gilliamella_Frischella 1	Gilliamella_Frischella 1	68.9308
17P_viral_contig_5	11P_viral_contig_314	23.2895	vOTU_2067	vOTU_1601	Gilliamella_Frischella 1	Gilliamella_Frischella 1	23.2895
18P_viral_contig_10	11P_viral_contig_314	44.2074	vOTU_1815	vOTU_1601	Gilliamella_Frischella 1	Gilliamella_Frischella 1	44.2074
18P_viral_contig_20	11P_viral_contig_314	15.9547	vOTU_1688	vOTU_1601	Gilliamella_Frischella 1	Gilliamella_Frischella 1	15.9547
18P_viral_contig_21	11P_viral_contig_314	39.1727	vOTU_1818	vOTU_1601	Gilliamella_Frischella 1	Gilliamella_Frischella 1	39.1727
19B_viral_contig_5	11P_viral_contig_314	10.7396	vOTU_1646	vOTU_1601	Gilliamella_Frischella 1	Gilliamella_Frischella 1	10.7396
19P_viral_contig_13	11P_viral_contig_314	26.3319	vOTU_1749	vOTU_1601	Gilliamella_Frischella 1	Gilliamella_Frischella 1	26.3319
19P_viral_contig_19	11P_viral_contig_314	119.644	vOTU_1602	vOTU_1601	Gilliamella_Frischella 1	Gilliamella_Frischella 1	119.644
1P_viral_contig_16	11P_viral_contig_314	22.3533	vOTU_2092	vOTU_1601	Gilliamella_Frischella 1	Gilliamella_Frischella 1	22.3533
1P_viral_contig_20	11P_viral_contig_314	8.62404	vOTU_1830	vOTU_1601	Gilliamella_Frischella 1	Gilliamella_Frischella 1	8.62404
20B_viral_contig_33	11P_viral_contig_314	39.63	vOTU_1839	vOTU_1601	Gilliamella_Frischella 1	Gilliamella_Frischella 1	39.63
20P_viral_contig_21	11P_viral_contig_314	102.231	vOTU_1953	vOTU_1601	Gilliamella_Frischella 1	Gilliamella_Frischella 1	102.231
20P_viral_contig_30	11P_viral_contig_314	57.2232	vOTU_1964	vOTU_1601	Gilliamella_Frischella 1	Gilliamella_Frischella 1	57.2232
20P_viral_contig_444	11P_viral_contig_314	31.1349	vOTU_1583	vOTU_1601	Gilliamella_Frischella 1	Gilliamella_Frischella 1	31.1349
21B_viral_contig_11	11P_viral_contig_314	1.08471	vOTU_1942	vOTU_1601	Gilliamella_Frischella 1	Gilliamella_Frischella 1	1.08471
21P_viral_contig_54	11P_viral_contig_314	33.5008	vOTU_1848	vOTU_1601	Gilliamella_Frischella 1	Gilliamella_Frischella 1	33.5008
22B_viral_contig_6219	11P_viral_contig_314	101.538	vOTU_1727	vOTU_1601	Gilliamella_Frischella 1	Gilliamella_Frischella 1	101.538
22P_viral_contig_14	11P_viral_contig_314	76.1129	vOTU_1719	vOTU_1601	Gilliamella_Frischella 1	Gilliamella_Frischella 1	76.1129
22P_viral_contig_15	11P_viral_contig_314	82.743	vOTU_1614	vOTU_1601	Gilliamella_Frischella 1	Gilliamella_Frischella 1	82.743
23P_viral_contig_1018	11P_viral_contig_314	25.7222	vOTU_2066	vOTU_1601	Gilliamella_Frischella 1	Gilliamella_Frischella 1	25.7222
25B_viral_contig_3	11P_viral_contig_314	4.66115	vOTU_2065	vOTU_1601	Gilliamella_Frischella 1	Gilliamella_Frischella 1	4.66115
26B_viral_contig_14	11P_viral_contig_314	6.06047	vOTU_1865	vOTU_1601	Gilliamella_Frischella 1	Gilliamella_Frischella 1	6.06047
26B_viral_contig_15	11P_viral_contig_314	45.71	vOTU_1886	vOTU_1601	Gilliamella_Frischella 1	Gilliamella_Frischella 1	45.71
28B_viral_contig_14	11P_viral_contig_314	7.46084	vOTU_1853	vOTU_1601	Gilliamella_Frischella 1	Gilliamella_Frischella 1	7.46084
28P_viral_contig_6	11P_viral_contig_314	28.2463	vOTU_1696	vOTU_1601	Gilliamella_Frischella 1	Gilliamella_Frischella 1	28.2463
29B_viral_contig_11	11P_viral_contig_314	12.0677	vOTU_1637	vOTU_1601	Gilliamella_Frischella 1	Gilliamella_Frischella 1	12.0677
29B_viral_contig_14	11P_viral_contig_314	26.9085	vOTU_2071	vOTU_1601	Gilliamella_Frischella 1	Gilliamella_Frischella 1	26.9085
29B_viral_contig_26	11P_viral_contig_314	1.12805	vOTU_1617	vOTU_1601	Gilliamella_Frischella 1	Gilliamella_Frischella 1	1.12805
2B_viral_contig_7397	11P_viral_contig_314	17.8463	vOTU_1579	vOTU_1601	Gilliamella_Frischella 1	Gilliamella_Frischella 1	17.8463
30B_viral_contig_7081	11P_viral_contig_314	31.9046	vOTU_1726	vOTU_1601	Gilliamella_Frischella 1	Gilliamella_Frischella 1	31.9046
31P_viral_contig_17	11P_viral_contig_314	71.9555	vOTU_1672	vOTU_1601	Gilliamella_Frischella 1	Gilliamella_Frischella 1	71.9555
31P_viral_contig_257	11P_viral_contig_314	23.372	vOTU_1705	vOTU_1601	Gilliamella_Frischella 1	Gilliamella_Frischella 1	23.372
[truncated: 42,715 more rows]

## Sheet: Fig. 2D
module_name	NODF	NullProb	SDProb	p_value	p_adj	CI
[truncated: 9 more rows]

[truncated: 21 more sheets: Fig. 3A, Fig. 3B, Fig. 3C-D, Fig. 3E, Fig. 3F, Fig. 3G, Fig. 4A, Fig. 4B-C; Supplementary Fig. 9, Fig. 4D, Supplementary Fig. 1, Supplementary Fig. 3, Supplementary Fig. 4A-C, Supplementary Fig. 4D, Supplementary Fig. 5.1, Supplementary Fig. 5.2, Supplementary Fig. 6A, Supplementary Fig. 6B, Supplementary Fig. 6C, Supplementary Fig.  7A, Supp. Fig.  8A-B; 10; Tab. 1 …]
